# Supplementary material for: Robust and efficient hydrogenation of carbonyl compounds catalysed by mixed donor Mn(I) pincer complexes
Source: Nat Commun. 2021 Jan 4;12:12. doi: 10.1038/s41467-020-20168-2 (PMC7782525; doi:10.1038/s41467-020-20168-2)
Supplement: Supplementary file 3 — Source Data [file 41467_2020_20168_MOESM3_ESM.zip]

Archive with 69 entries (66 files):
- CNP dataset/
- CNP dataset/caculation results/
- CNP dataset/caculation results/FAC1a.xyz
- CNP dataset/caculation results/FAC1b.xyz
- CNP dataset/caculation results/FAC2a.xyz
- CNP dataset/caculation results/FAC2b.xyz
- CNP dataset/caculation results/FAC3a.xyz
- CNP dataset/caculation results/FAC3b.xyz
- CNP dataset/caculation results/o1a.xyz
- CNP dataset/caculation results/o1aINVERTED.xyz
- CNP dataset/caculation results/o1b.xyz
- CNP dataset/caculation results/o2a.xyz
- CNP dataset/caculation results/o2aINVERTED.xyz
- CNP dataset/caculation results/o2b.xyz
- CNP dataset/caculation results/p1.xyz
- CNP dataset/caculation results/p1INVERTED.xyz
- CNP dataset/caculation results/p2.xyz
- CNP dataset/compound 4.cif
- CNP dataset/GC traces.pdf
- CNP dataset/GC-MS of substrate scope.pdf
- CNP dataset/H2 Pressure Date.xlsx
- CNP dataset/IR date.xlsx
- CNP dataset/Kinetics traces.xlsx
- CNP dataset/NMR/
- CNP dataset/NMR/Supplementary-Compound 1_PROTON_20190311_01.fid.zip
- CNP dataset/NMR/Supplementary-Compound 2_PROTON_20190311_01.fid.zip
- CNP dataset/NMR/Supplementary-Figure-10_PROTON_20191125_01.fid.zip
- CNP dataset/NMR/Supplementary-Figure-11_PHOSPHORUS_20200208_01.fid.zip
- CNP dataset/NMR/Supplementary-Figure-12_13C_.fid.zip
- CNP dataset/NMR/Supplementary-Figure-13_gCOSY_20200208_01.fid.zip
- CNP dataset/NMR/Supplementary-Figure-14_ASAPHMQC_20200208_01.fid.zip
- CNP dataset/NMR/Supplementary-Figure-16_1H.fid.zip
- CNP dataset/NMR/Supplementary-Figure-17-31P.fid.zip
- CNP dataset/NMR/Supplementary-Figure-19(1)_PROTON_20191017_01.fid.zip
- CNP dataset/NMR/Supplementary-Figure-19(2)_PROTON_20191017_01.fid.zip
- CNP dataset/NMR/Supplementary-Figure-1_PROTON_20201001_01.fid.zip
- CNP dataset/NMR/Supplementary-Figure-20_PHOSPHORUS_20191017_01.fid.zip
- CNP dataset/NMR/Supplementary-Figure-22_1H.fid.zip
- CNP dataset/NMR/Supplementary-Figure-23_31P.fid.zip
- CNP dataset/NMR/Supplementary-Figure-25_PROTON_20191105_01.fid.zip
- CNP dataset/NMR/Supplementary-Figure-26_PHOSPHORUS_20191105_01.fid.zip
- CNP dataset/NMR/Supplementary-Figure-27_ASAPHMQC_20200308_01.fid.zip
- CNP dataset/NMR/Supplementary-Figure-29(1)_PROTON_20200308_01.fid.zip
- CNP dataset/NMR/Supplementary-Figure-29(2)_PROTON_20200308_01.fid.zip
- CNP dataset/NMR/Supplementary-Figure-29(3)_PROTON_20200308_01.fid.zip
- CNP dataset/NMR/Supplementary-Figure-29(4)_PROTON_20191105_01.fid.zip
- CNP dataset/NMR/Supplementary-Figure-2_PHOSPHORUS_20200924_01.fid.zip
- CNP dataset/NMR/Supplementary-Figure-30_PHOSPHORUS_20191105_01.fid.zip
- CNP dataset/NMR/Supplementary-Figure-32(1)_PROTON_20200331_01.fid (1).zip
- CNP dataset/NMR/Supplementary-Figure-32(2)_PROTON_20200331_01.fid.zip
- CNP dataset/NMR/Supplementary-Figure-33_PHOSPHORUS_20200331_01.fid.zip
- CNP dataset/NMR/Supplementary-Figure-34_PROTON_20200331_01.fid.zip
- CNP dataset/NMR/Supplementary-Figure-35_PHOSPHORUS_20200331_01.fid.zip
- CNP dataset/NMR/Supplementary-Figure-3_CARBON_20191023_01.fid.zip
- CNP dataset/NMR/Supplementary-Figure-4_PROTON_20190409_01.fid.zip
- CNP dataset/NMR/Supplementary-Figure-5_PHOSPHORUS_20200209_01.fid.zip
- CNP dataset/NMR/Supplementary-Figure-6_13C.fid.zip
- CNP dataset/NMR/Supplementary-Figure-7_gCOSY_20190409_01.fid.zip
- CNP dataset/NMR/Supplementary-Figure-8_gHMQC_20190409_01.fid.zip
- CNP dataset/NMR/Supplementary-Product-9g_CARBON_20200310_01.fid.zip
- CNP dataset/NMR/Supplementary-Product-9g_PROTON_20200310_01.fid.zip
- CNP dataset/NMR/Supplementary-Product-9j-PROTON.zip
- CNP dataset/NMR/Supplementary-Product-9j_CARBON_20200307_01.fid.zip
- CNP dataset/NMR/Supplementary-Product-9k_CARBON_20200720_01.fid.zip
- CNP dataset/NMR/Supplementary-Product-9k_PROTON_20200720_01.fid.zip
- CNP dataset/NMR/Supplementary-Product-9l_CARBON_20200310_01.fid.zip
- CNP dataset/NMR/Supplementary-Product-9l_PROTON_20200309_01.fid.zip
- CNP dataset/NMR/Supplementary-Product-9w_CARBON_20200727_01.fid.zip
- CNP dataset/NMR/Supplementary-Product-9w_PROTON_20200727_01.fid.zip
