# Supplementary material for: Robust and efficient hydrogenation of carbonyl compounds catalysed by mixed donor Mn(I) pincer complexes
Source: Nat Commun. 2021 Jan 4;12:12. doi: 10.1038/s41467-020-20168-2 (PMC7782525; doi:10.1038/s41467-020-20168-2)
Supplement: Supplementary file 3 — Source Data [file 41467_2020_20168_MOESM3_ESM.zip › CNP dataset/caculation results/FAC1a.xyz]

77
f1a_nmr.out
Mn       0.051910000     -0.657782000     -1.259506000
C        1.259011000      0.600353000     -1.491290000
C       -0.622476000      0.041626000     -2.728210000
C        1.146504000     -1.844415000     -0.025523000
N       -1.579557000     -2.064301000     -0.960675000
P       -1.305843000      0.471677000      0.133859000
C       -1.793681000     -0.276996000      1.760017000
C       -2.966426000      0.576397000     -0.688270000
C       -0.956087000      2.213479000      0.585422000
O        1.936530000      1.505687000     -1.767092000
O       -0.925024000      0.491262000     -3.758806000
C       -2.750203000     -1.780297000     -1.793119000
C       -1.127980000     -3.455213000     -1.085154000
N        0.848199000     -3.109205000      0.400927000
C        1.855184000     -3.657527000      1.172821000
C       -0.377222000     -3.856003000      0.160904000
N        2.398423000     -1.644899000      0.503633000
C        2.836743000     -2.737330000      1.234099000
C        3.285970000     -0.552111000      0.244085000
H       -0.509458000     -3.549641000     -1.978565000
H       -1.986262000     -4.136302000     -1.173529000
H       -1.035202000     -3.747064000      1.033182000
H       -0.106800000     -4.911635000      0.084598000
H        1.780788000     -4.646871000      1.596156000
H        3.804296000     -2.754862000      1.709551000
C        4.155410000     -0.658737000     -0.847355000
C        3.328163000      0.537962000      1.115022000
C        4.263170000      1.541008000      0.863255000
C        2.377376000      0.659277000      2.264928000
C        5.140397000      1.474717000     -0.216038000
H        4.301199000      2.398555000      1.530562000
C        5.073777000      0.365156000     -1.057779000
C        6.107942000      2.588018000     -0.491528000
H        5.748556000      0.297564000     -1.907666000
C        4.069095000     -1.826196000     -1.782362000
H        2.698615000      1.444434000      2.952957000
H        2.288640000     -0.276210000      2.824053000
H        1.378384000      0.922703000      1.902778000
H        5.682053000      3.295748000     -1.212457000
H        7.041500000      2.211006000     -0.918504000
H        6.344410000      3.147707000      0.417280000
H        4.831696000     -1.756813000     -2.560934000
H        3.083616000     -1.856238000     -2.260475000
H        4.199946000     -2.777745000     -1.256199000
C       -3.749251000      1.726801000     -0.531948000
C       -3.447413000     -0.467307000     -1.501598000
C       -4.691198000     -0.313775000     -2.121405000
H       -3.493167000     -2.581956000     -1.669863000
H       -2.434373000     -1.800161000     -2.840641000
C       -4.975587000      1.867753000     -1.166285000
H       -3.384833000      2.533653000      0.095502000
C       -5.449762000      0.837276000     -1.969338000
H       -5.554625000      2.776000000     -1.031777000
H       -6.406242000      0.926790000     -2.474861000
H       -5.065553000     -1.121640000     -2.745423000
C       -3.091839000     -0.200048000      2.275721000
C       -0.822267000     -0.964763000      2.492118000
C       -3.404574000     -0.791238000      3.495541000
H       -3.867350000      0.321325000      1.724361000
C       -2.425975000     -1.466712000      4.218941000
H       -4.417474000     -0.723486000      3.880913000
C       -1.132184000     -1.551185000      3.714651000
H       -2.672887000     -1.929121000      5.169747000
H       -0.361532000     -2.078581000      4.268852000
H        0.181554000     -1.045585000      2.094184000
C       -0.940396000      2.672392000      1.903363000
C       -0.627169000      3.096868000     -0.448166000
C       -0.302451000      4.417220000     -0.168125000
H       -0.626895000      2.747540000     -1.475887000
C       -0.284428000      4.868408000      1.149775000
H       -0.053710000      5.093442000     -0.980181000
C       -0.600656000      3.993629000      2.182852000
H       -0.022063000      5.898921000      1.368747000
H       -0.587621000      4.337989000      3.212528000
H       -1.192299000      2.001264000      2.718064000
H       -1.902884000     -1.986809000      0.004781000
H        0.687265000     -1.622195000     -2.342197000
