# Supplementary material for: Robust and efficient hydrogenation of carbonyl compounds catalysed by mixed donor Mn(I) pincer complexes
Source: Nat Commun. 2021 Jan 4;12:12. doi: 10.1038/s41467-020-20168-2 (PMC7782525; doi:10.1038/s41467-020-20168-2)
Supplement: Supplementary file 3 — Source Data [file 41467_2020_20168_MOESM3_ESM.zip › CNP dataset/caculation results/FAC1b.xyz]

77
f1b_nmr.out
Mn       0.126154000     -0.454739000     -1.420299000
C        1.324468000      0.832028000     -1.361306000
C       -0.499523000      0.515239000     -2.754007000
C        1.093271000     -1.729722000     -0.168873000
N       -1.408363000     -1.956819000     -1.716578000
P       -1.320988000      0.391594000      0.096513000
C       -1.702914000     -0.454057000      1.706826000
C       -3.016839000      0.495523000     -0.628979000
C       -1.037101000      2.121974000      0.656302000
O        2.016991000      1.760721000     -1.464365000
O       -0.788288000      1.181997000     -3.664679000
C       -2.650741000     -1.469162000     -2.322888000
C       -1.667760000     -2.912927000     -0.637248000
N        0.665502000     -2.952005000      0.260725000
C        1.541716000     -3.531508000      1.158464000
C       -0.437031000     -3.714613000     -0.301631000
N        2.285338000     -1.578276000      0.498291000
C        2.563740000     -2.666803000      1.310603000
C        3.292709000     -0.588461000      0.251740000
H       -0.708738000     -4.480077000      0.427689000
H       -0.077063000     -4.228578000     -1.202132000
H        1.354772000     -4.495707000      1.604388000
H        3.459036000     -2.717125000      1.909363000
C        4.172460000     -0.809395000     -0.814818000
C        3.438285000      0.504568000      1.108384000
C        4.481599000      1.395320000      0.863505000
C        2.481671000      0.755808000      2.231836000
C        5.364334000      1.221530000     -0.199211000
H        4.597714000      2.254746000      1.519083000
C        5.195889000      0.110988000     -1.024453000
C        6.447693000      2.223144000     -0.471710000
H        5.880146000     -0.046651000     -1.854484000
C        4.008992000     -1.995745000     -1.714863000
H        2.843586000      1.560481000      2.875478000
H        2.330022000     -0.134486000      2.848707000
H        1.504805000      1.057929000      1.839750000
H        6.090859000      2.993072000     -1.165881000
H        7.322800000      1.752642000     -0.928236000
H        6.764824000      2.729768000      0.443737000
H        4.823294000     -2.046589000     -2.440802000
H        3.060387000     -1.931692000     -2.258528000
H        3.994373000     -2.932426000     -1.147462000
C       -3.893671000      1.490572000     -0.174470000
C       -3.464924000     -0.415448000     -1.600264000
C       -4.788107000     -0.310674000     -2.048561000
H       -3.316407000     -2.321271000     -2.518962000
H       -2.381357000     -1.055207000     -3.299195000
C       -5.191996000      1.594874000     -0.649051000
H       -3.545967000      2.198170000      0.571521000
C       -5.645205000      0.677463000     -1.590574000
H       -5.844494000      2.380430000     -0.281153000
H       -6.661000000      0.731818000     -1.969702000
H       -5.144449000     -1.020136000     -2.791450000
C       -2.999647000     -0.620477000      2.202870000
C       -0.638022000     -0.968446000      2.450908000
C       -3.220405000     -1.279874000      3.408582000
H       -3.851209000     -0.244723000      1.647151000
C       -2.150003000     -1.778741000      4.143237000
H       -4.235975000     -1.402123000      3.773186000
C       -0.855078000     -1.617554000      3.660627000
H       -2.324309000     -2.293257000      5.083318000
H       -0.009042000     -2.005114000      4.220316000
H        0.371630000     -0.866488000      2.077706000
C       -0.985476000      2.493281000      2.000632000
C       -0.821554000      3.095662000     -0.324385000
C       -0.570696000      4.413492000      0.032733000
H       -0.850066000      2.820643000     -1.373757000
C       -0.513822000      4.775782000      1.376713000
H       -0.409579000      5.158233000     -0.740643000
C       -0.718629000      3.812906000      2.357729000
H       -0.308348000      5.804720000      1.655694000
H       -0.676114000      4.085647000      3.407957000
H       -1.153498000      1.755122000      2.777764000
H       -2.034790000     -2.382128000      0.242265000
H       -2.445714000     -3.626128000     -0.943242000
H       -0.931936000     -2.466859000     -2.455459000
H        0.919680000     -1.223430000     -2.565323000
