# Supplementary material for: Robust and efficient hydrogenation of carbonyl compounds catalysed by mixed donor Mn(I) pincer complexes
Source: Nat Commun. 2021 Jan 4;12:12. doi: 10.1038/s41467-020-20168-2 (PMC7782525; doi:10.1038/s41467-020-20168-2)
Supplement: Supplementary file 3 — Source Data [file 41467_2020_20168_MOESM3_ESM.zip › CNP dataset/caculation results/FAC2a.xyz]

77
f2a_nmr.out
Mn       0.114710000     -0.797612000     -1.090491000
C        1.208555000      0.518420000     -1.484891000
C        0.770110000     -1.677651000     -2.463540000
C        1.170155000     -1.715296000      0.354758000
N       -1.484172000     -2.202112000     -0.694273000
P       -1.416685000      0.492115000     -0.015687000
C       -1.945988000      0.087114000      1.718277000
C       -3.037907000      0.326212000     -0.902698000
C       -1.174795000      2.307138000      0.050620000
O        1.838601000      1.412438000     -1.881601000
O        1.149478000     -2.167273000     -3.451190000
C       -2.557603000     -2.108454000     -1.686534000
C       -0.971373000     -3.568195000     -0.535796000
N        0.886436000     -2.896622000      0.986539000
C        1.860956000     -3.258302000      1.897931000
C       -0.303318000     -3.712096000      0.810651000
N        2.385074000     -1.377448000      0.905322000
C        2.810724000     -2.303975000      1.843013000
C        3.243790000     -0.311608000      0.488170000
H       -0.282493000     -3.795443000     -1.351523000
H       -1.795223000     -4.295032000     -0.565116000
H       -1.023718000     -3.468520000      1.602485000
H       -0.009242000     -4.755449000      0.947157000
H        1.791301000     -4.157612000      2.489657000
H        3.747374000     -2.198791000      2.366885000
C        4.190329000     -0.581542000     -0.506023000
C        3.174275000      0.932078000      1.118323000
C        4.072575000      1.920186000      0.719300000
C        2.139974000      1.219605000      2.161152000
C        5.020159000      1.694286000     -0.275925000
H        4.021678000      2.895488000      1.197139000
C        5.066312000      0.435804000     -0.874012000
C        5.940366000      2.791260000     -0.724841000
H        5.799747000      0.240429000     -1.652496000
C        4.246563000     -1.926161000     -1.165449000
H        2.361412000      2.153669000      2.682314000
H        2.069774000      0.416937000      2.900556000
H        1.154983000      1.321638000      1.694943000
H        5.496749000      3.343058000     -1.562015000
H        6.900210000      2.394989000     -1.067379000
H        6.128959000      3.509903000      0.077248000
H        5.006349000     -1.942677000     -1.949548000
H        3.281872000     -2.177890000     -1.615136000
H        4.480964000     -2.717515000     -0.445243000
C       -3.924568000      1.409867000     -0.920261000
C       -3.393444000     -0.852842000     -1.583855000
C       -4.622245000     -0.897613000     -2.248941000
H       -3.235806000     -2.968157000     -1.582385000
H       -2.105911000     -2.163064000     -2.681503000
C       -5.134211000      1.353492000     -1.598685000
H       -3.654796000      2.324069000     -0.401281000
C       -5.485013000      0.188543000     -2.270187000
H       -5.795320000      2.214471000     -1.600891000
H       -6.426603000      0.122606000     -2.806410000
H       -4.900323000     -1.810530000     -2.769808000
C       -3.245643000      0.283737000      2.197885000
C       -0.992638000     -0.462533000      2.578269000
C       -3.574985000     -0.052721000      3.506499000
H       -4.010472000      0.698009000      1.549854000
C       -2.612474000     -0.590577000      4.356710000
H       -4.588647000      0.104918000      3.862612000
C       -1.318697000     -0.794858000      3.889421000
H       -2.873042000     -0.853961000      5.377295000
H       -0.560916000     -1.218335000      4.541910000
H        0.010654000     -0.636254000      2.208805000
C       -1.145624000      3.020645000      1.249574000
C       -0.939371000      2.981957000     -1.151928000
C       -0.691593000      4.347976000     -1.152680000
H       -0.948785000      2.431009000     -2.087346000
C       -0.660336000      5.054912000      0.047388000
H       -0.513922000      4.861372000     -2.092675000
C       -0.884587000      4.388491000      1.246490000
H       -0.459720000      6.121933000      0.045706000
H       -0.861247000      4.932452000      2.185958000
H       -1.326915000      2.512734000      2.191331000
H       -1.917897000     -1.992235000      0.206023000
H       -0.785081000     -0.201479000     -2.249447000
