# Supplementary material for: Robust and efficient hydrogenation of carbonyl compounds catalysed by mixed donor Mn(I) pincer complexes
Source: Nat Commun. 2021 Jan 4;12:12. doi: 10.1038/s41467-020-20168-2 (PMC7782525; doi:10.1038/s41467-020-20168-2)
Supplement: Supplementary file 3 — Source Data [file 41467_2020_20168_MOESM3_ESM.zip › CNP dataset/caculation results/FAC2b.xyz]

77
f2b_nmr.out
Mn       0.237593000     -0.799447000     -1.203382000
C       -0.304682000     -0.002258000     -2.673178000
C        1.109995000     -1.515968000      0.482523000
N       -1.239495000     -2.355969000     -1.102450000
P       -1.321916000      0.451159000     -0.049086000
C       -1.823339000      0.068809000      1.696446000
C       -2.950775000      0.291283000     -0.903180000
C       -1.061075000      2.272488000      0.075097000
O       -0.544207000      0.550675000     -3.674086000
C       -2.438171000     -2.088001000     -1.902678000
C       -1.568699000     -2.932537000      0.205164000
N        0.668484000     -2.533107000      1.272325000
C        1.471397000     -2.721412000      2.381515000
C       -0.355422000     -3.500226000      0.901108000
N        2.232138000     -1.078432000      1.142536000
C        2.458528000     -1.805330000      2.300361000
C        3.238229000     -0.210551000      0.600280000
H       -0.685251000     -3.992782000      1.818024000
H        0.110080000     -4.264510000      0.266227000
H        1.263706000     -3.477366000      3.122360000
H        3.294709000     -1.599997000      2.949561000
C        4.245605000     -0.797103000     -0.172375000
C        3.238497000      1.156346000      0.888845000
C        4.246317000      1.942872000      0.335303000
C        2.182749000      1.774166000      1.748696000
C        5.240818000      1.403335000     -0.479126000
H        4.246807000      3.010041000      0.543044000
C        5.230704000      0.030079000     -0.710056000
C        6.278960000      2.285633000     -1.107981000
H        6.007738000     -0.414956000     -1.326422000
C        4.292108000     -2.279209000     -0.396447000
H        2.402580000      2.827258000      1.937041000
H        2.097444000      1.264331000      2.713366000
H        1.209884000      1.718593000      1.254236000
H        5.892452000      2.735221000     -2.030061000
H        7.178725000      1.722505000     -1.369007000
H        6.564634000      3.104723000     -0.441904000
H        4.994542000     -2.526764000     -1.194813000
H        3.313357000     -2.679699000     -0.667143000
H        4.617255000     -2.798926000      0.512221000
C       -3.868484000      1.348023000     -0.843779000
C       -3.311081000     -0.890240000     -1.577092000
C       -4.599581000     -0.972018000     -2.121238000
H       -3.087620000     -2.975318000     -1.892179000
H       -2.093825000     -1.957709000     -2.933326000
C       -5.128107000      1.257907000     -1.416232000
H       -3.587675000      2.264556000     -0.335787000
C       -5.500382000      0.079049000     -2.051353000
H       -5.813009000      2.098021000     -1.359105000
H       -6.485723000     -0.022031000     -2.495662000
H       -4.891203000     -1.886728000     -2.631310000
C       -3.150514000     -0.119012000      2.093209000
C       -0.817041000     -0.057597000      2.658275000
C       -3.460205000     -0.422519000      3.416342000
H       -3.954482000     -0.036361000      1.370203000
C       -2.450311000     -0.537732000      4.364941000
H       -4.497516000     -0.566827000      3.703331000
C       -1.125538000     -0.351233000      3.980570000
H       -2.692870000     -0.773603000      5.396581000
H       -0.325841000     -0.442644000      4.709474000
H        0.219211000      0.068385000      2.372684000
C       -1.559400000      3.028661000      1.140319000
C       -0.305370000      2.911609000     -0.911250000
C       -0.065432000      4.278785000     -0.840972000
H        0.121664000      2.330463000     -1.720090000
C       -0.563898000      5.024154000      0.223242000
H        0.526296000      4.758900000     -1.614301000
C       -1.309645000      4.395264000      1.214647000
H       -0.365542000      6.090002000      0.283247000
H       -1.697407000      4.967021000      2.052343000
H       -2.137161000      2.551124000      1.924797000
H       -2.043996000     -2.173873000      0.826597000
H       -2.286815000     -3.756436000      0.085391000
H       -0.738082000     -3.075369000     -1.616196000
C        1.398745000     -1.595167000     -2.254853000
O        2.150039000     -2.047408000     -3.024804000
H        1.244302000      0.373867000     -1.058892000
