# Supplementary material for: Robust and efficient hydrogenation of carbonyl compounds catalysed by mixed donor Mn(I) pincer complexes
Source: Nat Commun. 2021 Jan 4;12:12. doi: 10.1038/s41467-020-20168-2 (PMC7782525; doi:10.1038/s41467-020-20168-2)
Supplement: Supplementary file 3 — Source Data [file 41467_2020_20168_MOESM3_ESM.zip › CNP dataset/caculation results/FAC3a.xyz]

77
f3a_nmr.out
Mn       0.139820000     -0.832603000     -1.113108000
C       -0.397183000     -0.022877000     -2.578052000
C        0.970438000     -1.903591000     -2.223809000
C        1.155980000     -1.632744000      0.447222000
N       -1.504512000     -2.111087000     -0.580776000
P       -1.274688000      0.564199000      0.047647000
C       -1.862895000      0.043646000      1.724536000
C       -2.864804000      0.514975000     -0.906148000
C       -0.926290000      2.347710000      0.283237000
O        1.481594000     -2.578020000     -3.028985000
O       -0.615871000      0.519524000     -3.588862000
C       -2.597111000     -2.007777000     -1.547454000
C       -1.053071000     -3.484304000     -0.328511000
N        0.836597000     -2.753770000      1.155209000
C        1.787049000     -3.057388000      2.112169000
C       -0.372220000     -3.556757000      1.021600000
N        2.364036000     -1.266358000      0.987242000
C        2.754292000     -2.123563000      2.001815000
C        3.246639000     -0.256070000      0.480370000
H       -0.391734000     -3.805965000     -1.134463000
H       -1.908876000     -4.173523000     -0.286210000
H       -1.081943000     -3.249777000      1.800619000
H       -0.097319000     -4.595365000      1.219349000
H        1.691159000     -3.905026000      2.772513000
H        3.682477000     -1.993878000      2.535159000
C        4.193906000     -0.632274000     -0.477964000
C        3.187497000      1.046410000      0.980038000
C        4.062808000      1.993245000      0.449543000
C        2.203261000      1.438613000      2.036065000
C        4.986992000      1.668840000     -0.540739000
H        4.014011000      3.013554000      0.821969000
C        5.047390000      0.347109000     -0.980006000
C        5.879668000      2.718160000     -1.135600000
H        5.775669000      0.068224000     -1.737521000
C        4.300722000     -2.052669000     -0.942653000
H        2.444029000      2.423517000      2.442314000
H        2.184864000      0.720730000      2.861203000
H        1.194603000      1.490661000      1.618222000
H        5.422449000      3.145687000     -2.035639000
H        6.847367000      2.301690000     -1.428600000
H        6.054342000      3.539096000     -0.435041000
H        4.963251000     -2.128252000     -1.807381000
H        3.326088000     -2.456240000     -1.222537000
H        4.703000000     -2.695072000     -0.150995000
C       -3.629461000      1.678849000     -1.037392000
C       -3.297976000     -0.662536000     -1.550920000
C       -4.487479000     -0.621187000     -2.282881000
H       -3.355425000     -2.779519000     -1.344727000
H       -2.189982000     -2.203368000     -2.544171000
C       -4.800182000      1.703680000     -1.783301000
H       -3.295403000      2.590485000     -0.553470000
C       -5.233586000      0.541837000     -2.409090000
H       -5.365905000      2.625638000     -1.873546000
H       -6.146855000      0.538481000     -2.995904000
H       -4.827763000     -1.529252000     -2.774483000
C       -3.216667000     -0.034021000      2.065975000
C       -0.908150000     -0.334139000      2.674424000
C       -3.603814000     -0.476091000      3.328308000
H       -3.976529000      0.248106000      1.344609000
C       -2.645088000     -0.843369000      4.266086000
H       -4.659379000     -0.532088000      3.576543000
C       -1.294354000     -0.768120000      3.936440000
H       -2.948527000     -1.190163000      5.249146000
H       -0.537736000     -1.056352000      4.659901000
H        0.143530000     -0.298699000      2.419955000
C       -1.460174000      3.095709000      1.336056000
C       -0.043403000      2.957231000     -0.611813000
C        0.287841000      4.299043000     -0.465224000
H        0.406071000      2.365124000     -1.402935000
C       -0.247519000      5.039881000      0.584413000
H        0.977910000      4.761297000     -1.164283000
C       -1.119122000      4.435778000      1.485790000
H        0.020343000      6.085177000      0.705134000
H       -1.533440000      5.007670000      2.310514000
H       -2.136334000      2.631661000      2.047348000
H       -1.904920000     -1.822649000      0.312901000
H        1.309486000      0.189537000     -1.156620000
