# Supplementary material for: Robust and efficient hydrogenation of carbonyl compounds catalysed by mixed donor Mn(I) pincer complexes
Source: Nat Commun. 2021 Jan 4;12:12. doi: 10.1038/s41467-020-20168-2 (PMC7782525; doi:10.1038/s41467-020-20168-2)
Supplement: Supplementary file 3 — Source Data [file 41467_2020_20168_MOESM3_ESM.zip › CNP dataset/caculation results/FAC3b.xyz]

77
f3b_nmr.out
Mn       0.207927000     -0.589260000     -1.219616000
C        1.101441000     -1.578045000      0.281170000
N       -1.199394000     -2.220049000     -1.385745000
P       -1.469191000      0.410714000     -0.045399000
C       -1.870093000     -0.045203000      1.712070000
C       -3.106907000      0.165441000     -0.858814000
C       -1.378797000      2.245387000      0.054272000
C       -2.365223000     -1.926255000     -2.225843000
C       -1.579739000     -2.924533000     -0.155930000
N        0.652091000     -2.680737000      0.953566000
C        1.483121000     -3.033919000      2.000831000
C       -0.394849000     -3.584005000      0.502340000
N        2.258294000     -1.268687000      0.959119000
C        2.496527000     -2.145650000      2.006093000
C        3.271895000     -0.356158000      0.521112000
H       -0.748613000     -4.139345000      1.373771000
H        0.051291000     -4.309365000     -0.190736000
H        1.272380000     -3.874706000      2.643038000
H        3.357816000     -2.050161000      2.647888000
C        4.187978000     -0.813563000     -0.434215000
C        3.386377000      0.909602000      1.097843000
C        4.435035000      1.728209000      0.681764000
C        2.392319000      1.407732000      2.099855000
C        5.348108000      1.321080000     -0.287032000
H        4.527697000      2.719042000      1.119440000
C        5.209140000      0.045126000     -0.832379000
C        6.434044000      2.242985000     -0.758531000
H        5.919175000     -0.297308000     -1.581155000
C        4.093377000     -2.202725000     -0.989650000
H        2.737896000      2.336427000      2.559080000
H        2.209338000      0.678990000      2.894546000
H        1.433368000      1.613786000      1.612165000
H        6.104583000      2.803403000     -1.641316000
H        7.334467000      1.690334000     -1.040823000
H        6.702376000      2.971868000      0.010771000
H        4.821905000     -2.350281000     -1.789418000
H        3.096406000     -2.403533000     -1.388992000
H        4.285959000     -2.949155000     -0.210570000
C       -4.129986000      1.087326000     -0.597036000
C       -3.366255000     -0.914507000     -1.718236000
C       -4.654177000     -1.045062000     -2.252562000
H       -2.912597000     -2.858144000     -2.426319000
H       -1.975216000     -1.557965000     -3.179226000
C       -5.392930000      0.955360000     -1.153523000
H       -3.926082000      1.930352000      0.055911000
C       -5.658080000     -0.127420000     -1.984747000
H       -6.162747000      1.688951000     -0.935970000
H       -6.641892000     -0.256673000     -2.425203000
H       -4.863161000     -1.885751000     -2.909218000
C       -3.163858000     -0.239980000      2.205049000
C       -0.792817000     -0.248123000      2.578988000
C       -3.369899000     -0.615084000      3.529682000
H       -4.023448000     -0.112177000      1.557026000
C       -2.288883000     -0.795873000      4.386046000
H       -4.382701000     -0.765673000      3.891506000
C       -0.996496000     -0.608807000      3.905729000
H       -2.452527000     -1.087412000      5.419041000
H       -0.142126000     -0.755042000      4.559853000
H        0.216633000     -0.131731000      2.206684000
C       -1.297079000      2.935541000      1.263727000
C       -1.340273000      2.965835000     -1.144056000
C       -1.233993000      4.349737000     -1.129571000
H       -1.388447000      2.434583000     -2.089781000
C       -1.148341000      5.033594000      0.081256000
H       -1.209328000      4.896545000     -2.067263000
C       -1.176840000      4.323483000      1.275372000
H       -1.058243000      6.115536000      0.091333000
H       -1.111047000      4.847554000      2.224139000
H       -1.330698000      2.396602000      2.204714000
H       -2.059630000     -2.226214000      0.530885000
H       -2.306365000     -3.717630000     -0.381528000
H       -0.642725000     -2.875398000     -1.928104000
C        1.145658000     -1.137012000     -2.607603000
O        1.725435000     -1.392302000     -3.585980000
C        1.192570000      0.861422000     -1.269175000
O        1.772974000      1.852656000     -1.455183000
H       -0.690641000      0.138359000     -2.309825000
