# Supplementary material for: Robust and efficient hydrogenation of carbonyl compounds catalysed by mixed donor Mn(I) pincer complexes
Source: Nat Commun. 2021 Jan 4;12:12. doi: 10.1038/s41467-020-20168-2 (PMC7782525; doi:10.1038/s41467-020-20168-2)
Supplement: Supplementary file 3 — Source Data [file 41467_2020_20168_MOESM3_ESM.zip › CNP dataset/caculation results/o1a.xyz]

79
o1a_nmr.out
Mn      -1.520939000     -1.488768000      0.570572000
C       -3.001234000     -0.858323000      1.309799000
C       -1.228196000     -2.168472000      2.194233000
C       -2.317526000     -2.999093000      0.031846000
C       -1.756337000     -0.681671000     -1.296895000
N        0.456146000     -1.862733000     -0.135748000
P        2.486258000      0.541101000     -0.281520000
C        3.950003000     -0.403665000     -0.861449000
C        2.375520000      0.032102000      1.488690000
C        3.103541000      2.263816000     -0.193051000
O       -3.896635000     -0.500031000      1.945604000
O       -2.923210000     -3.946226000     -0.245934000
O       -1.168784000     -2.627708000      3.252906000
C        1.512357000     -2.291713000      0.805200000
C        0.444123000     -2.703659000     -1.341706000
N       -1.078976000     -1.019901000     -2.428505000
C       -1.521052000     -0.308182000     -3.528295000
C        0.084211000     -1.892231000     -2.564138000
N       -2.642542000      0.256496000     -1.738067000
C       -2.511954000      0.494742000     -3.094751000
C       -3.600685000      0.969256000     -0.951873000
H       -0.235919000     -3.542964000     -1.190818000
H        1.442061000     -3.117216000     -1.538504000
H        0.933368000     -1.251383000     -2.824903000
H       -0.092932000     -2.569119000     -3.403812000
H       -1.089461000     -0.439889000     -4.507982000
H       -3.134710000      1.206766000     -3.612082000
C       -4.913172000      0.498538000     -0.902653000
C       -3.206028000      2.150128000     -0.315629000
C       -4.171233000      2.856824000      0.396179000
C       -1.787278000      2.624687000     -0.390048000
C       -5.495623000      2.422884000      0.468234000
H       -3.880150000      3.770940000      0.907849000
C       -5.846937000      1.244431000     -0.185975000
C       -6.515891000      3.220532000      1.226504000
H       -6.870737000      0.884365000     -0.125948000
C       -5.289740000     -0.794319000     -1.559856000
H       -1.670476000      3.580067000      0.125943000
H       -1.460390000      2.749645000     -1.427898000
H       -1.119086000      1.891748000      0.074555000
H       -6.129211000      3.531995000      2.201443000
H       -7.431525000      2.646688000      1.388570000
H       -6.784713000      4.131069000      0.678704000
H       -6.354459000     -0.999384000     -1.432083000
H       -4.726131000     -1.626086000     -1.123765000
H       -5.067676000     -0.785670000     -2.631797000
C        2.735819000      0.916667000      2.506948000
C        1.893227000     -1.251088000      1.830621000
C        1.847346000     -1.608475000      3.176724000
H        2.410802000     -2.557098000      0.228568000
H        1.175448000     -3.200325000      1.309280000
C        2.655809000      0.549083000      3.845720000
H        3.094599000      1.908441000      2.253208000
C        2.220917000     -0.724342000      4.182259000
H        2.942397000      1.256881000      4.617335000
H        2.161439000     -1.030863000      5.221819000
H        1.494201000     -2.599225000      3.442949000
C        4.890681000     -0.980752000     -0.004525000
C        4.105525000     -0.554953000     -2.243182000
C        5.967015000     -1.694207000     -0.521970000
H        4.781154000     -0.874058000      1.070416000
C        6.119688000     -1.831636000     -1.898455000
H        6.690565000     -2.140708000      0.153315000
C        5.188768000     -1.257379000     -2.759380000
H        6.960923000     -2.388269000     -2.299759000
H        5.301573000     -1.363851000     -3.833937000
H        3.374601000     -0.117075000     -2.918395000
C        4.456668000      2.605872000     -0.241306000
C        2.145430000      3.277949000     -0.090377000
C        2.535652000      4.609631000     -0.013120000
H        1.090010000      3.021374000     -0.063225000
C        3.886376000      4.943624000     -0.059582000
H        1.783426000      5.387527000      0.075061000
C        4.843774000      3.940936000     -0.178537000
H        4.191801000      5.984087000     -0.007714000
H        5.898209000      4.196895000     -0.218392000
H        5.211800000      1.830761000     -0.326867000
H       -0.914684000     -0.081221000      1.036107000
H        0.722755000     -0.922705000     -0.440342000
