# Supplementary material for: Robust and efficient hydrogenation of carbonyl compounds catalysed by mixed donor Mn(I) pincer complexes
Source: Nat Commun. 2021 Jan 4;12:12. doi: 10.1038/s41467-020-20168-2 (PMC7782525; doi:10.1038/s41467-020-20168-2)
Supplement: Supplementary file 3 — Source Data [file 41467_2020_20168_MOESM3_ESM.zip › CNP dataset/caculation results/o1aINVERTED.xyz]

79
o1a_flipped_nmr.out
Mn      -1.516716000     -1.596049000      0.527138000
C       -3.181933000     -1.466748000      1.103195000
C       -1.267462000     -2.643765000      1.939639000
C       -1.120429000     -0.044842000      1.360454000
C       -1.865555000     -0.937919000     -1.379014000
N        0.449963000     -1.953690000     -0.239410000
P        2.502205000      0.476340000     -0.351273000
C        4.042687000     -0.385136000     -0.855953000
C        2.332301000     -0.020408000      1.417226000
C        3.013663000      2.232356000     -0.250484000
O       -4.230287000     -1.470104000      1.590842000
O       -1.011399000      0.891561000      2.029708000
O       -1.214738000     -3.380853000      2.829098000
C        1.527761000     -2.343693000      0.694722000
C        0.409139000     -2.868969000     -1.390260000
N       -1.233379000     -1.334132000     -2.517282000
C       -1.772284000     -0.741292000     -3.643699000
C       -0.030970000     -2.151623000     -2.644005000
N       -2.818821000     -0.076911000     -1.843887000
C       -2.777001000      0.050527000     -3.220426000
C       -3.719971000      0.695127000     -1.047177000
H       -0.246703000     -3.704721000     -1.147713000
H        1.410809000     -3.264933000     -1.605483000
H        0.774310000     -1.487489000     -2.977630000
H       -0.201405000     -2.888220000     -3.433396000
H       -1.391395000     -0.938373000     -4.633399000
H       -3.461850000      0.686853000     -3.757533000
C       -5.029194000      0.242638000     -0.874152000
C       -3.279714000      1.917776000     -0.532240000
C       -4.180163000      2.669233000      0.219386000
C       -1.898898000      2.426284000     -0.819855000
C       -5.489794000      2.241336000      0.436813000
H       -3.850150000      3.615851000      0.639952000
C       -5.899036000      1.034621000     -0.128083000
C       -6.427451000      3.047395000      1.286801000
H       -6.917900000      0.689753000      0.028657000
C       -5.477130000     -1.058333000     -1.468123000
H       -1.654318000      3.268950000     -0.170135000
H       -1.822096000      2.766867000     -1.859113000
H       -1.145098000      1.648723000     -0.680043000
H       -6.332920000      2.759349000      2.340349000
H       -7.469023000      2.887117000      0.996024000
H       -6.209701000      4.116767000      1.219980000
H       -6.463373000     -1.336749000     -1.091443000
H       -4.777073000     -1.864718000     -1.232066000
H       -5.536690000     -0.995191000     -2.560397000
C        2.636861000      0.871840000      2.446389000
C        1.844777000     -1.304984000      1.740920000
C        1.712914000     -1.652072000      3.084158000
H        2.438839000     -2.554632000      0.115323000
H        1.235621000     -3.278121000      1.178481000
C        2.484785000      0.511315000      3.780766000
H        3.001897000      1.864675000      2.205741000
C        2.026431000     -0.758426000      4.101917000
H        2.728411000      1.223683000      4.562868000
H        1.904856000     -1.054906000      5.138992000
H        1.348557000     -2.642681000      3.336386000
C        4.953620000     -0.936678000      0.048212000
C        4.292495000     -0.496840000     -2.227700000
C        6.095014000     -1.584995000     -0.412917000
H        4.771258000     -0.860511000      1.115815000
C        6.342123000     -1.681687000     -1.778898000
H        6.795160000     -2.012069000      0.298628000
C        5.440375000     -1.132925000     -2.686443000
H        7.234068000     -2.187003000     -2.136152000
H        5.626732000     -1.208002000     -3.753385000
H        3.585591000     -0.079328000     -2.940299000
C        4.345296000      2.652558000     -0.235221000
C        1.994339000      3.188987000     -0.201298000
C        2.301709000      4.541499000     -0.114112000
H        0.955435000      2.871705000     -0.226114000
C        3.631391000      4.953614000     -0.097164000
H        1.502013000      5.274402000     -0.068258000
C        4.650326000      4.008289000     -0.162878000
H        3.872646000      6.010408000     -0.037762000
H        5.688595000      4.325666000     -0.153222000
H        5.147212000      1.922136000     -0.277959000
H       -1.978174000     -2.998419000     -0.076894000
H        0.721597000     -1.036775000     -0.604263000
