# Supplementary material for: Robust and efficient hydrogenation of carbonyl compounds catalysed by mixed donor Mn(I) pincer complexes
Source: Nat Commun. 2021 Jan 4;12:12. doi: 10.1038/s41467-020-20168-2 (PMC7782525; doi:10.1038/s41467-020-20168-2)
Supplement: Supplementary file 3 — Source Data [file 41467_2020_20168_MOESM3_ESM.zip › CNP dataset/caculation results/o1b.xyz]

79
o1b_nmr.xyz
Mn      -1.374326000     -0.316949000     -0.653562000
C       -2.607961000     -1.149554000     -1.601488000
C       -0.329669000     -0.576883000     -2.080363000
C       -1.934318000      1.293492000     -1.225014000
C       -2.416599000     -0.421422000      1.083368000
N        0.343247000      0.408865000      0.476632000
P        3.493925000      0.085442000     -0.885677000
C        3.115638000     -1.345495000      0.210322000
C        3.437361000      1.493024000      0.308475000
C        5.296434000     -0.095929000     -1.183859000
O       -3.323045000     -1.724656000     -2.303951000
O       -2.290136000      2.268001000     -1.735832000
O        0.251582000     -0.812253000     -3.049516000
C        0.905376000      1.668736000     -0.059402000
C        0.272534000      0.438302000      1.942735000
N       -1.856433000     -0.688951000      2.287786000
C       -2.793548000     -0.761447000      3.297633000
C       -0.425771000     -0.787849000      2.485997000
N       -3.746528000     -0.325894000      1.373817000
C       -3.993199000     -0.535972000      2.719472000
C       -4.781552000      0.008357000      0.447035000
H       -0.272356000      1.337212000      2.248446000
H        1.279653000      0.493731000      2.370999000
H       -0.050604000     -1.690000000      1.991844000
H       -0.240954000     -0.876720000      3.557641000
H       -2.524144000     -0.963643000      4.322158000
H       -4.989366000     -0.502257000      3.130404000
C       -5.052168000      1.357782000      0.201095000
C       -5.527767000     -1.018305000     -0.134612000
C       -6.540596000     -0.663930000     -1.023903000
C       -5.258988000     -2.454566000      0.199929000
C       -6.816015000      0.667725000     -1.328768000
H       -7.120643000     -1.451623000     -1.497899000
C       -6.068968000      1.664027000     -0.699951000
C       -7.872776000      1.023296000     -2.332865000
H       -6.283378000      2.708159000     -0.913487000
C       -4.305559000      2.440452000      0.921044000
H       -5.743566000     -3.116490000     -0.520522000
H       -5.643897000     -2.701430000      1.196047000
H       -4.188790000     -2.674643000      0.205087000
H       -7.431931000      1.133463000     -3.330542000
H       -8.357962000      1.971224000     -2.084631000
H       -8.640510000      0.247893000     -2.397658000
H       -4.492922000      3.412501000      0.460706000
H       -3.228356000      2.260341000      0.921568000
H       -4.624183000      2.495230000      1.968509000
C        4.592928000      1.977866000      0.928327000
C        2.203783000      2.125311000      0.566741000
C        2.175667000      3.217098000      1.435811000
H        0.148661000      2.443891000      0.084384000
H        1.032478000      1.530022000     -1.135932000
C        4.544652000      3.065171000      1.792961000
H        5.547660000      1.501433000      0.729866000
C        3.330387000      3.690848000      2.046747000
H        5.456142000      3.421818000      2.262748000
H        3.280941000      4.545427000      2.714382000
H        1.225308000      3.707772000      1.628506000
C        3.358875000     -1.350957000      1.588520000
C        2.531605000     -2.471174000     -0.380582000
C        3.026424000     -2.461301000      2.356209000
H        3.807115000     -0.483391000      2.063108000
C        2.449705000     -3.578733000      1.757598000
H        3.216417000     -2.453401000      3.425320000
C        2.205222000     -3.583379000      0.388502000
H        2.184667000     -4.442217000      2.359950000
H        1.745274000     -4.446607000     -0.081813000
H        2.319602000     -2.470866000     -1.445777000
C        6.091200000     -1.085417000     -0.602519000
C        5.880432000      0.799476000     -2.087929000
C        7.236224000      0.724514000     -2.380388000
H        5.269231000      1.563359000     -2.562022000
C        8.023564000     -0.262509000     -1.792074000
H        7.677153000      1.431049000     -3.076906000
C        7.446941000     -1.168881000     -0.909362000
H        9.081381000     -0.327669000     -2.027232000
H        8.053463000     -1.944604000     -0.451687000
H        5.656029000     -1.794992000      0.093844000
H       -0.871781000     -1.774556000     -0.216392000
H        0.987232000     -0.344836000      0.245255000
