# Supplementary material for: Robust and efficient hydrogenation of carbonyl compounds catalysed by mixed donor Mn(I) pincer complexes
Source: Nat Commun. 2021 Jan 4;12:12. doi: 10.1038/s41467-020-20168-2 (PMC7782525; doi:10.1038/s41467-020-20168-2)
Supplement: Supplementary file 3 — Source Data [file 41467_2020_20168_MOESM3_ESM.zip › CNP dataset/caculation results/o2a.xyz]

79
o2a_nmr.out
Mn       1.286908000     -0.063343000     -0.303540000
C        2.597426000      0.393953000     -1.404578000
C        0.264062000      0.679783000     -1.567133000
C        1.258400000     -1.724174000     -0.987147000
C        2.432606000     -0.548143000      1.322214000
N       -0.434463000     -0.391235000      0.941033000
P       -3.898199000     -0.140481000      0.905975000
C       -3.300392000     -1.355532000     -0.338836000
C       -3.077224000      1.419699000      0.353533000
C       -5.640823000      0.133624000      0.396513000
O        3.306638000      0.741623000     -2.248577000
O        1.307305000     -2.754520000     -1.512058000
O       -0.287750000      1.197521000     -2.439012000
C       -1.008718000      0.760179000      1.683645000
C       -0.297041000     -1.563118000      1.815813000
N        2.028316000     -1.050085000      2.520704000
C        3.079645000     -1.207802000      3.403844000
C        0.666417000     -1.331809000      2.948512000
N        3.782397000     -0.415099000      1.490934000
C        4.189699000     -0.810294000      2.753054000
C        4.731245000      0.066253000      0.536266000
H        0.028981000     -2.406608000      1.204378000
H       -1.268018000     -1.819012000      2.261296000
H        0.324645000     -0.511348000      3.587294000
H        0.694073000     -2.233400000      3.565124000
H        2.937889000     -1.591035000      4.402039000
H        5.223617000     -0.774823000      3.056483000
C        5.378982000     -0.853586000     -0.291591000
C        5.038175000      1.429029000      0.519791000
C        6.013329000      1.865014000     -0.373967000
C        4.324048000      2.387141000      1.423287000
C        6.675730000      0.981774000     -1.225253000
H        6.258763000      2.923570000     -0.406662000
C        6.349172000     -0.372276000     -1.166679000
C        7.689741000      1.483203000     -2.210966000
H        6.856828000     -1.073533000     -1.824221000
C        5.015684000     -2.306695000     -0.255649000
H        4.702547000      3.402668000      1.289499000
H        4.443944000      2.111461000      2.476326000
H        3.249763000      2.383836000      1.209109000
H        7.204750000      1.744631000     -3.158853000
H        8.445722000      0.724145000     -2.429063000
H        8.195415000      2.380456000     -1.844232000
H        5.645928000     -2.881650000     -0.937095000
H        3.971680000     -2.451315000     -0.551066000
H        5.124220000     -2.725625000      0.750002000
C       -3.740439000      2.349695000     -0.452603000
C       -1.775254000      1.714114000      0.810104000
C       -1.194043000      2.932898000      0.460511000
H       -0.190441000      1.288814000      2.172965000
H       -1.684804000      0.376393000      2.461279000
C       -3.140869000      3.554483000     -0.800161000
H       -4.742357000      2.134307000     -0.809378000
C       -1.865596000      3.851462000     -0.335450000
H       -3.674645000      4.259565000     -1.430062000
H       -1.391111000      4.792539000     -0.595334000
H       -0.192373000      3.152641000      0.815577000
C       -2.807393000     -0.993291000     -1.596867000
C       -3.316816000     -2.707574000      0.020915000
C       -2.332040000     -1.964332000     -2.471897000
H       -2.779009000      0.051744000     -1.887482000
C       -2.358798000     -3.306663000     -2.107699000
H       -1.935136000     -1.669049000     -3.438133000
C       -2.857748000     -3.678067000     -0.862566000
H       -1.980231000     -4.061839000     -2.789318000
H       -2.875002000     -4.724060000     -0.572317000
H       -3.686893000     -2.999137000      1.000268000
C       -6.205361000     -0.388932000     -0.768629000
C       -6.442027000      0.890836000      1.259067000
C       -7.772652000      1.142101000      0.948704000
H       -6.018381000      1.291239000      2.176677000
C       -8.327354000      0.620193000     -0.217284000
H       -8.380408000      1.738493000      1.622277000
C       -7.543143000     -0.148768000     -1.070261000
H       -9.369367000      0.808785000     -0.456362000
H       -7.970551000     -0.561469000     -1.979102000
H       -5.601772000     -0.982606000     -1.447701000
H        1.396199000      1.407964000      0.296627000
H       -1.111236000     -0.664279000      0.233183000
