# Supplementary material for: Robust and efficient hydrogenation of carbonyl compounds catalysed by mixed donor Mn(I) pincer complexes
Source: Nat Commun. 2021 Jan 4;12:12. doi: 10.1038/s41467-020-20168-2 (PMC7782525; doi:10.1038/s41467-020-20168-2)
Supplement: Supplementary file 3 — Source Data [file 41467_2020_20168_MOESM3_ESM.zip › CNP dataset/caculation results/o2aINVERTED.xyz]

79
o2a_flipped_nmr.out
Mn      -1.233330000     -0.700656000     -0.107171000
C       -2.484277000     -0.666763000     -1.358725000
C       -0.157706000     -0.779164000     -1.539670000
C       -1.479231000     -2.457984000      0.154100000
C       -2.463758000     -0.212063000      1.440234000
N        0.500602000     -0.512606000      1.199241000
P        3.835461000      0.164740000      0.872330000
C        2.841364000      1.559794000      0.200901000
C        3.329396000     -1.237636000     -0.220028000
C        5.527312000      0.538727000      0.265083000
O       -3.158608000     -0.688318000     -2.297325000
O       -1.709266000     -3.587876000      0.259526000
O        0.393102000     -0.766247000     -2.553582000
C        1.380820000     -1.701399000      1.348304000
C        0.241057000      0.092928000      2.510988000
N       -2.152331000     -0.279697000      2.759052000
C       -3.195889000      0.119260000      3.568823000
C       -0.843186000     -0.645552000      3.263391000
N       -3.751524000      0.240769000      1.453616000
C       -4.211745000      0.445919000      2.743758000
C       -4.582815000      0.511470000      0.322772000
H       -0.072072000      1.127359000      2.350672000
H        1.159821000      0.102387000      3.111073000
H       -0.710301000     -1.729591000      3.189171000
H       -0.812631000     -0.376916000      4.320314000
H       -3.117125000      0.135973000      4.644195000
H       -5.208613000      0.804917000      2.943039000
C       -4.537979000      1.780526000     -0.259703000
C       -5.463213000     -0.479784000     -0.116436000
C       -6.310893000     -0.174932000     -1.178041000
C       -5.458821000     -1.841396000      0.509219000
C       -6.289692000      1.074060000     -1.796848000
H       -6.996062000     -0.938100000     -1.538432000
C       -5.399340000      2.037386000     -1.324170000
C       -7.177012000      1.362104000     -2.972062000
H       -5.373828000      3.017591000     -1.793729000
C       -3.586206000      2.823089000      0.241655000
H       -6.222334000     -2.478761000      0.058680000
H       -5.642038000     -1.794835000      1.587440000
H       -4.485624000     -2.324641000      0.371539000
H       -6.671797000      1.094445000     -3.907558000
H       -7.431981000      2.423647000     -3.030695000
H       -8.104400000      0.785091000     -2.924865000
H       -3.719250000      3.762306000     -0.299369000
H       -2.551315000      2.488494000      0.111319000
H       -3.731137000      3.016998000      1.309730000
C        4.071475000     -1.590346000     -1.350760000
C        2.205860000     -2.015016000      0.131493000
C        1.878308000     -3.123551000     -0.648603000
H        0.760049000     -2.562015000      1.601441000
H        2.064419000     -1.526462000      2.190611000
C        3.724051000     -2.693270000     -2.122051000
H        4.938481000     -1.000323000     -1.629945000
C        2.627158000     -3.467770000     -1.766024000
H        4.314440000     -2.945850000     -2.997503000
H        2.351089000     -4.334969000     -2.357603000
H        1.017871000     -3.724638000     -0.371798000
C        2.349183000      1.595416000     -1.107592000
C        2.541986000      2.615626000      1.069197000
C        1.569423000      2.664037000     -1.535822000
H        2.559045000      0.776855000     -1.787812000
C        1.281463000      3.711782000     -0.667303000
H        1.177342000      2.671041000     -2.547938000
C        1.772966000      3.689392000      0.634596000
H        0.664778000      4.540344000     -1.001507000
H        1.545198000      4.501958000      1.317634000
H        2.907759000      2.590525000      2.092226000
C        5.835730000      1.611470000     -0.573309000
C        6.561602000     -0.291185000      0.714075000
C        7.871902000     -0.068210000      0.310597000
H        6.337806000     -1.121678000      1.378919000
C        8.170845000      1.002082000     -0.529210000
H        8.662745000     -0.725326000      0.659233000
C        7.152105000      1.842352000     -0.964328000
H        9.195824000      1.181965000     -0.838346000
H        7.378669000      2.680623000     -1.616239000
H        5.048963000      2.269505000     -0.927969000
H       -1.074429000      0.881242000     -0.281821000
H        1.009455000      0.188010000      0.666860000
