# Supplementary material for: Robust and efficient hydrogenation of carbonyl compounds catalysed by mixed donor Mn(I) pincer complexes
Source: Nat Commun. 2021 Jan 4;12:12. doi: 10.1038/s41467-020-20168-2 (PMC7782525; doi:10.1038/s41467-020-20168-2)
Supplement: Supplementary file 3 — Source Data [file 41467_2020_20168_MOESM3_ESM.zip › CNP dataset/caculation results/o2b.xyz]

79
o2b_nmr.out
Mn       1.404640000     -0.461634000     -0.430548000
C        2.628412000     -1.636354000     -0.910493000
C        0.308116000     -1.876487000     -0.359012000
C        1.937956000     -0.558760000      1.282304000
C        2.509548000      1.134649000     -1.020002000
N       -0.280555000      0.888805000     -0.129332000
P       -3.433894000      0.184082000     -0.458905000
C       -4.407301000      1.470673000      0.419624000
C       -2.764700000     -0.815365000      0.940781000
C       -4.726431000     -0.915535000     -1.152133000
O        3.339856000     -2.489162000     -1.231061000
O        2.305390000     -0.768554000      2.359435000
O       -0.302367000     -2.853135000     -0.423107000
C       -0.912862000      0.912349000      1.212402000
C       -0.169975000      2.278234000     -0.600106000
N        2.001537000      2.200729000     -1.684925000
C        2.974188000      3.113855000     -2.035548000
C        0.583092000      2.382688000     -1.905801000
N        3.844759000      1.412920000     -0.963671000
C        4.144429000      2.614148000     -1.582797000
C        4.836566000      0.622735000     -0.304928000
H        0.348536000      2.865247000      0.164619000
H       -1.176012000      2.700354000     -0.725850000
H        0.226448000      1.629259000     -2.615363000
H        0.435205000      3.372019000     -2.341845000
H        2.746859000      4.023706000     -2.568178000
H        5.152086000      2.993553000     -1.637996000
C        5.044483000      0.814444000      1.064680000
C        5.608474000     -0.264329000     -1.057231000
C        6.579148000     -1.010301000     -0.390135000
C        5.418388000     -0.394305000     -2.538506000
C        6.791065000     -0.879468000      0.980563000
H        7.177895000     -1.717581000     -0.958348000
C        6.022178000      0.044604000      1.688966000
C        7.804539000     -1.730756000      1.687447000
H        6.187988000      0.171692000      2.755836000
C        4.271294000      1.849495000      1.825522000
H        5.872856000     -1.315939000     -2.907381000
H        5.887679000      0.445157000     -3.064583000
H        4.361370000     -0.396575000     -2.813611000
H        7.324131000     -2.610542000      2.131229000
H        8.291453000     -1.182320000      2.498702000
H        8.575530000     -2.088810000      1.000388000
H        4.423233000      1.734811000      2.900589000
H        3.200328000      1.788433000      1.619614000
H        4.596628000      2.857477000      1.543081000
C       -3.370128000     -2.003584000      1.350961000
C       -1.599926000     -0.371375000      1.598241000
C       -1.104962000     -1.115142000      2.667422000
H       -1.648788000      1.729595000      1.244500000
H       -0.136150000      1.154113000      1.941103000
C       -2.851700000     -2.743152000      2.408532000
H       -4.261490000     -2.356750000      0.842889000
C       -1.719483000     -2.293819000      3.074508000
H       -3.338584000     -3.665137000      2.711158000
H       -1.307732000     -2.860273000      3.903897000
H       -0.214782000     -0.768396000      3.181646000
C       -4.764813000      1.386875000      1.767356000
C       -4.793017000      2.595035000     -0.317868000
C       -5.498346000      2.407846000      2.363862000
H       -4.471378000      0.521574000      2.353654000
C       -5.889362000      3.516777000      1.619923000
H       -5.768633000      2.333138000      3.412841000
C       -5.538160000      3.607347000      0.275859000
H       -6.463164000      4.311052000      2.087293000
H       -5.836649000      4.472115000     -0.308817000
H       -4.510057000      2.676073000     -1.364381000
C       -6.082254000     -0.819195000     -0.832976000
C       -4.307579000     -1.890390000     -2.064440000
C       -5.225547000     -2.767948000     -2.628211000
H       -3.255726000     -1.967323000     -2.328207000
C       -6.576175000     -2.667241000     -2.304294000
H       -4.886798000     -3.526062000     -3.327560000
C       -7.001897000     -1.689580000     -1.411110000
H       -7.294994000     -3.347345000     -2.750735000
H       -8.054228000     -1.605229000     -1.157080000
H       -6.423744000     -0.066304000     -0.129476000
H        0.942697000     -0.460446000     -1.965707000
H       -0.956378000      0.452910000     -0.757431000
