# Supplementary material for: Robust and efficient hydrogenation of carbonyl compounds catalysed by mixed donor Mn(I) pincer complexes
Source: Nat Commun. 2021 Jan 4;12:12. doi: 10.1038/s41467-020-20168-2 (PMC7782525; doi:10.1038/s41467-020-20168-2)
Supplement: Supplementary file 3 — Source Data [file 41467_2020_20168_MOESM3_ESM.zip › CNP dataset/caculation results/p1.xyz]

77
p1_nmr.out
Mn      -0.271997000     -0.568226000     -0.157711000
C       -1.861603000     -1.746079000     -0.394062000
N        0.830315000     -2.243597000      0.723078000
P        1.780116000      0.320411000     -0.137914000
C        3.015491000     -0.441613000     -1.278398000
C        2.620493000      0.133596000      1.494751000
C        1.991727000      2.117581000     -0.462750000
C        1.281337000     -2.018331000      2.103731000
C        0.195486000     -3.573445000      0.667088000
N       -1.786054000     -3.080418000     -0.647808000
C       -3.026971000     -3.654704000     -0.836830000
C       -0.536031000     -3.806644000     -0.634958000
N       -3.209303000     -1.508688000     -0.429366000
C       -3.929821000     -2.659679000     -0.703071000
C       -3.840023000     -0.254339000     -0.169247000
H       -0.517749000     -3.644774000      1.493982000
H        0.955487000     -4.352212000      0.809996000
H        0.079255000     -3.485482000     -1.481971000
H       -0.761952000     -4.868609000     -0.746564000
H       -3.152297000     -4.704990000     -1.047863000
H       -5.005690000     -2.658576000     -0.774395000
C       -4.134293000      0.087973000      1.153611000
C       -4.197379000      0.562140000     -1.244244000
C       -4.824473000      1.774501000     -0.962725000
C       -3.932709000      0.136366000     -2.656702000
C       -5.098773000      2.171894000      0.344762000
H       -5.095314000      2.428284000     -1.788011000
C       -4.756377000      1.312098000      1.388276000
C       -5.721470000      3.508204000      0.625530000
H       -4.979221000      1.599361000      2.412867000
C       -3.827136000     -0.853539000      2.278830000
H       -4.040167000      0.979889000     -3.341594000
H       -4.638244000     -0.642799000     -2.967704000
H       -2.926788000     -0.273911000     -2.769422000
H       -4.946557000      4.270770000      0.766873000
H       -6.326395000      3.484983000      1.536050000
H       -6.355406000      3.836123000     -0.202668000
H       -3.947317000     -0.357190000      3.243824000
H       -2.806995000     -1.237729000      2.212826000
H       -4.502161000     -1.716993000      2.254714000
C        3.583377000      1.067970000      1.897919000
C        2.301227000     -0.931231000      2.351326000
C        2.960813000     -1.018208000      3.583491000
H        1.707752000     -2.949559000      2.502650000
H        0.387158000     -1.803317000      2.698897000
C        4.218487000      0.973548000      3.126609000
H        3.834079000      1.890255000      1.235912000
C        3.901164000     -0.079743000      3.977936000
H        4.955539000      1.715940000      3.415994000
H        4.387507000     -0.173548000      4.943948000
H        2.721231000     -1.845381000      4.247088000
C        4.206096000     -1.021201000     -0.838472000
C        2.714187000     -0.467807000     -2.645358000
C        5.079453000     -1.617797000     -1.746907000
H        4.462299000     -1.008660000      0.215843000
C        4.779114000     -1.625335000     -3.103023000
H        5.998596000     -2.071492000     -1.388531000
C        3.594738000     -1.042424000     -3.551413000
H        5.462161000     -2.084804000     -3.810937000
H        3.352891000     -1.044824000     -4.609893000
H        1.781193000     -0.037740000     -2.996454000
C        2.978579000      2.637900000     -1.301125000
C        1.116348000      2.995435000      0.183672000
C        1.234398000      4.367376000      0.003953000
H        0.336276000      2.603388000      0.828037000
C        2.219074000      4.880126000     -0.836723000
H        0.548824000      5.037066000      0.514031000
C        3.087178000      4.013174000     -1.490439000
H        2.305454000      5.952277000     -0.984451000
H        3.856283000      4.404976000     -2.149210000
H        3.669792000      1.973668000     -1.809192000
C       -0.895595000      0.755119000     -1.117154000
C       -0.735568000      0.228381000      1.359185000
O       -1.221657000      1.646361000     -1.789101000
O       -1.019069000      0.860441000      2.298297000
H        0.157628000     -1.189604000     -1.584363000
H        1.658866000     -2.318340000      0.133864000
