# Supplementary material for: Robust and efficient hydrogenation of carbonyl compounds catalysed by mixed donor Mn(I) pincer complexes
Source: Nat Commun. 2021 Jan 4;12:12. doi: 10.1038/s41467-020-20168-2 (PMC7782525; doi:10.1038/s41467-020-20168-2)
Supplement: Supplementary file 3 — Source Data [file 41467_2020_20168_MOESM3_ESM.zip › CNP dataset/caculation results/p1INVERTED.xyz]

77
p1_flipped_nmr.out
Mn       0.225127000     -0.814679000      0.224414000
C        1.932599000     -1.849839000      0.102305000
N       -0.862514000     -2.587743000     -0.720764000
P       -1.694410000      0.328051000     -0.025752000
C       -2.509123000      0.695227000      1.585076000
C       -3.078456000     -0.432144000     -0.991095000
C       -1.610750000      1.999432000     -0.819529000
C       -1.550939000     -2.250363000     -1.981632000
C       -0.075970000     -3.812656000     -0.917539000
N        2.024813000     -3.206495000      0.157266000
C        3.325084000     -3.653149000      0.027203000
C        0.869435000     -4.076106000      0.233286000
N        3.235111000     -1.464164000     -0.054823000
C        4.093534000     -2.550929000     -0.099618000
C        3.710463000     -0.120072000     -0.151576000
H        0.509092000     -3.698022000     -1.834935000
H       -0.745235000     -4.672851000     -1.051458000
H        0.362329000     -3.930667000      1.192159000
H        1.225861000     -5.106439000      0.192189000
H        3.580094000     -4.700993000      0.039957000
H        5.159121000     -2.432826000     -0.214262000
C        3.784149000      0.486930000     -1.407838000
C        4.135188000      0.524950000      1.011359000
C        4.631265000      1.821229000      0.896316000
C        4.016910000     -0.148200000      2.344736000
C        4.699743000      2.472194000     -0.333868000
H        4.953227000      2.341418000      1.794897000
C        4.275649000      1.789229000     -1.473736000
C        5.182345000      3.890220000     -0.426037000
H        4.331205000      2.280051000     -2.442360000
C        3.344852000     -0.242764000     -2.639545000
H        4.360568000      0.510825000      3.144616000
H        4.603852000     -1.071805000      2.384645000
H        2.976200000     -0.421948000      2.547761000
H        4.339750000      4.587426000     -0.348486000
H        5.679084000      4.083420000     -1.380835000
H        5.879873000      4.128850000      0.381229000
H        3.501328000      0.368952000     -3.530735000
H        2.281240000     -0.495197000     -2.567882000
H        3.894644000     -1.181684000     -2.764674000
C       -4.353122000      0.144798000     -0.936959000
C       -2.873903000     -1.555378000     -1.807952000
C       -3.954627000     -2.058152000     -2.542370000
H       -1.740296000     -3.167326000     -2.553141000
H       -0.864336000     -1.629543000     -2.565249000
C       -5.411754000     -0.359920000     -1.676477000
H       -4.524463000      1.005973000     -0.300583000
C       -5.209649000     -1.470870000     -2.488266000
H       -6.388164000      0.110483000     -1.616515000
H       -6.027265000     -1.882817000     -3.071617000
H       -3.798678000     -2.931313000     -3.169855000
C       -3.447609000     -0.183598000      2.131299000
C       -2.044719000      1.756057000      2.368432000
C       -3.930407000      0.008159000      3.421575000
H       -3.807540000     -1.026308000      1.548671000
C       -3.474880000      1.075738000      4.188410000
H       -4.663990000     -0.681589000      3.828238000
C       -2.527040000      1.946087000      3.658420000
H       -3.851677000      1.225297000      5.195507000
H       -2.158260000      2.777711000      4.251267000
H       -1.299301000      2.438197000      1.972248000
C       -2.556117000      3.000233000     -0.571347000
C       -0.581161000      2.257673000     -1.725604000
C       -0.503357000      3.482514000     -2.381169000
H        0.165817000      1.488437000     -1.897919000
C       -1.451472000      4.468796000     -2.133982000
H        0.307457000      3.666524000     -3.079757000
C       -2.476705000      4.224866000     -1.224023000
H       -1.389352000      5.427105000     -2.640757000
H       -3.215957000      4.992783000     -1.016780000
H       -3.352950000      2.836835000      0.146320000
C        0.920718000      0.676148000      0.828796000
C       -0.084745000     -1.343556000      1.890701000
O        1.282267000      1.695907000      1.256769000
O       -0.226417000     -1.632290000      3.009765000
H        0.558188000     -0.366467000     -1.320363000
H       -1.574723000     -2.803093000     -0.026128000
