# Supplementary material for: Robust and efficient hydrogenation of carbonyl compounds catalysed by mixed donor Mn(I) pincer complexes
Source: Nat Commun. 2021 Jan 4;12:12. doi: 10.1038/s41467-020-20168-2 (PMC7782525; doi:10.1038/s41467-020-20168-2)
Supplement: Supplementary file 3 — Source Data [file 41467_2020_20168_MOESM3_ESM.zip › CNP dataset/caculation results/p2.xyz]

77
p2_nmr.out
Mn       0.272316000     -0.651552000     -0.039181000
C        1.882985000     -1.782921000      0.345455000
N       -0.771944000     -2.510731000     -0.884536000
P       -1.761896000      0.335782000      0.045934000
C       -2.704696000      0.242952000      1.632239000
C       -2.995115000     -0.354027000     -1.131220000
C       -1.851022000      2.143812000     -0.309020000
C       -2.173680000     -2.645602000     -0.419694000
C       -0.026987000     -3.768870000     -0.738680000
N        1.839711000     -3.104575000      0.668990000
C        3.085305000     -3.616814000      0.969437000
C        0.627611000     -3.893070000      0.621241000
N        3.216533000     -1.491101000      0.455710000
C        3.958267000     -2.595715000      0.839733000
C        3.828096000     -0.228000000      0.189953000
H        0.751500000     -3.793653000     -1.506086000
H       -0.691683000     -4.626087000     -0.905602000
H       -0.054648000     -3.551702000      1.406432000
H        0.898124000     -4.932048000      0.816897000
H        3.233877000     -4.648724000      1.245615000
H        5.025881000     -2.546585000      0.982104000
C        4.224978000      0.068476000     -1.116322000
C        4.074209000      0.639838000      1.256041000
C        4.702359000      1.851642000      0.979615000
C        3.669217000      0.274069000      2.651751000
C        5.079210000      2.203412000     -0.315662000
H        4.886130000      2.545006000      1.796523000
C        4.839684000      1.297521000     -1.348458000
C        5.698826000      3.541140000     -0.596125000
H        5.142420000      1.549720000     -2.361751000
C        4.041355000     -0.926173000     -2.222713000
H        3.768882000      1.131387000      3.320548000
H        4.292536000     -0.537290000      3.044173000
H        2.632719000     -0.072360000      2.685239000
H        4.921954000      4.292091000     -0.781771000
H        6.340529000      3.508141000     -1.480643000
H        6.294914000      3.891329000      0.251007000
H        4.189058000     -0.455408000     -3.196711000
H        3.045392000     -1.372134000     -2.202747000
H        4.766474000     -1.743094000     -2.128418000
C       -3.824162000      0.437553000     -1.926173000
C       -3.083521000     -1.753239000     -1.217035000
C       -4.009768000     -2.322883000     -2.089277000
H       -2.511842000     -3.681214000     -0.543706000
C       -4.742087000     -0.144495000     -2.794886000
H       -3.762253000      1.518765000     -1.861110000
C       -4.839208000     -1.528049000     -2.873810000
H       -5.383298000      0.485949000     -3.403192000
H       -5.554756000     -1.990055000     -3.546832000
H       -4.078040000     -3.405507000     -2.153773000
C       -4.093516000      0.103584000      1.669847000
C       -2.004078000      0.370362000      2.834219000
C       -4.767796000      0.081620000      2.887779000
H       -4.657444000      0.010875000      0.747191000
C       -4.063388000      0.217163000      4.079115000
H       -5.846911000     -0.038372000      2.902437000
C       -2.679416000      0.367244000      4.048999000
H       -4.590045000      0.203118000      5.028507000
H       -2.122008000      0.473046000      4.974768000
H       -0.922905000      0.459073000      2.814421000
C       -2.495288000      3.051241000      0.533105000
C       -1.224236000      2.623533000     -1.463543000
C       -1.252103000      3.976946000     -1.774323000
H       -0.711803000      1.936944000     -2.127288000
C       -1.894596000      4.876060000     -0.927178000
H       -0.762965000      4.330603000     -2.676815000
C       -2.512404000      4.409779000      0.226891000
H       -1.908510000      5.935408000     -1.164534000
H       -3.011989000      5.103117000      0.896767000
H       -2.985178000      2.705577000      1.436753000
C        0.908192000      0.816845000      0.672805000
C        0.700539000     -0.116791000     -1.676360000
O        1.235720000      1.832390000      1.135631000
O        0.971316000      0.260979000     -2.745995000
H       -0.141702000     -1.222395000      1.428748000
H       -0.815418000     -2.312809000     -1.879788000
H       -2.205437000     -2.409593000      0.648391000
