# Supplementary material for: Robust and efficient hydrogenation of carbonyl compounds catalysed by mixed donor Mn(I) pincer complexes
Source: Nat Commun. 2021 Jan 4;12:12. doi: 10.1038/s41467-020-20168-2 (PMC7782525; doi:10.1038/s41467-020-20168-2)
Supplement: Supplementary file 3 — Source Data [file 41467_2020_20168_MOESM3_ESM.zip › CNP dataset/compound 4.cif]

 
data_WJ108_a_sq
 
_audit_creation_method            'SHELXL-2018/3'
_shelx_SHELXL_version_number      '2018/3'
_chemical_name_systematic         ?
_chemical_name_common             ?
_chemical_melting_point           ?
_chemical_formula_moiety          ?
_chemical_formula_sum
 'C36 H33 Mn N3 O3 P' 
_chemical_formula_weight          641.56

loop_
 _atom_type_symbol
 _atom_type_description
 _atom_type_scat_dispersion_real
 _atom_type_scat_dispersion_imag
 _atom_type_scat_source
 'C'  'C'   0.0033   0.0016
 'International Tables Vol C Tables 4.2.6.8 and 6.1.1.4'
 'H'  'H'   0.0000   0.0000
 'International Tables Vol C Tables 4.2.6.8 and 6.1.1.4'
 'Mn'  'Mn'   0.3368   0.7283
 'International Tables Vol C Tables 4.2.6.8 and 6.1.1.4'
 'N'  'N'   0.0061   0.0033
 'International Tables Vol C Tables 4.2.6.8 and 6.1.1.4'
 'O'  'O'   0.0106   0.0060
 'International Tables Vol C Tables 4.2.6.8 and 6.1.1.4'
 'P'  'P'   0.1023   0.0942
 'International Tables Vol C Tables 4.2.6.8 and 6.1.1.4'
 
_space_group_crystal_system       triclinic
_space_group_IT_number            2
_space_group_name_H-M_alt         'P -1'
_space_group_name_Hall            '-P 1'
 
_shelx_space_group_comment
;
The symmetry employed for this shelxl refinement is uniquely defined
by the following loop, which should always be used as a source of
symmetry information in preference to the above space-group names.
They are only intended as comments.
;
 
loop_
 _space_group_symop_operation_xyz
 'x, y, z'
 '-x, -y, -z'
 
_cell_length_a                    9.2569(2)
_cell_length_b                    11.6213(2)
_cell_length_c                    16.3438(3)
_cell_angle_alpha                 92.1582(7)
_cell_angle_beta                  93.1681(7)
_cell_angle_gamma                 93.8695(7)
_cell_volume                      1750.02(6)
_cell_formula_units_Z             2
_cell_measurement_temperature     100(2)
_cell_measurement_reflns_used      9928
_cell_measurement_theta_min        2.47
_cell_measurement_theta_max       26.42
_exptl_crystal_description       'block'
_exptl_crystal_colour            'yellow'
_exptl_crystal_density_meas       ?
_exptl_crystal_density_method     ?
_exptl_crystal_density_diffrn     1.218          
_exptl_crystal_F_000              668
_exptl_transmission_factor_min    0.8791
_exptl_transmission_factor_max    0.9281
_exptl_crystal_size_max           0.280
_exptl_crystal_size_mid           0.210
_exptl_crystal_size_min           0.110
_exptl_absorpt_coefficient_mu     0.460
_shelx_estimated_absorpt_T_min    0.882
_shelx_estimated_absorpt_T_max    0.951
_exptl_absorpt_correction_type    multi-scan
_exptl_absorpt_correction_T_min   ?
_exptl_absorpt_correction_T_max   ?
_exptl_absorpt_process_details    ?
_exptl_absorpt_special_details    ?
_diffrn_ambient_temperature       100(2)
_diffrn_radiation_wavelength      0.71073
_diffrn_radiation_type            MoK\a
_diffrn_source                    'sealed tube'
_diffrn_measurement_device_type   'Bruker Photon CMOS Detector, D8 Venture'
_diffrn_measurement_method        '\f and \w scans'
_diffrn_detector_area_resol_mean  ?
_diffrn_reflns_number             24537
_diffrn_reflns_av_unetI/netI      0.0309
_diffrn_reflns_av_R_equivalents   0.0333
_diffrn_reflns_limit_h_min        -11
_diffrn_reflns_limit_h_max        11
_diffrn_reflns_limit_k_min        -14
_diffrn_reflns_limit_k_max        14
_diffrn_reflns_limit_l_min        -20
_diffrn_reflns_limit_l_max        20
_diffrn_reflns_theta_min          2.209
_diffrn_reflns_theta_max          26.429
_diffrn_reflns_theta_full         25.242
_diffrn_measured_fraction_theta_max   0.997
_diffrn_measured_fraction_theta_full  0.998
_diffrn_reflns_Laue_measured_fraction_max    0.997
_diffrn_reflns_Laue_measured_fraction_full   0.998
_diffrn_reflns_point_group_measured_fraction_max   0.997
_diffrn_reflns_point_group_measured_fraction_full  0.998
_reflns_number_total              7180
_reflns_number_gt                 6167
_reflns_threshold_expression      'I > 2\s(I)'
_reflns_Friedel_coverage          0.000
_reflns_Friedel_fraction_max      .
_reflns_Friedel_fraction_full     .
 
_reflns_special_details
;
 Reflections were merged by SHELXL according to the crystal
 class for the calculation of statistics and refinement.
 
 Structure factors included contributions from the .fab file.
 
 _reflns_Friedel_fraction is defined as the number of unique
 Friedel pairs measured divided by the number that would be
 possible theoretically, ignoring centric projections and
 systematic absences.
;
 
_computing_data_collection       'Bruker APEX3'
_computing_cell_refinement       'Bruker SAINT'
_computing_data_reduction        'Bruker SAINT'
_computing_structure_solution     'SHELXT 2014/5 (Sheldrick, 2014)'
_computing_structure_refinement 'SHELXL-2018/3 (Sheldrick, 2018)'
_computing_molecular_graphics     ?
_computing_publication_material   ?
_refine_special_details           ?
_refine_ls_structure_factor_coef  Fsqd
_refine_ls_matrix_type            full
_refine_ls_weighting_scheme       calc
_refine_ls_weighting_details
'w=1/[\s^2^(Fo^2^)+(0.0355P)^2^+0.9718P] where P=(Fo^2^+2Fc^2^)/3'
_atom_sites_solution_primary      ?
_atom_sites_solution_secondary    ?
_atom_sites_solution_hydrogens    geom
_refine_ls_hydrogen_treatment     constr
_refine_ls_extinction_method      none
_refine_ls_extinction_coef        .
_refine_ls_number_reflns          7180
_refine_ls_number_parameters      400
_refine_ls_number_restraints      0
_refine_ls_R_factor_all           0.0401
_refine_ls_R_factor_gt            0.0314
_refine_ls_wR_factor_ref          0.0795
_refine_ls_wR_factor_gt           0.0758
_refine_ls_goodness_of_fit_ref    1.038
_refine_ls_restrained_S_all       1.038
_refine_ls_shift/su_max           0.001
_refine_ls_shift/su_mean          0.000
 
loop_
 _atom_site_label
 _atom_site_type_symbol
 _atom_site_fract_x
 _atom_site_fract_y
 _atom_site_fract_z
 _atom_site_U_iso_or_equiv
 _atom_site_adp_type
 _atom_site_occupancy
 _atom_site_site_symmetry_order  
 _atom_site_calc_flag
 _atom_site_refinement_flags_posn
 _atom_site_refinement_flags_adp
 _atom_site_refinement_flags_occupancy
 _atom_site_disorder_assembly
 _atom_site_disorder_group
Mn1 Mn 0.75563(2) 0.30735(2) 0.77115(2) 0.01060(7) Uani 1 1 d . . . . .
P1 P 0.83185(4) 0.49940(3) 0.76427(2) 0.00967(9) Uani 1 1 d . . . . .
O1 O 0.55898(13) 0.25627(11) 0.62378(7) 0.0218(3) Uani 1 1 d . . . . .
O2 O 0.68992(16) 0.07215(12) 0.82976(9) 0.0370(4) Uani 1 1 d . . . . .
O3 O 0.46982(13) 0.35779(11) 0.83049(7) 0.0230(3) Uani 1 1 d . . . . .
N1 N 0.87451(14) 0.37071(11) 0.87576(8) 0.0131(3) Uani 1 1 d . . . . .
N2 N 1.07675(14) 0.25777(11) 0.76682(8) 0.0131(3) Uani 1 1 d . . . . .
N3 N 0.97189(15) 0.21476(11) 0.64836(8) 0.0139(3) Uani 1 1 d . . . . .
C1 C 0.98564(18) 0.29724(14) 0.90532(9) 0.0159(3) Uani 1 1 d . . . . .
H1A H 0.942997 0.216969 0.906944 0.019 Uiso 1 1 calc R U . . .
H1AB H 1.019452 0.323196 0.961963 0.019 Uiso 1 1 calc R U . . .
C2 C 1.11383(17) 0.29936(14) 0.85190(9) 0.0153(3) Uani 1 1 d . . . . .
H2A H 1.157616 0.379446 0.851672 0.018 Uiso 1 1 calc R U . . .
H2AB H 1.187701 0.251010 0.876240 0.018 Uiso 1 1 calc R U . . .
C3 C 0.94517(17) 0.25776(13) 0.72522(9) 0.0122(3) Uani 1 1 d . . . . .
C4 C 1.18186(18) 0.21824(14) 0.71811(10) 0.0173(3) Uani 1 1 d . . . . .
H4 H 1.281268 0.212232 0.733973 0.021 Uiso 1 1 calc R U . . .
C5 C 1.11647(18) 0.19000(14) 0.64410(10) 0.0173(3) Uani 1 1 d . . . . .
H5 H 1.160343 0.159055 0.597707 0.021 Uiso 1 1 calc R U . . .
C6 C 0.86865(17) 0.17581(13) 0.58176(9) 0.0137(3) Uani 1 1 d . . . . .
C7 C 0.83625(17) 0.24890(13) 0.51805(9) 0.0135(3) Uani 1 1 d . . . . .
C8 C 0.74798(18) 0.20295(14) 0.45150(10) 0.0161(3) Uani 1 1 d . . . . .
H8 H 0.726250 0.250974 0.407333 0.019 Uiso 1 1 calc R U . . .
C9 C 0.69040(19) 0.08895(15) 0.44745(10) 0.0186(4) Uani 1 1 d . . . . .
C10 C 0.72214(19) 0.02017(14) 0.51288(10) 0.0196(4) Uani 1 1 d . . . . .
H10 H 0.680738 -0.056974 0.511783 0.024 Uiso 1 1 calc R U . . .
C11 C 0.81313(19) 0.06109(14) 0.58022(10) 0.0183(3) Uani 1 1 d . . . . .
C12 C 0.88951(19) 0.37402(14) 0.52177(10) 0.0165(3) Uani 1 1 d . . . . .
H12A H 0.866848 0.407642 0.468875 0.025 Uiso 1 1 calc R U . . .
H12B H 0.994686 0.380903 0.533875 0.025 Uiso 1 1 calc R U . . .
H12C H 0.841771 0.415179 0.564973 0.025 Uiso 1 1 calc R U . . .
C13 C 0.5964(2) 0.04223(16) 0.37352(11) 0.0263(4) Uani 1 1 d . . . . .
H13A H 0.529904 0.100155 0.356500 0.039 Uiso 1 1 calc R U . . .
H13B H 0.540363 -0.028109 0.387620 0.039 Uiso 1 1 calc R U . . .
H13C H 0.657915 0.024328 0.328473 0.039 Uiso 1 1 calc R U . . .
C14 C 0.8516(2) -0.01686(15) 0.64854(11) 0.0279(4) Uani 1 1 d . . . . .
H14A H 0.775442 -0.079319 0.650574 0.042 Uiso 1 1 calc R U . . .
H14B H 0.860302 0.027752 0.700883 0.042 Uiso 1 1 calc R U . . .
H14C H 0.944126 -0.049724 0.638615 0.042 Uiso 1 1 calc R U . . .
C15 C 0.75807(16) 0.58235(14) 0.84778(9) 0.0125(3) Uani 1 1 d . . . . .
C16 C 0.73506(17) 0.53035(14) 0.92252(9) 0.0142(3) Uani 1 1 d . . . . .
C17 C 0.79507(18) 0.41643(14) 0.94186(9) 0.0161(3) Uani 1 1 d . . . . .
H17A H 0.860118 0.426717 0.992132 0.019 Uiso 1 1 calc R U . . .
H17B H 0.714115 0.360133 0.952951 0.019 Uiso 1 1 calc R U . . .
C18 C 0.64643(17) 0.27517(13) 0.67705(10) 0.0144(3) Uani 1 1 d . . . . .
C19 C 0.71863(18) 0.16259(15) 0.80649(10) 0.0191(4) Uani 1 1 d . . . . .
C20 C 0.58494(18) 0.34385(14) 0.81027(9) 0.0148(3) Uani 1 1 d . . . . .
C21 C 0.71634(17) 0.69453(14) 0.83683(10) 0.0167(3) Uani 1 1 d . . . . .
H21 H 0.734252 0.730781 0.786890 0.020 Uiso 1 1 calc R U . . .
C22 C 0.64901(19) 0.75378(15) 0.89799(10) 0.0206(4) Uani 1 1 d . . . . .
H22 H 0.623256 0.830589 0.890450 0.025 Uiso 1 1 calc R U . . .
C23 C 0.61978(18) 0.69953(16) 0.97019(10) 0.0211(4) Uani 1 1 d . . . . .
H23 H 0.570517 0.738172 1.011418 0.025 Uiso 1 1 calc R U . . .
C24 C 0.66238(18) 0.58942(15) 0.98201(10) 0.0186(4) Uani 1 1 d . . . . .
H24 H 0.641859 0.553112 1.031587 0.022 Uiso 1 1 calc R U . . .
C25 C 1.02544(16) 0.54258(13) 0.76852(9) 0.0112(3) Uani 1 1 d . . . . .
C26 C 1.09193(17) 0.61263(14) 0.83256(10) 0.0151(3) Uani 1 1 d . . . . .
H26 H 1.035742 0.640653 0.874957 0.018 Uiso 1 1 calc R U . . .
C27 C 1.24059(18) 0.64190(15) 0.83480(11) 0.0195(4) Uani 1 1 d . . . . .
H27 H 1.285234 0.689774 0.878761 0.023 Uiso 1 1 calc R U . . .
C28 C 1.32377(18) 0.60159(15) 0.77329(11) 0.0202(4) Uani 1 1 d . . . . .
H28 H 1.425269 0.621082 0.775296 0.024 Uiso 1 1 calc R U . . .
C29 C 1.25800(17) 0.53270(14) 0.70885(10) 0.0168(3) Uani 1 1 d . . . . .
H29 H 1.314455 0.505205 0.666402 0.020 Uiso 1 1 calc R U . . .
C30 C 1.10973(17) 0.50378(13) 0.70620(10) 0.0133(3) Uani 1 1 d . . . . .
H30 H 1.065217 0.457152 0.661562 0.016 Uiso 1 1 calc R U . . .
C31 C 0.76809(16) 0.57858(13) 0.67457(9) 0.0110(3) Uani 1 1 d . . . . .
C32 C 0.62516(17) 0.55240(14) 0.64363(10) 0.0144(3) Uani 1 1 d . . . . .
H32 H 0.564766 0.497731 0.670073 0.017 Uiso 1 1 calc R U . . .
C33 C 0.57039(18) 0.60513(14) 0.57490(10) 0.0180(4) Uani 1 1 d . . . . .
H33 H 0.472520 0.587674 0.555329 0.022 Uiso 1 1 calc R U . . .
C34 C 0.65844(19) 0.68334(15) 0.53470(10) 0.0196(4) Uani 1 1 d . . . . .
H34 H 0.621900 0.718192 0.486879 0.023 Uiso 1 1 calc R U . . .
C35 C 0.79997(19) 0.71020(14) 0.56481(10) 0.0175(3) Uani 1 1 d . . . . .
H35 H 0.860470 0.763726 0.537431 0.021 Uiso 1 1 calc R U . . .
C36 C 0.85432(17) 0.65958(13) 0.63473(10) 0.0138(3) Uani 1 1 d . . . . .
H36 H 0.950802 0.680235 0.655558 0.017 Uiso 1 1 calc R U . . .
 
loop_
 _atom_site_aniso_label
 _atom_site_aniso_U_11
 _atom_site_aniso_U_22
 _atom_site_aniso_U_33
 _atom_site_aniso_U_23
 _atom_site_aniso_U_13
 _atom_site_aniso_U_12
Mn1 0.00898(12) 0.01383(13) 0.00876(12) 0.00150(9) -0.00002(9) -0.00087(9)
P1 0.00781(19) 0.0132(2) 0.00787(18) 0.00024(14) 0.00057(14) 0.00012(14)
O1 0.0179(6) 0.0281(7) 0.0183(6) -0.0049(5) -0.0072(5) 0.0031(5)
O2 0.0402(9) 0.0249(7) 0.0458(9) 0.0173(6) 0.0003(7) -0.0059(6)
O3 0.0114(6) 0.0360(7) 0.0214(6) -0.0021(5) 0.0044(5) -0.0012(5)
N1 0.0114(7) 0.0190(7) 0.0090(6) 0.0008(5) -0.0001(5) 0.0016(5)
N2 0.0116(7) 0.0164(7) 0.0116(6) 0.0022(5) -0.0005(5) 0.0030(5)
N3 0.0150(7) 0.0155(7) 0.0114(6) 0.0015(5) -0.0001(5) 0.0035(5)
C1 0.0155(8) 0.0223(9) 0.0098(7) 0.0034(6) -0.0024(6) 0.0015(6)
C2 0.0136(8) 0.0209(8) 0.0111(8) 0.0004(6) -0.0035(6) 0.0028(6)
C3 0.0137(8) 0.0115(7) 0.0111(7) 0.0033(6) -0.0004(6) -0.0010(6)
C4 0.0135(8) 0.0208(9) 0.0185(8) 0.0040(7) 0.0018(6) 0.0061(6)
C5 0.0178(9) 0.0196(8) 0.0156(8) 0.0020(7) 0.0031(6) 0.0077(7)
C6 0.0153(8) 0.0145(8) 0.0111(7) -0.0024(6) 0.0009(6) 0.0025(6)
C7 0.0145(8) 0.0153(8) 0.0112(7) -0.0008(6) 0.0034(6) 0.0027(6)
C8 0.0193(9) 0.0180(8) 0.0115(8) 0.0014(6) 0.0016(6) 0.0031(6)
C9 0.0184(9) 0.0205(9) 0.0166(8) -0.0047(7) 0.0023(7) 0.0011(7)
C10 0.0244(9) 0.0135(8) 0.0206(9) -0.0029(7) 0.0035(7) -0.0016(7)
C11 0.0244(9) 0.0151(8) 0.0159(8) 0.0006(6) 0.0026(7) 0.0038(7)
C12 0.0214(9) 0.0149(8) 0.0132(8) 0.0014(6) 0.0011(7) 0.0002(6)
C13 0.0289(10) 0.0269(10) 0.0213(9) -0.0061(8) -0.0031(8) -0.0034(8)
C14 0.0462(12) 0.0147(9) 0.0222(9) 0.0027(7) -0.0034(8) 0.0014(8)
C15 0.0074(7) 0.0187(8) 0.0110(7) -0.0037(6) 0.0001(6) -0.0006(6)
C16 0.0088(7) 0.0216(8) 0.0111(7) -0.0035(6) -0.0007(6) -0.0035(6)
C17 0.0150(8) 0.0245(9) 0.0085(7) 0.0016(6) 0.0001(6) -0.0012(6)
C18 0.0151(8) 0.0133(8) 0.0153(8) 0.0007(6) 0.0043(6) 0.0023(6)
C19 0.0161(9) 0.0238(9) 0.0172(8) 0.0045(7) -0.0016(7) -0.0001(7)
C20 0.0161(9) 0.0174(8) 0.0100(7) 0.0002(6) -0.0023(6) -0.0031(6)
C21 0.0138(8) 0.0207(8) 0.0151(8) -0.0028(6) -0.0007(6) 0.0000(6)
C22 0.0181(9) 0.0219(9) 0.0212(9) -0.0065(7) -0.0010(7) 0.0035(7)
C23 0.0147(8) 0.0309(10) 0.0171(8) -0.0103(7) 0.0022(7) 0.0028(7)
C24 0.0144(8) 0.0298(9) 0.0109(8) -0.0041(7) 0.0015(6) -0.0025(7)
C25 0.0096(7) 0.0126(7) 0.0118(7) 0.0054(6) 0.0002(6) 0.0004(6)
C26 0.0148(8) 0.0177(8) 0.0127(8) 0.0004(6) 0.0004(6) 0.0003(6)
C27 0.0155(9) 0.0219(9) 0.0198(8) -0.0012(7) -0.0038(7) -0.0035(7)
C28 0.0097(8) 0.0256(9) 0.0247(9) 0.0030(7) -0.0012(7) -0.0029(7)
C29 0.0115(8) 0.0220(9) 0.0176(8) 0.0035(7) 0.0047(6) 0.0017(6)
C30 0.0121(8) 0.0150(8) 0.0128(7) 0.0027(6) -0.0002(6) 0.0002(6)
C31 0.0119(8) 0.0121(7) 0.0092(7) -0.0022(6) 0.0010(6) 0.0037(6)
C32 0.0120(8) 0.0161(8) 0.0151(8) -0.0010(6) 0.0007(6) 0.0014(6)
C33 0.0142(8) 0.0197(8) 0.0195(8) -0.0034(7) -0.0062(7) 0.0042(6)
C34 0.0249(9) 0.0196(9) 0.0141(8) 0.0016(7) -0.0055(7) 0.0058(7)
C35 0.0214(9) 0.0162(8) 0.0153(8) 0.0032(6) 0.0026(7) 0.0018(6)
C36 0.0126(8) 0.0147(8) 0.0141(8) -0.0006(6) -0.0001(6) 0.0016(6)
 
_geom_special_details
;
 All esds (except the esd in the dihedral angle between two l.s. planes)
 are estimated using the full covariance matrix.  The cell esds are taken
 into account individually in the estimation of esds in distances, angles
 and torsion angles; correlations between esds in cell parameters are only
 used when they are defined by crystal symmetry.  An approximate (isotropic)
 treatment of cell esds is used for estimating esds involving l.s. planes.
;
 
loop_
 _geom_bond_atom_site_label_1
 _geom_bond_atom_site_label_2
 _geom_bond_distance
 _geom_bond_site_symmetry_2
 _geom_bond_publ_flag
Mn1 C18 1.8058(16) . ?
Mn1 C20 1.8074(17) . ?
Mn1 C19 1.8161(18) . ?
Mn1 C3 2.0551(16) . ?
Mn1 N1 2.0650(13) . ?
Mn1 P1 2.3037(5) . ?
P1 C25 1.8249(16) . ?
P1 C15 1.8306(16) . ?
P1 C31 1.8503(15) . ?
O1 C18 1.160(2) . ?
O2 C19 1.150(2) . ?
O3 C20 1.153(2) . ?
N1 C17 1.445(2) . ?
N1 C1 1.454(2) . ?
N2 C3 1.362(2) . ?
N2 C4 1.382(2) . ?
N2 C2 1.4695(19) . ?
N3 C3 1.376(2) . ?
N3 C5 1.393(2) . ?
N3 C6 1.446(2) . ?
C1 C2 1.511(2) . ?
C1 H1A 0.9900 . ?
C1 H1AB 0.9900 . ?
C2 H2A 0.9900 . ?
C2 H2AB 0.9900 . ?
C4 C5 1.341(2) . ?
C4 H4 0.9500 . ?
C5 H5 0.9500 . ?
C6 C11 1.395(2) . ?
C6 C7 1.401(2) . ?
C7 C8 1.391(2) . ?
C7 C12 1.501(2) . ?
C8 C9 1.392(2) . ?
C8 H8 0.9500 . ?
C9 C10 1.389(2) . ?
C9 C13 1.511(2) . ?
C10 C11 1.397(2) . ?
C10 H10 0.9500 . ?
C11 C14 1.507(2) . ?
C12 H12A 0.9800 . ?
C12 H12B 0.9800 . ?
C12 H12C 0.9800 . ?
C13 H13A 0.9800 . ?
C13 H13B 0.9800 . ?
C13 H13C 0.9800 . ?
C14 H14A 0.9800 . ?
C14 H14B 0.9800 . ?
C14 H14C 0.9800 . ?
C15 C21 1.400(2) . ?
C15 C16 1.403(2) . ?
C16 C24 1.398(2) . ?
C16 C17 1.508(2) . ?
C17 H17A 0.9900 . ?
C17 H17B 0.9900 . ?
C21 C22 1.392(2) . ?
C21 H21 0.9500 . ?
C22 C23 1.390(3) . ?
C22 H22 0.9500 . ?
C23 C24 1.382(3) . ?
C23 H23 0.9500 . ?
C24 H24 0.9500 . ?
C25 C26 1.391(2) . ?
C25 C30 1.397(2) . ?
C26 C27 1.393(2) . ?
C26 H26 0.9500 . ?
C27 C28 1.386(2) . ?
C27 H27 0.9500 . ?
C28 C29 1.386(2) . ?
C28 H28 0.9500 . ?
C29 C30 1.389(2) . ?
C29 H29 0.9500 . ?
C30 H30 0.9500 . ?
C31 C36 1.396(2) . ?
C31 C32 1.400(2) . ?
C32 C33 1.388(2) . ?
C32 H32 0.9500 . ?
C33 C34 1.388(2) . ?
C33 H33 0.9500 . ?
C34 C35 1.385(2) . ?
C34 H34 0.9500 . ?
C35 C36 1.390(2) . ?
C35 H35 0.9500 . ?
C36 H36 0.9500 . ?
 
loop_
 _geom_angle_atom_site_label_1
 _geom_angle_atom_site_label_2
 _geom_angle_atom_site_label_3
 _geom_angle
 _geom_angle_site_symmetry_1
 _geom_angle_site_symmetry_3
 _geom_angle_publ_flag
C18 Mn1 C20 83.33(7) . . ?
C18 Mn1 C19 92.14(7) . . ?
C20 Mn1 C19 87.89(8) . . ?
C18 Mn1 C3 95.19(7) . . ?
C20 Mn1 C3 177.17(7) . . ?
C19 Mn1 C3 89.76(7) . . ?
C18 Mn1 N1 171.05(6) . . ?
C20 Mn1 N1 93.39(6) . . ?
C19 Mn1 N1 96.07(6) . . ?
C3 Mn1 N1 88.43(6) . . ?
C18 Mn1 P1 104.24(5) . . ?
C20 Mn1 P1 91.50(5) . . ?
C19 Mn1 P1 163.43(5) . . ?
C3 Mn1 P1 91.21(4) . . ?
N1 Mn1 P1 67.42(4) . . ?
C25 P1 C15 105.62(7) . . ?
C25 P1 C31 100.52(7) . . ?
C15 P1 C31 100.81(7) . . ?
C25 P1 Mn1 119.77(5) . . ?
C15 P1 Mn1 109.46(5) . . ?
C31 P1 Mn1 118.41(5) . . ?
C17 N1 C1 111.91(12) . . ?
C17 N1 Mn1 117.24(10) . . ?
C1 N1 Mn1 114.73(10) . . ?
C3 N2 C4 112.18(13) . . ?
C3 N2 C2 127.02(13) . . ?
C4 N2 C2 120.72(13) . . ?
C3 N3 C5 111.14(13) . . ?
C3 N3 C6 128.51(14) . . ?
C5 N3 C6 119.33(13) . . ?
N1 C1 C2 112.30(13) . . ?
N1 C1 H1A 109.1 . . ?
C2 C1 H1A 109.1 . . ?
N1 C1 H1AB 109.1 . . ?
C2 C1 H1AB 109.1 . . ?
H1A C1 H1AB 107.9 . . ?
N2 C2 C1 113.75(13) . . ?
N2 C2 H2A 108.8 . . ?
C1 C2 H2A 108.8 . . ?
N2 C2 H2AB 108.8 . . ?
C1 C2 H2AB 108.8 . . ?
H2A C2 H2AB 107.7 . . ?
N2 C3 N3 103.07(13) . . ?
N2 C3 Mn1 126.73(11) . . ?
N3 C3 Mn1 130.18(11) . . ?
C5 C4 N2 106.78(14) . . ?
C5 C4 H4 126.6 . . ?
N2 C4 H4 126.6 . . ?
C4 C5 N3 106.82(14) . . ?
C4 C5 H5 126.6 . . ?
N3 C5 H5 126.6 . . ?
C11 C6 C7 121.85(14) . . ?
C11 C6 N3 117.55(14) . . ?
C7 C6 N3 120.39(14) . . ?
C8 C7 C6 117.80(15) . . ?
C8 C7 C12 120.32(14) . . ?
C6 C7 C12 121.84(14) . . ?
C7 C8 C9 122.21(15) . . ?
C7 C8 H8 118.9 . . ?
C9 C8 H8 118.9 . . ?
C10 C9 C8 118.17(15) . . ?
C10 C9 C13 121.39(16) . . ?
C8 C9 C13 120.43(16) . . ?
C9 C10 C11 121.94(15) . . ?
C9 C10 H10 119.0 . . ?
C11 C10 H10 119.0 . . ?
C6 C11 C10 117.99(15) . . ?
C6 C11 C14 121.06(15) . . ?
C10 C11 C14 120.95(15) . . ?
C7 C12 H12A 109.5 . . ?
C7 C12 H12B 109.5 . . ?
H12A C12 H12B 109.5 . . ?
C7 C12 H12C 109.5 . . ?
H12A C12 H12C 109.5 . . ?
H12B C12 H12C 109.5 . . ?
C9 C13 H13A 109.5 . . ?
C9 C13 H13B 109.5 . . ?
H13A C13 H13B 109.5 . . ?
C9 C13 H13C 109.5 . . ?
H13A C13 H13C 109.5 . . ?
H13B C13 H13C 109.5 . . ?
C11 C14 H14A 109.5 . . ?
C11 C14 H14B 109.5 . . ?
H14A C14 H14B 109.5 . . ?
C11 C14 H14C 109.5 . . ?
H14A C14 H14C 109.5 . . ?
H14B C14 H14C 109.5 . . ?
C21 C15 C16 119.30(14) . . ?
C21 C15 P1 121.10(12) . . ?
C16 C15 P1 119.50(12) . . ?
C24 C16 C15 118.84(15) . . ?
C24 C16 C17 119.53(14) . . ?
C15 C16 C17 121.51(14) . . ?
N1 C17 C16 112.36(13) . . ?
N1 C17 H17A 109.1 . . ?
C16 C17 H17A 109.1 . . ?
N1 C17 H17B 109.1 . . ?
C16 C17 H17B 109.1 . . ?
H17A C17 H17B 107.9 . . ?
O1 C18 Mn1 169.84(15) . . ?
O2 C19 Mn1 177.29(17) . . ?
O3 C20 Mn1 173.12(14) . . ?
C22 C21 C15 121.00(16) . . ?
C22 C21 H21 119.5 . . ?
C15 C21 H21 119.5 . . ?
C23 C22 C21 119.38(16) . . ?
C23 C22 H22 120.3 . . ?
C21 C22 H22 120.3 . . ?
C24 C23 C22 120.01(16) . . ?
C24 C23 H23 120.0 . . ?
C22 C23 H23 120.0 . . ?
C23 C24 C16 121.34(16) . . ?
C23 C24 H24 119.3 . . ?
C16 C24 H24 119.3 . . ?
C26 C25 C30 118.89(14) . . ?
C26 C25 P1 121.79(12) . . ?
C30 C25 P1 119.31(12) . . ?
C25 C26 C27 120.29(15) . . ?
C25 C26 H26 119.9 . . ?
C27 C26 H26 119.9 . . ?
C28 C27 C26 120.41(15) . . ?
C28 C27 H27 119.8 . . ?
C26 C27 H27 119.8 . . ?
C29 C28 C27 119.62(15) . . ?
C29 C28 H28 120.2 . . ?
C27 C28 H28 120.2 . . ?
C28 C29 C30 120.14(15) . . ?
C28 C29 H29 119.9 . . ?
C30 C29 H29 119.9 . . ?
C29 C30 C25 120.64(15) . . ?
C29 C30 H30 119.7 . . ?
C25 C30 H30 119.7 . . ?
C36 C31 C32 118.34(14) . . ?
C36 C31 P1 124.29(12) . . ?
C32 C31 P1 117.34(12) . . ?
C33 C32 C31 120.97(15) . . ?
C33 C32 H32 119.5 . . ?
C31 C32 H32 119.5 . . ?
C32 C33 C34 120.07(15) . . ?
C32 C33 H33 120.0 . . ?
C34 C33 H33 120.0 . . ?
C35 C34 C33 119.52(15) . . ?
C35 C34 H34 120.2 . . ?
C33 C34 H34 120.2 . . ?
C34 C35 C36 120.61(16) . . ?
C34 C35 H35 119.7 . . ?
C36 C35 H35 119.7 . . ?
C35 C36 C31 120.46(15) . . ?
C35 C36 H36 119.8 . . ?
C31 C36 H36 119.8 . . ?
 
loop_
 _geom_torsion_atom_site_label_1
 _geom_torsion_atom_site_label_2
 _geom_torsion_atom_site_label_3
 _geom_torsion_atom_site_label_4
 _geom_torsion
 _geom_torsion_site_symmetry_1
 _geom_torsion_site_symmetry_2
 _geom_torsion_site_symmetry_3
 _geom_torsion_site_symmetry_4
 _geom_torsion_publ_flag
C17 N1 C1 C2 -150.12(14) . . . . ?
Mn1 N1 C1 C2 73.12(15) . . . . ?
C3 N2 C2 C1 25.0(2) . . . . ?
C4 N2 C2 C1 -158.49(14) . . . . ?
N1 C1 C2 N2 -61.16(18) . . . . ?
C4 N2 C3 N3 0.85(17) . . . . ?
C2 N2 C3 N3 177.58(14) . . . . ?
C4 N2 C3 Mn1 179.45(11) . . . . ?
C2 N2 C3 Mn1 -3.8(2) . . . . ?
C5 N3 C3 N2 -0.20(17) . . . . ?
C6 N3 C3 N2 168.02(14) . . . . ?
C5 N3 C3 Mn1 -178.72(12) . . . . ?
C6 N3 C3 Mn1 -10.5(2) . . . . ?
C3 N2 C4 C5 -1.21(19) . . . . ?
C2 N2 C4 C5 -178.17(14) . . . . ?
N2 C4 C5 N3 1.01(18) . . . . ?
C3 N3 C5 C4 -0.53(18) . . . . ?
C6 N3 C5 C4 -169.96(14) . . . . ?
C3 N3 C6 C11 -86.7(2) . . . . ?
C5 N3 C6 C11 80.64(19) . . . . ?
C3 N3 C6 C7 98.5(2) . . . . ?
C5 N3 C6 C7 -94.13(18) . . . . ?
C11 C6 C7 C8 -1.1(2) . . . . ?
N3 C6 C7 C8 173.44(14) . . . . ?
C11 C6 C7 C12 176.68(15) . . . . ?
N3 C6 C7 C12 -8.8(2) . . . . ?
C6 C7 C8 C9 1.0(2) . . . . ?
C12 C7 C8 C9 -176.78(15) . . . . ?
C7 C8 C9 C10 0.6(3) . . . . ?
C7 C8 C9 C13 -179.30(16) . . . . ?
C8 C9 C10 C11 -2.2(3) . . . . ?
C13 C9 C10 C11 177.65(17) . . . . ?
C7 C6 C11 C10 -0.4(2) . . . . ?
N3 C6 C11 C10 -175.13(15) . . . . ?
C7 C6 C11 C14 178.77(16) . . . . ?
N3 C6 C11 C14 4.1(2) . . . . ?
C9 C10 C11 C6 2.2(3) . . . . ?
C9 C10 C11 C14 -177.06(17) . . . . ?
C25 P1 C15 C21 85.11(14) . . . . ?
C31 P1 C15 C21 -19.15(14) . . . . ?
Mn1 P1 C15 C21 -144.68(12) . . . . ?
C25 P1 C15 C16 -98.62(13) . . . . ?
C31 P1 C15 C16 157.12(12) . . . . ?
Mn1 P1 C15 C16 31.59(13) . . . . ?
C21 C15 C16 C24 4.1(2) . . . . ?
P1 C15 C16 C24 -172.21(12) . . . . ?
C21 C15 C16 C17 -171.92(14) . . . . ?
P1 C15 C16 C17 11.7(2) . . . . ?
C1 N1 C17 C16 152.50(13) . . . . ?
Mn1 N1 C17 C16 -71.91(15) . . . . ?
C24 C16 C17 N1 -176.36(14) . . . . ?
C15 C16 C17 N1 -0.3(2) . . . . ?
C20 Mn1 C18 O1 -10.6(8) . . . . ?
C19 Mn1 C18 O1 77.0(8) . . . . ?
C3 Mn1 C18 O1 167.0(8) . . . . ?
P1 Mn1 C18 O1 -100.4(8) . . . . ?
C16 C15 C21 C22 -1.8(2) . . . . ?
P1 C15 C21 C22 174.51(12) . . . . ?
C15 C21 C22 C23 -1.5(2) . . . . ?
C21 C22 C23 C24 2.4(3) . . . . ?
C22 C23 C24 C16 0.0(3) . . . . ?
C15 C16 C24 C23 -3.3(2) . . . . ?
C17 C16 C24 C23 172.82(15) . . . . ?
C15 P1 C25 C26 7.78(15) . . . . ?
C31 P1 C25 C26 112.25(13) . . . . ?
Mn1 P1 C25 C26 -116.17(12) . . . . ?
C15 P1 C25 C30 -172.67(12) . . . . ?
C31 P1 C25 C30 -68.20(13) . . . . ?
Mn1 P1 C25 C30 63.38(13) . . . . ?
C30 C25 C26 C27 -0.9(2) . . . . ?
P1 C25 C26 C27 178.60(12) . . . . ?
C25 C26 C27 C28 0.0(3) . . . . ?
C26 C27 C28 C29 0.6(3) . . . . ?
C27 C28 C29 C30 -0.3(3) . . . . ?
C28 C29 C30 C25 -0.6(2) . . . . ?
C26 C25 C30 C29 1.3(2) . . . . ?
P1 C25 C30 C29 -178.31(12) . . . . ?
C25 P1 C31 C36 -7.91(14) . . . . ?
C15 P1 C31 C36 100.40(14) . . . . ?
Mn1 P1 C31 C36 -140.34(11) . . . . ?
C25 P1 C31 C32 170.11(12) . . . . ?
C15 P1 C31 C32 -81.58(13) . . . . ?
Mn1 P1 C31 C32 37.69(13) . . . . ?
C36 C31 C32 C33 0.3(2) . . . . ?
P1 C31 C32 C33 -177.88(12) . . . . ?
C31 C32 C33 C34 1.3(2) . . . . ?
C32 C33 C34 C35 -1.5(2) . . . . ?
C33 C34 C35 C36 0.0(2) . . . . ?
C34 C35 C36 C31 1.6(2) . . . . ?
C32 C31 C36 C35 -1.7(2) . . . . ?
P1 C31 C36 C35 176.28(12) . . . . ?
 
_refine_diff_density_max    0.359
_refine_diff_density_min   -0.360
_refine_diff_density_rms    0.053

_shelx_res_file
;
TITL WJ108_a.res in P-1
    WJ108_a_sq.res
    created by SHELXL-2018/3 at 14:09:09 on 17-Jun-2019
REM Old TITL WJ108 in P-1
REM SHELXT solution in P-1
REM R1 0.109,  Rweak 0.007,  Alpha 0.051,  Orientation as input
REM Formula found by SHELXT:  C39 Mn N3 O3 P
CELL  0.71073   9.2569   11.6213   16.3438   92.1582   93.1681   93.8695
ZERR    2.000   0.0002    0.0002    0.0003    0.0007    0.0007    0.0007
LATT  1
SFAC C H MN N O P
UNIT 72 66 2 6 6 2
LIST 6 ! automatically inserted. Change 6 to 4 for CHECKCIF!!
TEMP -173.170
SIZE 0.11 0.21 0.28
L.S. 30 0   45
BOND $H
acta
CONF
HTAB
FMAP 2
PLAN -5
ABIN
ACTA
WGHT    0.035500    0.971800
FVAR       0.60488
MN1   3    0.755627    0.307346    0.771150    11.00000    0.00898    0.01383 =
         0.00876    0.00150   -0.00002   -0.00087
P1    6    0.831846    0.499402    0.764267    11.00000    0.00781    0.01325 =
         0.00787    0.00024    0.00057    0.00012
O1    5    0.558983    0.256269    0.623784    11.00000    0.01794    0.02813 =
         0.01830   -0.00492   -0.00722    0.00311
O2    5    0.689923    0.072146    0.829758    11.00000    0.04019    0.02488 =
         0.04578    0.01730    0.00031   -0.00585
O3    5    0.469816    0.357786    0.830490    11.00000    0.01142    0.03595 =
         0.02142   -0.00215    0.00440   -0.00122
N1    4    0.874508    0.370710    0.875763    11.00000    0.01136    0.01905 =
         0.00896    0.00081   -0.00006    0.00160
N2    4    1.076751    0.257773    0.766820    11.00000    0.01156    0.01635 =
         0.01163    0.00219   -0.00045    0.00299
N3    4    0.971887    0.214757    0.648356    11.00000    0.01499    0.01552 =
         0.01141    0.00149   -0.00009    0.00352
C1    1    0.985635    0.297243    0.905323    11.00000    0.01545    0.02229 =
         0.00978    0.00341   -0.00236    0.00148
AFIX  23
H1A   2    0.942997    0.216969    0.906944    11.00000   -1.20000
H1AB  2    1.019452    0.323196    0.961963    11.00000   -1.20000
AFIX   0
C2    1    1.113831    0.299357    0.851905    11.00000    0.01363    0.02091 =
         0.01112    0.00038   -0.00348    0.00276
AFIX  23
H2A   2    1.157616    0.379446    0.851672    11.00000   -1.20000
H2AB  2    1.187701    0.251010    0.876240    11.00000   -1.20000
AFIX   0
C3    1    0.945167    0.257760    0.725223    11.00000    0.01374    0.01152 =
         0.01112    0.00329   -0.00039   -0.00101
C4    1    1.181865    0.218243    0.718107    11.00000    0.01355    0.02077 =
         0.01852    0.00402    0.00183    0.00607
AFIX  43
H4    2    1.281268    0.212232    0.733973    11.00000   -1.20000
AFIX   0
C5    1    1.116466    0.190000    0.644103    11.00000    0.01783    0.01959 =
         0.01560    0.00203    0.00313    0.00773
AFIX  43
H5    2    1.160343    0.159055    0.597707    11.00000   -1.20000
AFIX   0
C6    1    0.868652    0.175807    0.581762    11.00000    0.01531    0.01451 =
         0.01114   -0.00239    0.00085    0.00249
C7    1    0.836254    0.248901    0.518048    11.00000    0.01449    0.01529 =
         0.01125   -0.00077    0.00342    0.00265
C8    1    0.747976    0.202946    0.451500    11.00000    0.01927    0.01801 =
         0.01148    0.00143    0.00162    0.00313
AFIX  43
H8    2    0.726250    0.250974    0.407333    11.00000   -1.20000
AFIX   0
C9    1    0.690405    0.088949    0.447451    11.00000    0.01837    0.02055 =
         0.01663   -0.00474    0.00227    0.00114
C10   1    0.722139    0.020165    0.512877    11.00000    0.02443    0.01349 =
         0.02059   -0.00289    0.00354   -0.00161
AFIX  43
H10   2    0.680738   -0.056974    0.511783    11.00000   -1.20000
AFIX   0
C11   1    0.813126    0.061088    0.580219    11.00000    0.02440    0.01508 =
         0.01585    0.00060    0.00264    0.00377
C12   1    0.889514    0.374019    0.521766    11.00000    0.02139    0.01494 =
         0.01318    0.00139    0.00108    0.00020
AFIX 137
H12A  2    0.866848    0.407642    0.468875    11.00000   -1.50000
H12B  2    0.994686    0.380903    0.533875    11.00000   -1.50000
H12C  2    0.841771    0.415179    0.564973    11.00000   -1.50000
AFIX   0
C13   1    0.596387    0.042226    0.373516    11.00000    0.02894    0.02695 =
         0.02126   -0.00607   -0.00314   -0.00342
AFIX 137
H13A  2    0.529904    0.100155    0.356500    11.00000   -1.50000
H13B  2    0.540363   -0.028109    0.387620    11.00000   -1.50000
H13C  2    0.657915    0.024328    0.328473    11.00000   -1.50000
AFIX   0
C14   1    0.851613   -0.016864    0.648544    11.00000    0.04624    0.01473 =
         0.02224    0.00266   -0.00345    0.00141
AFIX 137
H14A  2    0.775442   -0.079319    0.650574    11.00000   -1.50000
H14B  2    0.860302    0.027752    0.700883    11.00000   -1.50000
H14C  2    0.944126   -0.049724    0.638615    11.00000   -1.50000
AFIX   0
C15   1    0.758067    0.582345    0.847776    11.00000    0.00736    0.01873 =
         0.01097   -0.00371    0.00009   -0.00058
C16   1    0.735056    0.530352    0.922517    11.00000    0.00884    0.02155 =
         0.01108   -0.00350   -0.00073   -0.00354
C17   1    0.795065    0.416427    0.941865    11.00000    0.01505    0.02450 =
         0.00853    0.00160    0.00008   -0.00120
AFIX  23
H17A  2    0.860118    0.426717    0.992132    11.00000   -1.20000
H17B  2    0.714115    0.360133    0.952951    11.00000   -1.20000
AFIX   0
C18   1    0.646431    0.275166    0.677049    11.00000    0.01515    0.01326 =
         0.01532    0.00074    0.00427    0.00228
C19   1    0.718628    0.162588    0.806492    11.00000    0.01612    0.02382 =
         0.01718    0.00454   -0.00159   -0.00014
C20   1    0.584942    0.343853    0.810266    11.00000    0.01610    0.01745 =
         0.01003    0.00024   -0.00235   -0.00315
C21   1    0.716339    0.694531    0.836826    11.00000    0.01378    0.02066 =
         0.01506   -0.00284   -0.00075    0.00001
AFIX  43
H21   2    0.734252    0.730781    0.786890    11.00000   -1.20000
AFIX   0
C22   1    0.649005    0.753780    0.897985    11.00000    0.01812    0.02187 =
         0.02122   -0.00648   -0.00101    0.00354
AFIX  43
H22   2    0.623256    0.830589    0.890450    11.00000   -1.20000
AFIX   0
C23   1    0.619785    0.699532    0.970190    11.00000    0.01467    0.03092 =
         0.01713   -0.01032    0.00219    0.00276
AFIX  43
H23   2    0.570517    0.738172    1.011418    11.00000   -1.20000
AFIX   0
C24   1    0.662379    0.589420    0.982014    11.00000    0.01441    0.02976 =
         0.01094   -0.00407    0.00149   -0.00248
AFIX  43
H24   2    0.641859    0.553112    1.031587    11.00000   -1.20000
AFIX   0
C25   1    1.025437    0.542584    0.768518    11.00000    0.00963    0.01261 =
         0.01178    0.00544    0.00022    0.00041
C26   1    1.091932    0.612634    0.832557    11.00000    0.01479    0.01769 =
         0.01271    0.00042    0.00045    0.00033
AFIX  43
H26   2    1.035742    0.640653    0.874957    11.00000   -1.20000
AFIX   0
C27   1    1.240591    0.641900    0.834804    11.00000    0.01555    0.02193 =
         0.01978   -0.00119   -0.00377   -0.00352
AFIX  43
H27   2    1.285234    0.689774    0.878761    11.00000   -1.20000
AFIX   0
C28   1    1.323768    0.601593    0.773290    11.00000    0.00972    0.02556 =
         0.02473    0.00302   -0.00121   -0.00286
AFIX  43
H28   2    1.425269    0.621082    0.775296    11.00000   -1.20000
AFIX   0
C29   1    1.257995    0.532703    0.708851    11.00000    0.01153    0.02203 =
         0.01764    0.00347    0.00475    0.00172
AFIX  43
H29   2    1.314455    0.505205    0.666402    11.00000   -1.20000
AFIX   0
C30   1    1.109730    0.503781    0.706198    11.00000    0.01212    0.01500 =
         0.01275    0.00270   -0.00019    0.00017
AFIX  43
H30   2    1.065217    0.457152    0.661562    11.00000   -1.20000
AFIX   0
C31   1    0.768085    0.578579    0.674566    11.00000    0.01193    0.01209 =
         0.00921   -0.00222    0.00095    0.00371
C32   1    0.625163    0.552401    0.643627    11.00000    0.01205    0.01610 =
         0.01507   -0.00102    0.00070    0.00144
AFIX  43
H32   2    0.564766    0.497731    0.670073    11.00000   -1.20000
AFIX   0
C33   1    0.570391    0.605127    0.574895    11.00000    0.01417    0.01971 =
         0.01945   -0.00339   -0.00618    0.00422
AFIX  43
H33   2    0.472520    0.587674    0.555329    11.00000   -1.20000
AFIX   0
C34   1    0.658444    0.683338    0.534701    11.00000    0.02487    0.01961 =
         0.01412    0.00163   -0.00546    0.00581
AFIX  43
H34   2    0.621900    0.718192    0.486879    11.00000   -1.20000
AFIX   0
C35   1    0.799970    0.710202    0.564814    11.00000    0.02135    0.01617 =
         0.01528    0.00316    0.00264    0.00184
AFIX  43
H35   2    0.860470    0.763726    0.537431    11.00000   -1.20000
AFIX   0
C36   1    0.854317    0.659578    0.634732    11.00000    0.01260    0.01465 =
         0.01406   -0.00057   -0.00013    0.00165
AFIX  43
H36   2    0.950802    0.680235    0.655558    11.00000   -1.20000
AFIX   0
HKLF 4


REM  WJ108_a.res in P-1
REM wR2 = 0.0795, GooF = S = 1.038, Restrained GooF = 1.038 for all data
REM R1 = 0.0314 for 6167 Fo > 4sig(Fo) and 0.0401 for all 7180 data
REM 400 parameters refined using 0 restraints

END

WGHT      0.0355      0.9718

REM No hydrogen bonds found for HTAB generation

REM Highest difference peak  0.359,  deepest hole -0.360,  1-sigma level  0.053
Q1    1   0.7844  0.5378  0.8135  11.00000  0.05    0.36
Q2    1   0.6992  0.0623  0.4815  11.00000  0.05    0.26
Q3    1   0.8027  0.5426  0.7118  11.00000  0.05    0.26
Q4    1   0.7135  0.5496  0.8737  11.00000  0.05    0.25
Q5    1   0.6914  0.7230  0.8677  11.00000  0.05    0.24
;
_shelx_res_checksum   95205

_shelx_hkl_file
;
  -1   0   0 1125.49   21.20
  -2   0   0 6923.81  150.28
   2   0   0 7537.85  152.08
  -3   0   0   54.39    3.90
   3   0   0   52.19    3.50
  -4   0   0    1.50    2.10
   4   0   0    2.70    1.60
  -5   0   0   20.70    3.40
   5   0   0   28.30    4.00
  -6   0   0  103.09    7.70
   6   0   0  109.69    7.10
  -7   0   0   92.99    8.30
   7   0   0  116.89    7.70
   7   0   0  102.49    7.60
  -8   0   0  218.88   12.90
   8   0   0  199.68   11.20
   8   0   0  194.28   11.00
  -9   0   0    2.80    6.80
   9   0   0    3.10    4.60
 -10   0   0  247.88   16.90
  10   0   0  251.27   15.00
  10   0   0  269.57   15.80
 -11   0   0   -3.80    8.30
  11   0   0   12.20    7.40
  11   0   0    1.50    6.60
  11  -1   0   45.10    9.10
  11  -1   0   35.40    7.80
 -11   1   0   39.30    9.30
  10  -1   0    6.70    5.40
  10  -1   0    1.30    5.50
 -10   1   0    8.80    6.30
   9  -1   0  270.77   14.00
   9  -1   0  249.78   13.40
  -9   1   0  270.77   15.30
   8  -1   0  366.76   14.90
   8  -1   0  379.76   14.70
  -8   1   0  348.17   19.00
   7  -1   0  231.88   10.80
   7  -1   0  214.68   10.30
  -7   1   0  226.38   11.80
   6  -1   0  104.19    6.80
   6  -1   0   97.49    6.50
  -6   1   0  101.19    7.50
   5  -1   0 1858.01   38.50
   5  -1   0 1928.11   39.20
  -5   1   0 1964.10   40.00
   4  -1   0  182.08    7.50
   4  -1   0  196.98    7.40
  -4   1   0  195.48    8.00
   3  -1   0 1444.76   27.90
   3  -1   0 1412.96   27.60
  -3   1   0 1412.36   28.20
   2  -1   0   98.99    3.80
   2  -1   0   98.19    3.70
  -2   1   0   93.19    3.80
   1  -1   0 1832.22   31.30
  -1   1   0 1803.32   31.10
  -1   1   0 1791.62   31.30
  -1  -1   0  822.02   15.50
  -1  -1   0  811.32   15.40
   1   1   0  788.82   15.40
   1   1   0  797.62   15.40
  -2  -1   0  151.08    5.50
   2   1   0  150.18    5.40
  -3  -1   0    7.30    1.90
   3   1   0    8.40    1.80
  -4  -1   0    1.40    1.70
   4   1   0    3.00    1.50
   5   1   0  320.87   11.70
  -6  -1   0   73.99    7.10
   6   1   0   71.59    6.20
  -7  -1   0   21.80    4.60
   7   1   0   22.50    3.90
  -8  -1   0   20.60    5.30
   8   1   0   23.20    5.30
   8   1   0   16.00    4.80
   9   1   0   64.69    9.40
   9   1   0   50.29    7.10
 -10  -1   0  413.96   21.20
  10   1   0  500.15   20.00
  10   1   0  462.75   20.70
 -11  -1   0  120.69   16.70
  11   1   0  122.59   14.10
  11   1   0  128.69   15.40
  11   1   0  139.69   14.40
  11  -2   0    7.70    6.20
  11  -2   0  -12.00    5.90
 -11   2   0  -15.60    8.00
  10  -2   0  271.67   15.40
  10  -2   0  274.47   15.00
   9  -2   0   32.40    6.00
   9  -2   0   46.60    7.40
  -9   2   0   46.70    8.70
   8  -2   0  264.17    8.40
   8  -2   0  262.87   12.20
   8  -2   0  259.77   12.30
  -8   2   0  258.97   13.50
   7  -2   0   53.99    6.00
   7  -2   0   61.79    6.00
   7  -2   0   46.90    4.30
  -7   2   0   53.69    6.80
   6  -2   0  537.25   15.70
   6  -2   0  513.55   15.70
  -6   2   0  540.95   16.80
   5  -2   0   39.60    4.00
   5  -2   0   39.20    4.20
  -5   2   0   35.00    4.80
   4  -2   0  238.78    8.20
   4  -2   0  225.68    8.00
  -4   2   0  232.38    8.50
   3  -2   0  139.49    5.20
   3  -2   0  128.49    5.00
  -3   2   0  137.89    5.40
   2  -2   0   46.00    2.60
   2  -2   0   49.30    2.50
  -2   2   0   46.20    2.60
  -2   2   0   45.10    2.70
   1  -2   0  615.54   12.90
   1  -2   0  620.64   11.70
  -1   2   0  620.64   12.90
  -1   2   0  607.24   11.80
   0  -2   0   55.19    1.90
   0  -2   0   53.19    2.00
   0  -2   0   52.49    2.70
   0   2   0   53.19    2.80
   0   2   0   48.10    1.90
   0   2   0   47.10    2.00
  -1  -2   0  187.78    5.40
   1   2   0  179.28    5.70
   1   2   0  185.18    5.30
  -2  -2   0 2414.66   42.30
  -2  -2   0 2488.95   44.80
  -2  -2   0 2378.36   44.40
   2   2   0 2507.35   44.70
   2   2   0 2361.16   44.30
  -3  -2   0    2.90    1.00
  -3  -2   0    4.20    1.70
   3   2   0    2.70    1.90
   3   2   0    2.80    1.50
  -4  -2   0   74.39    5.80
   4   2   0   83.19    5.80
  -5  -2   0  210.78   10.10
   5   2   0  216.08    9.50
   5   2   0  197.18    9.30
  -6  -2   0  164.28    9.80
   6   2   0  158.28    9.10
   6   2   0  149.19    8.80
  -7  -2   0  572.44   23.10
   7   2   0  569.54   19.10
   7   2   0  564.24   18.80
  -8  -2   0   24.40    4.90
   8   2   0   43.60    6.80
   8   2   0   40.00    6.10
   9   2   0  157.68   11.90
   9   2   0  193.98   13.30
   9   2   0  162.78   11.90
 -10  -2   0  -12.90    5.60
  10   2   0    5.10    7.00
  10   2   0   -0.30    5.60
  10   2   0    9.10    5.60
 -11  -2   0   23.80    9.20
  11   2   0   47.20    7.80
  11   2   0   49.80   10.10
  11   2   0   41.40    8.70
  11  -3   0  458.15   20.50
  11  -3   0  467.35   20.60
  10  -3   0    1.70    5.50
  10  -3   0   -0.20    5.20
   9  -3   0 1103.09   23.60
   9  -3   0 1090.09   29.80
   9  -3   0 1096.29   29.80
  -9   3   0 1125.09   31.60
   8  -3   0  165.88    7.50
   8  -3   0  163.68    9.50
   8  -3   0  153.88    9.60
  -8   3   0  156.68   11.00
   7  -3   0  147.49    8.20
   7  -3   0  140.69    8.10
  -7   3   0  153.28    9.50
   6  -3   0   99.39    6.10
   6  -3   0   94.39    6.10
  -6   3   0   93.79    7.10
   5  -3   0  568.54   15.20
   5  -3   0  568.04   14.90
  -5   3   0  572.14   15.60
   4  -3   0   44.60    3.60
   4  -3   0   48.30    4.00
  -4   3   0   47.20    4.20
   3  -3   0   32.60    2.90
   3  -3   0   36.30    2.60
  -3   3   0   35.40    2.90
  -3   3   0   36.60    3.20
   2  -3   0 1313.27   26.10
   2  -3   0 1331.27   24.50
  -2   3   0 1293.37   24.70
   1  -3   0 2215.78   40.20
   1  -3   0 2166.88   38.10
  -1   3   0 2130.59   38.20
  -1   3   0 2241.88   40.20
   0  -3   0 4367.06   76.09
  -1  -3   0   22.30    2.60
  -1  -3   0   21.00    2.40
   1   3   0   24.30    2.10
   1   3   0   24.60    2.90
  -2  -3   0   41.60    3.50
  -2  -3   0   44.90    2.80
  -2  -3   0   33.60    3.10
   2   3   0   36.50    3.50
   2   3   0   39.50    3.00
  -3  -3   0  412.36    9.60
   3   3   0  399.46   12.00
  -4  -3   0  574.94   17.30
  -4  -3   0  669.63   13.40
   4   3   0  630.74   17.20
   4   3   0  649.74   17.30
  -5  -3   0  840.12   22.90
   5   3   0  819.22   21.50
   5   3   0  810.12   21.80
  -6  -3   0  654.73   21.00
   6   3   0  649.74   19.60
  -7  -3   0   -4.20    3.20
   7   3   0    6.80    4.00
   7   3   0   -0.90    3.40
   8   3   0   71.79    8.80
   8   3   0   72.79    9.20
   9   3   0   33.10    5.90
   9   3   0   46.20    7.50
 -10  -3   0   42.10    9.00
  10   3   0   46.00    8.50
  10   3   0   43.40    9.30
  10   3   0   56.09    9.90
  11   3   0   21.70    8.30
  11   3   0    9.60    8.20
  11   3   0   26.90   10.50
  11  -4   0  647.64   24.20
  11  -4   0  635.44   23.50
  10  -4   0  152.98    8.70
  10  -4   0  168.58   12.40
   9  -4   0  457.25   17.50
   9  -4   0  446.76   13.70
   9  -4   0  454.15   17.00
  -9   4   0  465.45   19.10
   8  -4   0    7.10    3.50
   8  -4   0    6.20    3.40
  -8   4   0    0.00    4.10
   7  -4   0  268.87   10.80
   7  -4   0  263.87   11.00
  -7   4   0  256.57   11.70
   6  -4   0    2.00    1.80
   6  -4   0   -1.70    2.00
  -6   4   0    1.90    2.90
   5  -4   0    4.30    1.70
   5  -4   0    1.80    1.60
  -5   4   0    2.10    2.20
   4  -4   0   36.70    4.30
   4  -4   0   38.00    3.00
   4  -4   0   33.40    3.40
  -4   4   0   35.00    3.90
  -4   4   0   32.50    3.60
   3  -4   0  510.05   12.30
   3  -4   0  529.75   11.20
   3  -4   0  509.45   14.00
  -3   4   0  535.25   12.90
   2  -4   0   30.20    3.40
   2  -4   0   34.90    2.40
  -2   4   0   34.00    2.70
  -2   4   0   38.70    3.80
   1  -4   0  284.17    6.90
   1  -4   0  273.07    8.70
  -1   4   0  284.17    8.80
  -1   4   0  285.47    7.00
   0  -4   0 1623.94   32.20
   0  -4   0 1654.83   29.40
   0   4   0 1674.73   29.10
   0   4   0 1666.13   29.70
   0   4   0 1607.64   32.10
  -1  -4   0 2620.74   47.90
  -1  -4   0 2658.63   49.70
   1   4   0 2749.52   47.70
   1   4   0 2625.54   49.40
  -2  -4   0  680.83   16.90
  -2  -4   0  683.43   16.40
  -2  -4   0  684.13   15.20
   2   4   0  667.33   16.80
   2   4   0  676.23   15.90
  -3  -4   0  413.46   10.50
  -3  -4   0  398.36   12.60
  -3  -4   0  417.16   12.90
   3   4   0  417.16   12.30
   3   4   0  403.46   12.70
  -4  -4   0   49.30    5.60
  -4  -4   0   45.80    3.20
   4   4   0   41.20    5.30
   4   4   0   50.99    4.80
  -5  -4   0  789.92   16.30
  -5  -4   0  791.92   22.30
   5   4   0  731.83   21.00
   5   4   0  753.52   21.10
  -6  -4   0  189.88   11.60
   6   4   0  186.48   10.70
   6   4   0  177.88   10.00
  -7  -4   0  187.08   12.00
   7   4   0  197.88   11.60
   8   4   0  130.69   11.40
   8   4   0  111.69   10.50
   9   4   0  119.39   11.80
   9   4   0  131.49   12.50
 -10  -4   0   16.80    7.40
  10   4   0   -6.20    7.80
  10   4   0    0.60    6.40
  11  -5   0   69.29   10.60
  11  -5   0   53.69    8.20
  11  -5   0   44.50    5.70
  11  -5   0   60.89    8.10
  10  -5   0   67.29    7.90
  10  -5   0   62.99    9.50
  10  -5   0   50.29    7.80
   9  -5   0   76.59    8.90
   9  -5   0   75.29    8.30
   8  -5   0  124.39    8.40
   8  -5   0  133.99    8.90
   7  -5   0  439.16   13.70
   7  -5   0  436.66   14.70
   6  -5   0   17.70    4.20
   6  -5   0   24.10    3.40
   6  -5   0   17.90    3.10
   5  -5   0   43.60    5.00
   5  -5   0   36.70    3.30
   5  -5   0   30.30    3.70
  -5   5   0   41.60    4.80
   4  -5   0   27.40    3.20
   4  -5   0   24.40    4.20
   4  -5   0   32.80    2.50
  -4   5   0   32.50    3.90
   3  -5   0  262.47    7.80
   3  -5   0  243.78    9.50
  -3   5   0  249.68    8.10
   2  -5   0  489.85   11.20
   2  -5   0  484.45   13.70
  -2   5   0  476.75   13.70
  -2   5   0  485.15   11.50
   1  -5   0   20.90    3.10
   1  -5   0   23.00    2.40
  -1   5   0   24.60    2.50
  -1   5   0   17.00    2.90
   0  -5   0  221.18    8.50
   0  -5   0  224.68    6.20
   0   5   0  216.78    8.50
   0   5   0  225.78    6.40
   0   5   0  231.48    5.70
  -1  -5   0   -0.60    1.60
  -1  -5   0    3.30    2.40
   1   5   0    0.60    1.20
   1   5   0    3.60    2.50
  -2  -5   0  234.38    8.70
  -2  -5   0  242.68    8.20
  -2  -5   0  222.28    9.20
   2   5   0  254.77    8.30
   2   5   0  236.18    9.70
  -3  -5   0   43.90    5.00
  -3  -5   0   49.90    3.80
  -3  -5   0   47.70    4.90
   3   5   0   45.90    5.30
   3   5   0   46.80    4.10
  -4  -5   0  252.67   11.00
  -4  -5   0  251.97   10.70
  -4  -5   0  250.37    8.20
   4   5   0  263.07   11.00
   4   5   0  239.88   10.00
  -5  -5   0   68.39    4.30
  -5  -5   0   71.09    7.20
   5   5   0   57.69    6.90
   5   5   0   70.39    6.40
  -6  -5   0    1.00    2.00
  -6  -5   0   -5.10    3.80
   6   5   0    9.10    4.70
   6   5   0    2.60    3.20
  -7  -5   0  470.85   18.90
   7   5   0  464.65   17.90
   7   5   0  418.86   17.50
  -8  -5   0   -6.80    5.50
   8   5   0    3.70    4.20
   8   5   0    5.00    5.00
  -9  -5   0   45.10    8.00
   9   5   0   54.39    8.90
   9   5   0   39.80    8.20
 -10  -5   0   24.20    8.90
  10   5   0   41.60    9.40
  10   5   0   35.50    8.90
  10  -6   0    4.00    6.70
  10  -6   0    2.20    5.70
  10  -6   0    5.70    5.10
   9  -6   0    7.30    3.90
   9  -6   0   16.70    6.40
   9  -6   0    9.60    5.10
   8  -6   0  284.57   14.50
   8  -6   0  266.57   12.50
   8  -6   0  267.57   11.00
   7  -6   0  392.56   15.30
   7  -6   0  370.16   11.90
   7  -6   0  370.06   13.40
   6  -6   0   -1.40    1.80
   6  -6   0    4.40    2.40
   6  -6   0    1.50    3.10
   5  -6   0  138.69    8.20
   5  -6   0  130.19    5.20
   5  -6   0  134.39    6.70
  -5   6   0  124.79    7.20
   4  -6   0   70.39    5.90
   4  -6   0   67.09    4.30
  -4   6   0   66.49    5.10
   3  -6   0 1153.68   27.00
   3  -6   0 1167.98   23.60
  -3   6   0 1155.68   24.20
   2  -6   0  221.18    9.40
   2  -6   0  235.48    7.10
  -2   6   0  238.58    7.50
  -2   6   0  236.78    9.60
   1  -6   0   15.90    2.20
   1  -6   0   13.50    3.10
  -1   6   0   15.70    2.10
  -1   6   0   11.00    3.20
   0  -6   0   16.70    2.20
   0  -6   0   17.00    3.30
   0   6   0   15.30    2.20
   0   6   0   15.80    1.70
   0   6   0   15.00    3.60
  -1  -6   0  442.46   13.90
  -1  -6   0  450.45   11.90
   1   6   0  446.76   14.00
   1   6   0  453.25   11.20
   1   6   0  442.96   11.20
  -2  -6   0  101.39    6.70
  -2  -6   0   89.19    5.50
  -2  -6   0  100.49    6.20
   2   6   0  110.69    7.20
   2   6   0   97.09    5.10
  -3  -6   0   21.60    4.20
  -3  -6   0   18.80    3.10
  -3  -6   0    7.90    3.10
   3   6   0   19.50    4.30
   3   6   0   16.20    2.70
  -4  -6   0  174.48    7.50
  -4  -6   0  177.18    9.70
  -4  -6   0  174.88    9.60
   4   6   0  174.58    8.60
   4   6   0  182.68    9.70
  -5  -6   0  215.38    8.30
  -5  -6   0  229.28   12.00
   5   6   0  222.18   10.90
   5   6   0  237.18   11.80
  -6  -6   0   37.10    4.80
  -6  -6   0   21.20    4.80
   6   6   0   24.40    5.40
   6   6   0   25.10    4.60
  -7  -6   0  153.08   12.00
  -7  -6   0  161.78    6.90
   7   6   0  151.68   12.10
   7   6   0  192.88   12.10
  -8  -6   0  337.37   18.60
   8   6   0  368.46   17.60
   8   6   0  353.86   17.60
  -9  -6   0  344.57   20.20
   9   6   0  367.76   19.30
   9   6   0  344.77   18.20
  10   6   0   52.89   10.70
  10   6   0   69.59   10.50
  10  -7   0   67.09   10.50
  10  -7   0   58.89    8.70
  10  -7   0   40.60    7.20
   9  -7   0   -1.20    4.50
   9  -7   0   -0.30    6.50
   9  -7   0    0.90    3.70
   8  -7   0  100.89    6.80
   8  -7   0  117.29   11.00
   8  -7   0  118.99    9.10
   7  -7   0   -1.30    3.00
   7  -7   0    3.70    4.00
   7  -7   0    2.20    2.50
   6  -7   0  524.85   15.30
   6  -7   0  518.45   18.10
   5  -7   0  254.07    9.20
   5  -7   0  247.88   11.40
  -5   7   0  242.38   10.00
   4  -7   0  351.36   10.50
   4  -7   0  351.16   13.40
  -4   7   0  365.76   11.50
   3  -7   0 1559.04   30.90
   3  -7   0 1600.94   35.50
  -3   7   0 1586.34   31.80
   2  -7   0   51.69    5.60
   2  -7   0   54.69    3.70
  -2   7   0   51.89    4.00
  -2   7   0   50.89    5.70
   1  -7   0  309.27    9.00
   1  -7   0  325.17   12.00
  -1   7   0  320.87   12.10
  -1   7   0  323.47    9.10
   0  -7   0   20.40    3.90
   0  -7   0   21.50    3.10
   0   7   0   22.60    2.80
   0   7   0   25.80    4.40
  -1  -7   0   -0.60    2.10
  -1  -7   0   -1.10    2.10
   1   7   0    4.30    3.10
   1   7   0    1.30    1.20
   1   7   0    4.10    1.90
  -2  -7   0  219.08    9.20
  -2  -7   0  233.18    9.10
   2   7   0  208.58   10.20
   2   7   0  215.48    8.00
  -3  -7   0   12.40    3.30
  -3  -7   0   10.10    3.60
  -3  -7   0    7.70    3.30
   3   7   0    9.70    2.60
   3   7   0   12.20    4.00
  -4  -7   0   91.59    8.10
  -4  -7   0   88.29    8.10
  -4  -7   0   82.09    5.90
   4   7   0   92.69    8.30
   4   7   0  103.89    7.00
  -5  -7   0  614.04   16.80
  -5  -7   0  628.54   20.80
   5   7   0  584.24   21.00
   5   7   0  617.74   19.40
  -6  -7   0   46.00    5.70
  -6  -7   0   26.40    5.70
   6   7   0   38.60    6.50
   6   7   0   33.20    6.10
  -7  -7   0  521.15   21.50
  -7  -7   0  505.75   14.20
   7   7   0  521.85   20.00
   7   7   0  534.45   20.80
  -8  -7   0  126.99   14.00
   8   7   0  141.19   13.50
   8   7   0  135.49   12.40
  -9  -7   0  199.18   17.40
   9   7   0  238.28   16.60
   9   7   0  199.88   17.30
  10  -8   0   70.99   12.10
  10  -8   0   54.89    9.10
  10  -8   0   59.49    8.20
   9  -8   0   62.69    9.50
   9  -8   0   59.39    7.60
   9  -8   0   66.09    6.90
   8  -8   0  273.87   15.60
   8  -8   0  260.87    9.80
   7  -8   0   17.00    2.80
   7  -8   0   11.50    3.90
   6  -8   0  295.07   13.80
   6  -8   0  300.27   11.20
  -6   8   0  302.97   12.30
   5  -8   0    2.90    2.50
   5  -8   0    2.90    3.50
  -5   8   0    5.90    3.30
   4  -8   0  436.76   15.80
   4  -8   0  436.66   12.30
  -4   8   0  430.66   13.20
   3  -8   0  257.37   11.70
   3  -8   0  250.97    8.40
  -3   8   0  255.97    9.20
  -3   8   0  258.27   12.00
   2  -8   0  560.64   17.90
   2  -8   0  557.84   13.70
  -2   8   0  552.14   14.10
  -2   8   0  551.94   17.80
   1  -8   0    7.60    3.50
  -1   8   0    8.80    3.20
  -1   8   0    9.40    2.30
   0  -8   0   94.79    7.50
   0  -8   0   90.49    4.90
   0   8   0  103.39    7.70
   0   8   0   88.59    4.90
  -1  -8   0   36.60    4.80
  -1  -8   0   47.90    6.10
   1   8   0   39.70    3.40
   1   8   0   43.20    4.10
   1   8   0   30.50    4.90
  -2  -8   0  570.14   16.40
  -2  -8   0  553.44   16.80
  -2  -8   0  555.34   18.40
   2   8   0  585.14   15.20
   2   8   0  571.04   18.60
   2   8   0  569.34   14.90
  -3  -8   0  305.07   13.40
  -3  -8   0  291.37   11.50
  -3  -8   0  289.97   12.30
   3   8   0  297.27   11.00
   3   8   0  305.07   13.60
  -4  -8   0  581.14   20.40
  -4  -8   0  604.84   17.70
  -4  -8   0  583.44   19.50
   4   8   0  606.64   18.10
   4   8   0  584.34   20.20
  -5  -8   0  105.29    7.70
  -5  -8   0   97.69   10.20
   5   8   0  104.99    8.30
   5   8   0  109.69   10.10
  -6  -8   0  110.29   11.20
  -6  -8   0  122.79    8.10
   6   8   0  107.29   10.90
   6   8   0  117.79    9.60
  -7  -8   0   34.70    8.70
  -7  -8   0   37.00    5.20
   7   8   0   27.60    6.30
   7   8   0   26.70    6.90
  -8  -8   0  320.97   19.50
   8   8   0  296.07   18.20
   8   8   0  316.17   17.30
  -9  -8   0   15.50    8.80
   9   8   0   17.30    6.70
   9   8   0    9.30    9.10
   9  -9   0   20.50    6.80
   9  -9   0   34.10    8.70
   9  -9   0   16.00    3.80
   8  -9   0   17.70    7.10
   8  -9   0   17.90    5.50
   7  -9   0    9.60    3.80
   7  -9   0    7.10    6.10
   6  -9   0    3.00    3.00
  -6   9   0   -0.10    4.40
   5  -9   0  223.18    9.30
   5  -9   0  215.88   12.20
  -5   9   0  223.98   10.50
   4  -9   0  231.58    8.90
   4  -9   0  248.48   12.60
  -4   9   0  237.78    9.90
   3  -9   0   42.00    4.20
   3  -9   0   31.60    5.70
  -3   9   0   29.10    4.00
  -3   9   0   34.10    5.70
   2  -9   0    6.10    1.90
   2  -9   0    7.30    3.80
  -2   9   0    6.60    2.60
  -2   9   0    1.00    4.00
   1  -9   0   13.00    4.20
  -1   9   0   13.80    4.60
  -1   9   0   11.70    2.80
   0  -9   0  307.47   13.60
   0   9   0  333.37   10.10
   0   9   0  310.67   13.70
  -1  -9   0   70.19    6.00
  -1  -9   0   62.09    7.80
   1   9   0   70.79    9.80
   1   9   0   65.89    5.10
   1   9   0   66.49    4.30
  -2  -9   0    5.40    4.10
  -2  -9   0   12.30    3.60
  -2  -9   0    9.80    3.60
   2   9   0    9.40    4.70
   2   9   0    7.80    3.10
   2   9   0    7.20    2.40
  -3  -9   0  603.74   21.00
  -3  -9   0  608.94   18.90
  -3  -9   0  586.34   18.40
   3   9   0  607.84   16.80
   3   9   0  587.84   20.30
   3   9   0  573.94   17.00
  -4  -9   0  155.18   10.70
  -4  -9   0  138.29    9.30
  -4  -9   0  139.39   11.10
   4   9   0  137.59    8.50
   4   9   0  136.89   10.70
  -5  -9   0   -7.40    5.00
  -5  -9   0    4.60    4.70
  -5  -9   0   11.00    4.30
   5   9   0    6.00    5.20
   5   9   0   12.20    4.60
  -6  -9   0   31.70    8.20
  -6  -9   0   42.40    6.20
   6   9   0   30.10    8.40
   6   9   0   41.50    8.10
  -7  -9   0    9.10    6.80
  -7  -9   0   -3.50    4.70
   7   9   0   27.40    8.70
   7   9   0    4.50    5.40
  -8  -9   0  146.89   16.70
  -8  -9   0  126.09    9.60
   8   9   0  148.09   13.60
   8   9   0  159.18   16.50
   8 -10   0   25.10    7.80
   8 -10   0   21.80    5.60
   7 -10   0   13.00    4.90
   7 -10   0   21.80    7.50
   6 -10   0   25.90    4.60
   6 -10   0   28.40    7.20
  -6  10   0   25.80    5.50
   5 -10   0  128.19   11.60
   5 -10   0  112.19    7.30
  -5  10   0  107.09    8.70
   4 -10   0  138.89   11.00
   4 -10   0  133.29    7.30
  -4  10   0  133.59    8.40
   3 -10   0    0.20    2.60
   3 -10   0   -3.80    4.20
  -3  10   0   -1.80    4.30
  -3  10   0    7.50    3.30
   2 -10   0  258.47   13.50
  -2  10   0  256.57    9.70
  -2  10   0  264.27   13.40
   1 -10   0  303.77   14.60
  -1  10   0  328.97   14.90
  -1  10   0  301.67   10.20
   0 -10   0  303.27   14.60
   0  10   0  295.37   10.10
  -1 -10   0    1.90    3.50
  -1 -10   0    3.60    4.30
  -1 -10   0    7.50    4.10
   1  10   0    3.40    2.10
   1  10   0   -1.20    2.50
  -2 -10   0  494.45   18.00
  -2 -10   0  504.35   16.30
  -2 -10   0  512.05   19.80
   2  10   0  516.35   14.80
   2  10   0  530.75   19.30
   2  10   0  492.05   14.20
  -3 -10   0  111.19    9.20
  -3 -10   0  114.99    9.50
   3  10   0  103.39    7.20
   3  10   0  108.99   10.30
   3  10   0  119.19    7.70
  -4 -10   0   -2.30    5.00
  -4 -10   0    1.10    4.90
  -4 -10   0   -1.70    4.70
   4  10   0    2.50    3.50
   4  10   0   -5.70    5.10
  -5 -10   0  124.79   10.20
  -5 -10   0  156.08   13.00
  -5 -10   0  129.49   12.20
   5  10   0  126.59   10.10
   5  10   0  135.19   12.90
  -6 -10   0    9.20    5.50
  -6 -10   0   15.50    6.40
   6  10   0    3.00    5.80
   6  10   0    7.80    7.60
  -7 -10   0   12.60    8.20
  -7 -10   0    5.90    5.50
   7  10   0   -2.10    6.70
   7  10   0   -7.90    8.40
   8 -11   0   81.99    9.70
   8 -11   0   88.29   12.80
   7 -11   0  126.39   10.30
   7 -11   0  118.69   13.90
   6 -11   0   27.40    4.90
   6 -11   0   29.20    8.30
  -6  11   0   19.90    6.40
   5 -11   0  333.57   17.40
   5 -11   0  317.37   12.00
   4 -11   0  206.78   14.20
   4 -11   0  216.28    9.40
  -4  11   0  208.08   10.50
   3 -11   0  202.18   13.40
   3 -11   0  207.58    9.00
  -3  11   0  193.18    9.60
   2 -11   0  209.08   13.70
  -2  11   0  216.78    9.40
   1 -11   0   35.50    7.90
  -1  11   0   38.10    4.70
   0 -11   0  154.18   12.40
   0  11   0  144.19    7.70
  -1 -11   0    9.90    5.40
  -1 -11   0    4.60    5.10
   1  11   0    3.10    2.40
   1  11   0    5.20    3.30
  -2 -11   0  278.07   12.30
  -2 -11   0  248.78   15.10
  -2 -11   0  249.97   14.10
   2  11   0  271.67   11.00
   2  11   0  264.67    9.90
  -3 -11   0   -3.10    5.60
  -3 -11   0   -5.00    4.50
  -3 -11   0    0.20    5.10
   3  11   0   -9.50    5.40
   3  11   0    3.70    4.80
   3  11   0   11.30    3.90
  -4 -11   0    7.60    7.20
  -4 -11   0    5.20    5.60
  -4 -11   0   -1.50    5.30
   4  11   0   -2.90    4.10
   4  11   0   -6.40    6.60
   4  11   0    5.30    4.40
  -5 -11   0   11.40    7.10
  -5 -11   0    7.20    6.00
  -5 -11   0    3.00    5.50
   5  11   0   20.70    7.60
   5  11   0    4.30    5.10
  -6 -11   0    2.30    7.20
  -6 -11   0    1.50    6.20
   6  11   0    2.90    6.20
   6  11   0   17.00    8.60
   7 -12   0   25.50    5.60
   7 -12   0   18.90    9.30
   6 -12   0  145.09    9.40
   6 -12   0  156.98   15.50
  -6  12   0  131.29   12.10
   5 -12   0   26.50    5.10
   5 -12   0   26.60    8.10
  -5  12   0   34.60    6.90
   4 -12   0  124.19    8.70
   4 -12   0   98.79   13.20
  -4  12   0  131.39   12.00
   3 -12   0  199.48   15.10
  -3  12   0  203.58   10.40
  -3  12   0  201.38   14.50
   2 -12   0   25.50    6.90
  -2  12   0   29.20    4.70
  -2  12   0   32.80    7.60
   1 -12   0   32.30    6.90
  -1  12   0   44.60    5.40
   0 -12   0   12.60    6.50
   0 -12   0   13.40    6.90
   0  12   0    8.20    4.00
  -1 -12   0   70.89    9.80
  -1 -12   0   65.59    9.00
   1  12   0   80.19    7.50
  -2 -12   0  155.38   13.10
  -2 -12   0  146.79   13.80
   2  12   0  149.59    7.80
   2  12   0  155.38   13.50
   2  12   0  142.39   11.30
  -3 -12   0    2.80    6.70
  -3 -12   0    0.20    6.90
  -3 -12   0   -0.50    5.20
   3  12   0    4.20    7.30
   3  12   0    2.80    4.90
   3  12   0    2.80    3.80
  -4 -12   0   39.30    9.30
  -4 -12   0   38.90    8.30
  -4 -12   0   40.00    7.60
   4  12   0   33.90    9.20
   4  12   0   38.80    6.30
   4  12   0   38.20    6.70
  -5 -12   0   60.69    8.90
  -5 -12   0   44.90    8.30
  -5 -12   0   59.29   10.80
   5  12   0   70.19   10.50
   5  12   0   50.89   10.40
   5 -13   0    3.20    8.40
   5 -13   0    3.20    4.80
  -5  13   0    8.50    6.60
   4 -13   0  223.08   17.30
  -4  13   0  222.88   12.60
   3 -13   0  168.28   15.10
  -3  13   0  164.28   15.10
  -3  13   0  148.39   17.10
   2 -13   0    5.30    7.80
   2 -13   0   22.40    8.50
  -2  13   0   11.40    5.40
  -2  13   0    3.20    7.70
   1 -13   0    3.70    7.70
   1 -13   0    1.70    6.90
  -1  13   0    0.00    4.50
  -1  13   0   11.00    7.30
   0 -13   0   27.70    9.00
   0 -13   0   14.20    7.50
   0  13   0   25.20    8.90
   0  13   0   11.50    8.40
  -1 -13   0  -11.00    6.30
  -1 -13   0  -11.70    7.50
   1  13   0    2.40    4.80
   1  13   0    3.30    8.20
  -2 -13   0   77.49   11.90
  -2 -13   0   58.79   10.00
   2  13   0   71.59   10.20
   2  13   0   65.09    6.40
   2  13   0   76.29    9.00
  -3 -13   0   89.89   12.60
  -3 -13   0  130.49   14.30
   3  13   0   93.09    9.90
   3  13   0   92.49   12.60
   3  13   0   99.29    8.30
  -4 -13   0   69.29   10.20
  -4 -13   0   95.39   14.20
   4  13   0   89.59   10.40
   4  13   0  104.09   20.90
   3 -14   0    4.70    8.70
   3 -14   0  -13.10    9.00
  -3  14   0    2.30    6.50
   2 -14   0   59.09   10.90
   2 -14   0   84.79   12.80
  -2  14   0   60.89    7.50
   1 -14   0   -3.20    8.60
   1 -14   0    7.30    9.50
  -1  14   0    6.70    5.60
  -1  14   0   19.90    9.10
   0 -14   0    4.10    8.40
   0 -14   0   20.80    9.90
   0  14   0    7.00    5.50
   0  14   0   17.70    8.80
  -1 -14   0   96.29   12.70
  -1 -14   0   79.79   11.90
   1  14   0   87.69    9.70
   1  14   0   59.69   13.50
  -2 -14   0   -5.70    9.30
  -2 -14   0   -6.70    8.70
   2  14   0    0.70    7.00
  -2 -14   1  226.58   19.70
  -2 -14   1  196.18   17.00
   1  14  -1   -1.30    9.60
   1  14  -1    3.50    6.90
  -1 -14   1    1.30    9.10
  -1 -14   1    5.60    8.90
   0  14  -1   11.60    5.90
   0  14  -1   11.40    9.10
   0 -14   1   10.40    9.00
   0 -14   1   15.70    8.60
  -1  14  -1   54.09    9.70
  -1  14  -1   73.99   10.10
   1 -14   1   71.79   11.60
   1 -14   1   65.59    9.80
  -2  14  -1   81.19   10.30
  -2  14  -1   62.29   10.30
   2 -14   1  111.19   14.50
  -3  14  -1   -4.50    6.00
   3 -14   1   24.10   10.10
   4  13  -1   10.70    5.90
   4  13  -1   12.40    6.50
   4  13  -1    5.30   10.60
  -4 -13   1    5.60    7.60
  -4 -13   1   11.40    9.00
   3  13  -1   32.90    5.40
   3  13  -1   29.30    9.10
  -3 -13   1   40.40    9.00
  -3 -13   1    7.80    7.10
   2  13  -1   56.19   10.20
   2  13  -1   52.49    6.80
   2  13  -1   43.80    4.90
  -2 -13   1   42.30   10.40
  -2 -13   1   81.09   12.10
   1  13  -1    8.80    8.10
   1  13  -1   -2.50    4.60
  -1 -13   1    0.20    7.40
  -1 -13   1    1.90    7.00
   0  13  -1   67.59   10.00
   0  13  -1   50.49    6.30
   0 -13   1   48.70    9.00
   0 -13   1   51.39   10.10
  -1  13  -1   -2.70    7.70
  -1  13  -1   -0.50    4.50
   1 -13   1  -10.40    7.10
  -2  13  -1    7.10    5.10
  -2  13  -1   -1.80    7.10
   2 -13   1   11.40    6.40
  -3  13  -1   45.20    6.70
   3 -13   1   54.89   10.90
  -4  13  -1   22.90    6.40
   4 -13   1   36.90    5.60
   4 -13   1   32.50    9.40
   5 -13   1  191.18   13.40
   5 -13   1  211.48   18.10
   5  12  -1    9.20    9.70
   5  12  -1    3.60    6.10
   5  12  -1   -0.50    5.90
  -5 -12   1    5.20    7.40
  -5 -12   1   20.10    9.50
   4  12  -1   -3.00    7.80
   4  12  -1    7.30    5.00
  -4 -12   1    6.50    7.60
  -4 -12   1    0.80    6.30
   3  12  -1   -1.10    4.80
   3  12  -1    1.00    3.80
   3  12  -1    0.90    7.10
  -3 -12   1   -4.30    6.20
  -3 -12   1   10.60    7.30
   2  12  -1   43.20    8.30
   2  12  -1   46.20    6.10
   2  12  -1   45.30    5.80
  -2 -12   1   40.30    8.00
  -2 -12   1   37.50    8.30
   1  12  -1   70.59    9.50
   1  12  -1   73.49    9.60
  -1 -12   1   65.99    9.70
  -1 -12   1   66.09    8.70
   0  12  -1    7.50    4.10
   0 -12   1    6.70    5.90
  -1  12  -1   73.79    7.50
   1 -12   1   77.19   10.80
  -2  12  -1  595.34   17.50
   2 -12   1  562.94   22.60
   3 -12   1   14.50    6.40
  -4  12  -1  557.64   18.30
   4 -12   1  533.55   16.70
   4 -12   1  540.55   23.00
  -5  12  -1  344.97   15.20
   5 -12   1  386.36   14.20
   5 -12   1  350.46   19.00
   6 -12   1   27.80    6.20
   6 -12   1   20.90    8.80
  -7  12  -1  145.59   13.90
   7 -12   1  178.68   11.40
   7 -12   1  198.48   17.90
   6  11  -1   -2.40    5.60
   6  11  -1   -9.90    8.50
  -6 -11   1   -2.80    7.60
  -6 -11   1   -2.50    6.10
   5  11  -1  306.07   14.80
   5  11  -1  320.77   18.20
  -5 -11   1  335.87   18.60
  -5 -11   1  303.37   16.60
  -5 -11   1  335.97   15.70
   4  11  -1    8.40    4.30
   4  11  -1    9.90    6.90
   4  11  -1    0.10    4.40
  -4 -11   1    5.10    6.10
  -4 -11   1    5.50    6.20
  -4 -11   1    0.60    7.20
   3  11  -1  363.26   17.50
   3  11  -1  378.46   13.80
   3  11  -1  383.66   13.70
  -3 -11   1  357.86   16.40
  -3 -11   1  380.16   18.40
   2  11  -1   51.29    7.50
   2  11  -1   60.69    6.90
   2  11  -1   63.89    5.60
  -2 -11   1   56.69    8.30
  -2 -11   1   54.99    7.50
   1  11  -1  342.17   10.00
   1  11  -1  350.56   12.30
  -1 -11   1  344.67   17.10
   0  11  -1   19.60    4.10
   0 -11   1   19.20    6.10
  -1  11  -1   53.69    6.30
   1 -11   1   50.19    9.40
  -2  11  -1  248.38   10.50
   2 -11   1  233.78   14.50
  -3  11  -1  202.28   10.00
   3 -11   1  216.28   14.00
   3 -11   1  191.08    9.40
  -4  11  -1    9.60    4.70
   4 -11   1   12.00    6.00
   4 -11   1    7.90    3.70
  -5  11  -1  140.19   10.30
   5 -11   1  142.19    8.70
   5 -11   1  145.79   13.20
  -6  11  -1    4.10    5.30
   6 -11   1   12.80    4.70
   6 -11   1   10.30    7.30
   7 -11   1    5.90    4.90
   7 -11   1   18.60    8.30
   8 -11   1   98.49   10.80
   8 -11   1   88.99   12.40
   7  10  -1   -0.60    5.70
   7  10  -1   10.10    8.30
  -7 -10   1    5.40    5.60
  -7 -10   1   -6.90    7.40
   6  10  -1  200.78   13.50
   6  10  -1  210.18   16.30
  -6 -10   1  230.78   12.10
  -6 -10   1  210.08   15.30
   5  10  -1   70.79    9.50
   5  10  -1   57.39    8.40
  -5 -10   1   56.99    7.70
  -5 -10   1   44.80    8.60
  -5 -10   1   50.59    8.00
   4  10  -1  685.93   23.70
   4  10  -1  715.13   20.10
   4  10  -1  699.73   20.60
  -4 -10   1  690.83   22.60
  -4 -10   1  682.93   24.30
  -4 -10   1  681.63   21.20
   3  10  -1  298.47   15.00
   3  10  -1  277.17   11.40
   3  10  -1  276.87   11.30
  -3 -10   1  264.57   12.70
  -3 -10   1  282.27   17.10
  -3 -10   1  271.97   13.00
   2  10  -1  172.58   10.90
   2  10  -1  178.48    8.50
   2  10  -1  144.59    7.60
  -2 -10   1  149.49   11.50
  -2 -10   1  173.38   10.70
   1  10  -1  277.67    8.80
   1  10  -1  276.57   13.50
   1  10  -1  289.77   10.40
  -1 -10   1  257.37   14.00
   0  10  -1   13.50    5.20
   0  10  -1   11.90    3.30
   0 -10   1    8.70    4.20
  -1  10  -1  295.47   10.50
  -1  10  -1  369.06   21.00
   1 -10   1  295.67   14.40
  -2  10  -1   29.20    4.10
   2 -10   1   30.40    6.10
   2 -10   1   32.20    4.20
  -3  10  -1  160.08   11.00
  -3  10  -1  155.08    8.30
   3 -10   1  141.59   11.30
   3 -10   1  149.09    7.60
  -4  10  -1    2.90    3.80
   4 -10   1    5.60    3.30
   4 -10   1    6.80    6.60
  -5  10  -1   76.29    9.90
   5 -10   1   70.79    6.50
   5 -10   1   58.99    8.20
  -6  10  -1   16.90    5.50
   6 -10   1    6.40    3.80
   6 -10   1    8.10    6.10
  -7  10  -1    6.40    6.30
   7 -10   1    1.50    6.20
   7 -10   1    7.70    5.60
   8 -10   1   11.40    5.30
   8 -10   1  -11.90    7.00
   8   9  -1   48.10    9.00
   8   9  -1   64.39   10.70
  -8  -9   1   56.79    6.40
  -8  -9   1   57.39   11.10
   7   9  -1  193.98   13.70
   7   9  -1  152.68   14.90
  -7  -9   1  177.98   10.30
  -7  -9   1  189.68   15.60
   6   9  -1  123.69   12.30
  -6  -9   1  120.29    9.10
  -6  -9   1  102.49   11.90
   5   9  -1   53.19    7.50
   5   9  -1   50.69    7.60
  -5  -9   1   53.89   11.10
  -5  -9   1   46.90    7.00
  -5  -9   1   47.90    6.50
   4   9  -1  348.77   13.40
   4   9  -1  352.96   15.70
  -4  -9   1  346.37   13.70
  -4  -9   1  360.66   15.30
  -4  -9   1  336.27   16.00
   3   9  -1   14.50    5.20
   3   9  -1    9.00    3.20
   3   9  -1   12.40    3.50
  -3  -9   1   12.20    5.30
  -3  -9   1   11.40    4.00
  -3  -9   1    5.80    3.90
   2   9  -1  228.48    8.70
   2   9  -1  204.28    8.90
  -2  -9   1  216.38   12.10
  -2  -9   1  230.08   10.30
   1   9  -1   44.30    6.40
   1   9  -1   40.00    3.80
   1   9  -1   39.10    4.50
  -1  -9   1   40.40    6.30
   0   9  -1  102.99    8.80
   0   9  -1   94.39    5.70
   0  -9   1   89.59    8.20
  -1   9  -1  221.68   11.60
  -1   9  -1  201.98    8.00
   1  -9   1  210.48   11.30
  -2   9  -1  132.49    6.80
   2  -9   1  147.59    9.70
   2  -9   1  133.49    6.50
  -3   9  -1  191.88    8.60
   3  -9   1  185.38   10.80
   3  -9   1  186.18    7.90
  -4   9  -1   25.70    4.30
   4  -9   1   36.40    6.10
   4  -9   1   29.30    4.20
  -5   9  -1   81.09    7.10
   5  -9   1   82.19    6.50
   5  -9   1   75.79    8.90
  -6   9  -1   31.60    5.70
   6  -9   1   19.40    5.90
   6  -9   1   29.20    4.40
   7  -9   1  256.57   11.90
   7  -9   1  265.57   15.70
   8  -9   1  295.67   13.80
   8  -9   1  304.07   17.60
   9  -9   1   38.60    9.40
   9  -9   1   33.90    7.10
   9   8  -1   34.90    7.40
   9   8  -1   38.80    9.40
  -9  -8   1   33.70    9.10
   8   8  -1   20.20    6.40
   8   8  -1   25.20    8.90
  -8  -8   1   -2.10    8.20
   7   8  -1  240.38   14.60
   7   8  -1  240.48   15.40
  -7  -8   1  252.97   10.40
  -7  -8   1  257.37   16.40
   6   8  -1   68.19    8.90
   6   8  -1   38.10    5.70
  -6  -8   1   64.69    9.00
  -6  -8   1   56.19    6.50
   5   8  -1   97.89    8.20
   5   8  -1   77.69    9.20
  -5  -8   1   96.69    9.70
  -5  -8   1   92.19    7.50
   4   8  -1  433.46   17.50
   4   8  -1  402.36   14.50
  -4  -8   1  416.96   16.80
  -4  -8   1  404.36   15.80
  -4  -8   1  406.56   13.80
   3   8  -1   79.99    5.80
   3   8  -1   85.89    8.10
  -3  -8   1   81.59    7.80
  -3  -8   1   81.69    6.50
  -3  -8   1   73.19    7.30
   2   8  -1  240.98    8.90
   2   8  -1  235.48   11.50
   2   8  -1  250.77    9.20
  -2  -8   1  248.98   10.30
  -2  -8   1  257.37   12.00
   1   8  -1  417.46   11.20
   1   8  -1  416.56   15.10
   1   8  -1  425.66   12.00
  -1  -8   1  433.46   12.40
  -1  -8   1  421.56   15.20
   0   8  -1   10.90    3.80
   0   8  -1   11.10    2.60
   0  -8   1   15.30    4.10
  -1   8  -1   77.49    5.00
  -1   8  -1   82.79    7.20
   1  -8   1   81.99    7.10
  -2   8  -1   72.89    5.10
  -2   8  -1   60.39    6.80
   2  -8   1   67.49    6.80
   2  -8   1   67.49    4.50
  -3   8  -1  411.46   12.40
   3  -8   1  417.96   11.80
   3  -8   1  418.86   15.30
  -4   8  -1    1.50    2.50
   4  -8   1    0.30    1.70
   4  -8   1   -3.40    3.00
  -5   8  -1  279.07   11.50
   5  -8   1  300.07   13.50
   5  -8   1  284.87   10.50
  -6   8  -1  137.69    9.30
   6  -8   1  125.99    9.70
   6  -8   1  137.79    8.00
   7  -8   1  728.13   24.60
   7  -8   1  719.23   20.60
   8  -8   1  335.77   10.80
   8  -8   1  330.17   14.30
   8  -8   1  322.17   17.20
   9  -8   1  111.99    7.70
   9  -8   1  117.69   13.20
   9  -8   1  104.69   10.40
  10  -8   1   49.40   10.90
  10  -8   1   36.50    7.60
  10  -8   1   55.39    6.60
   9   7  -1   27.10    7.40
   9   7  -1   21.10    8.60
  -9  -7   1   50.79   10.40
   8   7  -1  426.06   19.90
   8   7  -1  455.05   19.90
  -8  -7   1  436.66   21.80
   7   7  -1   38.60    6.50
   7   7  -1   50.09    7.40
  -7  -7   1   45.70    5.40
  -7  -7   1   37.20    6.80
   6   7  -1  186.68   12.00
   6   7  -1  182.18   11.40
  -6  -7   1  187.88    8.50
  -6  -7   1  178.28   12.40
   5   7  -1  261.47   12.00
   5   7  -1  219.28   18.10
  -5  -7   1  259.47    9.80
  -5  -7   1  252.97   13.20
  -5  -7   1  246.08   12.90
   4   7  -1   44.30    5.30
   4   7  -1   39.50    5.80
  -4  -7   1   47.00    6.70
  -4  -7   1   36.30    5.40
  -4  -7   1   45.10    4.90
   3   7  -1   29.70    4.40
   3   7  -1   26.50    4.80
  -3  -7   1   37.30    5.60
  -3  -7   1   39.20    4.70
  -3  -7   1   23.00    4.20
   2   7  -1   49.40    5.90
   2   7  -1   49.30    4.00
   2   7  -1   54.19    4.60
  -2  -7   1   48.90    5.60
  -2  -7   1   44.70    5.10
   1   7  -1  982.90   24.80
   1   7  -1 1003.60   21.50
   1   7  -1 1001.60   21.00
  -1  -7   1  996.30   21.90
  -1  -7   1 1016.30   25.20
   0   7  -1    9.60    3.40
   0   7  -1    8.40    2.00
   0  -7   1    5.60    2.80
  -1   7  -1   64.29    4.20
  -1   7  -1   68.39    6.20
   1  -7   1   64.99    5.70
   1  -7   1   71.19    4.30
  -2   7  -1  608.44   14.70
  -2   7  -1  581.14   17.40
   2  -7   1  581.54   17.40
   2  -7   1  586.94   14.30
  -3   7  -1  306.87   10.10
   3  -7   1  315.87    9.50
   3  -7   1  304.27   12.20
  -4   7  -1  146.29    7.30
   4  -7   1  143.19    6.60
   4  -7   1  144.39    8.70
  -5   7  -1   55.99    5.90
   5  -7   1   58.59    4.90
   5  -7   1   55.79    6.50
  -6   7  -1   24.20    4.90
   6  -7   1   20.30    2.70
   6  -7   1   24.40    5.10
   6  -7   1   21.60    3.90
   7  -7   1  133.29   10.30
   7  -7   1  125.69    8.30
   7  -7   1  124.59    6.30
   8  -7   1  115.89   11.40
   8  -7   1  118.09    7.20
   9  -7   1  394.36   19.10
   9  -7   1  368.66   13.30
   9  -7   1  378.06   16.40
  10  -7   1    3.20    6.10
  10  -7   1   -2.50    4.40
  10  -7   1    8.40    8.00
  10   6  -1  218.88   17.20
  10   6  -1  242.48   18.10
   9   6  -1   19.80    7.30
   9   6  -1   -2.90    6.20
  -9  -6   1    5.10    7.60
   8   6  -1  218.18   14.50
   8   6  -1  239.28   14.60
  -8  -6   1  224.28   15.70
   7   6  -1   20.20    5.70
   7   6  -1   28.40    6.20
  -7  -6   1   26.90    6.90
   6   6  -1  695.73   22.30
  -6  -6   1  719.53   16.70
  -6  -6   1  702.03   23.40
   5   6  -1   -2.30    2.80
   5   6  -1   -1.20    3.30
  -5  -6   1    0.80    3.20
  -5  -6   1    1.10    2.10
   4   6  -1   72.49    5.70
   4   6  -1   67.39    6.80
  -4  -6   1   63.49    6.30
  -4  -6   1   66.29    6.90
  -4  -6   1   63.69    4.90
   3   6  -1   21.10    4.20
   3   6  -1   19.10    3.20
  -3  -6   1   19.70    3.30
  -3  -6   1   16.40    3.40
  -3  -6   1   26.80    4.70
   2   6  -1   63.79    5.90
   2   6  -1   62.79    4.20
  -2  -6   1   67.49    5.60
  -2  -6   1   65.09    5.40
   1   6  -1   19.10    2.40
   1   6  -1   17.60    2.60
   1   6  -1   18.70    3.60
  -1  -6   1   17.60    3.50
  -1  -6   1   19.00    2.90
   0   6  -1   77.09    4.20
   0   6  -1   70.89    3.10
   0   6  -1   73.19    5.80
   0  -6   1   71.29    5.60
  -1   6  -1  405.96   13.00
  -1   6  -1  410.26   10.50
   1  -6   1  412.36   10.60
   1  -6   1  399.26   12.90
  -2   6  -1  437.16   11.40
  -2   6  -1  423.16   13.60
   2  -6   1  423.86   11.00
   2  -6   1  436.06   13.70
  -3   6  -1   13.70    2.60
   3  -6   1   13.50    3.50
   3  -6   1   13.60    2.30
  -4   6  -1  248.38    9.30
   4  -6   1  251.57   10.80
   4  -6   1  256.17    8.70
  -5   6  -1  331.47   11.70
   5  -6   1  318.97   12.70
   5  -6   1  325.37   10.80
   5  -6   1  337.27    8.80
  -6   6  -1   50.29    6.10
   6  -6   1   44.80    4.00
   6  -6   1   55.69    6.40
   6  -6   1   53.09    5.00
   7  -6   1    4.90    2.40
   7  -6   1    4.30    3.80
   7  -6   1   -0.50    2.50
   8  -6   1  119.89    8.90
   8  -6   1  110.19   11.90
   8  -6   1  110.99    7.30
   9  -6   1   56.39    7.10
   9  -6   1   46.40    7.10
   9  -6   1   33.30    7.80
  10  -6   1   -6.90    7.20
  10  -6   1   10.10    6.00
  10  -6   1    3.60    4.70
  10   5  -1   47.30    9.80
  10   5  -1   58.59   10.00
 -10  -5   1   42.80   11.20
   9   5  -1    2.90    6.30
   9   5  -1    8.70    5.50
  -9  -5   1   -9.90    6.80
   8   5  -1    2.70    4.80
   8   5  -1   14.20    6.50
  -8  -5   1   13.50    6.20
   7   5  -1   60.49    8.20
   7   5  -1   60.79    8.70
  -7  -5   1   68.79    8.50
   6   5  -1    5.40    3.40
   6   5  -1   11.90    4.60
  -6  -5   1    8.80    4.70
   5   5  -1   19.80    4.00
   5   5  -1   18.00    4.20
  -5  -5   1   17.90    4.10
  -5  -5   1   20.10    2.80
   4   5  -1   96.59    6.40
   4   5  -1   99.69    7.00
  -4  -5   1  101.39    7.40
  -4  -5   1   95.89    4.80
  -4  -5   1   93.69    6.50
   3   5  -1  614.64   16.10
   3   5  -1  553.44   16.20
  -3  -5   1  562.94   16.20
  -3  -5   1  570.14   13.90
  -3  -5   1  565.34   16.30
   2   5  -1   11.20    3.10
   2   5  -1    8.60    1.80
  -2  -5   1   10.20    2.50
  -2  -5   1    7.30    2.20
   1   5  -1 4982.50   88.39
   1   5  -1 4941.11   85.79
   1   5  -1 4915.01   85.69
  -1  -5   1 4904.31   86.19
  -1  -5   1 4943.81   88.49
   0   5  -1    3.30    1.60
   0   5  -1    5.50    2.50
   0   5  -1    1.90    1.00
   0  -5   1    4.90    2.20
  -1   5  -1 1166.78   22.50
  -1   5  -1 1143.89   25.10
   1  -5   1 1144.39   22.40
   1  -5   1 1124.09   25.00
  -2   5  -1  835.82   17.80
  -2   5  -1  829.12   20.00
   2  -5   1  826.92   17.50
   2  -5   1  845.62   20.20
  -3   5  -1  643.54   15.20
   3  -5   1  620.94   17.00
   3  -5   1  611.54   14.50
  -4   5  -1   92.89    4.70
  -4   5  -1   96.79    5.70
   4  -5   1  103.99    6.70
   4  -5   1   98.19    3.90
   4  -5   1   99.39    5.30
  -5   5  -1   39.10    4.40
  -5   5  -1   27.50    3.80
   5  -5   1   37.20    3.10
   5  -5   1   36.60    4.00
   5  -5   1   39.40    5.30
  -6   5  -1   42.10    5.40
   6  -5   1   44.80    4.90
   6  -5   1   46.30    4.20
  -7   5  -1   26.50    5.10
   7  -5   1   26.40    4.20
   7  -5   1   36.80    4.50
  -8   5  -1  104.59    9.50
   8  -5   1  131.79    8.30
   8  -5   1  124.69    8.70
   9  -5   1  143.89   10.80
   9  -5   1  163.18   10.40
  10  -5   1   62.49    8.80
  10  -5   1   54.59    8.30
  10  -5   1   70.39    8.50
  11  -5   1  503.25   15.80
  11  -5   1  513.85   20.50
  11  -5   1  509.95   21.80
  10   4  -1  124.59   14.00
  10   4  -1  100.49   13.00
 -10  -4   1  105.29   14.70
   9   4  -1   38.00    7.70
   9   4  -1   33.30    7.00
   8   4  -1  156.08   11.50
   8   4  -1  148.39   11.50
   7   4  -1  523.05   19.10
   7   4  -1  553.44   18.80
  -7  -4   1  504.35   19.70
   6   4  -1  600.94   19.20
   6   4  -1  573.54   18.50
  -6  -4   1  593.94   20.30
   5   4  -1   29.90    4.80
   5   4  -1   32.40    4.90
  -5  -4   1   41.20    6.20
  -5  -4   1   24.70    2.80
   4   4  -1  971.80   23.50
   4   4  -1  925.01   23.60
  -4  -4   1 1008.20   24.80
  -4  -4   1  989.00   19.80
   3   4  -1   94.79    6.10
   3   4  -1   98.19    5.60
  -3  -4   1   91.99    4.30
  -3  -4   1   99.79    5.80
  -3  -4   1   88.29    6.10
   2   4  -1  597.94   14.40
   2   4  -1  561.44   14.80
  -2  -4   1  570.24   14.80
  -2  -4   1  588.14   14.80
   1   4  -1  870.81   19.30
   1   4  -1  875.31   17.90
  -1  -4   1  869.01   19.40
  -1  -4   1  854.41   18.10
   0   4  -1 2173.18   41.50
   0   4  -1 2291.27   38.70
   0   4  -1 2164.28   39.40
   0  -4   1 2207.48   41.60
  -1   4  -1   22.00    2.20
  -1   4  -1   16.60    2.70
   1  -4   1   17.90    2.70
   1  -4   1   22.10    2.10
  -2   4  -1  383.86    9.50
   2  -4   1  364.96    9.10
   2  -4   1  351.76   10.70
  -3   4  -1   58.69    3.30
  -3   4  -1   54.59    4.00
   3  -4   1   55.39    2.60
   3  -4   1   51.49    3.70
   3  -4   1   52.29    4.60
  -4   4  -1  808.42   17.90
  -4   4  -1  802.72   19.00
   4  -4   1  801.12   18.40
   4  -4   1  819.12   17.10
  -5   4  -1   28.30    3.80
  -5   4  -1   28.40    4.00
   5  -4   1   35.30    3.90
   5  -4   1   28.60    3.10
  -6   4  -1  260.67   10.60
   6  -4   1  255.17    9.30
   6  -4   1  256.37   10.00
  -7   4  -1   77.19    7.60
   7  -4   1   77.29    6.30
   7  -4   1   80.19    6.20
  -8   4  -1  187.98   11.60
   8  -4   1  199.98   10.60
   8  -4   1  206.08   10.40
  -9   4  -1  480.65   19.60
   9  -4   1  493.65   14.60
   9  -4   1  463.75   18.00
   9  -4   1  469.65   17.10
 -10   4  -1  261.37   21.00
  10  -4   1  206.18   10.00
  10  -4   1  227.88   14.10
  10  -4   1  198.08   16.40
 -11   4  -1  298.07   20.60
  11  -4   1  333.17   18.10
  11  -4   1  351.26   17.70
  11  -4   1  303.37   11.30
  11   3  -1  105.59   12.80
  11   3  -1   72.79   11.20
  11   3  -1  124.69   15.30
  10   3  -1   12.30    6.70
  10   3  -1   29.00    7.40
 -10  -3   1   18.90    7.80
   9   3  -1  367.96   17.90
   9   3  -1  347.47   16.30
   8   3  -1  108.59    9.70
   8   3  -1  101.79   10.10
   7   3  -1  739.23   22.10
  -7  -3   1  759.92   24.30
   6   3  -1  277.47   11.80
  -6  -3   1  260.37   12.80
   5   3  -1  376.46   13.00
  -5  -3   1  377.76   14.20
   4   3  -1  102.49    6.40
  -4  -3   1   99.09    6.90
   3   3  -1   69.89    4.90
   3   3  -1   67.59    4.70
  -3  -3   1   73.99    5.40
  -3  -3   1   66.89    4.60
  -3  -3   1   76.29    3.30
   2   3  -1  137.69    5.80
   2   3  -1  139.39    5.70
  -2  -3   1  138.09    6.00
  -2  -3   1  148.09    5.80
   1   3  -1 3562.24   62.99
   1   3  -1 3574.34   62.19
  -1  -3   1 3557.44   62.99
  -1  -3   1 3549.04   62.39
   0  -3   1 8112.19  183.98
  -1   3  -1    3.00    1.30
  -1   3  -1    3.90    1.10
   1  -3   1    4.30    1.20
   1  -3   1    3.90    1.60
  -2   3  -1    4.60    1.40
   2  -3   1    5.80    0.90
   2  -3   1    6.70    1.50
   2  -3   1    7.10    1.90
  -3   3  -1   19.10    2.50
  -3   3  -1   14.90    2.20
   3  -3   1   19.50    2.60
   3  -3   1   20.90    2.10
  -4   3  -1  158.78    7.00
  -4   3  -1  156.48    6.60
   4  -3   1  161.38    6.10
   4  -3   1  158.78    6.60
  -5   3  -1  193.28    8.40
   5  -3   1  192.58    8.00
   5  -3   1  197.78    7.70
  -6   3  -1  611.24   17.90
   6  -3   1  616.44   17.30
   6  -3   1  621.54   16.80
  -7   3  -1  252.37   12.00
   7  -3   1  263.37   11.10
   7  -3   1  240.88   10.50
  -8   3  -1  308.97   14.30
   8  -3   1  310.67   13.00
   8  -3   1  311.57   10.40
   8  -3   1  306.07   13.20
  -9   3  -1    3.50    5.30
   9  -3   1   10.70    5.20
   9  -3   1    5.20    4.20
   9  -3   1    8.00    3.70
  10  -3   1  462.35   19.10
  10  -3   1  455.55   19.10
 -11   3  -1   13.90    8.90
  11  -3   1    3.90    7.40
  11  -3   1    3.20    6.50
  11   2  -1   -6.20    8.40
  11   2  -1   15.80    8.70
  11   2  -1   -0.80    6.30
 -11  -2   1   -0.10    8.70
  10   2  -1  763.22   25.80
  10   2  -1  771.52   27.50
  10   2  -1  743.93   25.80
 -10  -2   1  737.63   28.40
   9   2  -1   40.70    7.70
   9   2  -1   47.80    7.90
   8   2  -1    1.20    5.00
   8   2  -1    8.20    3.60
  -8  -2   1    3.20    4.30
   7   2  -1   79.29    7.70
   7   2  -1   76.19    7.60
  -7  -2   1   75.09    9.00
   6   2  -1  131.29    8.10
  -6  -2   1  116.39    8.60
   5   2  -1  611.84   18.10
   5   2  -1  652.43   17.50
  -5  -2   1  665.03   19.20
   4   2  -1   62.89    5.20
   4   2  -1   70.89    5.30
  -4  -2   1   64.59    5.60
   3   2  -1  430.26   12.20
   3   2  -1  436.96   11.60
  -3  -2   1  444.46   12.70
   2   2  -1  895.61   18.20
   2   2  -1  876.41   18.70
  -2  -2   1  884.11   18.10
  -2  -2   1  834.32   18.70
   1   2  -1  878.01   17.20
   1   2  -1  855.81   17.10
  -1  -2   1  872.91   17.20
  -1  -2   1  856.41   17.20
   0   2  -1  101.99    3.70
   0   2  -1   97.29    3.10
   0  -2   1   93.79    3.60
   0  -2   1   94.59    3.10
  -1   2  -1 1590.14   28.00
   1  -2   1 1549.34   28.80
   1  -2   1 1557.74   27.80
  -2   2  -1  605.74   12.50
  -2   2  -1  607.04   13.10
   2  -2   1  622.44   13.00
   2  -2   1  630.94   12.30
  -3   2  -1 1147.49   22.70
  -3   2  -1 1130.99   23.00
   3  -2   1 1109.69   22.20
   3  -2   1 1127.59   22.80
  -4   2  -1  155.48    6.90
   4  -2   1  152.18    6.40
   4  -2   1  158.08    6.60
  -5   2  -1 1134.09   26.20
   5  -2   1 1169.38   25.50
   5  -2   1 1145.99   25.60
  -6   2  -1   68.69    6.60
   6  -2   1   72.79    5.60
   6  -2   1   74.49    5.70
  -7   2  -1  266.07   12.30
   7  -2   1  245.78    8.40
   7  -2   1  251.17   11.00
   7  -2   1  267.27   11.40
  -8   2  -1    6.30    4.30
   8  -2   1    7.00    3.10
   8  -2   1    8.90    3.40
   8  -2   1    6.80    3.90
  -9   2  -1  309.57   16.10
   9  -2   1  281.97   14.20
   9  -2   1  300.07   14.40
  10  -2   1   74.49    9.60
  10  -2   1   85.89   10.40
 -11   2  -1    0.90    8.20
  11  -2   1   18.80    6.80
  11  -2   1   11.60    6.80
  11   1  -1  135.89   14.70
  11   1  -1  135.79   14.00
  11   1  -1  134.19   15.00
 -11  -1   1  131.79   16.90
  10   1  -1  233.18   14.70
  10   1  -1  248.18   15.90
  10   1  -1  258.77   15.60
 -10  -1   1  239.98   16.60
   9   1  -1   72.49    9.00
   9   1  -1   91.29   10.20
   8   1  -1  314.87   14.50
  -8  -1   1  298.17   15.30
   7   1  -1    0.50    2.80
  -7  -1   1    3.40    3.60
   6   1  -1   77.79    6.50
  -6  -1   1   89.19    7.40
   5   1  -1   45.10    5.00
  -5  -1   1   47.50    5.50
   4   1  -1    5.70    2.10
  -4  -1   1    2.90    2.50
   3   1  -1  216.88    7.70
  -3  -1   1  223.88    8.10
   2   1  -1  340.17    9.00
   2   1  -1  334.07    8.20
  -2  -1   1  317.27    9.00
   1   1  -1 3251.47   56.39
   1   1  -1 3508.85   57.29
  -1  -1   1 3160.18   56.99
  -1   1  -1  469.15    9.60
  -1   1  -1  477.25    9.20
   1  -1   1  490.25    9.10
   1  -1   1  483.45    9.50
  -2   1  -1  115.99    4.20
  -2   1  -1  114.69    4.20
   2  -1   1  115.39    4.00
   2  -1   1  108.79    4.10
  -3   1  -1  311.47    9.00
   3  -1   1  310.17    8.70
   3  -1   1  298.87    8.60
  -4   1  -1 2094.89   40.20
   4  -1   1 1968.70   39.20
   4  -1   1 2033.60   39.30
  -5   1  -1   38.10    5.00
   5  -1   1   42.80    3.30
   5  -1   1   41.60    4.30
   5  -1   1   44.90    4.40
  -6   1  -1  316.37   12.60
   6  -1   1  314.57   11.50
   6  -1   1  301.47   11.50
   6  -1   1  305.57    8.40
  -7   1  -1   27.40    4.90
   7  -1   1   28.20    3.80
   7  -1   1   37.60    5.40
   7  -1   1   18.90    3.60
  -8   1  -1    4.60    4.10
   8  -1   1    2.70    3.50
   8  -1   1    1.10    3.50
  -9   1  -1   39.30    7.60
   9  -1   1   23.60    5.90
   9  -1   1   25.10    6.20
 -10   1  -1   -7.20    6.50
  10  -1   1    4.50    5.00
  10  -1   1    7.60    4.90
 -11   1  -1  105.89   16.10
  11  -1   1   88.99   12.70
  11  -1   1   78.09   10.40
  11   0  -1  188.08   15.10
  11   0  -1  210.68   16.10
 -11   0   1  186.88   17.30
  10   0  -1    7.80    5.60
  10   0  -1    6.20    5.80
 -10   0   1   -7.60    6.40
   9   0  -1  276.87   14.40
  -9   0   1  324.17   19.60
   8   0  -1  339.47   14.30
   8   0  -1  343.57   14.70
  -8   0   1  304.37   15.40
   7   0  -1  164.58    9.40
  -7   0   1  162.78   10.30
   6   0  -1   94.09    6.90
  -6   0   1   91.69    7.50
   5   0  -1    0.90    1.80
  -5   0   1   -0.10    2.40
   4   0  -1   85.19    5.50
  -4   0   1   89.49    6.00
   3   0  -1   84.69    4.50
  -3   0   1   80.49    4.70
   2   0  -1  402.76    9.90
  -2   0   1  401.16    9.90
   1   0  -1 2566.34   44.50
  -1   0  -1 2717.73   46.20
  -2   0  -1    5.60    1.40
   2   0   1    8.70    1.20
   2   0   1    4.30    1.10
   2   0   1    7.30    1.40
  -3   0  -1 3311.57   59.09
   3   0   1 3253.07   55.89
   3   0   1 3222.68   58.29
  -4   0  -1 1284.07   27.60
   4   0   1 1251.77   23.20
   4   0   1 1246.88   26.90
  -5   0  -1  214.88    9.80
   5   0   1  216.28    6.20
   5   0   1  225.68    9.20
   5   0   1  232.28    9.00
  -6   0  -1  229.98   11.00
   6   0   1  214.98    9.50
   6   0   1  224.68   10.00
  -7   0  -1   19.70    4.90
   7   0   1   30.70    5.10
   7   0   1   28.50    4.60
  -8   0  -1   65.79    8.50
   8   0   1   62.89    7.20
   8   0   1   62.69    7.40
  -9   0  -1  221.28   21.50
   9   0   1  182.68   12.00
   9   0   1  171.68   18.80
 -10   0  -1   -3.10    6.20
  10   0   1   -0.50    5.30
  10   0   1   -2.20    5.10
 -11   0  -1  279.47   20.00
  11   0   1  262.47   17.00
  11   0   1  296.47   17.30
  11  -1  -1   88.29   11.70
  11  -1  -1   60.09   10.00
 -11   1   1  121.49   16.10
  10  -1  -1   65.69    9.70
  10  -1  -1   50.19    7.80
   9  -1  -1   53.79    7.30
   9  -1  -1   61.09    8.50
  -9   1   1   45.40    7.70
   8  -1  -1    4.40    3.10
   8  -1  -1    1.90    3.30
  -8   1   1    3.00    4.90
   7  -1  -1    8.20    2.80
   7  -1  -1   13.60    3.50
  -7   1   1    6.00    4.20
   6  -1  -1  736.13   19.70
   6  -1  -1  766.12   20.60
  -6   1   1  753.52   21.20
   5  -1  -1   10.50    2.60
  -5   1   1   14.50    3.40
   4  -1  -1  932.51   21.30
  -4   1   1  934.11   21.60
   3  -1  -1  105.19    4.90
  -3   1   1   94.39    4.90
   2  -1  -1   64.39    3.20
  -2   1   1   58.99    3.20
   1  -1  -1  145.29    3.70
  -1  -1  -1 2059.59   35.80
  -1  -1  -1 2090.99   35.20
   1   1   1 2045.60   35.70
   1   1   1 2000.80   35.20
   1   1   1 1947.11   36.00
  -2  -1  -1 1275.07   26.20
  -2  -1  -1 1403.86   24.40
   2   1   1 1400.26   24.40
   2   1   1 1365.86   26.20
  -3  -1  -1  556.04   14.40
  -3  -1  -1  596.34   11.60
   3   1   1  592.04   14.40
   3   1   1  587.14   11.80
  -4  -1  -1  552.64   15.40
  -4  -1  -1  562.34   11.20
   4   1   1  524.85   14.70
   4   1   1  546.35   11.50
  -5  -1  -1   42.70    5.20
   5   1   1   48.80    5.00
  -6  -1  -1    1.30    3.20
   6   1   1   -1.30    2.40
  -7  -1  -1   82.29    8.60
   7   1   1   81.09    7.00
   7   1   1   86.89    7.30
  -8  -1  -1   91.29    9.80
   8   1   1  101.19    8.90
   8   1   1  113.99    9.30
   9   1   1    8.30    5.10
   9   1   1   10.10    4.80
 -10  -1  -1   49.50    9.40
  10   1   1   49.90    8.70
  10   1   1   39.40    7.10
 -11  -1  -1  126.59   15.60
  11   1   1  131.39   13.70
  11   1   1  110.59   13.40
  11   1   1  103.69   13.20
  11  -2  -1  -13.10    5.80
  11  -2  -1    6.20    7.00
  10  -2  -1   94.29   11.30
  10  -2  -1   58.69    7.80
   9  -2  -1  233.08   12.90
   9  -2  -1  235.98   13.30
  -9   2   1  211.48   14.20
   8  -2  -1   47.70    6.40
   8  -2  -1   32.50    5.00
  -8   2   1   40.10    6.10
   7  -2  -1  275.27   11.80
   7  -2  -1  289.37   11.70
  -7   2   1  289.87   12.90
   6  -2  -1  283.17   11.10
   6  -2  -1  280.27   10.70
  -6   2   1  281.27   11.80
   5  -2  -1  912.41   21.20
   5  -2  -1  866.01   21.30
  -5   2   1  931.11   22.30
   4  -2  -1 1233.08   25.50
   4  -2  -1 1195.28   24.90
  -4   2   1 1169.18   25.60
   3  -2  -1    4.40    1.30
   3  -2  -1    5.00    1.60
  -3   2   1    4.50    1.80
   2  -2  -1    7.10    1.40
   2  -2  -1    7.60    1.50
   1  -2  -1  129.69    3.20
   1  -2  -1  118.99    4.20
  -1   2   1  125.69    4.30
  -1   2   1  118.19    3.20
   0  -2  -1 1014.20   19.20
   0  -2  -1 1019.50   19.40
   0  -2  -1 1030.30   18.10
   0   2   1 1022.90   19.30
   0   2   1  982.40   17.90
   0   2   1  989.90   17.50
  -1  -2  -1  871.01   16.60
  -1  -2  -1  841.72   17.40
  -1  -2  -1  787.02   16.60
   1   2   1  889.11   16.70
   1   2   1  859.61   17.40
   1   2   1  829.42   16.50
  -2  -2  -1 3297.87   55.69
  -2  -2  -1 3212.08   57.49
   2   2   1 3136.49   57.49
   2   2   1 3163.28   57.19
   2   2   1 3212.88   55.69
  -3  -2  -1   62.59    4.60
  -3  -2  -1   67.49    3.00
   3   2   1   64.69    3.40
   3   2   1   61.19    4.20
   3   2   1   61.99    4.70
  -4  -2  -1  856.21   16.50
  -4  -2  -1  876.31   21.40
   4   2   1  860.21   16.90
   4   2   1  860.91   20.80
   4   2   1  764.72   20.10
  -5  -2  -1  294.87   11.80
   5   2   1  278.67   10.90
  -6  -2  -1  116.69    8.50
   6   2   1  121.09    8.00
   7   2   1   79.29    7.50
  -8  -2  -1  332.57   16.10
   8   2   1  327.57   14.50
   8   2   1  341.47   15.50
   8   2   1  339.07   15.70
   9   2   1  210.88   13.80
   9   2   1  220.88   13.30
   9   2   1  212.38   13.60
 -10  -2  -1   23.90    7.00
  10   2   1   33.00    7.20
  10   2   1   36.10    6.70
  10   2   1   46.50    8.40
 -11  -2  -1  -10.90    9.70
  11   2   1    5.90    7.00
  11   2   1    6.30    9.00
  11   2   1    3.10    7.10
  11  -3  -1   11.10    6.70
  11  -3  -1    8.10    6.50
  10  -3  -1  501.65   19.70
  10  -3  -1  482.85   20.00
   9  -3  -1   62.09    8.40
   9  -3  -1   76.09    9.00
   9  -3  -1   65.79    5.70
   8  -3  -1    7.90    3.20
   8  -3  -1    8.70    3.70
  -8   3   1    1.30    4.50
   7  -3  -1  182.98    9.30
   7  -3  -1  193.78    9.30
  -7   3   1  183.58   10.30
   6  -3  -1  157.48    7.80
   6  -3  -1  147.39    7.60
  -6   3   1  160.58    8.70
   5  -3  -1   23.10    3.40
   5  -3  -1   23.80    3.50
  -5   3   1   21.40    3.40
   4  -3  -1    5.50    1.80
   4  -3  -1    7.40    2.00
   3  -3  -1 1203.88   23.70
   3  -3  -1 1214.78   24.80
   3  -3  -1 1207.98   23.70
   2  -3  -1   50.29    2.60
   2  -3  -1   47.80    2.50
   2  -3  -1   50.59    3.40
  -2   3   1   51.89    2.80
   1  -3  -1  170.08    4.20
   1  -3  -1  168.88    5.80
  -1   3   1  158.18    5.70
  -1   3   1  169.78    4.30
   0  -3  -1 2283.17   39.80
   0  -3  -1 2310.77   42.00
   0   3   1 2310.47   39.60
   0   3   1 2251.37   39.40
   0   3   1 2330.07   41.90
  -1  -3  -1  183.68    6.50
  -1  -3  -1  183.78    5.80
  -1  -3  -1  180.08    5.90
   1   3   1  176.78    6.40
   1   3   1  189.78    5.60
  -2  -3  -1    0.50    1.10
  -2  -3  -1    1.20    1.40
  -2  -3  -1    1.90    1.60
   2   3   1    1.80    1.30
   2   3   1    1.20    1.90
  -3  -3  -1  741.83   18.30
  -3  -3  -1  743.63   15.70
   3   3   1  725.13   18.20
  -4  -3  -1  176.58    8.60
  -4  -3  -1  184.08    5.70
   4   3   1  161.48    7.80
   4   3   1  178.58    8.50
  -5  -3  -1  610.14   13.30
  -5  -3  -1  632.04   19.00
   5   3   1  626.74   18.20
   5   3   1  601.34   17.90
  -6  -3  -1  108.09    8.60
   6   3   1  132.89    8.90
   6   3   1  109.39    8.00
  -7  -3  -1  575.94   20.70
   7   3   1  580.14   19.50
   7   3   1  558.14   19.40
   8   3   1   53.99   10.10
   8   3   1   70.19    9.00
   9   3   1   65.89    9.80
   9   3   1   44.00    8.10
   9   3   1   57.89    8.30
 -10  -3  -1    3.70    7.60
  10   3   1   10.90    7.10
  10   3   1   14.90    7.00
  10   3   1    6.40    5.40
  11   3   1    3.60    7.90
  11   3   1    3.60    9.30
  11   3   1    3.70    7.40
  11  -4  -1    8.10    6.60
  11  -4  -1    4.80    6.60
  10  -4  -1  502.65   19.70
  10  -4  -1  439.36   23.60
  10  -4  -1  509.45   14.20
   9  -4  -1   36.50    6.00
   9  -4  -1   38.90    6.10
   8  -4  -1  362.66   14.40
   8  -4  -1  378.96   14.30
   7  -4  -1   48.40    5.60
   7  -4  -1   44.40    5.30
   6  -4  -1  219.18    8.80
   6  -4  -1  199.78    8.80
   5  -4  -1    8.60    2.40
   5  -4  -1    5.60    2.00
   4  -4  -1   33.40    3.10
   4  -4  -1   37.40    3.40
   4  -4  -1   29.70    3.80
   3  -4  -1  927.91   18.40
   3  -4  -1  922.21   21.00
   3  -4  -1  923.21   18.90
  -3   4   1  920.91   19.30
   2  -4  -1  689.73   16.50
   2  -4  -1  719.43   14.20
  -2   4   1  688.33   14.40
  -2   4   1  703.73   16.50
   1  -4  -1  294.57    6.70
   1  -4  -1  282.77    8.80
  -1   4   1  292.07    6.80
  -1   4   1  292.37    9.00
   0  -4  -1  139.89    6.00
   0  -4  -1  147.89    4.40
   0   4   1  146.69    6.20
   0   4   1  142.39    4.00
   0   4   1  143.59    4.20
  -1  -4  -1   43.10    3.30
  -1  -4  -1   37.10    3.60
  -1  -4  -1   40.60    3.20
   1   4   1   38.70    3.90
   1   4   1   43.80    2.80
  -2  -4  -1   52.09    4.50
  -2  -4  -1   50.39    4.20
  -2  -4  -1   47.80    3.50
   2   4   1   53.59    4.90
   2   4   1   46.50    3.40
  -3  -4  -1   51.49    5.00
  -3  -4  -1   52.39    3.50
  -3  -4  -1   55.59    5.00
   3   4   1   57.39    5.40
   3   4   1   53.89    4.20
  -4  -4  -1 1580.44   33.80
  -4  -4  -1 1477.95   29.10
   4   4   1 1478.95   32.60
   4   4   1 1429.96   32.90
  -5  -4  -1   43.20    3.30
  -5  -4  -1   40.80    5.80
   5   4   1   42.70    6.00
   5   4   1   44.50    5.20
  -6  -4  -1  541.45   12.50
  -6  -4  -1  563.94   19.50
   6   4   1  510.45   17.40
   6   4   1  515.05   18.10
  -7  -4  -1  525.65   20.10
   7   4   1  520.55   19.20
   7   4   1  555.24   19.40
   8   4   1  173.08   12.20
   8   4   1  176.18   12.00
   9   4   1  166.48   13.80
 -10  -4  -1    8.90    8.10
  10   4   1   -8.80    7.30
  10   4   1    0.50    7.30
  10   4   1   12.70    6.70
  11  -5  -1   27.60    7.90
  11  -5  -1   65.89    8.20
  11  -5  -1   43.50    7.90
  10  -5  -1   97.89   10.90
  10  -5  -1   91.99    8.20
  10  -5  -1   74.39   10.20
   9  -5  -1    0.90    3.80
   9  -5  -1    4.40    4.50
   8  -5  -1  467.25   16.00
   8  -5  -1  472.65   16.30
   7  -5  -1  324.57   12.30
   7  -5  -1  334.77   11.80
   7  -5  -1  333.37   13.60
   6  -5  -1   76.29    6.60
   6  -5  -1   82.59    5.30
   6  -5  -1   82.79    5.80
   5  -5  -1   11.40    2.60
   5  -5  -1   12.20    2.50
   5  -5  -1   15.10    3.20
   4  -5  -1    9.10    1.80
   4  -5  -1   10.00    2.70
   4  -5  -1    8.50    2.20
  -4   5   1    7.90    2.40
   3  -5  -1  585.24   13.20
   3  -5  -1  584.84   15.80
  -3   5   1  578.64   13.80
   2  -5  -1    1.30    2.10
   2  -5  -1    5.30    1.40
  -2   5   1    3.10    2.20
  -2   5   1    3.60    1.50
   1  -5  -1  304.07    7.40
   1  -5  -1  304.97   10.10
  -1   5   1  307.17   10.20
  -1   5   1  300.97    7.50
   0  -5  -1  653.93   13.80
   0   5   1  659.93   13.40
   0   5   1  672.43   13.20
   0   5   1  647.14   16.60
  -1  -5  -1  310.47   10.70
  -1  -5  -1  311.77    9.90
  -1  -5  -1  320.67    9.20
   1   5   1  329.57    8.70
   1   5   1  325.07   11.00
  -2  -5  -1   15.60    3.30
  -2  -5  -1   13.00    2.80
  -2  -5  -1   15.40    2.50
   2   5   1   14.80    3.50
   2   5   1   12.50    2.40
  -3  -5  -1  263.77   10.30
  -3  -5  -1  256.37   10.40
  -3  -5  -1  264.07    8.70
   3   5   1  246.98   10.50
   3   5   1  276.07    9.60
  -4  -5  -1  214.98    7.70
  -4  -5  -1  204.18   10.00
   4   5   1  210.58    9.20
   4   5   1  190.88    9.80
  -5  -5  -1    2.60    2.10
  -5  -5  -1    2.90    3.20
   5   5   1    0.60    2.30
   5   5   1   -0.30    3.30
  -6  -5  -1  392.96   10.90
   6   5   1  378.76   15.20
   6   5   1  388.36   15.90
  -7  -5  -1  179.38   12.00
   7   5   1  187.28   12.10
   7   5   1  193.98   11.80
  -8  -5  -1  596.14   23.40
   8   5   1  654.13   23.20
   8   5   1  643.04   22.80
  -9  -5  -1   26.10    6.70
   9   5   1   46.50    9.40
   9   5   1   40.90    7.90
  10   5   1   34.70    9.00
  10   5   1   36.60   10.40
  10   5   1   37.70    8.80
  10  -6  -1    4.00    6.50
  10  -6  -1    4.60    4.80
  10  -6  -1    1.60    4.80
  10  -6  -1   -0.50    7.40
   9  -6  -1  103.99    8.90
   9  -6  -1  106.09   11.90
   9  -6  -1  121.99   10.40
   8  -6  -1    6.20    3.20
   8  -6  -1   -4.30    4.70
   8  -6  -1   -1.30    4.10
   7  -6  -1  289.27   10.50
   7  -6  -1  277.47   13.10
   7  -6  -1  270.47   11.20
   6  -6  -1  279.17    9.50
   6  -6  -1  271.97   10.20
   6  -6  -1  267.57   11.80
   5  -6  -1   29.30    3.20
   5  -6  -1   35.20    3.80
   5  -6  -1   35.80    5.20
   4  -6  -1    8.00    2.80
   4  -6  -1    8.80    2.00
  -4   6   1   12.60    2.80
   3  -6  -1  270.87   10.40
   3  -6  -1  259.97    7.70
  -3   6   1  258.17    8.30
   2  -6  -1 1027.70   20.20
   2  -6  -1 1020.10   24.00
  -2   6   1 1031.40   20.70
  -2   6   1  997.10   23.90
   1  -6  -1   19.20    3.70
   1  -6  -1   22.70    2.40
  -1   6   1   21.20    2.50
  -1   6   1   15.10    3.40
   0  -6  -1    7.50    2.60
   0  -6  -1    6.90    1.80
   0   6   1    8.60    1.40
   0   6   1    8.00    1.80
   0   6   1    8.10    2.90
  -1  -6  -1  344.47   12.10
  -1  -6  -1  342.37   11.30
  -1  -6  -1  360.26   10.30
   1   6   1  346.67    9.30
   1   6   1  378.86    9.60
   1   6   1  346.27   12.20
  -2  -6  -1    1.30    1.80
  -2  -6  -1    3.10    2.10
  -2  -6  -1   -0.20    2.10
   2   6   1    1.70    2.50
   2   6   1    2.80    1.40
  -3  -6  -1   65.89    6.10
  -3  -6  -1   70.49    6.10
  -3  -6  -1   72.89    5.00
   3   6   1   67.99    4.90
   3   6   1   71.99    6.60
  -4  -6  -1  173.78    9.60
  -4  -6  -1  180.48    9.70
  -4  -6  -1  174.08    7.70
   4   6   1  172.38    9.80
   4   6   1  175.88    8.50
  -5  -6  -1   83.29    5.60
  -5  -6  -1   86.89    8.20
   5   6   1   73.19    8.00
   5   6   1   76.39    7.00
  -6  -6  -1   39.60    7.00
  -6  -6  -1   38.10    4.70
   6   6   1   53.09    7.70
   6   6   1   30.40    5.50
  -7  -6  -1   45.90    7.50
  -7  -6  -1   39.00    4.90
   7   6   1   37.40    7.00
   7   6   1   34.20    9.30
  -8  -6  -1  447.96   20.80
   8   6   1  467.55   20.30
   8   6   1  444.26   19.30
  -9  -6  -1  101.29   14.50
   9   6   1  140.89   13.40
   9   6   1  141.39   15.00
  10   6   1  198.78   18.10
  10   6   1  239.28   17.80
  10  -7  -1   -3.50    7.30
  10  -7  -1   -6.70    5.70
  10  -7  -1   -0.30    4.90
  10  -7  -1   -1.30    5.40
   9  -7  -1  296.27   12.10
   9  -7  -1  286.17   16.30
   9  -7  -1  286.97   14.10
   8  -7  -1   12.00    3.20
   8  -7  -1   10.00    8.10
   8  -7  -1   11.90    4.30
   7  -7  -1  612.24   20.50
   7  -7  -1  592.84   17.70
   7  -7  -1  585.44   15.80
   6  -7  -1   62.19    4.70
   6  -7  -1   65.59    7.10
   6  -7  -1   66.19    5.70
   5  -7  -1  682.93   20.50
   5  -7  -1  703.83   17.30
  -5   7   1  725.63   18.60
   4  -7  -1   86.59    4.70
   4  -7  -1   89.59    6.90
  -4   7   1   85.09    5.70
   3  -7  -1  337.57    9.20
   3  -7  -1  313.77   12.20
  -3   7   1  311.17   12.20
  -3   7   1  324.47    9.80
   2  -7  -1  593.94   17.70
   2  -7  -1  623.64   13.90
  -2   7   1  613.84   17.90
  -2   7   1  627.64   14.20
   1  -7  -1  189.98    9.20
  -1   7   1  191.28    9.40
  -1   7   1  195.88    6.40
   0  -7  -1   91.99    4.60
   0  -7  -1   80.89    6.40
   0   7   1   82.99    4.20
   0   7   1   97.39    3.70
   0   7   1   92.89    6.90
  -1  -7  -1   59.09    5.20
  -1  -7  -1   57.39    4.80
  -1  -7  -1   56.79    5.70
   1   7   1   59.89    6.30
   1   7   1   66.79    4.10
   1   7   1   57.49    3.50
  -2  -7  -1  193.38    8.60
  -2  -7  -1  188.28    9.60
  -2  -7  -1  190.18    8.60
   2   7   1  180.28    9.60
   2   7   1  188.28    7.50
  -3  -7  -1  441.36   13.90
  -3  -7  -1  413.56   14.40
  -3  -7  -1  455.95   15.90
   3   7   1  434.46   15.80
   3   7   1  423.36   13.50
  -4  -7  -1  173.38    8.30
  -4  -7  -1  181.18   10.30
  -4  -7  -1  190.48   10.60
   4   7   1  196.08   11.10
   4   7   1  174.08    8.90
  -5  -7  -1  654.03   17.60
  -5  -7  -1  627.24   21.20
   5   7   1  614.24   21.10
   5   7   1  661.63   20.00
  -6  -7  -1   76.19    9.50
  -6  -7  -1   73.89    6.70
   6   7   1   75.49    9.10
   6   7   1   67.19    8.20
  -7  -7  -1  476.45   13.90
  -7  -7  -1  464.75   20.40
   7   7   1  443.56   19.30
   7   7   1  481.95   19.20
  -8  -7  -1  331.37   18.80
  -8  -7  -1  313.57   10.50
   8   7   1  306.67   18.10
   8   7   1  318.97   16.90
  -9  -7  -1   17.20    8.70
   9   7   1   21.00    8.90
   9   7   1   17.30    8.20
  10  -8  -1  120.39   15.30
  10  -8  -1  119.19   10.00
  10  -8  -1  111.69   11.90
   9  -8  -1   17.60    4.40
   9  -8  -1   11.10    7.80
   9  -8  -1   14.50    5.70
   8  -8  -1  500.05   20.40
   8  -8  -1  486.95   16.90
   8  -8  -1  495.95   14.40
   7  -8  -1   61.09    8.80
   7  -8  -1   63.39    6.40
   7  -8  -1   61.89    5.10
   6  -8  -1   23.20    3.90
   6  -8  -1   20.10    4.70
   5  -8  -1 1006.50   22.80
   5  -8  -1 1017.70   27.30
  -5   8   1 1008.20   24.30
   4  -8  -1   43.70    3.90
   4  -8  -1   49.50    6.20
  -4   8   1   44.10    5.00
   3  -8  -1  963.70   20.60
   3  -8  -1  964.20   25.20
  -3   8   1  973.10   25.40
  -3   8   1  935.71   21.10
   2  -8  -1   11.60    2.20
   2  -8  -1   17.00    4.00
  -2   8   1   10.00    3.60
  -2   8   1   11.50    2.40
   1  -8  -1  100.39    7.60
  -1   8   1  105.19    8.00
  -1   8   1   95.19    4.90
   0  -8  -1    1.00    1.90
   0  -8  -1   -0.10    3.30
   0   8   1   -1.10    1.50
   0   8   1    0.70    3.00
  -1  -8  -1  420.56   15.40
  -1  -8  -1  408.96   14.40
  -1  -8  -1  413.16   12.40
   1   8   1  421.86   11.10
   1   8   1  441.56   15.40
   1   8   1  418.16   11.30
  -2  -8  -1  135.99    8.00
  -2  -8  -1  134.59    9.20
  -2  -8  -1  117.19    7.60
   2   8   1  139.39    6.50
   2   8   1  147.49    9.50
   2   8   1  140.89    6.60
  -3  -8  -1  617.34   18.30
  -3  -8  -1  634.54   20.80
  -3  -8  -1  639.14   19.10
   3   8   1  595.04   20.70
   3   8   1  645.24   17.50
  -4  -8  -1   62.59    7.90
  -4  -8  -1   70.69    8.10
  -4  -8  -1   60.29    6.60
   4   8   1   67.69    6.50
   4   8   1   69.99    8.90
  -5  -8  -1  650.83   22.70
  -5  -8  -1  637.44   18.60
   5   8   1  647.94   20.30
   5   8   1  657.03   22.10
  -6  -8  -1    4.20    5.10
  -6  -8  -1    3.70    4.10
   6   8   1   10.00    4.30
   6   8   1    2.80    5.40
  -7  -8  -1  334.57   18.40
  -7  -8  -1  369.26   12.90
   7   8   1  335.57   16.60
   7   8   1  361.76   18.40
  -8  -8  -1   -2.90    4.30
  -8  -8  -1    3.80    6.80
   8   8   1    8.10    6.50
   8   8   1   25.30    9.00
  -9  -8  -1   -8.20   11.10
   9   8   1    2.80    9.20
   9   8   1    4.40    6.70
   9  -9  -1    8.80    6.00
   9  -9  -1   16.40    7.30
   9  -9  -1  -12.40    6.70
   8  -9  -1  708.33   25.40
   7  -9  -1  125.29    8.50
   7  -9  -1  116.69   11.60
   6  -9  -1    9.10    4.90
   6  -9  -1    6.60    3.20
   5  -9  -1  103.09    8.80
   5  -9  -1   91.69    6.10
  -5   9   1   89.09    7.40
   4  -9  -1   26.70    5.20
   4  -9  -1   31.80    3.80
  -4   9   1   26.70    4.10
   3  -9  -1    2.80    3.80
   3  -9  -1    1.30    1.80
  -3   9   1    1.80    2.50
  -3   9   1    2.60    6.30
   2  -9  -1  241.08    8.00
   2  -9  -1  214.78   11.30
  -2   9   1  231.48   12.10
  -2   9   1  212.58    8.00
   1  -9  -1  102.49    8.30
  -1   9   1  107.59    9.00
  -1   9   1  104.39    5.50
   0  -9  -1  198.58   10.70
   0  -9  -1  202.08   11.10
   0  -9  -1  211.58    7.80
   0   9   1  215.38    7.70
   0   9   1  223.68   11.80
  -1  -9  -1   84.49    7.90
  -1  -9  -1   97.49    8.40
  -1  -9  -1   83.39    6.40
   1   9   1   88.89    5.40
   1   9   1   88.59    4.80
  -2  -9  -1  502.25   18.60
  -2  -9  -1  512.65   17.20
  -2  -9  -1  516.65   15.90
   2   9   1  514.65   14.10
   2   9   1  503.95   18.30
   2   9   1  513.15   14.00
  -3  -9  -1  114.69   10.20
  -3  -9  -1  130.69    8.90
  -3  -9  -1  113.59    8.60
   3   9   1  140.89    7.80
   3   9   1  120.89    9.80
  -4  -9  -1  220.58   11.10
  -4  -9  -1  230.28   13.60
  -4  -9  -1  205.48   12.10
   4   9   1  209.28   10.30
   4   9   1  204.58   12.20
  -5  -9  -1   86.79    9.90
  -5  -9  -1   86.09   10.70
  -5  -9  -1   90.79    8.30
   5   9   1   83.49   10.30
   5   9   1   91.39    8.30
  -6  -9  -1    9.90    4.70
  -6  -9  -1    6.80    5.80
   6   9   1   -2.00    6.50
   6   9   1   12.40    4.70
  -7  -9  -1  100.89   13.00
  -7  -9  -1   62.19    7.20
   7   9   1   65.49   11.10
   7   9   1   54.89    7.90
  -8  -9  -1   72.29    9.10
  -8  -9  -1   62.39   12.40
   8   9   1   60.39    8.70
   8   9   1   64.79   11.00
   8 -10  -1   78.49   10.90
   8 -10  -1   74.49    8.60
   7 -10  -1    7.50    6.10
   7 -10  -1    8.50    3.90
   6 -10  -1   20.50    4.40
   6 -10  -1   22.40    6.90
   5 -10  -1  704.73   27.30
   5 -10  -1  718.83   18.30
  -5  10   1  707.13   19.70
   4 -10  -1    5.00    2.90
   4 -10  -1    3.00    4.60
  -4  10   1    0.90    3.30
   3 -10  -1  346.77   10.70
   3 -10  -1  316.17   14.90
  -3  10   1  355.86   11.50
   2 -10  -1    9.30    4.80
  -2  10   1    8.80    3.00
  -2  10   1    9.30    4.70
   1 -10  -1  193.28   11.80
  -1  10   1  194.98    7.90
  -1  10   1  195.78   11.60
   0 -10  -1   -0.60    4.00
   0 -10  -1   -1.30    3.50
   0  10   1   -0.60    2.40
   0  10   1   -6.40    4.00
  -1 -10  -1   41.90    6.10
  -1 -10  -1   40.70    7.00
  -1 -10  -1   46.30    6.20
   1  10   1   49.60    4.30
   1  10   1   47.80    5.00
  -2 -10  -1   44.50    7.60
  -2 -10  -1   45.10    6.20
  -2 -10  -1   44.90    7.50
   2  10   1   42.10    5.40
   2  10   1   44.50    5.10
  -3 -10  -1  227.18   12.10
  -3 -10  -1  213.28   12.00
  -3 -10  -1  221.28   15.30
   3  10   1  228.28   10.00
   3  10   1  229.18   10.10
  -4 -10  -1  140.09   10.40
  -4 -10  -1  144.59   12.90
  -4 -10  -1  120.29   11.40
   4  10   1  136.49    9.20
   4  10   1  120.69   11.60
  -5 -10  -1   15.60    5.90
  -5 -10  -1   27.80    6.00
  -5 -10  -1   15.80    6.40
   5  10   1   14.60    7.00
   5  10   1   26.60    5.80
  -6 -10  -1  111.09   10.30
  -6 -10  -1  101.69   13.10
   6  10   1  113.99   11.30
   6  10   1  104.29   14.10
  -7 -10  -1  -10.80    7.70
  -7 -10  -1    1.10    5.90
   7  10   1    7.30    9.00
   7  10   1    5.90    6.50
   8 -11  -1  124.99   10.40
   8 -11  -1  122.69   15.20
   8 -11  -1  130.29   15.50
   7 -11  -1   87.49    8.30
   7 -11  -1  108.79   13.90
   6 -11  -1   51.79    9.00
   6 -11  -1   47.90    5.70
   5 -11  -1   -1.40    5.60
   5 -11  -1    3.70    3.10
  -5  11   1   -5.00    4.30
   4 -11  -1  378.06   18.10
   4 -11  -1  402.76   12.50
  -4  11   1  402.16   13.90
   3 -11  -1   36.80    4.80
   3 -11  -1   30.70    6.60
  -3  11   1   31.10    4.60
   2 -11  -1  147.39   11.80
  -2  11   1  124.59    7.40
   1 -11  -1   53.59    8.80
   1 -11  -1   64.69   11.00
  -1  11   1   68.09    5.70
   0 -11  -1   26.80    6.50
   0  11   1   28.60    4.10
  -1 -11  -1  192.08   13.50
  -1 -11  -1  168.08   14.20
  -1 -11  -1  179.28    9.70
   1  11   1  184.38    8.40
  -2 -11  -1   50.49    6.50
  -2 -11  -1   50.59    8.30
  -2 -11  -1   42.80    7.40
   2  11   1   61.89    5.70
   2  11   1   47.60    6.30
  -3 -11  -1  162.78   13.70
  -3 -11  -1  151.98   12.30
  -3 -11  -1  165.98   11.30
   3  11   1  154.38    9.00
   3  11   1  188.58   13.80
   3  11   1  175.28    9.40
  -4 -11  -1   22.00    6.10
  -4 -11  -1   11.40    6.90
  -4 -11  -1   20.60    6.00
   4  11   1   20.90    7.10
   4  11   1   28.70    5.50
   4  11   1    9.30    4.50
  -5 -11  -1  227.58   13.80
  -5 -11  -1  203.18   16.30
  -5 -11  -1  247.08   15.20
   5  11   1  254.07   17.10
  -6 -11  -1   11.20    7.40
  -6 -11  -1   21.30    7.00
   6  11   1    5.30    8.90
   6  11   1   22.40    6.70
   7 -12  -1    2.80    8.40
   7 -12  -1    5.70    5.10
   7 -12  -1   13.80    9.00
   6 -12  -1   12.20    8.40
   6 -12  -1   -3.20    3.70
   6 -12  -1    1.00    7.90
   5 -12  -1    3.70    7.20
   5 -12  -1    8.40    3.90
   4 -12  -1  217.08   15.80
   4 -12  -1  225.48    9.50
  -4  12   1  227.08   11.50
   3 -12  -1   33.20    7.50
   3 -12  -1   28.70    7.10
  -3  12   1   46.30    8.70
  -3  12   1   37.40    5.50
   2 -12  -1  146.79   13.20
  -2  12   1  146.89   13.40
  -2  12   1  154.88    8.80
   1 -12  -1   20.80    6.30
   1 -12  -1   12.40    5.60
  -1  12   1   20.80    4.30
  -1  12   1   15.90    6.30
   0 -12  -1   19.80    7.10
   0 -12  -1   26.90    7.60
   0  12   1   32.10    4.90
  -1 -12  -1  211.08   15.10
  -1 -12  -1  232.78   14.80
   1  12   1  212.28    9.70
  -2 -12  -1  101.19   12.90
  -2 -12  -1   87.89    9.30
  -2 -12  -1   93.39   12.20
   2  12   1   88.39    7.90
   2  12   1   84.89    6.50
  -3 -12  -1   18.50    7.40
  -3 -12  -1   10.10    6.00
  -3 -12  -1    4.10    7.10
   3  12   1   25.30    8.10
   3  12   1   19.40    4.50
   3  12   1    7.90    5.00
  -4 -12  -1    9.80    7.80
  -4 -12  -1   22.90    6.70
  -4 -12  -1    9.00    8.70
   4  12   1   11.90    8.30
   4  12   1    8.30    5.60
  -5 -12  -1   -5.40    8.50
  -5 -12  -1    0.70    7.20
  -5 -12  -1    3.50    7.30
   5  12   1   -1.80    6.60
   5  12   1    9.30    6.20
   5  12   1   10.60    9.30
   5 -13  -1   43.70    9.70
   5 -13  -1   70.69    7.80
   5 -13  -1   70.79   11.60
  -5  13   1   66.19    8.00
   4 -13  -1   69.99   12.10
   4 -13  -1   70.29   11.10
  -4  13   1   77.99    9.60
   3 -13  -1   53.09   10.10
   3 -13  -1   76.69   11.30
  -3  13   1   75.89    9.30
  -3  13   1   60.59   10.00
   2 -13  -1   16.90    7.70
   2 -13  -1   14.30    7.20
  -2  13   1   16.60    5.10
  -2  13   1    2.90    6.80
   1 -13  -1   48.80   10.00
   1 -13  -1   65.69   11.10
  -1  13   1   71.09    7.70
  -1  13   1  104.09   13.60
   0 -13  -1    9.60    6.50
   0 -13  -1   -6.90    6.60
   0  13   1    4.30    7.60
  -1 -13  -1   30.40    7.40
  -1 -13  -1   30.90    8.70
   1  13   1   24.80    8.70
   1  13   1   32.40    5.60
  -2 -13  -1   42.70    8.60
  -2 -13  -1   34.50    9.40
   2  13   1   49.00    6.60
   2  13   1   44.70    8.60
  -3 -13  -1  166.48   16.70
  -3 -13  -1  144.29   14.90
  -3 -13  -1  173.68   12.80
   3  13   1  127.09   16.70
   3  13   1  136.19   10.70
   3  13   1  140.99    9.40
  -4 -13  -1   23.80   10.50
  -4 -13  -1   39.60    7.80
  -4 -13  -1   25.90    8.50
   4  13   1   24.70    6.30
   3 -14  -1   -1.90    8.60
   3 -14  -1    5.90   10.50
  -3  14   1    7.00   11.80
   2 -14  -1    9.20    7.80
   2 -14  -1    8.10   10.10
  -2  14   1    1.40    6.00
  -2  14   1  -15.30    9.40
   1 -14  -1   -0.60    9.70
   1 -14  -1    2.60    8.80
  -1  14   1   19.20    6.10
  -1  14   1    7.10    9.10
   0 -14  -1   76.49   12.00
   0 -14  -1   97.09   13.70
   0  14   1   60.19   10.90
  -1 -14  -1   14.50    8.30
  -1 -14  -1   -3.60    8.60
   1  14   1   14.40    5.80
  -2 -14  -1  140.79   16.70
  -2 -14  -1  168.28   18.80
   2  14   1  179.88   11.70
   2  14  -2   12.00    6.50
  -2 -14   2    1.60   10.60
  -2 -14   2   22.40    8.50
   1  14  -2   12.90   11.10
  -1 -14   2   47.80   11.20
  -1 -14   2   40.10    9.20
   0  14  -2   67.89   12.10
   0 -14   2  102.89   13.00
  -1  14  -2   22.20    9.80
   1 -14   2   25.70    9.20
  -2  14  -2   20.80   10.00
   2 -14   2   26.10    9.80
   3 -14   2   31.70   10.90
   4  13  -2  218.78   12.80
   4  13  -2  175.88   17.70
   4  13  -2  205.58   13.70
  -4 -13   2  212.98   15.90
  -4 -13   2  211.88   18.20
   3  13  -2  211.98   10.80
   3  13  -2  190.68   16.80
  -3 -13   2  196.38   17.60
  -3 -13   2  198.28   15.70
   2  13  -2   61.29    6.70
   2  13  -2   84.49   11.10
  -2 -13   2   70.79   10.60
  -2 -13   2   83.29   12.30
   1  13  -2    6.40    7.50
   1  13  -2    2.80    4.90
  -1 -13   2   14.30    7.80
   0  13  -2   10.90    4.80
   0  13  -2   15.50    7.10
   0 -13   2   -2.20    6.60
  -1  13  -2   13.40    7.20
  -1  13  -2   27.10    5.60
   1 -13   2   20.10    7.20
  -2  13  -2  116.99   13.20
  -2  13  -2   92.59    9.50
   2 -13   2  116.79   13.80
  -3  13  -2   32.10    6.40
   3 -13   2   16.00    8.40
  -4  13  -2  335.77   19.40
   4 -13   2  330.37   20.30
  -5  13  -2   14.60    8.30
   5 -13   2   12.20    6.20
   5 -13   2   21.20    9.20
   5  12  -2    2.80    5.60
   5  12  -2    9.50    8.30
   5  12  -2   19.20    6.30
  -5 -12   2   15.60    9.10
  -5 -12   2   16.70    7.40
   4  12  -2  188.38   16.00
   4  12  -2  196.08   11.40
  -4 -12   2  227.88   16.30
  -4 -12   2  167.28   14.30
   3  12  -2   -1.40    4.10
   3  12  -2    6.70    7.10
   3  12  -2   -1.10    4.60
  -3 -12   2   -0.20    5.60
  -3 -12   2   -0.80    6.60
   2  12  -2   37.50    7.90
   2  12  -2   44.80    6.10
   2  12  -2   34.00    4.50
  -2 -12   2   30.10    8.00
  -2 -12   2   36.30    7.20
   1  12  -2  140.69   12.50
   1  12  -2  135.09    9.00
  -1 -12   2  132.29   13.00
   0  12  -2   13.60    4.40
   0  12  -2   20.00    6.20
   0 -12   2   15.00    5.90
  -1  12  -2  486.75   16.60
  -2  12  -2    1.40    4.20
   2 -12   2    9.00    5.90
  -3  12  -2  271.67   12.70
   3 -12   2  273.97   16.70
   3 -12   2  262.87   11.90
  -4  12  -2    1.20    4.80
   4 -12   2    1.10    3.80
   4 -12   2   14.00    7.30
  -5  12  -2   43.10    7.20
   5 -12   2   38.30    9.10
   5 -12   2   38.60    8.90
  -6  12  -2   -6.90    6.40
   6 -12   2    6.90    8.10
   6 -12   2   14.50    5.10
  -7  12  -2   11.80    7.90
   7 -12   2   26.00    9.90
   7 -12   2   22.90    6.30
   6  11  -2   94.69   11.60
   6  11  -2   63.19    8.70
  -6 -11   2   82.19   10.60
   5  11  -2   88.79    9.60
   5  11  -2   90.59   12.30
  -5 -11   2  110.19   12.80
  -5 -11   2   87.19    9.80
   4  11  -2  102.49    8.80
   4  11  -2  119.59    9.30
   4  11  -2  139.89   13.10
  -4 -11   2  134.19   11.40
  -4 -11   2  122.09   12.80
   3  11  -2   13.30    6.00
   3  11  -2    4.20    4.00
   3  11  -2   -2.10    3.60
  -3 -11   2   -2.80    5.90
  -3 -11   2   -1.00    4.80
   2  11  -2  226.18    9.40
   2  11  -2  217.08   10.50
   2  11  -2  226.48   13.80
  -2 -11   2  237.08   14.70
   1  11  -2   74.89    9.70
   1  11  -2   99.59    7.40
   1  11  -2   92.29    5.40
  -1 -11   2   79.89   10.50
   0  11  -2   73.69    6.70
   0 -11   2   80.99   10.70
  -1  11  -2  298.97   11.40
   1 -11   2  320.47   16.10
  -2  11  -2  191.88    9.50
   2 -11   2  186.58   13.20
  -3  11  -2  133.49    9.40
   3 -11   2  127.89    8.00
   3 -11   2  139.79   12.40
  -4  11  -2   64.09    7.90
   4 -11   2   61.29    6.50
   4 -11   2   60.89    9.10
  -5  11  -2   -1.00    4.80
   5 -11   2    1.80    6.50
   5 -11   2    2.70    3.80
   6 -11   2   77.09   10.70
   6 -11   2   63.89    9.10
  -7  11  -2   -5.40    6.50
   7 -11   2   -4.10    7.20
   7 -11   2    2.70    4.90
   8 -11   2   26.70    6.50
   8 -11   2   15.00    9.70
   7  10  -2   18.80    9.10
   7  10  -2    7.00    7.40
  -7 -10   2   16.60    5.60
  -7 -10   2   17.90    8.70
   6  10  -2    9.70    6.80
   6  10  -2    9.50    5.70
  -6 -10   2   17.80    6.50
  -6 -10   2   20.60    5.40
   5  10  -2   -0.30    6.10
   5  10  -2    2.60    4.40
  -5 -10   2   -5.70    5.60
  -5 -10   2    1.70    6.00
  -5 -10   2    6.70    4.80
   4  10  -2   -4.10    5.70
   4  10  -2    1.10    3.90
   4  10  -2    0.80    3.40
  -4 -10   2   -3.70    4.30
  -4 -10   2    0.30    5.00
   3  10  -2   93.79    7.70
   3  10  -2   82.69    9.30
   3  10  -2   85.69    7.10
  -3 -10   2   90.39    8.50
  -3 -10   2   72.49    9.90
   2  10  -2  457.75   17.80
   2  10  -2  464.15   14.50
   2  10  -2  457.05   13.80
  -2 -10   2  463.95   18.60
   1  10  -2   12.50    4.50
   1  10  -2    9.50    3.20
   1  10  -2    9.60    2.70
  -1 -10   2    9.20    5.00
   0  10  -2  177.98   11.10
   0  10  -2  178.28    8.40
   0 -10   2  174.98   11.40
  -1  10  -2  339.67   11.60
  -1  10  -2  356.76   15.90
   1 -10   2  344.47   15.60
  -2  10  -2  203.78    9.10
   2 -10   2  200.98   12.20
   2 -10   2  202.38    9.10
  -3  10  -2  750.62   19.80
   3 -10   2  719.23   23.70
   3 -10   2  738.63   19.20
  -4  10  -2   68.89    7.10
   4 -10   2   39.50   13.20
   4 -10   2   72.99    6.40
  -5  10  -2   80.89    8.30
   5 -10   2   74.29    6.90
   5 -10   2   78.89   10.10
  -6  10  -2   -3.80    4.60
   6 -10   2    1.90    4.10
   6 -10   2   -2.60    5.20
   7 -10   2   10.70    4.80
   7 -10   2    9.90    6.90
   8 -10   2  170.48   12.00
   8 -10   2  174.48   15.80
   8   9  -2  306.97   17.70
   8   9  -2  287.97   19.20
  -8  -9   2  264.07   20.00
   7   9  -2   93.49   12.70
   7   9  -2   81.69   10.50
  -7  -9   2   79.19    8.10
  -7  -9   2   99.79   11.50
   6   9  -2   19.90    6.80
  -6  -9   2   16.50    4.70
  -6  -9   2   13.70    6.00
   5   9  -2   10.20    5.20
   5   9  -2    1.90    4.00
  -5  -9   2    6.00    6.80
  -5  -9   2   13.10    4.90
  -5  -9   2   12.20    5.00
   4   9  -2    2.70    4.60
   4   9  -2    2.10    3.30
  -4  -9   2    0.80    3.60
  -4  -9   2   -6.30    3.90
  -4  -9   2   -2.50    4.30
   3   9  -2    4.80    3.00
   3   9  -2    1.50    4.40
   3   9  -2    2.10    2.70
  -3  -9   2    1.90    4.30
   2   9  -2  249.08    9.70
   2   9  -2  238.68    9.10
   2   9  -2  200.28   14.30
  -2  -9   2  224.58   12.40
   1   9  -2  158.78    6.60
   1   9  -2  160.58    7.60
   1   9  -2  169.18   10.60
  -1  -9   2  161.88   10.00
   0   9  -2  163.48    7.50
   0   9  -2  169.38   10.50
   0  -9   2  165.48   10.20
  -1   9  -2  124.79    9.30
  -1   9  -2  122.89    6.60
   1  -9   2  111.99    8.90
  -2   9  -2  104.69    6.40
   2  -9   2  102.79    6.00
   2  -9   2   94.49    8.40
  -3   9  -2  122.69    7.20
   3  -9   2  112.99    9.20
   3  -9   2  119.69    6.60
  -4   9  -2   40.90    5.70
   4  -9   2   45.60    5.10
   4  -9   2   43.40    6.90
  -5   9  -2   90.69    7.90
   5  -9   2   98.39    7.00
   5  -9   2   93.09   10.20
  -6   9  -2   14.80    4.80
   6  -9   2    9.20    3.80
   6  -9   2   15.90    5.70
  -7   9  -2    4.10    5.20
   7  -9   2   17.00    6.60
   8  -9   2   42.80    8.60
   8  -9   2   26.90    5.70
   9  -9   2   15.00    6.00
   9  -9   2    3.90    7.70
   9   8  -2   73.89   12.70
   9   8  -2   60.39    9.20
  -9  -8   2   54.59   10.30
   8   8  -2  345.37   19.00
   8   8  -2  369.86   18.70
  -8  -8   2  310.07   19.80
   7   8  -2    8.20    6.60
   7   8  -2   -4.30    4.60
  -7  -8   2   -1.60    3.70
  -7  -8   2   -2.60    5.70
   6   8  -2   82.79   10.10
   6   8  -2   93.29    9.30
  -6  -8   2   86.69   10.30
  -6  -8   2   91.79    7.00
   5   8  -2  313.37   14.70
   5   8  -2  298.27   13.40
  -5  -8   2  291.57   11.70
  -5  -8   2  299.97   14.60
   4   8  -2   99.79    7.60
  -4  -8   2   94.39    9.00
  -4  -8   2   94.79    7.20
  -4  -8   2  107.39    8.90
   3   8  -2  102.89    8.70
   3   8  -2  100.19    6.50
  -3  -8   2   95.79    8.40
  -3  -8   2   94.89    7.90
   2   8  -2    1.60    2.50
   2   8  -2    0.70    3.40
   2   8  -2    1.60    2.00
  -2  -8   2   -0.70    2.90
   1   8  -2  584.04   18.30
   1   8  -2  592.44   14.40
   1   8  -2  591.44   15.30
  -1  -8   2  565.04   18.10
   0   8  -2    2.40    2.90
   0   8  -2   -1.50    1.80
   0  -8   2   -0.80    2.80
  -1   8  -2   12.40    2.90
  -1   8  -2   11.80    4.20
   1  -8   2    9.80    3.30
   1  -8   2   13.00    2.70
  -2   8  -2  714.03   17.60
  -2   8  -2  723.33   21.00
   2  -8   2  716.23   17.40
   2  -8   2  725.13   21.00
  -3   8  -2   -0.70    2.40
   3  -8   2    3.20    3.30
   3  -8   2    2.20    2.00
  -4   8  -2   63.39    5.90
   4  -8   2   63.49    7.40
   4  -8   2   73.09    5.40
  -5   8  -2   -3.30    3.10
   5  -8   2   -5.50    3.40
   5  -8   2    0.20    2.50
  -6   8  -2  298.37   12.70
   6  -8   2  302.97   14.70
   6  -8   2  280.07   11.40
  -7   8  -2   15.20    5.00
   7  -8   2   16.00    4.60
   7  -8   2   23.70    6.40
   8  -8   2  113.89    9.70
   8  -8   2  119.49   12.10
   8  -8   2   93.09    6.10
   9  -8   2    9.50    3.60
   9  -8   2   15.90    6.40
   9  -8   2    8.20    7.60
   9   7  -2  100.89   13.60
   9   7  -2  100.99   13.70
  -9  -7   2   92.59   11.90
   8   7  -2  183.58   14.00
   8   7  -2  188.58   13.80
  -8  -7   2  185.58   15.30
   7   7  -2  392.46   17.90
   7   7  -2  401.86   17.40
  -7  -7   2  401.26   18.80
   6   7  -2  451.25   17.60
   6   7  -2  449.56   17.80
  -6  -7   2  430.46   18.60
  -6  -7   2  453.95   13.10
   5   7  -2   15.40    3.80
   5   7  -2   18.30    5.00
  -5  -7   2   22.50    5.20
  -5  -7   2    9.30    4.50
  -5  -7   2   17.30    3.50
   4   7  -2  120.59    7.70
   4   7  -2  111.39    8.70
  -4  -7   2  122.79    6.60
  -4  -7   2   99.49    8.50
  -4  -7   2  124.99    8.70
   3   7  -2  117.29    6.90
   3   7  -2  113.09    8.20
  -3  -7   2  121.89    8.10
  -3  -7   2  110.39    7.80
   2   7  -2   11.50    2.60
   2   7  -2   10.80    2.50
   2   7  -2   11.80    3.90
  -2  -7   2   11.50    3.10
  -2  -7   2   13.60    3.60
   1   7  -2  353.56   12.90
   1   7  -2  360.36   10.00
   1   7  -2  339.47   10.40
   0   7  -2   30.70    3.60
   0   7  -2   23.60    4.10
   0   7  -2   27.90    2.50
   0  -7   2   26.40    4.20
  -1   7  -2  890.31   23.00
  -1   7  -2  928.81   19.90
   1  -7   2  896.81   19.90
   1  -7   2  871.71   22.80
  -2   7  -2   73.59    6.40
  -2   7  -2   73.39    4.90
   2  -7   2   82.69    4.80
   2  -7   2   69.19    6.10
  -3   7  -2  664.53   16.90
   3  -7   2  669.53   19.50
   3  -7   2  663.93   16.30
  -4   7  -2  295.77   10.80
   4  -7   2  292.77    9.90
   4  -7   2  280.37   12.10
  -5   7  -2    3.50    2.90
   5  -7   2    1.20    2.00
   5  -7   2    2.70    3.40
  -6   7  -2  474.95   16.20
   6  -7   2  456.25   17.40
   6  -7   2  453.75   14.60
   7  -7   2   13.40    2.80
   7  -7   2    8.70    3.50
   7  -7   2   17.80    5.80
   8  -7   2  274.07   10.20
   8  -7   2  257.17   12.70
   8  -7   2  276.37   15.90
   9  -7   2   24.10    4.60
   9  -7   2   19.20    5.70
   9  -7   2   23.50    8.60
  10  -7   2  133.49   12.50
  10  -7   2  164.38   16.10
  10  -7   2  157.88   10.00
  10   6  -2  -14.00    9.40
  10   6  -2    1.40    7.40
   9   6  -2  288.67   17.20
   9   6  -2  310.77   18.10
  -9  -6   2  317.77   19.70
   8   6  -2    6.10    6.40
   8   6  -2    6.30    5.70
  -8  -6   2    7.40    5.60
   7   6  -2  908.81   26.40
   7   6  -2  876.11   27.30
  -7  -6   2  868.31   28.10
   6   6  -2    6.80    4.40
   6   6  -2   10.00    3.70
  -6  -6   2   12.50    5.70
  -6  -6   2   14.00    2.80
   5   6  -2  349.17   14.10
   5   6  -2  365.16   14.30
  -5  -6   2  348.37   14.80
  -5  -6   2  373.66   10.80
   4   6  -2   57.89    5.40
   4   6  -2   61.29    6.80
  -4  -6   2   53.59    5.60
  -4  -6   2   48.20    6.50
  -4  -6   2   63.99    4.50
   3   6  -2   76.99    6.40
   3   6  -2   83.89    5.60
  -3  -6   2   86.39    6.70
  -3  -6   2   78.69    6.10
   2   6  -2  372.96   12.70
   2   6  -2  367.96   11.10
  -2  -6   2  356.06   11.70
  -2  -6   2  364.36   12.50
   1   6  -2 2550.44   47.70
   1   6  -2 2585.44   48.00
   1   6  -2 2634.34   50.89
  -1  -6   2 2637.34   50.99
   0   6  -2  196.28    7.00
   0   6  -2  204.78    5.90
   0   6  -2  200.18    8.90
   0  -6   2  197.78    8.70
  -1   6  -2  109.29    6.90
  -1   6  -2  117.49    5.30
   1  -6   2  120.09    5.30
   1  -6   2  101.59    6.40
  -2   6  -2   72.69    5.90
  -2   6  -2   77.59    4.70
   2  -6   2   69.49    5.60
   2  -6   2   74.99    4.40
  -3   6  -2 1105.39   23.70
   3  -6   2 1057.99   25.80
   3  -6   2 1081.39   23.00
  -4   6  -2  115.79    6.50
   4  -6   2  124.19    7.80
   4  -6   2  122.19    6.00
  -5   6  -2  793.62   18.30
  -5   6  -2  843.62   21.30
   5  -6   2  818.22   20.10
   5  -6   2  808.22   22.60
   5  -6   2  823.32   17.10
  -6   6  -2  106.59    7.90
  -6   6  -2   99.79    6.70
   6  -6   2   99.69    6.70
   6  -6   2  101.99    5.20
   6  -6   2  104.19    8.30
  -7   6  -2    1.70    3.50
   7  -6   2   -3.60    2.10
   7  -6   2    0.40    2.70
   7  -6   2    4.00    3.90
  -8   6  -2    1.80    4.40
   8  -6   2    0.90    2.90
  -9   6  -2    5.00    6.30
   9  -6   2    5.00    3.90
   9  -6   2   -2.50    4.30
  10  -6   2  102.29   11.60
  10  -6   2  106.89   11.50
  10  -6   2   99.49    9.30
  10   5  -2  433.26   22.10
  10   5  -2  465.25   22.00
 -10  -5   2  455.75   24.10
   9   5  -2   82.69   10.30
   9   5  -2   86.69   11.60
  -9  -5   2   62.99    8.70
   8   5  -2    6.40    5.00
   8   5  -2   -0.90    4.90
  -8  -5   2   -0.30    5.20
   7   5  -2    2.60    3.70
  -7  -5   2    6.20    3.90
   6   5  -2    6.00    3.80
   6   5  -2    2.30    2.70
  -6  -5   2   -0.20    3.80
   5   5  -2    6.80    2.70
   5   5  -2    7.10    3.60
  -5  -5   2    2.30    3.90
  -5  -5   2   10.90    2.20
   4   5  -2    7.30    2.80
   4   5  -2    6.40    2.60
  -4  -5   2   10.10    3.30
  -4  -5   2   11.40    2.80
  -4  -5   2    8.80    2.20
   3   5  -2  705.73   18.30
   3   5  -2  715.03   18.80
  -3  -5   2  698.43   19.00
  -3  -5   2  743.23   19.00
   2   5  -2   13.30    2.30
   2   5  -2   11.80    3.00
  -2  -5   2   13.30    3.00
  -2  -5   2   14.30    2.60
   1   5  -2   53.99    4.80
   1   5  -2   56.29    3.50
   1   5  -2   51.39    3.90
  -1  -5   2   59.09    4.80
   0   5  -2 2504.95   46.20
   0   5  -2 2561.84   45.10
   0   5  -2 2621.84   48.90
   0  -5   2 2541.35   48.70
  -1   5  -2   17.00    3.40
  -1   5  -2   16.40    2.40
   1  -5   2   15.80    2.20
   1  -5   2   14.30    3.00
  -2   5  -2  535.85   13.00
   2  -5   2  508.35   14.60
   2  -5   2  524.35   12.60
  -3   5  -2  269.27    8.80
   3  -5   2  251.77    8.20
   3  -5   2  243.98    9.80
  -4   5  -2  730.13   18.30
  -4   5  -2  735.13   16.20
   4  -5   2  731.93   17.50
   4  -5   2  747.43   15.20
   4  -5   2  726.73   19.70
  -5   5  -2   31.90    4.20
  -5   5  -2   35.30    4.80
   5  -5   2   29.20    2.90
  -6   5  -2  168.48    9.20
  -6   5  -2  175.98    8.60
   6  -5   2  177.98    7.30
   6  -5   2  176.08    8.40
  -7   5  -2  202.08   10.50
   7  -5   2  196.68    9.70
   7  -5   2  217.68    9.00
  -8   5  -2  174.38   11.30
   8  -5   2  177.38    9.50
   8  -5   2  169.28   10.20
  -9   5  -2   28.30    9.10
   9  -5   2   50.79    7.50
   9  -5   2   40.10    6.40
   9  -5   2   48.10    6.40
 -10   5  -2  268.27   17.10
  10  -5   2  253.67   14.40
  10  -5   2  279.37   15.50
  10  -5   2  265.17   12.50
  11  -5   2   48.20    9.60
  10   4  -2   14.90    7.20
  10   4  -2   10.10    7.90
 -10  -4   2   25.90    8.30
   9   4  -2   92.69   11.10
   9   4  -2   95.59   11.10
   8   4  -2    7.80    5.40
   8   4  -2   13.60    5.40
   7   4  -2   19.40    4.10
  -7  -4   2   32.90    5.70
   6   4  -2  369.26   14.80
   6   4  -2  359.66   13.70
  -6  -4   2  364.16   15.60
   5   4  -2    2.00    2.90
   5   4  -2   -1.00    2.30
  -5  -4   2    1.70    3.30
   4   4  -2  740.73   19.80
   4   4  -2  733.93   19.00
  -4  -4   2  730.53   20.30
  -4  -4   2  741.13   15.50
   3   4  -2  406.66   12.50
   3   4  -2  399.96   12.20
  -3  -4   2  406.96   12.20
  -3  -4   2  419.96   13.10
   2   4  -2  186.38    7.10
   2   4  -2  177.38    7.40
  -2  -4   2  182.68    7.50
  -2  -4   2  196.48    7.40
   1   4  -2 4799.32   84.99
   1   4  -2 4964.30   85.49
   1   4  -2 5009.20   86.59
  -1  -4   2 4876.91   86.59
   0   4  -2 2339.57   40.90
   0   4  -2 2344.77   43.40
   0   4  -2 2260.17   41.50
   0  -4   2 2289.97   41.70
   0  -4   2 2319.37   43.30
  -1   4  -2  177.28    7.00
  -1   4  -2  189.78    5.90
   1  -4   2  175.68    6.90
   1  -4   2  179.08    5.80
  -2   4  -2  127.29    5.20
   2  -4   2  133.59    5.10
   2  -4   2  128.79    6.10
  -3   4  -2   17.90    2.90
  -3   4  -2   20.70    2.50
   3  -4   2   13.20    2.20
   3  -4   2   20.20    1.70
   3  -4   2   17.50    3.30
  -4   4  -2    4.30    1.80
  -4   4  -2    7.10    2.40
   4  -4   2    4.60    1.90
   4  -4   2    3.40    1.30
  -5   4  -2   87.29    6.10
  -5   4  -2   78.99    5.50
   5  -4   2   79.59    5.40
   5  -4   2   85.89    4.70
  -6   4  -2   21.20    3.90
   6  -4   2   19.80    3.20
   6  -4   2   22.50    3.70
  -7   4  -2  348.37   13.90
   7  -4   2  368.56   13.50
   7  -4   2  367.96   12.60
  -8   4  -2   42.20    6.90
   8  -4   2   53.29    6.40
   8  -4   2   38.60    5.40
   8  -4   2   33.90    5.20
  -9   4  -2   26.90    7.10
   9  -4   2   11.70    4.90
   9  -4   2   11.70    4.70
   9  -4   2   19.90    4.70
  10  -4   2  110.39   11.50
  10  -4   2  116.19    8.80
  10  -4   2  102.29   10.90
 -11   4  -2   -1.10    8.90
  11  -4   2   14.50    7.40
  11  -4   2    5.90    6.70
  11  -4   2    8.60    5.00
  11   3  -2  264.07   18.30
  11   3  -2  233.68   18.00
  11   3  -2  279.07   19.30
  10   3  -2  263.57   16.30
  10   3  -2  316.07   18.30
 -10  -3   2  296.47   19.50
   9   3  -2    1.20    4.80
   9   3  -2   -5.30    4.30
   8   3  -2   89.99    9.50
   7   3  -2  166.18   10.20
   7   3  -2  166.98   10.60
  -7  -3   2  179.88   11.70
   6   3  -2 1428.06   34.30
   6   3  -2 1406.56   32.40
  -6  -3   2 1398.66   34.90
   5   3  -2  272.27   10.60
   5   3  -2  268.47   11.30
  -5  -3   2  263.07   11.90
   4   3  -2  310.87   11.50
   4   3  -2  341.87   11.10
  -4  -3   2  331.57   12.20
   3   3  -2  263.07    9.60
   3   3  -2  285.67    9.30
  -3  -3   2  287.97   10.30
  -3  -3   2  282.67    9.00
   2   3  -2  288.47    8.90
   2   3  -2  279.87    8.50
  -2  -3   2  287.47    9.00
  -2  -3   2  273.97    8.30
   1   3  -2  463.65   11.30
   1   3  -2  469.35   11.20
  -1  -3   2  483.55   11.50
   0   3  -2  250.67    6.60
   0   3  -2  249.58    7.40
   0  -3   2  256.67    6.70
   0  -3   2  242.98    7.30
  -1   3  -2 4986.10   87.89
   1  -3   2 5170.38   88.19
   1  -3   2 5039.50   86.49
  -2   3  -2  415.36   10.20
  -2   3  -2  399.46    8.70
   2  -3   2  397.26   10.90
   2  -3   2  408.26    8.40
   2  -3   2  412.96    9.90
  -3   3  -2    2.20    1.40
  -3   3  -2    1.30    1.70
   3  -3   2   -0.20    1.30
   3  -3   2    0.60    1.00
  -4   3  -2   15.40    2.60
  -4   3  -2   11.20    2.70
   4  -3   2   13.50    2.70
   4  -3   2   11.00    2.00
  -5   3  -2   74.49    5.70
  -5   3  -2   78.29    5.70
   5  -3   2   75.89    4.80
  -6   3  -2    2.90    2.80
   6  -3   2    1.20    1.80
   6  -3   2    0.10    1.90
  -7   3  -2  176.68   10.00
   7  -3   2  155.88    7.60
   7  -3   2  167.18    9.10
   7  -3   2  159.48    8.40
  -8   3  -2   83.19    9.20
   8  -3   2   80.09    7.90
   8  -3   2   92.49    7.70
   8  -3   2   82.69    6.60
  -9   3  -2  266.87   15.00
   9  -3   2  312.17   14.50
   9  -3   2  285.37   10.60
   9  -3   2  258.27   13.30
  10  -3   2    4.90    6.10
  10  -3   2   30.40    6.50
  10  -3   2   13.00    4.30
 -11   3  -2   52.69   11.80
  11  -3   2   50.79   10.00
  11  -3   2   35.60    8.60
  11   2  -2  343.57   19.20
  11   2  -2  337.07   20.10
  11   2  -2  311.97   19.10
  10   2  -2   10.10    6.60
  10   2  -2   -0.50    6.30
 -10  -2   2    2.40    7.40
   9   2  -2  192.08   13.50
   9   2  -2  195.58   12.30
   8   2  -2   61.99    7.80
   8   2  -2   61.49    8.50
  -8  -2   2   59.29    8.60
   7   2  -2   93.29    8.00
   7   2  -2   92.19    8.20
  -7  -2   2   92.69   11.00
   6   2  -2  282.17   12.40
   6   2  -2  291.17   11.60
  -6  -2   2  317.07   13.40
   5   2  -2  139.19    7.30
   5   2  -2  134.59    7.70
  -5  -2   2  131.59    8.20
   4   2  -2  110.49    6.50
   4   2  -2  102.39    6.00
  -4  -2   2  106.99    6.80
   3   2  -2  258.17    9.10
   3   2  -2  260.97    8.20
  -3  -2   2  268.77    9.50
   2   2  -2   68.39    4.00
   2   2  -2   63.29    3.50
  -2  -2   2   59.49    3.20
  -2  -2   2   65.19    4.10
   1   2  -2 1320.87   24.60
   1   2  -2 1303.97   25.20
  -1  -2   2 1359.56   24.80
   0   2  -2 1436.66   26.50
   0   2  -2 1489.35   27.10
   0  -2   2 1480.55   26.60
   0  -2   2 1510.55   27.20
  -1   2  -2  268.47    5.80
  -1   2  -2  274.97    6.70
   1  -2   2  274.77    7.30
   1  -2   2  260.97    6.50
  -2   2  -2  536.35   11.20
  -2   2  -2  532.35   12.00
   2  -2   2  530.65   11.80
   2  -2   2  529.95   11.00
  -3   2  -2  347.97    9.60
   3  -2   2  371.36    9.90
   3  -2   2  373.36    9.30
  -4   2  -2  163.08    7.00
  -4   2  -2  153.28    7.00
   4  -2   2  157.98    6.70
   4  -2   2  147.59    6.20
  -5   2  -2  187.68    8.50
   5  -2   2  181.68    7.60
   5  -2   2  171.18    7.80
  -6   2  -2  531.95   16.70
   6  -2   2  518.45   13.30
   6  -2   2  512.65   15.60
   6  -2   2  538.55   15.50
  -7   2  -2   23.70    5.20
   7  -2   2   34.80    5.30
   7  -2   2   25.90    3.90
   7  -2   2   29.40    4.80
  -8   2  -2  144.79   12.80
   8  -2   2  143.29    9.10
   8  -2   2  134.89    9.60
   8  -2   2  135.39    7.00
  -9   2  -2   48.60    8.10
   9  -2   2   45.60    7.50
   9  -2   2   37.80    4.60
   9  -2   2   32.70    5.70
  10  -2   2  142.29   12.10
  10  -2   2  168.08   12.30
 -11   2  -2   18.60    8.50
  11  -2   2    7.00    6.60
  11  -2   2   32.40    7.80
  11   1  -2  289.77   17.90
  11   1  -2  317.07   18.20
  11   1  -2  293.47   18.90
  10   1  -2  239.48   15.80
  10   1  -2  202.08   13.90
  10   1  -2  229.68   14.70
 -10  -1   2  210.88   16.10
   9   1  -2  370.66   17.20
   8   1  -2    4.00    3.80
  -8  -1   2    0.90    4.30
   7   1  -2  160.68    9.80
  -7  -1   2  164.28   10.90
   6   1  -2  168.98    9.30
  -6  -1   2  182.78   10.10
   5   1  -2   92.79    6.70
  -5  -1   2   94.69    7.00
   4   1  -2   12.10    2.50
  -4  -1   2   25.20    4.30
   3   1  -2  905.01   20.30
  -3  -1   2  853.11   20.00
   2   1  -2   38.10    3.10
   2   1  -2   36.00    2.40
   1   1  -2  697.13   13.30
  -1  -1   2  737.33   13.40
   0  -1   2 2313.87   39.80
  -1   1  -2 3508.15   91.69
   1  -1   2 3461.65   91.19
  -2   1  -2  447.06   10.30
   2  -1   2  454.45   10.40
   2  -1   2  460.85   10.10
  -3   1  -2  752.42   16.80
  -3   1  -2  738.63   16.80
   3  -1   2  770.52   15.60
   3  -1   2  760.22   16.50
  -4   1  -2  106.99    6.00
   4  -1   2  102.99    5.40
   4  -1   2  100.59    5.40
   4  -1   2  100.99    4.60
  -5   1  -2  200.48    9.10
   5  -1   2  203.68    8.30
   5  -1   2  197.58    6.80
   5  -1   2  202.78    8.40
  -6   1  -2  172.28    9.30
   6  -1   2  177.08    8.60
   6  -1   2  167.88    6.40
   6  -1   2  178.08    8.40
  -7   1  -2  147.59    9.90
   7  -1   2  135.19    8.50
   7  -1   2  134.69    6.30
   7  -1   2  140.59    8.30
  -8   1  -2    3.40    4.60
   8  -1   2   -1.60    3.30
   8  -1   2   -0.90    2.80
   8  -1   2    3.20    2.80
  -9   1  -2   59.69    8.70
   9  -1   2   45.40    6.70
   9  -1   2   60.09    8.00
 -10   1  -2   14.70    6.60
  10  -1   2   17.30    6.40
  10  -1   2    6.50    5.80
 -11   1  -2   52.09   10.10
  11  -1   2   55.19    8.80
  11  -1   2   64.79    9.80
  11   0  -2   15.40    7.60
  11   0  -2    9.40    7.40
  10   0  -2  161.68   13.60
  10   0  -2  157.08   12.80
 -10   0   2  179.88   15.40
   9   0  -2    5.10    4.70
   9   0  -2   18.50    8.80
  -9   0   2   21.50    9.60
   8   0  -2    1.60    2.80
  -8   0   2    2.70    4.90
   7   0  -2  174.48    9.90
  -7   0   2  186.68   11.10
   6   0  -2  206.28   10.00
  -6   0   2  197.28   10.30
   5   0  -2   18.30    3.10
  -5   0   2   23.90    3.90
   4   0  -2  125.19    6.60
  -4   0   2  137.19    7.20
   3   0  -2  787.82   18.10
  -3   0   2  785.02   18.10
   2   0  -2  257.57    7.60
   1   0  -2 1200.38   21.10
  -1   0   2 1193.18   21.10
   0   0  -2 2124.39   37.20
   0   0   2 2173.98   37.20
  -1   0  -2  262.17    6.10
  -1   0  -2  276.87    6.30
  -1   0  -2  236.18    6.10
   1   0   2  276.77    6.30
   1   0   2  269.97    6.10
   1   0   2  268.67    6.30
  -2   0  -2 1509.95   26.60
  -2   0  -2 1485.55   27.40
  -2   0  -2 1407.66   27.50
   2   0   2 1491.35   26.60
   2   0   2 1464.55   27.30
   2   0   2 1420.96   27.40
  -3   0  -2 2445.16   44.50
   3   0   2 2400.76   42.00
   3   0   2 2392.26   43.70
   3   0   2 2249.87   43.70
  -4   0  -2 1580.64   32.80
   4   0   2 1560.64   32.00
   4   0   2 1552.04   31.60
   4   0   2 1581.14   29.20
  -5   0  -2    5.40    3.20
   5   0   2    5.30    2.20
   5   0   2    7.70    2.40
   5   0   2    8.60    2.10
  -6   0  -2  392.66   14.50
   6   0   2  386.76   13.40
   6   0   2  384.56   13.10
   6   0   2  394.66   10.10
  -7   0  -2  253.77   12.60
   7   0   2  237.58    7.80
   7   0   2  220.88   10.50
   7   0   2  236.08   11.00
  -8   0  -2  160.68   11.40
   8   0   2  158.88    9.80
   8   0   2  163.48   10.10
   9   0   2   34.20    6.00
   9   0   2   31.30    6.00
 -10   0  -2  152.88   14.50
  10   0   2  160.18   12.60
  10   0   2  167.08   12.90
 -11   0  -2   -3.80    8.50
  11   0   2   19.20    7.90
  11   0   2    8.00    7.90
  11  -1  -2  103.39   12.50
  11  -1  -2  104.49   13.80
  10  -1  -2   33.40    7.50
  10  -1  -2   26.80    7.50
   9  -1  -2    4.80    4.70
   9  -1  -2    8.70    4.60
  -9   1   2    8.50    6.30
   8  -1  -2   10.80    4.20
   8  -1  -2   10.50    4.10
  -8   1   2    1.00    4.50
   7  -1  -2    8.70    3.20
   7  -1  -2    8.40    3.40
  -7   1   2   11.00    4.20
   6  -1  -2   65.79    5.80
  -6   1   2   76.69    7.00
   5  -1  -2  324.47   11.60
  -5   1   2  333.67   12.00
   4  -1  -2  995.40   22.90
   4  -1  -2 1015.50   18.90
  -4   1   2 1005.20   23.00
   3  -1  -2  354.26   10.30
   3  -1  -2  376.66    8.20
  -2   1   2 8562.14  151.18
  -2   1   2 8138.59  149.39
   1  -1  -2  100.79    2.90
   1  -1  -2   95.09    3.40
  -1   1   2   97.19    3.50
  -1   1   2   96.39    2.80
   0  -1  -2 2255.87   39.10
   0  -1  -2 2227.98   38.60
   0   1   2 2199.38   38.50
  -1  -1  -2   70.39    3.10
  -1  -1  -2   66.09    2.90
   1   1   2   71.79    2.60
   1   1   2   72.79    3.20
   1   1   2   76.79    3.00
  -2  -1  -2 1770.12   31.40
  -2  -1  -2 1705.13   32.70
   2   1   2 1780.72   31.50
   2   1   2 1695.63   32.50
  -3  -1  -2  557.24   14.10
  -3  -1  -2  539.45   11.60
   3   1   2  526.35   11.70
  -4  -1  -2  250.07    6.80
  -4  -1  -2  248.78    9.70
   4   1   2  254.67    9.20
   4   1   2  244.68    7.10
   4   1   2  254.27    8.80
  -5  -1  -2  160.08    8.50
   5   1   2  157.58    5.70
   5   1   2  149.29    7.30
  -6  -1  -2  388.66   14.70
   6   1   2  381.66   13.30
   6   1   2  378.86   13.60
   6   1   2  391.16   10.00
  -7  -1  -2  200.68   11.70
   7   1   2  193.18   10.00
   7   1   2  204.08   10.50
  -8  -1  -2  178.18   12.20
   8   1   2  172.88   10.70
   8   1   2  187.28   11.10
   9   1   2  144.69   11.30
   9   1   2  146.29   11.00
 -10  -1  -2  138.39   13.70
  10   1   2   97.99   11.00
  10   1   2  126.49   12.50
 -11  -1  -2    6.20    8.60
  11   1   2    7.10    9.60
  11   1   2   20.90    7.60
  11   1   2   22.10    7.60
  11  -2  -2  108.79   12.40
  11  -2  -2   90.49   13.00
  10  -2  -2   15.10    6.00
  10  -2  -2   13.50    5.70
   9  -2  -2   42.90    7.40
   9  -2  -2   42.80    7.00
   8  -2  -2    1.70    3.00
   8  -2  -2    0.20    3.40
   7  -2  -2    0.70    2.60
   7  -2  -2    0.00    2.50
  -7   2   2    3.10    3.70
   6  -2  -2 1795.62   37.50
   6  -2  -2 1735.73   33.00
   6  -2  -2 1748.43   38.20
  -6   2   2 1824.12   39.10
   5  -2  -2  465.95   14.10
   5  -2  -2  466.35   13.30
   4  -2  -2  969.60   21.10
   4  -2  -2  973.80   22.00
   3  -2  -2 4360.06   75.89
   3  -2  -2 4355.16   76.79
   2  -2  -2  101.49    3.60
   2  -2  -2   99.19    3.90
   2  -2  -2   99.69    4.10
   1  -2  -2 4253.87   74.29
   1  -2  -2 4349.36   73.69
  -1   2   2 4317.77   73.69
   0  -2  -2  759.52   15.30
   0  -2  -2  755.82   14.30
   0  -2  -2  764.32   15.60
   0   2   2  743.63   15.50
   0   2   2  761.12   15.30
  -1  -2  -2  544.75   12.60
  -1  -2  -2  540.95   12.00
  -1  -2  -2  549.54   12.10
   1   2   2  564.64   11.90
   1   2   2  563.74   12.20
   1   2   2  545.95   12.60
  -2  -2  -2 2128.19   39.70
  -2  -2  -2 2179.98   38.50
   2   2   2 2120.79   40.10
   2   2   2 2075.49   39.30
   2   2   2 2121.99   38.50
  -3  -2  -2  460.35   10.70
   3   2   2  453.15   12.40
   3   2   2  466.85   13.20
   3   2   2  472.45   11.10
  -4  -2  -2 2152.98   38.10
  -4  -2  -2 1995.90   42.10
   4   2   2 2131.29   38.40
   4   2   2 2077.89   41.70
  -5  -2  -2  310.97   12.30
  -5  -2  -2  327.77    8.40
   5   2   2  326.57    9.00
   5   2   2  323.07   11.80
  -6  -2  -2  333.07   14.00
   6   2   2  356.66   13.50
   6   2   2  354.86    9.50
  -7  -2  -2  494.75   22.50
   7   2   2  539.45   17.60
   7   2   2  564.04   18.50
  -8  -2  -2    4.40    4.50
   8   2   2    2.40    4.20
   8   2   2    4.70    4.40
   9   2   2   42.90    7.20
   9   2   2   67.79    9.20
   9   2   2   48.70    8.50
 -10  -2  -2    4.30    6.10
  10   2   2    5.20    5.90
  10   2   2    7.30    6.50
  10   2   2    6.60    7.50
 -11  -2  -2  142.29   20.10
  11   2   2  110.99   13.50
  11   2   2  134.09   16.90
  11   2   2  117.49   14.10
  11  -3  -2   92.19   11.90
  11  -3  -2   87.19   13.10
  10  -3  -2  109.29   11.70
  10  -3  -2  122.19   11.00
   9  -3  -2  251.67   14.10
   9  -3  -2  246.18   13.70
   8  -3  -2   33.70    5.40
   8  -3  -2   33.40    4.40
   8  -3  -2   34.60    5.20
   7  -3  -2  253.17   11.30
   7  -3  -2  267.27    8.70
   7  -3  -2  260.57   10.90
   6  -3  -2 1107.19   26.10
   6  -3  -2 1069.99   25.30
   5  -3  -2   26.10    3.60
   5  -3  -2   32.40    4.10
   4  -3  -2  510.25   13.60
   4  -3  -2  523.75   13.20
   3  -3  -2  471.25   11.10
   3  -3  -2  467.65   11.60
   3  -3  -2  462.75   11.90
   2  -3  -2    3.30    1.50
   2  -3  -2    5.10    1.10
  -2   3   2    4.40    1.70
   1  -3  -2 3451.35   61.39
   1  -3  -2 3454.15   60.89
  -1   3   2 3514.45   60.99
  -1   3   2 3409.96   58.29
   0  -3  -2 1104.29   20.60
   0  -3  -2 1097.29   22.20
   0   3   2 1096.09   19.30
   0   3   2 1135.79   22.30
  -1  -3  -2  430.16   10.20
  -1  -3  -2  414.56   11.10
  -1  -3  -2  420.46   10.60
   1   3   2  404.26   11.00
   1   3   2  421.86    9.80
   1   3   2  407.86   10.50
  -2  -3  -2 1330.77   27.10
  -2  -3  -2 1373.26   28.00
  -2  -3  -2 1380.56   26.30
   2   3   2 1257.47   26.50
   2   3   2 1357.26   26.40
  -3  -3  -2   26.50    2.90
  -3  -3  -2   27.60    4.00
   3   3   2   32.30    4.40
   3   3   2   31.10    3.50
   3   3   2   25.90    3.30
  -4  -3  -2 1577.04   29.60
  -4  -3  -2 1540.35   33.60
   4   3   2 1542.45   29.90
   4   3   2 1496.45   33.40
   4   3   2 1535.25   32.80
  -5  -3  -2  178.38    9.70
  -5  -3  -2  164.88    5.90
   5   3   2  152.28    8.20
   5   3   2  167.98    6.60
   5   3   2  176.38    9.30
  -6  -3  -2  775.22   16.80
  -6  -3  -2  791.12   23.40
   6   3   2  782.92   22.20
   6   3   2  774.22   22.70
   6   3   2  812.82   17.50
  -7  -3  -2   33.40    5.70
   7   3   2   37.40    5.90
   7   3   2   36.20    7.50
   8   3   2  815.02   25.60
   8   3   2  814.62   24.70
   9   3   2    3.80    5.10
   9   3   2   -5.40    5.80
   9   3   2    4.70    5.40
 -10  -3  -2   10.10    6.40
  10   3   2   11.10    6.40
  10   3   2   15.90    7.70
  10   3   2   -5.10    8.20
  11   3   2   59.59   11.00
  11  -4  -2  400.66   19.20
  11  -4  -2  392.96   19.50
  10  -4  -2   11.40    5.30
  10  -4  -2    7.00    5.70
   9  -4  -2  500.95   14.30
   9  -4  -2  487.25   18.20
   9  -4  -2  485.25   19.50
   8  -4  -2    2.00    2.80
   8  -4  -2   -0.90    3.20
   8  -4  -2    3.50    3.80
   7  -4  -2  169.38    8.80
   7  -4  -2  181.98    9.20
   6  -4  -2   86.49    5.80
   6  -4  -2   79.39    5.70
   5  -4  -2   25.50    3.40
   5  -4  -2   27.20    3.50
   5  -4  -2   34.50    4.20
   4  -4  -2   52.99    3.80
   4  -4  -2   55.39    3.90
   4  -4  -2   46.10    4.30
   3  -4  -2  175.48    6.00
   3  -4  -2  169.58    7.10
   3  -4  -2  171.58    5.70
   2  -4  -2   49.00    2.50
   2  -4  -2   49.80    4.00
  -2   4   2   51.59    4.20
  -2   4   2   46.30    2.70
   1  -4  -2  164.48    6.40
   1  -4  -2  168.28    4.20
   1  -4  -2  158.88    4.30
   1  -4  -2  161.98    6.50
  -1   4   2  158.98    6.40
  -1   4   2  170.98    4.30
   0  -4  -2    0.60    1.60
   0  -4  -2   -0.30    1.30
   0  -4  -2    0.50    1.00
   0   4   2    2.30    0.80
   0   4   2    1.30    1.70
  -1  -4  -2 1397.26   28.10
  -1  -4  -2 1388.46   27.10
   1   4   2 1412.16   28.80
   1   4   2 1360.46   26.50
  -2  -4  -2    0.10    1.50
  -2  -4  -2    2.60    2.00
  -2  -4  -2   -1.80    1.30
   2   4   2    2.30    2.10
   2   4   2   -0.20    1.10
  -3  -4  -2  832.92   18.70
  -3  -4  -2  848.82   20.80
   3   4   2  812.12   20.90
   3   4   2  874.51   20.20
  -4  -4  -2  758.22   20.50
  -4  -4  -2  766.22   17.30
   4   4   2  737.53   20.50
   4   4   2  771.92   19.80
  -5  -4  -2  285.57    8.70
  -5  -4  -2  279.37   12.30
   5   4   2  293.57   12.60
   5   4   2  289.97   11.60
  -6  -4  -2  207.88    7.20
  -6  -4  -2  215.28   11.90
   6   4   2  182.98   11.00
  -7  -4  -2  827.72   26.20
  -7  -4  -2  826.42   17.90
   7   4   2  824.22   25.10
   7   4   2  820.32   24.60
   8   4   2  395.76   17.30
   8   4   2  377.16   17.20
  -9  -4  -2   -3.30    5.90
   9   4   2    5.90    5.10
   9   4   2    4.40    5.30
   9   4   2    7.80    6.60
 -10  -4  -2    6.60    8.10
  10   4   2   -6.10    6.90
  10   4   2   -1.50    6.30
  10   4   2    3.40    7.50
  11  -5  -2   37.30    7.70
  11  -5  -2   33.80    9.00
  10  -5  -2    8.10    5.70
  10  -5  -2    8.80    5.30
  10  -5  -2    9.60    4.80
   9  -5  -2    0.00    3.40
   9  -5  -2    2.60    4.40
   9  -5  -2    3.10    4.90
   8  -5  -2   49.80    6.70
   8  -5  -2   37.00    4.90
   8  -5  -2   33.80    6.00
   8  -5  -2   32.80    5.00
   7  -5  -2   21.40    4.80
   7  -5  -2   17.70    3.50
   7  -5  -2   11.50    3.10
   6  -5  -2  278.57   10.20
   6  -5  -2  269.57   10.00
   6  -5  -2  286.57   11.50
   5  -5  -2  132.39    7.40
   5  -5  -2  136.29    6.30
   5  -5  -2  135.79    6.30
   4  -5  -2  107.79    5.00
   4  -5  -2  107.09    4.90
   4  -5  -2  113.29    6.50
   3  -5  -2   65.09    3.40
   3  -5  -2   58.89    3.40
   3  -5  -2   59.69    4.80
  -3   5   2   59.19    3.80
   2  -5  -2  787.22   15.30
   2  -5  -2  778.32   18.70
  -2   5   2  758.42   15.70
  -2   5   2  791.62   18.90
   1  -5  -2   89.39    3.40
   1  -5  -2   92.79    3.30
   1  -5  -2   96.79    5.70
   1  -5  -2   88.69    5.60
  -1   5   2   93.19    5.80
  -1   5   2   92.79    3.40
   0  -5  -2  252.37    7.10
   0  -5  -2  253.37    9.30
   0  -5  -2  253.47    9.10
   0   5   2  252.47    6.20
   0   5   2  246.28    9.20
  -1  -5  -2 1288.37   25.80
  -1  -5  -2 1248.88   27.90
  -1  -5  -2 1295.27   27.30
   1   5   2 1235.78   27.70
   1   5   2 1299.37   25.10
  -2  -5  -2 1214.18   25.70
  -2  -5  -2 1144.49   26.90
  -2  -5  -2 1157.38   25.30
   2   5   2 1162.78   26.80
   2   5   2 1176.18   24.70
  -3  -5  -2  516.35   14.00
  -3  -5  -2  543.55   15.60
   3   5   2  496.15   15.80
   3   5   2  537.75   14.70
  -4  -5  -2   74.89    6.70
  -4  -5  -2   69.09    4.70
   4   5   2   69.49    5.60
   4   5   2   68.39    6.60
  -5  -5  -2  189.18    7.50
  -5  -5  -2  170.58   10.10
   5   5   2  183.68   10.30
   5   5   2  186.68    9.70
  -6  -5  -2  287.67    9.50
  -6  -5  -2  271.57   16.10
   6   5   2  264.37   16.40
   6   5   2  299.17   13.30
  -7  -5  -2   23.20    5.10
  -7  -5  -2   25.50    3.60
   7   5   2   24.80    5.50
   7   5   2   15.20    4.60
  -8  -5  -2  309.37   16.80
   8   5   2  328.97   16.80
   8   5   2  282.17   15.30
  -9  -5  -2   14.90    6.50
   9   5   2   27.40    6.10
   9   5   2   33.50    9.00
 -10  -5  -2   28.10    8.10
  10   5   2   45.70    8.90
  10   5   2   52.89   11.80
  10   5   2   48.60    9.20
  10  -6  -2    9.20    5.30
  10  -6  -2    9.20    7.20
  10  -6  -2   -3.90    5.70
  10  -6  -2   10.80    5.30
   9  -6  -2  406.36   14.70
   9  -6  -2  384.06   16.10
   9  -6  -2  328.57   20.00
   9  -6  -2  387.96   15.40
   8  -6  -2   -0.90    4.40
   8  -6  -2    1.00    3.50
   8  -6  -2    3.10    3.50
   8  -6  -2    1.70    3.30
   7  -6  -2   29.80    5.20
   7  -6  -2   24.70    4.20
   7  -6  -2   24.80    3.70
   6  -6  -2   53.49    6.40
   6  -6  -2   49.00    4.70
   6  -6  -2   56.29    5.00
   5  -6  -2  198.88    7.30
   5  -6  -2  201.68    7.50
   5  -6  -2  192.28    9.30
   4  -6  -2   20.00    2.60
   4  -6  -2   21.30    3.60
   4  -6  -2   20.10    2.70
  -4   6   2   20.80    3.00
   3  -6  -2 2148.19   43.60
   3  -6  -2 2154.08   39.30
  -3   6   2 2153.28   43.50
  -3   6   2 2172.38   40.20
   2  -6  -2  290.57   10.60
   2  -6  -2  280.17    7.30
  -2   6   2  302.27   10.90
  -2   6   2  287.07    7.80
   1  -6  -2 2095.59   38.00
   1  -6  -2 2186.28   43.20
   1  -6  -2 2101.89   42.80
  -1   6   2 2191.28   43.20
  -1   6   2 2145.59   38.20
   0  -6  -2 1071.99   21.30
   0  -6  -2 1069.59   24.60
   0   6   2 1032.70   20.10
   0   6   2 1042.00   24.60
  -1  -6  -2   55.19    5.40
  -1  -6  -2   56.29    4.90
  -1  -6  -2   63.39    4.60
   1   6   2   60.89    5.80
   1   6   2   58.99    3.40
   1   6   2   54.29    3.50
  -2  -6  -2  523.75   14.90
  -2  -6  -2  515.75   16.10
  -2  -6  -2  524.45   14.70
   2   6   2  508.75   16.10
   2   6   2  530.25   13.70
  -3  -6  -2   38.60    5.40
  -3  -6  -2   39.20    5.30
  -3  -6  -2   37.80    4.20
   3   6   2   30.40    4.70
   3   6   2   42.00    4.00
  -4  -6  -2   20.50    4.50
  -4  -6  -2   14.10    3.10
   4   6   2   18.80    4.70
   4   6   2   18.10    3.40
  -5  -6  -2   55.49    7.20
  -5  -6  -2   52.89    5.20
   5   6   2   55.09    6.40
   5   6   2   37.90    5.70
  -6  -6  -2    3.40    3.00
  -6  -6  -2   -1.60    3.60
   6   6   2   10.50    5.60
   6   6   2    2.90    3.70
  -7  -6  -2   47.90    5.60
  -7  -6  -2   50.79    8.60
   7   6   2   40.90    7.30
   7   6   2   52.19    8.00
  -8  -6  -2   91.19    6.30
  -8  -6  -2   86.59   11.20
   8   6   2   65.29    9.10
   8   6   2   88.19   10.60
  -9  -6  -2  178.48   16.10
   9   6   2  201.38   15.20
   9   6   2  224.68   16.80
  10   6   2   -2.30   10.20
  10   6   2   17.00    7.60
  10   6   2   20.90    8.80
  10  -7  -2   19.10    7.70
  10  -7  -2    5.90    5.10
  10  -7  -2    3.80    5.90
  10  -7  -2    6.60    5.70
   9  -7  -2   31.50    5.10
   9  -7  -2   29.80    5.70
   9  -7  -2   24.20    7.40
   9  -7  -2   40.70    6.90
   8  -7  -2   41.60    7.40
   8  -7  -2   46.90    5.80
   8  -7  -2   36.40    5.50
   8  -7  -2   49.99    7.00
   7  -7  -2   35.80    5.00
   7  -7  -2   33.30    5.00
   7  -7  -2   31.70    5.80
   6  -7  -2  634.64   16.80
   6  -7  -2  603.04   19.50
   6  -7  -2  623.74   15.60
   5  -7  -2 1485.95   30.70
   5  -7  -2 1529.65   35.00
   4  -7  -2  404.76   14.10
   4  -7  -2  392.86   10.60
  -4   7   2  378.96   11.40
   3  -7  -2  725.43   15.60
   3  -7  -2  699.63   19.60
  -3   7   2  712.23   16.40
  -3   7   2  744.63   20.20
   2  -7  -2  258.27    7.20
   2  -7  -2  250.67   10.50
  -2   7   2  268.07    7.70
  -2   7   2  258.27   10.80
   1  -7  -2   33.00    4.70
   1  -7  -2   30.80    4.90
  -1   7   2   23.60    4.10
  -1   7   2   28.40    2.80
   0  -7  -2  316.07   12.20
   0  -7  -2  333.57   12.10
   0  -7  -2  338.67    9.40
   0   7   2  315.77    8.40
   0   7   2  340.87   12.60
  -1  -7  -2  304.27   10.00
  -1  -7  -2  292.27   12.00
  -1  -7  -2  303.87   11.40
   1   7   2  295.87   12.00
   1   7   2  315.47    8.90
   1   7   2  301.87    8.50
  -2  -7  -2    1.70    2.60
  -2  -7  -2    2.00    2.50
  -2  -7  -2    0.60    2.90
   2   7   2    3.40    3.30
   2   7   2   -1.30    1.60
  -3  -7  -2  186.28    8.80
  -3  -7  -2  183.38   10.30
  -3  -7  -2  189.98    9.70
   3   7   2  197.88    8.50
   3   7   2  178.78   10.40
  -4  -7  -2  100.39    8.60
  -4  -7  -2  102.19    6.70
  -4  -7  -2  104.69    8.30
   4   7   2   96.39    6.90
   4   7   2   95.99    8.60
  -5  -7  -2  133.39   10.40
  -5  -7  -2  131.49    8.00
   5   7   2  136.89   10.50
   5   7   2  131.19    9.00
  -6  -7  -2   55.49    6.40
  -6  -7  -2   48.10    7.50
   6   7   2   42.90    6.40
   6   7   2   35.50    6.60
  -7  -7  -2   72.59    6.90
  -7  -7  -2   66.99    9.90
   7   7   2   63.89    9.30
   7   7   2   73.09    9.90
  -8  -7  -2   81.79    7.10
   8   7   2   97.19   12.80
   8   7   2   84.69   10.90
  -9  -7  -2  327.27   20.90
   9   7   2  320.67   18.50
   9   7   2  320.47   20.10
  10  -8  -2   17.30    6.80
  10  -8  -2    7.60    8.60
  10  -8  -2    8.40    5.30
  10  -8  -2   10.70    7.50
   9  -8  -2   32.70    5.30
   9  -8  -2   48.60    7.90
   9  -8  -2   36.00    6.70
   9  -8  -2   32.80    8.10
   8  -8  -2   49.50    6.10
   8  -8  -2   58.99    8.00
   8  -8  -2   62.09    9.00
   8  -8  -2   51.89    6.40
   7  -8  -2   85.59    9.60
   7  -8  -2   89.19    7.00
   7  -8  -2   77.49    5.70
   6  -8  -2  188.58   11.20
   6  -8  -2  190.78    8.60
   5  -8  -2  158.98    9.70
   5  -8  -2  162.78    6.90
   4  -8  -2  742.83   17.00
   4  -8  -2  759.32   21.80
  -4   8   2  713.63   17.80
   3  -8  -2   64.79    3.90
   3  -8  -2   59.39    6.30
  -3   8   2   55.39    6.60
  -3   8   2   58.99    4.70
   2  -8  -2   98.39    4.50
   2  -8  -2   88.39    7.00
  -2   8   2   88.19    4.80
  -2   8   2   90.99    7.70
   1  -8  -2    6.60    2.70
   1  -8  -2    8.70    3.20
  -1   8   2   14.40    2.30
  -1   8   2    8.70    3.60
   0  -8  -2    3.50    3.50
   0  -8  -2    8.80    3.80
   0  -8  -2   10.80    2.60
   0   8   2    9.70    2.10
   0   8   2   11.30    4.10
  -1  -8  -2   23.20    4.50
  -1  -8  -2   19.90    4.20
  -1  -8  -2   24.00    3.70
   1   8   2   19.90    2.70
   1   8   2   24.90    2.90
   1   8   2   22.10    4.90
  -2  -8  -2  188.58   10.80
  -2  -8  -2  193.98    9.70
  -2  -8  -2  177.28    9.00
   2   8   2  180.68    7.50
   2   8   2  188.18   10.70
   2   8   2  189.38    7.40
  -3  -8  -2    0.20    3.00
  -3  -8  -2   -1.10    3.60
  -3  -8  -2   -0.50    3.10
   3   8   2   -1.10    2.10
  -4  -8  -2  688.33   22.90
  -4  -8  -2  718.03   22.00
  -4  -8  -2  699.73   20.10
   4   8   2  704.63   20.00
   4   8   2  688.23   22.60
  -5  -8  -2  706.23   20.30
  -5  -8  -2  750.82   23.90
   5   8   2  738.53   22.00
   5   8   2  714.63   23.70
  -6  -8  -2  499.85   16.40
  -6  -8  -2  503.25   20.60
   6   8   2  507.65   20.30
   6   8   2  505.55   20.00
  -7  -8  -2    7.10    6.20
  -7  -8  -2   10.60    4.80
   7   8   2   12.20    6.40
   7   8   2   -0.60    6.60
  -8  -8  -2  369.26   20.80
  -8  -8  -2  356.16   12.90
   8   8   2  331.97   17.70
   8   8   2  307.47   19.70
  -9  -8  -2   54.99   17.00
   9   8   2   50.99    9.00
   9   8   2   51.89   18.80
   9  -9  -2  478.85   22.20
   9  -9  -2  484.55   20.90
   9  -9  -2  503.55   14.90
   9  -9  -2  487.35   17.80
   8  -9  -2   13.10    6.50
   8  -9  -2   -2.10    6.10
   8  -9  -2   10.60    4.80
   7  -9  -2  100.59    7.70
   7  -9  -2  101.79   11.30
   7  -9  -2   95.29   12.00
   6  -9  -2   72.79    9.10
   6  -9  -2   62.49    5.90
   5  -9  -2   88.69    8.50
   5  -9  -2   88.19    5.60
  -5   9   2   87.09    7.20
   4  -9  -2  303.07   13.50
   4  -9  -2  318.17    9.70
  -4   9   2  310.27   10.80
   3  -9  -2    0.20    1.70
   3  -9  -2    0.20    3.60
  -3   9   2    1.50    2.50
  -3   9   2   -3.40    6.30
   2  -9  -2   15.70    4.00
   2  -9  -2   10.10    3.90
  -2   9   2   20.10    3.00
  -2   9   2   19.90    5.00
   1  -9  -2   26.90    4.90
   1  -9  -2   31.20    5.50
  -1   9   2   24.20    5.40
  -1   9   2   31.70    3.80
   0  -9  -2   -4.90    3.20
   0  -9  -2    1.50    3.10
   0  -9  -2   -0.30    2.20
   0   9   2   -4.50    3.80
   0   9   2    1.00    1.90
  -1  -9  -2  227.08   11.70
  -1  -9  -2  229.48   12.20
  -1  -9  -2  245.28    9.70
   1   9   2  209.58   14.70
   1   9   2  233.58    7.90
   1   9   2  246.28    8.20
  -2  -9  -2    9.40    4.00
  -2  -9  -2    8.80    4.40
  -2  -9  -2    6.20    3.50
   2   9   2    6.60    4.40
   2   9   2    4.00    2.40
   2   9   2    9.50    2.70
  -3  -9  -2  182.68   10.30
  -3  -9  -2  166.08   10.10
  -3  -9  -2  168.38   11.70
   3   9   2  174.18    8.70
  -4  -9  -2  170.48   10.10
  -4  -9  -2  134.59   14.00
  -4  -9  -2  174.98   11.50
   4   9   2  167.28    9.20
  -5  -9  -2  122.89   11.10
  -5  -9  -2  112.79    9.40
   5   9   2  119.39    9.40
   5   9   2  117.79   11.60
  -6  -9  -2   73.49   11.10
  -6  -9  -2   64.89    8.70
   6   9   2   89.19   11.00
   6   9   2   77.29    9.40
  -7  -9  -2    0.40    6.50
  -7  -9  -2   -0.80    5.00
   7   9   2   11.20    8.00
   7   9   2   -0.60    5.60
  -8  -9  -2    3.90    5.80
  -8  -9  -2   32.40   10.10
   8   9   2   -1.10    7.60
   8   9   2   -8.90    9.10
   8 -10  -2   23.20    7.70
   8 -10  -2   19.40    8.50
   7 -10  -2   53.89    6.80
   7 -10  -2   57.49    9.30
   7 -10  -2   62.39    9.50
   6 -10  -2   48.20    7.90
   6 -10  -2   49.80    8.50
   6 -10  -2   56.69    6.10
   5 -10  -2   11.50    2.90
  -5  10   2   16.10    4.50
   4 -10  -2   52.59    7.90
   4 -10  -2   64.49    9.60
   4 -10  -2   65.89    5.00
  -4  10   2   52.19    6.10
   3 -10  -2   82.99    5.10
   3 -10  -2   79.59    8.40
   3 -10  -2   71.19    9.30
  -3  10   2   61.99    8.70
  -3  10   2   68.69    5.90
   2 -10  -2  387.26   16.70
   2 -10  -2  387.16   16.10
  -2  10   2  414.66   11.70
  -2  10   2  382.16   16.30
   1 -10  -2    2.20    3.90
   1 -10  -2    2.20    4.40
  -1  10   2    2.80    2.40
  -1  10   2    2.70    4.40
   0 -10  -2   11.60    3.10
   0 -10  -2   14.40    5.00
   0 -10  -2   13.80    4.60
   0  10   2   13.00    4.90
   0  10   2   13.00    2.80
  -1 -10  -2   79.69    9.30
  -1 -10  -2   88.29    7.30
  -1 -10  -2   85.19    9.10
   1  10   2   80.79    5.60
  -2 -10  -2  127.79   11.40
  -2 -10  -2  115.79    9.80
  -2 -10  -2  120.09    8.70
   2  10   2  126.89    7.00
   2  10   2  124.19    7.00
  -3 -10  -2   89.19    9.00
  -3 -10  -2   91.79   10.70
  -3 -10  -2   93.09    9.20
   3  10   2   98.99    7.10
   3  10   2   88.49    7.00
  -4 -10  -2   10.50    5.00
  -4 -10  -2   15.70    6.60
   4  10   2   16.70    4.50
  -5 -10  -2   -0.30    5.70
  -5 -10  -2    0.00    5.20
  -5 -10  -2   -1.10    5.50
   5  10   2    3.50    4.10
   5  10   2    1.60    6.40
  -6 -10  -2   13.90    7.00
  -6 -10  -2    8.00    5.90
   6  10   2   12.20    5.60
   6  10   2   20.20    8.60
  -7 -10  -2    6.00    6.20
  -7 -10  -2   -6.10    8.90
   7  10   2    2.50    9.80
   7  10   2    8.40    6.10
   8 -11  -2    1.20    5.10
   8 -11  -2  -10.10    8.00
   8 -11  -2   -0.70    8.20
   7 -11  -2   -5.30    6.90
   7 -11  -2    0.30    3.90
   7 -11  -2   -0.50    7.30
   6 -11  -2    0.20    3.30
   6 -11  -2   -3.80    6.20
   6 -11  -2   12.80    7.00
   5 -11  -2   86.09   11.80
   5 -11  -2   95.79   11.80
   5 -11  -2   97.29    6.80
  -5  11   2   98.29    8.60
   4 -11  -2   13.10    3.00
   4 -11  -2   18.20    6.60
   4 -11  -2   17.40    6.90
  -4  11   2   11.40    4.30
   3 -11  -2  431.26   19.10
   3 -11  -2  493.65   19.90
  -3  11   2  458.25   13.80
   2 -11  -2   85.79   10.40
   2 -11  -2  109.59   11.20
  -2  11   2   87.89    6.40
   1 -11  -2   93.29   10.60
   1 -11  -2  103.79   11.20
  -1  11   2  101.69    6.20
   0 -11  -2  149.59   15.80
   0 -11  -2  178.28   13.10
   0  11   2  172.18    7.70
  -1 -11  -2   28.20    5.30
  -1 -11  -2   19.50    6.20
   1  11   2   13.50    3.60
  -2 -11  -2  357.46   17.80
  -2 -11  -2  346.47   14.10
   2  11   2  338.47   11.70
   2  11   2  355.76   11.90
  -3 -11  -2  152.38   11.00
  -3 -11  -2  133.29   13.00
   3  11   2  153.68    9.00
   3  11   2  154.48    8.70
  -4 -11  -2   15.60    7.10
  -4 -11  -2   14.50    5.70
   4  11   2   14.40    4.90
   4  11   2   -3.70    7.10
   4  11   2   17.90    4.80
  -5 -11  -2    5.70    8.00
  -5 -11  -2   11.90    7.20
   5  11   2   -4.20    7.90
   5  11   2    3.80    5.20
  -6 -11  -2   -1.30    7.90
   6  11   2   17.10    7.20
   6  11   2   16.30    9.40
   7 -12  -2   86.39   12.70
   7 -12  -2   68.79    8.40
   7 -12  -2   72.79   11.30
   6 -12  -2  138.59   15.00
   6 -12  -2  111.49    8.00
   6 -12  -2  122.69   14.50
   5 -12  -2   73.89   10.70
   5 -12  -2   88.39   11.40
   5 -12  -2   76.39    6.80
  -5  12   2   75.19    9.50
   4 -12  -2   15.80    8.80
   4 -12  -2    3.90    6.70
   4 -12  -2   16.10    3.60
  -4  12   2   22.40    5.00
   3 -12  -2  128.99   13.00
   3 -12  -2  127.99   13.70
  -3  12   2  137.89    8.70
  -3  12   2  132.49   12.70
   2 -12  -2   -7.30    5.60
   2 -12  -2    1.20    5.60
  -2  12   2   -3.00    5.50
  -2  12   2   -3.30    3.50
   1 -12  -2  239.48   15.70
  -1  12   2  228.88   15.30
  -1  12   2  249.78    9.70
   0 -12  -2    3.80    6.30
   0 -12  -2   12.30    6.50
   0  12   2   13.00    3.80
   0  12   2   27.70    7.20
  -1 -12  -2  112.69   12.30
  -1 -12  -2  111.09    8.80
  -1 -12  -2   92.49   12.10
   1  12   2  103.19    7.30
  -2 -12  -2   -0.20    6.20
  -2 -12  -2   -5.60    4.50
  -2 -12  -2   -3.20    6.00
   2  12   2    0.80    6.50
   2  12   2   -1.70    4.00
  -3 -12  -2   28.70    6.60
  -3 -12  -2   31.30    7.70
  -3 -12  -2    7.40    7.40
   3  12   2   22.40    4.30
   3  12   2   22.10    7.90
  -4 -12  -2    4.70    6.60
  -4 -12  -2   -1.70    7.90
  -4 -12  -2    7.90    6.90
   4  12   2   16.20    9.30
   4  12   2   21.90    5.90
   4  12   2    7.20    5.10
  -5 -12  -2  126.99   14.00
  -5 -12  -2   92.89   13.30
  -5 -12  -2  109.59   13.40
   5  12   2   81.39   12.60
   5  12   2  103.99   11.10
   5 -13  -2   56.79   12.70
   5 -13  -2   51.39    6.00
   5 -13  -2   38.70   10.10
  -5  13   2   43.00    7.90
   4 -13  -2   61.59   10.90
   4 -13  -2   44.40    9.50
  -4  13   2   80.69    9.90
   3 -13  -2  149.19   15.10
   3 -13  -2  137.69   14.80
  -3  13   2  171.98   10.00
  -3  13   2  162.88   14.70
   2 -13  -2   -4.50    6.50
   2 -13  -2   14.30    7.00
  -2  13   2   -0.10    4.40
  -2  13   2    8.30    8.00
   1 -13  -2   53.49    9.00
   1 -13  -2   92.59   11.80
  -1  13   2   62.99    9.80
  -1  13   2   61.69    7.40
   0 -13  -2   -4.60    6.80
   0 -13  -2    8.50    6.80
   0  13   2   -1.20    7.50
   0  13   2   -9.90    3.90
  -1 -13  -2    3.20    6.90
  -1 -13  -2    5.70    7.60
   1  13   2    3.90    7.70
   1  13   2    2.80    4.40
  -2 -13  -2  154.48   15.80
  -2 -13  -2  146.19   14.40
  -2 -13  -2  149.69   11.30
   2  13   2  112.29    9.90
   2  13   2  109.79   15.70
  -3 -13  -2    6.30    8.80
  -3 -13  -2   -1.00    7.80
   3  13   2    6.10    8.90
   3  13   2   -6.20    5.10
   3  13   2   -6.30    4.20
  -4 -13  -2  286.87   16.80
  -4 -13  -2  284.77   20.60
  -4 -13  -2  219.38   17.50
   4  13   2  265.27   14.20
   4  13   2  239.98   17.00
   3 -14  -2   -4.60    8.20
   3 -14  -2   -0.60    9.90
  -3  14   2    4.30   13.50
  -3  14   2    1.80    5.80
   2 -14  -2   25.70   10.30
   2 -14  -2   -3.40    9.40
  -2  14   2   10.60    5.50
  -2  14   2    4.80    8.30
   1 -14  -2   34.70   10.70
   1 -14  -2   58.79   10.50
  -1  14   2   33.80   10.00
  -1  14   2   50.69    6.50
   0 -14  -2    4.60    8.80
   0 -14  -2   13.80    8.50
   0  14   2   12.60    9.80
   0  14   2    2.90    5.10
  -1 -14  -2    5.10    9.20
  -1 -14  -2   11.40    7.80
   1  14   2    4.50    5.70
   2  14  -3  114.39   11.90
  -2 -14   3  136.69   15.70
  -2 -14   3  162.48   18.00
   1  14  -3  124.49   15.40
   1  14  -3  136.89   11.20
  -1 -14   3  166.28   17.80
   0  14  -3   31.50    8.30
   0 -14   3   25.00    9.90
  -1  14  -3   79.59   11.90
   1 -14   3   79.19   12.50
  -2  14  -3  139.79   20.40
   2 -14   3  128.99   16.80
  -3  14  -3   -0.40    6.70
   3 -14   3   -7.00    8.70
   4  13  -3    5.20    6.10
   4  13  -3   10.80   10.10
   4  13  -3   -5.20    6.60
  -4 -13   3    3.50    7.50
  -4 -13   3   -0.70    8.40
   3  13  -3   82.39   10.40
   3  13  -3   84.39   11.20
   3  13  -3  118.29    9.20
  -3 -13   3   95.39   11.50
  -3 -13   3   95.79   13.30
   2  13  -3   66.29   10.80
   2  13  -3   52.09    6.70
  -2 -13   3   61.29   10.20
   1  13  -3   11.80    7.50
  -1 -13   3    6.50    7.00
   0  13  -3   61.19    9.50
   0  13  -3   53.89    6.90
   0 -13   3   69.39   11.70
  -1  13  -3   -3.60    4.90
  -1  13  -3   10.10    7.70
   1 -13   3   10.50    7.60
  -2  13  -3   51.99    9.40
  -2  13  -3   58.79    7.40
   2 -13   3   36.70    7.90
   3 -13   3   54.09    9.80
   4 -13   3   23.60    5.90
   4 -13   3   28.00    9.70
  -5  13  -3  145.99   13.10
   5 -13   3  150.78   18.20
   5 -13   3  141.49   11.20
   5  12  -3   12.80    8.50
   5  12  -3    2.70    6.10
   5  12  -3    2.30    5.70
  -5 -12   3    5.40    7.20
  -5 -12   3    4.40    8.20
   4  12  -3   12.70    8.00
   4  12  -3   22.20    6.30
   4  12  -3   11.70    5.00
  -4 -12   3    7.20    7.00
  -4 -12   3   17.00    7.90
   3  12  -3   22.90    7.30
   3  12  -3   32.50    5.40
  -3 -12   3   27.80    8.50
  -3 -12   3   26.10    7.40
   2  12  -3   10.40    4.60
   2  12  -3    5.80    3.50
   2  12  -3   -1.80    6.90
  -2 -12   3   -2.50    6.10
   1  12  -3   29.10    7.30
   1  12  -3   40.70    5.90
  -1 -12   3   34.80    8.00
   0  12  -3   27.40    5.20
   0  12  -3   20.90    6.40
   0 -12   3   23.60    6.60
  -1  12  -3  113.69    8.90
  -1  12  -3  116.99   11.70
   1 -12   3  113.99   12.30
  -2  12  -3  214.08   11.40
   2 -12   3  222.18   15.00
  -3  12  -3    5.90    4.90
   3 -12   3    6.00    6.30
   3 -12   3    5.10    4.10
  -4  12  -3   45.90    7.50
   4 -12   3   68.09    9.90
   4 -12   3   47.80    6.60
   5 -12   3  144.69   14.90
   5 -12   3  140.79   10.20
  -6  12  -3   23.10    7.40
   6 -12   3    5.50    9.00
   6 -12   3    6.30    5.50
   6  11  -3   34.00    7.10
   6  11  -3   18.40    8.90
   6  11  -3   38.10    7.30
  -6 -11   3   18.90    7.70
  -6 -11   3   35.00    6.80
   5  11  -3   63.49    9.70
   5  11  -3   84.69    9.80
   5  11  -3   78.69    9.40
  -5 -11   3   77.49   10.70
  -5 -11   3   86.99   11.40
   4  11  -3    0.70    4.20
   4  11  -3   -4.00    5.90
  -4 -11   3   -3.30    5.60
  -4 -11   3    1.20    6.40
   3  11  -3  209.88   10.80
   3  11  -3  222.28   10.80
   3  11  -3  212.08   14.40
  -3 -11   3  223.48   15.20
   2  11  -3  162.18    9.30
   2  11  -3  164.88   12.30
   2  11  -3  162.58    8.30
  -2 -11   3  161.78   13.00
   1  11  -3   13.80    3.00
   1  11  -3   17.20    4.20
   1  11  -3   18.60    5.90
  -1 -11   3   25.10    6.60
   0  11  -3   50.29    7.20
   0 -11   3   43.60    7.90
  -1  11  -3  255.37   16.60
   1 -11   3  289.27   15.40
   2 -11   3  654.53   23.40
  -3  11  -3   10.10    4.40
   3 -11   3   10.20    3.90
   3 -11   3    1.80    5.70
  -4  11  -3  158.08   10.40
   4 -11   3  157.38    9.20
   4 -11   3  167.18   13.10
  -5  11  -3   56.49    6.80
   5 -11   3   51.59    8.80
   5 -11   3   66.59    7.70
   6 -11   3   15.70    5.70
   6 -11   3    8.60    7.40
  -7  11  -3    4.80    7.10
   7 -11   3   -1.90    7.50
   7 -11   3   -1.00    5.30
   7  10  -3   35.90    9.10
   7  10  -3   27.00    7.20
  -7 -10   3   39.40    6.80
   6  10  -3    2.10    6.90
   6  10  -3    0.70    6.00
  -6 -10   3    8.00    5.40
   5  10  -3    0.20    4.60
   5  10  -3    9.60    6.30
  -5 -10   3    1.40    4.70
  -5 -10   3    8.60    5.80
   4  10  -3   54.89    7.50
   4  10  -3   50.29    7.40
   4  10  -3   65.89    9.50
  -4 -10   3   41.80    6.50
  -4 -10   3   52.29    9.10
   3  10  -3   51.49    6.40
   3  10  -3   59.99    8.40
   3  10  -3   43.50    5.40
  -3 -10   3   53.19    8.50
   2  10  -3   20.40    5.60
   2  10  -3   21.50    4.90
   2  10  -3   18.00    3.90
  -2 -10   3   22.20    6.10
   1  10  -3  201.28    7.70
   1  10  -3  201.28    9.30
   1  10  -3  201.68   12.10
  -1 -10   3  211.58   12.50
   0  10  -3   37.60    5.80
   0  10  -3   54.69    5.60
   0 -10   3   47.70    7.80
  -1  10  -3  455.35   17.40
  -1  10  -3  445.86   13.90
   1 -10   3  430.36   17.50
  -2  10  -3   71.19    6.40
   2 -10   3   60.89    6.00
   2 -10   3   61.59    8.60
  -3  10  -3  470.55   15.10
   3 -10   3  450.65   18.40
   3 -10   3  454.95   14.50
  -4  10  -3  366.36   14.00
   4 -10   3  368.96   17.20
   4 -10   3  357.66   12.90
  -5  10  -3   11.10    4.60
   5 -10   3   24.80    6.90
   5 -10   3   15.10    4.40
  -6  10  -3   66.99    9.00
   6 -10   3   39.90    7.70
  -7  10  -3   -5.30    5.90
   7 -10   3    9.40    4.90
   7 -10   3    6.90    6.50
   8 -10   3   38.80    7.10
   8 -10   3   53.19   10.40
   8   9  -3   61.79   11.10
   8   9  -3   58.19   10.10
   7   9  -3  120.09   12.40
   7   9  -3   88.69   12.70
  -7  -9   3   82.09    8.10
   6   9  -3  385.36   18.10
  -6  -9   3  377.76   14.20
   5   9  -3    3.10    4.80
   5   9  -3    5.60    4.50
  -5  -9   3    4.60    4.20
  -5  -9   3    1.10    5.30
   4   9  -3  224.08   13.00
   4   9  -3  233.18   11.50
  -4  -9   3  232.78   13.50
  -4  -9   3  227.88   11.00
   3   9  -3   43.50    5.90
   3   9  -3   53.69    5.80
   3   9  -3   41.40    6.20
  -3  -9   3   33.80    5.90
   2   9  -3   51.59    5.10
   2   9  -3   58.39    5.70
   2   9  -3   47.60   12.70
  -2  -9   3   58.39    8.20
   1   9  -3  481.55   13.10
   1   9  -3  507.75   14.70
   1   9  -3  521.85   18.50
  -1  -9   3  496.25   17.90
   0   9  -3   12.30    4.10
   0   9  -3   11.30    3.10
   0  -9   3   11.80    4.00
  -1   9  -3  140.29    7.30
  -1   9  -3  136.19   10.70
   1  -9   3  127.09    9.40
  -2   9  -3  315.47   14.80
  -2   9  -3  333.17   11.40
   2  -9   3  334.67   14.40
   2  -9   3  329.57   11.30
  -3   9  -3    3.20    2.90
   3  -9   3    2.20    3.80
   3  -9   3   -0.10    2.20
  -4   9  -3  248.78   11.00
   4  -9   3  270.27   13.50
   4  -9   3  258.57   10.20
  -5   9  -3   29.10    4.90
   5  -9   3   24.00    4.30
   5  -9   3   19.10    7.30
  -6   9  -3   84.49    8.80
   6  -9   3   55.09    6.90
   6  -9   3   57.09    8.10
   7  -9   3   12.50    6.20
   7  -9   3   14.70    5.00
   8  -9   3  128.59   14.00
   8  -9   3  128.09   10.70
   9  -9   3  153.98   12.70
   9  -9   3  173.78   16.70
   9   8  -3   17.70    9.10
   9   8  -3   34.20   10.50
   8   8  -3   54.89   10.10
   8   8  -3   57.49    9.10
   7   8  -3  557.94   21.80
   7   8  -3  561.14   22.00
  -7  -8   3  575.34   23.70
  -7  -8   3  579.44   15.60
   6   8  -3  220.18   13.30
   6   8  -3  225.68   12.80
  -6  -8   3  240.88   14.50
  -6  -8   3  220.48    9.80
   5   8  -3  234.58   12.90
   5   8  -3  227.18   11.90
  -5  -8   3  219.48   12.40
  -5  -8   3  219.18   10.10
   4   8  -3  286.27   12.20
   4   8  -3  267.37   13.90
  -4  -8   3  289.87   13.60
   3   8  -3   20.10    3.50
   3   8  -3   29.60    5.50
   3   8  -3   23.40    4.00
  -3  -8   3   21.30    4.80
   2   8  -3  131.49    6.80
   2   8  -3  146.49    9.40
   2   8  -3  154.48    7.60
  -2  -8   3  154.88    9.50
   1   8  -3  111.29    8.30
   1   8  -3  111.09    5.60
   1   8  -3  110.19    6.20
  -1  -8   3  124.29    8.40
   0   8  -3    5.50    3.10
   0   8  -3    5.40    2.40
   0  -8   3    3.60    3.30
  -1   8  -3  271.97    9.50
  -1   8  -3  257.47   11.70
   1  -8   3  265.57    9.50
   1  -8   3  256.67   11.60
  -2   8  -3   17.90    3.10
  -2   8  -3   12.00    3.70
   2  -8   3   13.30    2.60
   2  -8   3   17.50    4.30
  -3   8  -3  172.78    8.20
   3  -8   3  165.88    9.90
   3  -8   3  173.18    7.80
  -4   8  -3  155.88    8.40
   4  -8   3  143.79    9.80
   4  -8   3  145.59    7.50
  -5   8  -3  253.77   11.40
   5  -8   3  240.08   10.00
   5  -8   3  247.68   13.10
  -6   8  -3   23.30    5.50
   6  -8   3   31.00    5.10
   6  -8   3   27.10    6.60
  -7   8  -3  531.75   19.00
   7  -8   3  533.35   21.20
   8  -8   3   95.09   12.30
   8  -8   3  108.59   10.00
   8  -8   3  116.09    6.50
   9  -8   3    9.60    7.80
   9  -8   3   -3.60    5.80
   9  -8   3   -0.90    3.50
   9   7  -3  134.69   14.40
   9   7  -3  124.29   14.40
   8   7  -3   57.39    8.30
   8   7  -3   72.79   10.30
  -8  -7   3   67.69   10.70
   7   7  -3  102.69   10.50
   7   7  -3   98.99   10.60
  -7  -7   3  112.79   12.10
   6   7  -3   19.90    5.50
   6   7  -3    8.00    4.50
  -6  -7   3    1.70    4.80
  -6  -7   3   16.10    3.60
   5   7  -3  154.88   10.00
   5   7  -3  140.99    9.40
  -5  -7   3  132.89    7.40
  -5  -7   3  153.18   10.80
  -5  -7   3  137.59    9.30
   4   7  -3    1.00    2.40
   4   7  -3    0.00    3.60
  -4  -7   3    1.80    3.00
  -4  -7   3   -2.30    3.80
   3   7  -3    0.10    3.20
   3   7  -3    0.40    2.40
  -3  -7   3   -1.00    2.80
   2   7  -3  426.26   14.60
   2   7  -3  429.46   12.80
   2   7  -3  440.96   12.90
  -2  -7   3  455.95   14.90
   1   7  -3  745.93   17.40
   1   7  -3  755.92   20.40
   1   7  -3  757.02   18.00
  -1  -7   3  767.72   20.60
   0   7  -3  432.36   14.30
   0   7  -3  413.46   11.80
   0   7  -3  419.56   10.20
   0  -7   3  411.96   13.90
  -1   7  -3  295.57   11.70
  -1   7  -3  305.77    9.70
   1  -7   3  305.37   11.70
   1  -7   3  298.77    9.70
  -2   7  -3  401.16   11.80
  -2   7  -3  403.46   14.10
   2  -7   3  405.86   14.00
   2  -7   3  398.26   11.60
  -3   7  -3  181.98    8.00
   3  -7   3  183.28    7.40
   3  -7   3  165.58    9.30
  -4   7  -3    3.90    2.70
   4  -7   3    1.10    3.00
   4  -7   3   -0.50    2.00
  -5   7  -3  485.35   15.60
   5  -7   3  492.25   14.50
   5  -7   3  472.65   17.20
  -6   7  -3   13.40    4.10
  -6   7  -3   10.60    3.30
   6  -7   3    6.30    2.90
   6  -7   3    7.40    2.10
   6  -7   3   11.30    4.70
  -7   7  -3  396.76   13.70
  -7   7  -3  424.96   16.30
   7  -7   3  414.96   11.70
   7  -7   3  415.56   14.90
   7  -7   3  365.66   24.80
  -8   7  -3    2.50    4.90
   8  -7   3    8.40    6.40
   8  -7   3    9.80    3.10
   8  -7   3    6.00    4.60
  -9   7  -3  221.38   14.00
   9  -7   3  225.38   16.00
   9  -7   3  222.08   13.20
   9  -7   3  200.08    9.90
  10  -7   3   28.10    7.50
  10  -7   3    6.90    6.50
  10  -7   3    9.10    4.80
  10  -7   3    9.60    8.70
  10   6  -3  110.99   15.20
  10   6  -3  137.19   15.60
   9   6  -3   39.10    8.40
  -9  -6   3   26.50    9.80
   8   6  -3   22.90    5.60
   8   6  -3   37.20    6.90
  -8  -6   3   33.80    7.30
   7   6  -3   45.10    7.00
   7   6  -3   29.40    6.20
  -7  -6   3   34.50    7.40
   6   6  -3  347.17   15.20
   6   6  -3  346.67   14.40
  -6  -6   3  325.57   15.70
   5   6  -3   26.50    4.90
   5   6  -3   19.90    4.80
  -5  -6   3   22.50    3.40
  -5  -6   3   23.30    5.90
   4   6  -3   53.49    6.20
   4   6  -3   48.20    5.20
  -4  -6   3   45.40    6.50
  -4  -6   3   54.79    5.60
   3   6  -3   35.10    5.00
   3   6  -3   26.70    3.80
  -3  -6   3   26.70    4.10
   2   6  -3   54.89    5.60
   2   6  -3   46.50    3.90
   2   6  -3   53.59    4.50
  -2  -6   3   46.60    4.70
   1   6  -3  757.22   19.30
   1   6  -3  737.03   17.00
   1   6  -3  733.43   17.20
  -1  -6   3  735.63   19.30
   0   6  -3  688.73   18.30
   0   6  -3  707.13   15.10
   0   6  -3  691.43   16.30
   0  -6   3  717.03   18.50
  -1   6  -3 2862.01   54.69
  -1   6  -3 2815.72   51.79
   1  -6   3 2782.42   51.79
   1  -6   3 2827.42   54.69
  -2   6  -3 1882.61   36.60
   2  -6   3 1909.91   39.50
   2  -6   3 1841.82   36.30
  -3   6  -3   28.00    3.80
   3  -6   3   23.30    4.00
   3  -6   3   24.10    3.30
  -4   6  -3  856.81   21.10
   4  -6   3  833.32   22.70
   4  -6   3  858.61   20.10
  -5   6  -3  128.79    7.60
  -5   6  -3  113.39    6.10
   5  -6   3  129.79    8.50
   5  -6   3  130.89    7.00
   5  -6   3  117.79    4.80
  -6   6  -3   40.90    5.60
  -6   6  -3   39.90    5.60
   6  -6   3   41.40    6.60
   6  -6   3   40.60    5.00
   6  -6   3   51.59    4.00
  -7   6  -3  118.89    8.50
   7  -6   3  126.99    8.20
   7  -6   3  121.09    6.40
  -8   6  -3  118.09   10.10
   8  -6   3  115.39    9.40
   8  -6   3  116.39    7.30
  -9   6  -3   62.99    9.00
   9  -6   3   66.39    8.90
   9  -6   3   77.59    9.30
   9  -6   3   66.89    7.70
 -10   6  -3   42.40    9.10
  10  -6   3   37.00    7.00
  10  -6   3   33.20    5.90
  10  -6   3   46.80    6.90
  10   5  -3   62.89    9.10
  10   5  -3   41.80    9.00
   9   5  -3   14.70    7.30
   9   5  -3   30.70    6.90
  -9  -5   3   38.60    9.70
   8   5  -3   -1.40    4.40
   8   5  -3   -6.60    3.60
  -8  -5   3   -1.70    5.00
   7   5  -3  314.57   13.90
   7   5  -3  282.57   14.60
  -7  -5   3  290.77   14.90
   6   5  -3   24.40    5.00
   6   5  -3   34.60    6.50
  -6  -5   3   22.80    8.00
   5   5  -3   43.90    5.80
   5   5  -3   46.20    6.00
  -5  -5   3   33.10    5.20
  -5  -5   3   35.90    3.50
   4   5  -3  343.07   12.20
   4   5  -3  346.57   12.60
  -4  -5   3  325.07   11.70
  -4  -5   3  339.87   13.10
   3   5  -3    3.70    2.60
   3   5  -3   -0.10    1.50
  -3  -5   3    6.70    3.00
  -3  -5   3    3.70    1.90
   2   5  -3   55.39    5.10
   2   5  -3   52.29    4.20
  -2  -5   3   53.89    4.50
   1   5  -3 2601.14   48.60
   1   5  -3 2588.54   47.10
   1   5  -3 2453.55   46.70
  -1  -5   3 2514.35   48.50
   0   5  -3  277.77    9.70
   0   5  -3  275.77    7.50
   0   5  -3  284.97    8.40
   0  -5   3  266.97    8.40
   0  -5   3  271.77    9.50
  -1   5  -3  620.34   14.30
  -1   5  -3  603.54   16.00
   1  -5   3  598.84   14.20
   1  -5   3  601.64   15.90
  -2   5  -3  588.94   14.50
   2  -5   3  598.24   14.20
   2  -5   3  585.14   16.00
  -3   5  -3  137.09    6.50
   3  -5   3  125.29    7.10
   3  -5   3  127.59    5.90
  -4   5  -3   -1.70    1.60
  -4   5  -3    0.70    2.00
   4  -5   3    1.00    1.70
   4  -5   3    1.00    2.40
   4  -5   3    2.50    1.20
  -5   5  -3  241.18   10.10
  -5   5  -3  255.77    9.20
   5  -5   3  263.57    8.00
   5  -5   3  241.48    9.50
  -6   5  -3   72.49    6.90
  -6   5  -3   67.19    6.20
   6  -5   3   68.89    4.70
  -7   5  -3   29.30    5.00
   7  -5   3   32.40    5.10
   7  -5   3   43.90    4.70
  -8   5  -3   26.40    6.20
   8  -5   3   22.90    8.90
   8  -5   3   37.80    5.60
  -9   5  -3   39.70    7.80
   9  -5   3   37.90    5.80
   9  -5   3   37.10    7.20
   9  -5   3   36.00    6.30
 -10   5  -3   52.39    9.30
  10  -5   3   53.29    7.30
  10  -5   3   39.10    7.60
  10   4  -3  101.39   12.60
  10   4  -3   86.79   12.20
   9   4  -3   86.99   10.30
   9   4  -3   71.79   10.40
   8   4  -3    8.60    4.90
   8   4  -3   14.80    5.70
   7   4  -3   69.89    7.70
   7   4  -3   75.79    8.50
  -7  -4   3   74.29    8.90
   6   4  -3  524.35   18.10
   6   4  -3  532.85   16.90
  -6  -4   3  502.95   18.60
   5   4  -3   14.90    3.90
   5   4  -3   19.60    4.00
  -5  -4   3   17.90    4.50
   4   4  -3  313.87   11.80
   4   4  -3  319.47   11.00
  -4  -4   3  317.47   10.90
  -4  -4   3  292.87   11.90
   3   4  -3  198.38    8.40
   3   4  -3  193.78    8.10
  -3  -4   3  196.68    7.90
  -3  -4   3  208.48    9.10
   2   4  -3  209.98    7.90
   2   4  -3  220.28    8.00
  -2  -4   3  213.28    7.70
   1   4  -3   55.79    4.20
   1   4  -3   56.59    3.70
   1   4  -3   51.49    3.40
  -1  -4   3   53.49    3.90
   0   4  -3 4761.02   81.49
   0   4  -3 4737.03   82.89
   0  -4   3 4762.22   82.99
   0  -4   3 4519.65   81.49
  -1   4  -3  107.39    4.70
   1  -4   3  105.49    5.40
   1  -4   3  103.29    4.50
  -2   4  -3  228.68    5.80
  -2   4  -3  220.68    7.50
   2  -4   3  232.98    8.50
   2  -4   3  239.28    7.40
  -3   4  -3  126.29    4.90
  -3   4  -3  126.09    6.00
   3  -4   3  118.19    5.50
  -4   4  -3  146.89    6.20
  -4   4  -3  142.19    7.10
   4  -4   3  152.18    5.40
   4  -4   3  140.29    6.50
  -5   4  -3   54.49    5.10
  -5   4  -3   62.29    5.70
   5  -4   3   61.49    4.00
   5  -4   3   61.79    5.00
  -6   4  -3  342.87   12.90
  -6   4  -3  322.37   12.10
   6  -4   3  329.17   10.70
   6  -4   3  325.47   11.90
  -7   4  -3   14.00    4.20
   7  -4   3   14.90    4.10
   7  -4   3    9.10    3.10
  -8   4  -3  515.25   18.70
   8  -4   3  510.05   15.70
   8  -4   3  524.15   16.80
   8  -4   3  509.35   18.10
  -9   4  -3  247.78   15.20
   9  -4   3  270.77   11.60
   9  -4   3  271.07   12.80
   9  -4   3  263.97   13.70
  10  -4   3   14.60    5.20
  10  -4   3    0.80    5.30
  10  -4   3   -0.90    4.90
 -11   4  -3  421.16   23.10
  11  -4   3  409.46   14.20
  11  -4   3  417.46   19.80
  11  -4   3  411.36   18.70
  11   3  -3   11.70    8.40
  11   3  -3   -5.30    8.30
  10   3  -3  110.39   12.30
   9   3  -3  245.78   14.90
   9   3  -3  247.48   13.90
   8   3  -3   -0.80    4.60
   8   3  -3   -2.20    4.40
   7   3  -3  814.12   23.10
   7   3  -3  853.51   25.40
  -7  -3   3  824.42   25.70
   6   3  -3  227.58   10.40
   6   3  -3  234.98   11.60
  -6  -3   3  224.58   12.00
   5   3  -3   51.79    5.60
   5   3  -3   43.40    5.30
  -5  -3   3   56.99    6.70
   4   3  -3 2715.83   54.09
   4   3  -3 2665.53   51.49
  -4  -3   3 2833.02   54.59
   3   3  -3    9.80    2.50
   3   3  -3    7.50    2.00
  -3  -3   3    9.10    1.90
   2   3  -3 2382.66   44.70
   2   3  -3 2309.97   43.10
  -2  -3   3 2356.96   43.30
   1   3  -3 2952.00   53.79
   1   3  -3 3002.80   53.09
   1   3  -3 2981.50   53.39
  -1  -3   3 3039.70   53.49
   0   3  -3 4925.21   83.19
   0   3  -3 4868.51   84.09
   0  -3   3 4709.83   83.19
   0  -3   3 4855.01   83.99
  -1   3  -3  158.48    5.30
   1  -3   3  161.78    5.30
   1  -3   3  156.28    5.90
  -2   3  -3  287.07    7.10
  -2   3  -3  292.77    8.30
   2  -3   3  289.47    8.00
  -3   3  -3   80.39    4.80
  -3   3  -3   73.79    4.00
   3  -3   3   82.39    4.50
   3  -3   3   81.59    3.70
  -4   3  -3  372.36   11.60
  -4   3  -3  373.06   10.90
   4  -3   3  374.56   11.10
   4  -3   3  374.06   10.10
  -5   3  -3  945.61   22.60
  -5   3  -3  945.61   22.10
   5  -3   3  863.91   20.50
   5  -3   3  916.81   21.90
  -6   3  -3  279.27   11.30
   6  -3   3  273.37   10.80
   6  -3   3  267.87    9.90
   6  -3   3  288.77   10.30
  -7   3  -3   -4.30    3.00
   7  -3   3   -3.30    2.40
   7  -3   3    1.20    2.20
   7  -3   3   -0.30    3.00
  -8   3  -3  511.65   19.00
   8  -3   3  488.65   17.50
   8  -3   3  501.35   14.80
   8  -3   3  496.25   16.90
  -9   3  -3   -5.00    5.20
   9  -3   3   -1.30    4.60
   9  -3   3    3.70    4.20
   9  -3   3    3.10    3.80
  10  -3   3  217.48   10.20
  10  -3   3  178.68   13.10
  10  -3   3  206.88   13.40
 -11   3  -3   12.80   10.30
  11  -3   3    8.70    7.80
  11  -3   3   -2.70    7.40
  11  -3   3   -5.30    4.50
  11   2  -3   21.90    9.20
  11   2  -3   20.30    8.50
  11   2  -3   29.30    9.40
  10   2  -3  544.65   21.00
  10   2  -3  521.95   22.90
   9   2  -3  409.36   18.90
   9   2  -3  380.76   16.30
   8   2  -3    4.10    4.40
   8   2  -3    5.40    4.90
   7   2  -3 1403.26   32.40
   7   2  -3 1397.76   35.20
   6   2  -3  105.49    7.30
   6   2  -3  109.69    8.00
  -6  -2   3  106.99    8.50
   5   2  -3  462.65   13.20
   5   2  -3  395.16   14.20
  -5  -2   3  421.86   15.00
   4   2  -3   26.60    3.60
   4   2  -3   26.60    4.00
  -4  -2   3   21.80    3.60
   3   2  -3  374.86   10.00
   3   2  -3  385.26   11.90
   2   2  -3   21.30    2.30
   2   2  -3   19.00    2.70
  -2  -2   3   17.20    2.00
   1   2  -3  173.38    5.20
  -1  -2   3  178.18    5.20
   0   2  -3  117.49    4.10
   0   2  -3  125.39    4.40
   0  -2   3  124.09    4.20
   0  -2   3  123.59    4.30
  -1   2  -3   24.90    2.20
   1  -2   3   28.20    2.20
  -2   2  -3  242.78    7.20
  -2   2  -3  246.98    6.60
   2  -2   3  234.28    6.30
   2  -2   3  245.18    7.00
  -3   2  -3  387.76   10.40
  -3   2  -3  392.56   10.80
   3  -2   3  399.36    9.90
  -4   2  -3  166.28    7.20
  -4   2  -3  162.28    7.20
   4  -2   3  174.78    6.70
   4  -2   3  154.18    6.70
  -5   2  -3 1526.05   32.50
   5  -2   3 1544.05   31.50
   5  -2   3 1509.05   30.20
   5  -2   3 1442.16   31.70
  -6   2  -3  104.99    7.50
   6  -2   3  116.99    6.40
   6  -2   3  107.59    7.00
   6  -2   3  124.19    7.00
  -7   2  -3 1203.38   30.60
   7  -2   3 1226.78   29.40
   7  -2   3 1160.78   25.60
   7  -2   3 1205.48   28.80
   8  -2   3   66.09    7.10
   8  -2   3   64.79    7.60
   8  -2   3   75.69    6.50
  -9   2  -3  184.28   13.40
   9  -2   3  154.88   11.50
   9  -2   3  177.28    8.70
   9  -2   3  183.88   11.50
 -10   2  -3    9.80    6.90
  10  -2   3   27.80    6.10
  10  -2   3   33.00    4.80
  10  -2   3   34.20    7.60
 -11   2  -3   16.00    8.60
  11  -2   3   25.80    8.60
  11  -2   3   27.90    7.10
  11   1  -3   44.10   10.10
  11   1  -3   66.89   10.70
  11   1  -3   39.80    9.10
  10   1  -3  562.34   23.10
  10   1  -3  591.74   21.60
   9   1  -3    6.80    4.80
   9   1  -3   12.30    5.40
   8   1  -3   79.49    8.70
  -8  -1   3   95.69   10.00
   7   1  -3   32.00    5.70
  -7  -1   3   35.90    6.10
   6   1  -3  249.48   11.40
  -6  -1   3  226.48   11.30
   5   1  -3   59.09    5.70
  -5  -1   3   55.59    6.00
   4   1  -3   32.90    4.30
   3   1  -3  299.07    9.80
   3   1  -3  274.87    7.70
   2   1  -3   77.49    4.40
   2   1  -3   80.09    3.10
  -2  -1   3   85.79    2.90
   1   1  -3 2525.15   44.90
  -1  -1   3 2668.73   45.00
  -1  -1   3 2720.63   45.80
   0   1  -3 2027.50   36.50
   0  -1   3 2127.29   37.20
   0  -1   3 2126.99   36.60
  -1   1  -3 2529.05   42.50
  -1   1  -3 2200.58   42.00
   1  -1   3 2490.55   42.30
   1  -1   3 2436.56   42.90
  -2   1  -3  382.16    9.40
  -2   1  -3  383.56    9.50
   2  -1   3  389.76    9.40
   2  -1   3  383.66    9.30
   2  -1   3  372.36    9.00
  -3   1  -3  304.87    9.00
  -3   1  -3  302.37    9.10
   3  -1   3  297.77    8.70
   3  -1   3  294.57    8.30
   3  -1   3  315.17    8.70
  -4   1  -3 1147.79   25.20
   4  -1   3 1149.98   24.60
   4  -1   3 1153.28   23.20
   4  -1   3 1132.19   24.60
  -5   1  -3  129.59    7.40
   5  -1   3  122.89    6.50
   5  -1   3  124.79    6.60
   5  -1   3  123.79    5.80
  -6   1  -3 1014.90   25.70
   6  -1   3  963.10   24.00
   6  -1   3  995.90   21.20
   6  -1   3  961.50   24.10
  -7   1  -3 1031.50   28.10
   7  -1   3 1040.70   26.50
   7  -1   3 1065.39   26.70
   7  -1   3 1040.10   22.50
  -8   1  -3   66.09    8.70
   8  -1   3   73.39    7.20
   8  -1   3   65.09    5.80
   8  -1   3   64.19    7.60
  -9   1  -3   -1.40    5.60
   9  -1   3    2.80    4.00
   9  -1   3   -2.00    3.30
 -10   1  -3   -4.00    7.20
  10  -1   3   -1.40    5.30
  10  -1   3    6.30    5.90
 -11   1  -3    5.50   10.20
  11  -1   3    5.50    7.50
  11  -1   3    1.00    6.50
  11   0  -3  173.48   14.40
  11   0  -3  153.38   15.20
  11   0  -3  119.79   13.50
  10   0  -3   14.20    5.40
  10   0  -3   19.80    6.50
   9   0  -3   16.60    6.50
   8   0  -3   11.70    3.60
   7   0  -3    7.60    3.40
   6   0  -3   48.40    5.70
   5   0  -3  144.39    7.90
   4   0  -3  549.54   15.50
   3   0  -3 1361.26   28.40
   2   0  -3 1608.94   28.40
  -2   0   3 1600.24   28.40
   1   0  -3    6.60    1.20
  -1   0   3    6.60    1.20
   0   0  -3 1951.60   35.00
   0   0  -3 1997.10   34.00
   0   0   3 1961.10   35.10
  -1   0  -3   64.39    2.70
  -1   0  -3   65.39    2.90
   1   0   3   67.59    2.70
   1   0   3   59.39    3.10
  -2   0  -3  850.91   17.10
  -2   0  -3  846.42   17.70
  -2   0  -3  864.71   17.40
   2   0   3  845.92   17.10
   2   0   3  827.12   17.30
   2   0   3  833.92   17.10
  -3   0  -3 1030.20   22.30
  -3   0  -3 1041.70   20.70
   3   0   3 1057.29   21.70
   3   0   3 1068.19   22.00
   3   0   3 1011.50   20.70
  -4   0  -3  348.27   11.50
   4   0   3  331.67   10.70
   4   0   3  365.86    9.60
   4   0   3  372.46   11.00
  -5   0  -3 1471.65   33.30
   5   0   3 1524.95   29.40
   5   0   3 1531.55   32.60
   5   0   3 1511.85   32.10
  -6   0  -3   67.19    6.70
   6   0   3   76.99    6.10
   6   0   3   67.79    5.90
   6   0   3   73.29    4.90
  -7   0  -3  408.46   16.20
   7   0   3  390.36   11.20
   7   0   3  383.66   14.40
   7   0   3  399.16   14.60
  -8   0  -3    5.10    3.80
   8   0   3    1.60    3.60
   8   0   3    4.20    3.80
   8   0   3    4.30    3.20
   9   0   3   31.10    6.20
   9   0   3   26.30    6.20
 -10   0  -3   18.10    6.60
  10   0   3   19.20    6.40
  10   0   3   36.90    8.10
 -11   0  -3  173.68   17.60
  11   0   3  183.98   15.30
  11   0   3  157.78   14.80
  11  -1  -3  202.88   15.10
  11  -1  -3  164.38   15.50
  10  -1  -3   11.40    6.20
  10  -1  -3    1.90    5.50
   9  -1  -3   83.99    9.90
   9  -1  -3   81.59    9.20
   8  -1  -3   41.40    5.70
   8  -1  -3   29.80    5.60
   7  -1  -3   67.69    6.80
   6  -1  -3  392.76   14.10
   5  -1  -3   57.79    5.20
   4  -1  -3 1839.72   37.70
   4  -1  -3 1856.91   33.10
   3  -1  -3 3814.82   69.19
   3  -1  -3 3866.41   65.99
   2  -1  -3 9909.31  188.08
  -2   1   3 9999.00  187.98
   1  -1  -3 1259.57   22.80
   1  -1  -3 1109.29   21.70
  -1   1   3 1222.68   21.20
  -1   1   3 1241.88   22.80
   0   1   3 1657.33   29.40
   0   1   3 1692.83   30.30
   0   1   3 1591.94   28.50
  -1  -1  -3  484.75   10.70
  -1  -1  -3  478.85    9.80
  -1  -1  -3  483.85   10.80
   1   1   3  437.36   10.30
   1   1   3  495.45    9.80
  -2  -1  -3  331.27    8.30
  -2  -1  -3  304.17    8.80
   2   1   3  326.87    8.50
   2   1   3  314.07    8.60
   2   1   3  333.17    8.20
  -3  -1  -3  188.28    5.90
  -3  -1  -3  173.88    7.20
   3   1   3  191.38    6.40
   3   1   3  190.68    6.60
   3   1   3  194.28    7.10
  -4  -1  -3   81.99    3.90
   4   1   3   80.99    5.00
   4   1   3   90.69    5.60
   4   1   3   80.49    4.70
  -5  -1  -3  290.57   11.60
  -5  -1  -3  294.07    8.30
   5   1   3  284.67   10.20
   5   1   3  285.37   10.90
   5   1   3  294.67    8.80
  -6  -1  -3  141.39    9.00
   6   1   3  158.98    8.50
   6   1   3  135.69    7.60
   6   1   3  144.79    6.30
  -7  -1  -3  428.56   20.00
   7   1   3  505.05   12.70
   7   1   3  501.45   17.00
   7   1   3  473.25   16.20
  -8  -1  -3  156.38   11.50
   8   1   3  139.49    6.90
   8   1   3  144.69   10.40
  -9  -1  -3   18.00   11.20
   9   1   3    9.50    5.30
   9   1   3   20.20    5.90
 -10  -1  -3  202.48   15.90
  10   1   3  251.27   15.60
  10   1   3  237.18   14.40
 -11  -1  -3  127.29   16.40
  11   1   3  107.89   14.30
  11   1   3  108.19   13.80
  11  -2  -3    5.00    7.00
  11  -2  -3    5.00    7.30
  10  -2  -3   77.59   10.20
  10  -2  -3   86.39   11.20
   9  -2  -3  113.09   10.60
   9  -2  -3   83.39   11.00
   8  -2  -3  152.88   10.40
   8  -2  -3  170.18    9.60
   7  -2  -3  397.36   14.80
   7  -2  -3  374.86   13.60
   6  -2  -3 1247.28   30.10
   6  -2  -3 1293.37   28.90
   6  -2  -3 1287.57   24.90
   5  -2  -3 1531.15   33.30
   5  -2  -3 1522.55   29.00
   4  -2  -3  381.16   11.90
   4  -2  -3  376.96    9.60
   3  -2  -3 4914.31   83.79
   3  -2  -3 4952.70   84.09
   3  -2  -3 4706.33   85.59
   2  -2  -3 1445.86   26.90
   2  -2  -3 1482.55   27.90
   1  -2  -3  216.48    6.70
   1  -2  -3  217.98    5.80
  -1   2   3  208.48    6.70
  -1   2   3  217.18    5.80
   0  -2  -3  385.76    9.20
   0   2   3  368.76    9.00
  -1  -2  -3  135.89    4.80
  -1  -2  -3  127.29    5.30
  -1  -2  -3  132.89    5.10
   1   2   3  128.39    5.30
   1   2   3  135.99    3.90
   1   2   3  132.49    5.30
   1   2   3  135.49    4.60
  -2  -2  -3  415.46   11.00
  -2  -2  -3  406.96   10.30
   2   2   3  419.56   10.60
   2   2   3  423.36   10.80
   2   2   3  414.26   11.50
  -3  -2  -3  541.55   12.70
  -3  -2  -3  573.94   14.80
   3   2   3  547.25   13.10
   3   2   3  542.25   15.00
   3   2   3  513.45   13.90
  -4  -2  -3   35.80    2.90
  -4  -2  -3   35.10    4.70
   4   2   3   39.30    4.10
   4   2   3   37.00    3.60
   4   2   3   38.30    4.00
  -5  -2  -3  436.36   14.80
  -5  -2  -3  421.56   10.70
   5   2   3  385.06   13.50
   5   2   3  421.66   13.00
   5   2   3  415.36   11.30
  -6  -2  -3  119.79    8.70
  -6  -2  -3  104.29    4.90
   6   2   3  111.99    6.00
   6   2   3   91.89    7.00
   6   2   3  108.49    7.20
  -7  -2  -3   35.40    6.50
   7   2   3   22.20    4.20
   7   2   3   30.00    4.00
   7   2   3   19.10    4.10
  -8  -2  -3  443.06   18.70
   8   2   3  413.26   16.50
   8   2   3  443.16   17.90
  -9  -2  -3   24.50    7.70
   9   2   3   43.10    8.20
   9   2   3   34.60    6.00
   9   2   3   31.30    7.40
 -10  -2  -3   97.49   13.60
  10   2   3  105.89   12.00
  10   2   3  115.69   12.00
  10   2   3  107.79   12.70
  11   2   3   21.20    8.50
  11   2   3   34.60   10.50
  11   2   3   15.40    9.30
  11  -3  -3   16.20    6.40
  11  -3  -3   17.30    8.70
  10  -3  -3   59.39    8.30
  10  -3  -3   49.20    7.90
   9  -3  -3  557.74   20.60
   8  -3  -3   15.10    4.40
   8  -3  -3   11.30    3.90
   7  -3  -3  180.38    7.20
   7  -3  -3  183.88    9.80
   7  -3  -3  190.58    9.20
   6  -3  -3   36.70    4.60
   6  -3  -3   37.90    3.90
   6  -3  -3   38.40    5.20
   5  -3  -3  226.98    9.40
   5  -3  -3  241.88    8.00
   5  -3  -3  241.18    8.70
   4  -3  -3  142.79    6.00
   4  -3  -3  144.69    6.80
   4  -3  -3  150.68    6.10
   4  -3  -3  145.89    6.30
   3  -3  -3  904.71   18.40
   3  -3  -3  905.51   19.30
   3  -3  -3  911.21   19.60
   2  -3  -3  180.48    6.70
   2  -3  -3  186.08    4.90
   2  -3  -3  179.58    6.00
  -2   3   3  192.98    6.30
   1  -3  -3 1022.00   20.30
   1  -3  -3 1003.70   21.10
  -1   3   3 1008.70   20.20
  -1   3   3  979.10   20.90
   0  -3  -3  791.32   17.20
   0  -3  -3  809.42   15.90
   0  -3  -3  770.42   17.30
   0   3   3  796.02   17.20
   0   3   3  790.82   17.50
  -1  -3  -3    0.90    1.30
  -1  -3  -3    2.90    1.50
  -1  -3  -3    3.10    1.40
   1   3   3    2.10    0.90
   1   3   3    1.20    1.70
   1   3   3    0.80    1.80
  -2  -3  -3  528.45   13.40
  -2  -3  -3  522.95   12.80
   2   3   3  505.55   12.80
   2   3   3  524.55   14.10
   2   3   3  515.25   13.00
  -3  -3  -3 1337.47   26.60
  -3  -3  -3 1324.17   28.60
   3   3   3 1295.27   28.90
   3   3   3 1307.67   26.80
   3   3   3 1341.67   28.00
  -4  -3  -3  185.18    6.60
   4   3   3  195.18    8.40
   4   3   3  180.68    9.00
   4   3   3  189.38    7.50
  -5  -3  -3 2348.67   43.80
  -5  -3  -3 2397.66   49.30
   5   3   3 2309.27   44.10
   5   3   3 2426.56   49.40
   5   3   3 2264.17   47.80
  -6  -3  -3  295.77    8.90
  -6  -3  -3  314.47   13.90
   6   3   3  269.67   12.20
   6   3   3  319.27   13.60
   6   3   3  287.97    9.70
  -7  -3  -3 1668.53   32.60
  -7  -3  -3 1717.43   42.00
   7   3   3 1670.63   40.50
   7   3   3 1711.63   38.60
   7   3   3 1648.44   33.20
   8   3   3   73.09    9.70
   8   3   3   53.79    7.90
   8   3   3   67.69    9.10
  -9  -3  -3   10.80    7.30
   9   3   3    8.10    5.70
   9   3   3   12.50    6.70
   9   3   3   10.50    5.40
 -10  -3  -3   -9.60    7.50
  10   3   3    0.50    5.80
  10   3   3    0.50    5.90
  10   3   3  -10.70    7.30
  11  -4  -3   82.19   10.60
  11  -4  -3   93.29   13.40
  10  -4  -3  137.29   12.10
  10  -4  -3  114.79   11.10
   9  -4  -3    7.00    3.30
   9  -4  -3   10.00    5.30
   8  -4  -3   22.90    5.00
   8  -4  -3   18.30    3.70
   8  -4  -3   16.10    4.80
   7  -4  -3    2.40    2.80
   7  -4  -3    0.50    2.40
   6  -4  -3   51.89    4.80
   6  -4  -3   60.29    5.50
   6  -4  -3   61.09    5.30
   6  -4  -3   50.09    5.00
   5  -4  -3  253.37    9.00
   5  -4  -3  252.77    9.00
   5  -4  -3  259.27    9.60
   5  -4  -3  264.77    9.70
   4  -4  -3   16.40    3.20
   4  -4  -3   14.20    2.60
   4  -4  -3   15.70    2.90
   4  -4  -3   17.40    2.60
   3  -4  -3  135.79    4.80
   3  -4  -3  145.39    6.60
   3  -4  -3  135.69    6.20
   2  -4  -3 1164.08   24.40
   2  -4  -3 1183.28   25.30
   2  -4  -3 1220.58   21.60
  -2   4   3 1175.58   24.60
   1  -4  -3  450.75   11.90
   1  -4  -3  457.05   12.60
  -1   4   3  446.76   11.90
   0  -4  -3   26.20    3.40
   0  -4  -3   33.20    2.70
   0  -4  -3   30.90    3.50
   0   4   3   28.90    1.50
   0   4   3   28.30    3.60
  -1  -4  -3   54.89    3.80
  -1  -4  -3   49.40    4.40
  -1  -4  -3   50.09    4.00
   1   4   3   46.90    3.00
   1   4   3   51.79    4.40
   1   4   3   47.80    4.50
  -2  -4  -3 1158.28   24.40
  -2  -4  -3 1141.89   24.70
   2   4   3 1139.59   24.40
   2   4   3 1146.89   24.00
   2   4   3 1135.89   25.70
  -3  -4  -3   48.70    3.90
  -3  -4  -3   53.79    5.00
   3   4   3   49.60    4.80
   3   4   3   49.99    5.60
  -4  -4  -3  244.08   10.60
  -4  -4  -3  256.87    8.50
   4   4   3  236.98    9.70
   4   4   3  252.47   11.00
   4   4   3  242.88    9.10
  -5  -4  -3  562.04   14.30
  -5  -4  -3  577.24   18.50
   5   4   3  566.54   17.30
   5   4   3  577.24   15.10
   5   4   3  558.44   18.40
  -6  -4  -3    0.70    4.30
  -6  -4  -3   -0.10    2.20
   6   4   3    1.60    3.10
   6   4   3   -0.80    3.90
   6   4   3    1.80    2.80
  -7  -4  -3  162.18   12.20
  -7  -4  -3  137.89    6.80
   7   4   3  152.08   10.90
   7   4   3  151.88   10.40
   8   4   3   67.29    9.40
   8   4   3   79.89    9.30
   8   4   3   50.09    8.30
  -9  -4  -3    0.30    5.80
   9   4   3    8.30    5.30
   9   4   3    0.60    5.50
   9   4   3    4.50    7.10
 -10  -4  -3   35.00   11.00
  10   4   3   22.60    9.40
  10   4   3   29.60    8.10
  10   4   3   25.70    8.10
  11  -5  -3  171.28   14.20
  11  -5  -3  143.49   13.90
  11  -5  -3  159.78   14.80
  10  -5  -3   26.70    7.40
  10  -5  -3   35.60    7.40
  10  -5  -3   38.80    5.50
   9  -5  -3   44.00    7.10
   9  -5  -3   48.80    6.50
   9  -5  -3   36.20   10.60
   9  -5  -3   35.20    6.90
   8  -5  -3    8.40    4.60
   8  -5  -3    6.90    3.80
   8  -5  -3    3.70    3.50
   8  -5  -3    8.50    3.90
   7  -5  -3  392.26   13.60
   7  -5  -3  391.36   14.50
   7  -5  -3  401.66   13.90
   7  -5  -3  388.56   12.90
   6  -5  -3   47.30    4.80
   6  -5  -3   47.80    4.60
   6  -5  -3   47.70    5.30
   6  -5  -3   40.40    4.80
   5  -5  -3   84.19    5.70
   5  -5  -3   87.39    5.00
   5  -5  -3   87.09    5.40
   5  -5  -3   85.59    6.00
   4  -5  -3   95.59    5.20
   4  -5  -3  105.99    6.10
   4  -5  -3   95.59    6.10
   4  -5  -3   98.59    4.70
   3  -5  -3  442.26   10.10
   3  -5  -3  444.06   12.80
   3  -5  -3  427.86   13.00
  -3   5   3  425.46   12.70
   2  -5  -3   61.69    2.60
   2  -5  -3   57.99    5.00
   2  -5  -3   66.79    4.80
  -2   5   3   64.49    5.00
  -2   5   3   61.59    3.10
   1  -5  -3  520.85   14.20
   1  -5  -3  512.25   14.50
   1  -5  -3  537.05   11.30
  -1   5   3  509.75   14.10
  -1   5   3  516.65   10.20
   0  -5  -3   31.40    4.20
   0  -5  -3   29.80    2.90
   0  -5  -3   32.40    4.40
   0   5   3   28.40    2.00
   0   5   3   29.30    4.10
  -1  -5  -3  520.65   12.90
  -1  -5  -3  485.65   13.90
  -1  -5  -3  489.25   14.40
   1   5   3  489.45   12.00
   1   5   3  495.75   14.50
  -2  -5  -3  326.47   10.70
  -2  -5  -3  324.77   10.80
  -2  -5  -3  329.47   11.80
   2   5   3  339.27   10.10
   2   5   3  331.07   11.90
  -3  -5  -3  124.09    6.30
  -3  -5  -3  138.99    7.70
  -3  -5  -3  123.49    7.60
   3   5   3  122.09    6.30
   3   5   3  112.89    7.60
  -4  -5  -3  786.02   21.90
  -4  -5  -3  821.22   19.60
   4   5   3  815.82   21.10
   4   5   3  793.72   22.30
  -5  -5  -3  531.85   14.50
  -5  -5  -3  516.15   18.00
   5   5   3  572.34   17.60
   5   5   3  556.54   18.80
  -6  -5  -3   79.59    5.70
  -6  -5  -3   94.59    9.20
   6   5   3   95.19    8.30
   6   5   3   82.99    9.00
  -7  -5  -3   40.00    6.60
  -7  -5  -3   37.20    4.40
   7   5   3   37.10    6.80
  -8  -5  -3   17.80    3.60
  -8  -5  -3   15.40    5.80
   8   5   3   19.60    6.60
   8   5   3   23.10    5.70
  -9  -5  -3    0.20    7.90
   9   5   3   -2.30    6.00
   9   5   3   -4.60    7.70
   9   5   3    5.80    6.40
 -10  -5  -3    6.00   11.10
  10   5   3    6.30    9.20
  10   5   3   -5.00    7.20
  10   5   3    0.20    6.80
  10  -6  -3   28.00    6.20
  10  -6  -3   28.50    7.80
  10  -6  -3   32.80    7.60
  10  -6  -3   20.30    6.20
   9  -6  -3   18.60    5.40
   9  -6  -3    9.90    6.10
   9  -6  -3    0.60    4.30
   9  -6  -3    6.60    5.10
   8  -6  -3   16.40    4.60
   8  -6  -3    7.70    3.90
   8  -6  -3   13.70    4.50
   8  -6  -3    0.50    4.20
   7  -6  -3  151.18    8.20
   7  -6  -3  147.69    9.60
   7  -6  -3  156.78    8.60
   7  -6  -3  147.49    8.80
   6  -6  -3  523.85   14.70
   6  -6  -3  531.55   16.20
   6  -6  -3  504.45   14.70
   6  -6  -3  506.35   16.50
   5  -6  -3  600.64   15.30
   5  -6  -3  579.34   17.10
   5  -6  -3  581.04   14.70
   5  -6  -3  595.54   17.40
   4  -6  -3  199.68    7.10
   4  -6  -3  188.08    8.80
   4  -6  -3  185.98    8.90
   4  -6  -3  198.98    6.70
   3  -6  -3    4.50    2.50
   3  -6  -3    4.50    2.30
   3  -6  -3    4.00    1.10
  -3   6   3    6.90    3.20
  -3   6   3    6.20    1.90
   2  -6  -3    5.60    2.50
   2  -6  -3   14.00    1.80
   2  -6  -3   11.30    3.10
  -2   6   3   13.50    1.80
  -2   6   3   10.80    3.10
   1  -6  -3  122.39    7.00
   1  -6  -3  130.89    7.40
   1  -6  -3  126.59    4.70
  -1   6   3  128.79    4.00
  -1   6   3  125.09    7.20
   0  -6  -3   24.90    3.70
   0  -6  -3   20.20    3.00
   0  -6  -3   22.20    3.80
   0   6   3   23.90    4.00
   0   6   3   21.90    2.10
  -1  -6  -3  449.46   14.00
  -1  -6  -3  457.05   14.60
  -1  -6  -3  458.75   12.60
   1   6   3  464.55   14.60
   1   6   3  468.85   11.70
  -2  -6  -3  966.80   22.90
  -2  -6  -3  952.40   24.40
  -2  -6  -3  925.31   22.30
   2   6   3  944.91   21.30
   2   6   3  968.40   24.30
  -3  -6  -3  300.57   11.80
  -3  -6  -3  318.27   11.10
  -3  -6  -3  316.27   12.80
   3   6   3  336.27   11.00
   3   6   3  323.37   13.00
  -4  -6  -3  849.91   23.30
  -4  -6  -3  809.02   20.70
   4   6   3  838.02   24.00
   4   6   3  877.31   22.30
  -5  -6  -3   10.30    3.10
  -5  -6  -3    0.90    4.00
   5   6   3   10.20    3.90
   5   6   3    3.10    4.10
  -6  -6  -3  277.17   10.70
  -6  -6  -3  286.67   14.50
   6   6   3  280.07   13.30
  -7  -6  -3   11.70    4.70
  -7  -6  -3   14.60    3.60
   7   6   3    6.60    5.50
   7   6   3    5.60    5.30
  -8  -6  -3   88.39   12.00
  -8  -6  -3   88.79    6.90
   8   6   3   97.19   12.70
   8   6   3   82.59   10.50
  -9  -6  -3   28.90    9.30
   9   6   3   40.70    7.90
   9   6   3   12.90    7.20
   9   6   3   16.10    8.70
  10  -7  -3    4.20    6.20
  10  -7  -3    5.90    5.40
  10  -7  -3   -1.20    7.20
  10  -7  -3    1.70    5.80
   9  -7  -3    8.20    6.40
   9  -7  -3   -2.00    4.70
   9  -7  -3   -5.90    5.00
   9  -7  -3   -2.70    4.10
   8  -7  -3    3.90    4.80
   8  -7  -3    5.50    4.00
   8  -7  -3    5.70    3.30
   8  -7  -3   12.70    4.90
   7  -7  -3   12.80    4.80
   7  -7  -3   16.20    3.90
   7  -7  -3   11.20    3.20
   7  -7  -3    6.50    4.30
   6  -7  -3  482.85   14.00
   6  -7  -3  477.45   16.40
   6  -7  -3  495.65   13.80
   6  -7  -3  490.35   16.80
   5  -7  -3    5.40    2.00
   5  -7  -3    5.00    2.20
   5  -7  -3    6.00    3.70
   5  -7  -3    3.80    3.40
   4  -7  -3  807.92   22.10
   4  -7  -3  812.02   17.60
   4  -7  -3  818.02   21.80
   3  -7  -3   52.59    5.90
   3  -7  -3   54.79    3.30
   3  -7  -3   55.99    5.50
  -3   7   3   49.20    3.90
  -3   7   3   45.70    5.80
   2  -7  -3  317.27   11.80
   2  -7  -3  315.67    7.90
  -2   7   3  309.07    8.20
  -2   7   3  321.57   12.00
   1  -7  -3   35.10    4.80
   1  -7  -3   38.50    5.30
   1  -7  -3   32.50    3.00
  -1   7   3   30.50    2.60
  -1   7   3   38.40    5.10
   0  -7  -3    6.30    2.90
   0  -7  -3    2.10    2.70
   0  -7  -3    2.40    1.80
   0   7   3   -0.60    2.70
   0   7   3   -0.40    1.20
  -1  -7  -3   40.80    5.40
  -1  -7  -3   45.00    4.70
  -1  -7  -3   50.99    5.50
   1   7   3   48.20    3.30
   1   7   3   49.00    3.50
   1   7   3   46.80    5.90
  -2  -7  -3  582.64   16.40
  -2  -7  -3  572.94   16.90
  -2  -7  -3  553.34   18.10
   2   7   3  566.54   14.90
   2   7   3  570.24   18.00
  -3  -7  -3   18.10    4.40
  -3  -7  -3   19.00    4.20
  -3  -7  -3   21.90    4.30
   3   7   3   22.20    3.60
   3   7   3   12.70    4.30
  -4  -7  -3   81.39    7.90
  -4  -7  -3   76.69    8.30
  -4  -7  -3   79.09    6.40
   4   7   3   54.99   12.30
   4   7   3   75.69    6.30
  -5  -7  -3    1.70    3.40
  -5  -7  -3   -0.80    6.40
   5   7   3   -3.80    3.00
   5   7   3   -1.40    4.00
  -6  -7  -3   77.79    9.40
  -6  -7  -3   66.99    7.20
   6   7   3   76.69    9.20
   6   7   3   68.59    8.30
  -7  -7  -3  180.18   14.10
  -7  -7  -3  196.78    9.70
   7   7   3  183.08   13.60
   7   7   3  188.88   12.80
  -8  -7  -3  405.86   13.40
  -8  -7  -3  415.46   21.10
   8   7   3  399.36   18.70
   8   7   3  394.96   20.20
  -9  -7  -3  -10.80    7.20
   9   7   3    1.00    7.40
   9   7   3    1.50    7.40
   9   7   3   12.00    9.00
   9  -8  -3  125.79   13.10
   9  -8  -3  141.09   10.60
   9  -8  -3  147.89    9.60
   9  -8  -3  129.19   11.90
   8  -8  -3  222.18   14.40
   8  -8  -3  284.37   10.90
   8  -8  -3  234.68   11.60
   8  -8  -3  231.08   13.80
   7  -8  -3  157.48   11.30
   7  -8  -3  171.58    8.90
   7  -8  -3  172.58   11.70
   7  -8  -3  167.98    8.10
   6  -8  -3   66.99    5.70
   6  -8  -3   69.79    8.20
   6  -8  -3   73.89    8.20
   5  -8  -3  300.37   13.00
   5  -8  -3  278.47    9.10
   5  -8  -3  267.27   12.60
   4  -8  -3  426.36   15.40
   4  -8  -3  398.76   14.70
   4  -8  -3  408.86   10.90
  -4   8   3  427.56   12.10
   3  -8  -3   20.40    2.70
   3  -8  -3    7.00    3.10
   3  -8  -3   13.20    4.00
  -3   8   3   13.40    4.60
  -3   8   3   14.10    2.60
   2  -8  -3  290.67   12.10
   2  -8  -3  275.47   12.20
  -2   8   3  292.27    8.20
  -2   8   3  280.27   12.10
   1  -8  -3    1.40    1.70
   1  -8  -3    1.20    2.90
   1  -8  -3   -0.40    2.80
  -1   8   3    0.70    3.20
  -1   8   3    2.00    1.50
   0  -8  -3    2.60    2.10
   0  -8  -3    2.00    3.50
   0  -8  -3    0.40    2.90
   0   8   3    2.40    1.70
   0   8   3   -1.90    3.20
  -1  -8  -3  110.79    6.70
  -1  -8  -3  113.49    8.20
  -1  -8  -3  111.79    8.20
   1   8   3  119.09    5.40
   1   8   3  115.99    5.10
   1   8   3  122.69    8.80
  -2  -8  -3   27.90    5.40
  -2  -8  -3   28.70    4.90
  -2  -8  -3   25.40    4.20
   2   8   3   24.60    3.60
   2   8   3   35.60    6.70
  -3  -8  -3  158.78    9.60
  -3  -8  -3  173.18   10.80
  -3  -8  -3  157.98    9.30
   3   8   3  160.28   10.90
   3   8   3  166.18    8.10
  -4  -8  -3   24.00    5.00
  -4  -8  -3    8.60    5.00
  -4  -8  -3   17.90    4.70
   4   8   3   24.40    6.40
   4   8   3   20.30    4.20
  -5  -8  -3  655.73   22.40
  -5  -8  -3  677.93   19.70
   5   8   3  645.54   20.20
  -6  -8  -3  185.28   10.30
  -6  -8  -3  162.38   12.80
   6   8   3  132.09   16.40
   6   8   3  174.38   12.70
  -7  -8  -3  497.25   22.00
  -7  -8  -3  501.55   16.50
   7   8   3  473.35   19.40
   7   8   3  466.95   21.50
  -8  -8  -3   74.19   11.60
  -8  -8  -3   93.19    8.90
   8   8   3   88.49   11.40
   8   8   3   61.59    8.30
   9  -9  -3   -0.20    7.40
   9  -9  -3    2.80    4.10
   9  -9  -3    1.40    5.10
   9  -9  -3    3.40    7.60
   8  -9  -3  458.15   20.10
   8  -9  -3  475.35   16.30
   8  -9  -3  483.15   20.10
   7  -9  -3  155.78   12.70
   7  -9  -3  171.58   15.60
   7  -9  -3  156.28    8.50
   6  -9  -3   22.60    6.40
   6  -9  -3   30.10    4.00
   6  -9  -3   23.80    6.50
   5  -9  -3  158.08    6.90
   5  -9  -3  159.58   10.80
   5  -9  -3  178.68   11.20
   4  -9  -3   73.99    7.70
   4  -9  -3   63.49    7.60
   4  -9  -3   66.69    4.40
  -4   9   3   73.19    5.90
   3  -9  -3   68.69    8.80
   3  -9  -3   54.29    3.90
   3  -9  -3   67.69    7.20
  -3   9   3   56.99    5.00
  -3   9   3   56.09    8.10
   2  -9  -3   11.40    3.60
   2  -9  -3    5.80    3.60
  -2   9   3   10.30    2.50
  -2   9   3    7.80    4.30
   1  -9  -3   21.80    4.40
   1  -9  -3   21.10    4.40
  -1   9   3   28.70    5.60
  -1   9   3   35.00    3.60
   0  -9  -3  401.36   11.70
   0  -9  -3  378.46   15.40
   0   9   3  390.96   10.20
   0   9   3  399.96   18.80
  -1  -9  -3   27.10    4.30
  -1  -9  -3   37.10    6.70
  -1  -9  -3   29.10    5.30
   1   9   3   31.30    3.70
   1   9   3   25.50    6.00
  -2  -9  -3  970.40   24.40
  -2  -9  -3  943.71   26.20
  -2  -9  -3  921.91   27.30
   2   9   3  964.20   21.10
   2   9   3  931.21   22.10
   2   9   3  986.90   27.50
  -3  -9  -3   82.09    9.70
  -3  -9  -3   82.89    8.00
  -3  -9  -3   78.49    7.90
   3   9   3   86.39    6.50
  -4  -9  -3  150.28   12.80
  -4  -9  -3  160.68   10.40
  -4  -9  -3  156.38   11.10
   4   9   3  164.58    9.40
  -5  -9  -3  130.09   10.20
  -5  -9  -3  145.89   11.60
   5   9   3  124.09    9.70
  -6  -9  -3   34.50    7.50
  -6  -9  -3   41.70    6.70
   6   9   3   41.00    7.60
   6   9   3   23.70    5.70
  -7  -9  -3    9.00    7.30
  -7  -9  -3    8.80    5.50
   7   9   3   11.20    5.90
   7   9   3    4.70    8.20
  -8  -9  -3   53.59    9.70
  -8  -9  -3   53.69    7.70
   8   9   3   53.99   12.30
   8   9   3   49.00    8.50
   8 -10  -3  148.89    9.30
   8 -10  -3  130.59   14.20
   8 -10  -3  115.39   14.10
   7 -10  -3   -3.80    3.50
   7 -10  -3    1.20    6.40
   7 -10  -3   -5.20    6.20
   6 -10  -3   82.79   11.50
   6 -10  -3   97.49   11.40
   6 -10  -3   87.89    6.40
   5 -10  -3    4.80    6.10
   5 -10  -3   -1.20    2.20
   5 -10  -3   -1.80    4.80
   4 -10  -3    3.80    2.00
   4 -10  -3    1.30    4.30
  -4  10   3   11.00    3.40
   3 -10  -3  104.89    9.30
   3 -10  -3  102.39    5.20
   3 -10  -3  106.99   10.90
  -3  10   3  107.79    6.40
  -3  10   3   92.79    9.40
   2 -10  -3    0.70    4.00
   2 -10  -3    8.00    4.10
  -2  10   3    7.60    5.00
  -2  10   3   -0.10    2.30
   1 -10  -3  225.18   13.00
   1 -10  -3  223.38   12.40
  -1  10   3  233.38    7.80
  -1  10   3  213.08   12.60
   0 -10  -3  165.38   11.70
   0 -10  -3  175.18    8.00
   0 -10  -3  172.08   11.70
   0  10   3  162.18    6.60
   0  10   3  174.38   11.50
  -1 -10  -3  202.08   12.90
  -1 -10  -3  198.48    9.60
  -1 -10  -3  205.68   12.40
   1  10   3  205.98    7.60
   1  10   3  208.58   12.60
  -2 -10  -3  522.85   16.90
  -2 -10  -3  500.85   18.90
  -2 -10  -3  481.35   23.80
   2  10   3  500.55   13.60
   2  10   3  509.75   14.50
  -3 -10  -3   27.40    5.50
  -3 -10  -3   20.00    6.40
  -3 -10  -3   26.10    6.10
   3  10   3   31.70    4.80
   3  10   3   27.90    4.30
  -4 -10  -3    0.40    4.70
  -4 -10  -3    3.60    5.20
  -4 -10  -3    4.90    5.40
   4  10   3    4.70    3.90
  -5 -10  -3   -6.30    5.10
  -5 -10  -3   -0.60    5.20
   5  10   3   -5.40    5.10
   5  10   3    4.20    7.10
  -6 -10  -3   16.40    7.70
  -6 -10  -3    9.30    6.40
   6  10   3   16.50    5.70
   6  10   3   10.00    8.30
  -7 -10  -3   35.60    7.70
  -7 -10  -3   41.50   10.10
   7  10   3   36.90   10.40
   7  10   3   37.80    8.40
   7 -11  -3  114.29   13.80
   7 -11  -3   93.69   11.40
   7 -11  -3  107.29    7.60
   6 -11  -3   10.00    3.60
   6 -11  -3   15.20    7.20
   6 -11  -3   12.30    7.20
   5 -11  -3   -1.60    5.90
   5 -11  -3    1.50    7.10
   5 -11  -3   -2.90    2.80
   4 -11  -3  227.98   15.00
   4 -11  -3  243.98   14.90
   4 -11  -3  234.98    8.60
  -4  11   3  239.28   10.10
   3 -11  -3   35.10    7.50
   3 -11  -3   38.00    7.30
  -3  11   3   38.20    4.70
   2 -11  -3  310.17   16.30
   2 -11  -3  300.87   16.30
  -2  11   3  307.47   10.00
   1 -11  -3  217.18   14.10
   1 -11  -3  212.58   14.00
  -1  11   3  202.88    7.90
   0 -11  -3    9.50    5.30
   0 -11  -3   10.30    5.40
   0 -11  -3   10.50    3.70
   0  11   3   14.10    3.20
  -1 -11  -3   51.29    9.10
  -1 -11  -3   47.90    8.80
  -1 -11  -3   40.70    5.40
   1  11   3   42.90    5.10
  -2 -11  -3   14.10    7.20
  -2 -11  -3   11.60    4.70
  -2 -11  -3   32.90    7.40
   2  11   3   12.80    3.80
  -3 -11  -3  164.48   12.80
  -3 -11  -3  162.38   13.60
  -3 -11  -3  157.28   11.60
   3  11   3  150.18    8.60
   3  11   3  152.58    8.80
  -4 -11  -3    8.50    6.00
  -4 -11  -3   12.70    6.80
  -4 -11  -3   14.10    6.10
   4  11   3    5.50    7.10
   4  11   3    0.00    4.30
  -5 -11  -3  172.38   13.60
  -5 -11  -3  149.99   13.60
   5  11   3  162.98   16.30
   5  11   3  181.98   12.30
  -6 -11  -3   30.90    8.40
  -6 -11  -3   38.10    8.30
   6  11   3   31.10    7.80
   6  11   3   36.90   10.40
   6 -12  -3  369.76   20.70
   6 -12  -3  366.46   12.70
   6 -12  -3  396.46   20.60
   5 -12  -3   15.40    7.10
   5 -12  -3   14.80    7.10
   5 -12  -3   20.10    4.10
   4 -12  -3   62.59   10.30
   4 -12  -3  102.19   12.20
  -4  12   3   90.79    8.20
   3 -12  -3   51.89   10.50
   3 -12  -3   56.49    9.00
  -3  12   3   56.19    6.90
  -3  12   3   47.20    9.40
   2 -12  -3   88.99   12.20
   2 -12  -3   91.29   12.30
  -2  12   3  106.09    7.10
  -2  12   3   93.99   12.10
   1 -12  -3   11.10    6.40
   1 -12  -3   -1.50    5.70
  -1  12   3    7.80    3.40
  -1  12   3   -5.20    5.80
   0 -12  -3   91.49   11.90
   0 -12  -3   56.69    8.30
   0  12   3   80.89    6.20
   0  12   3   70.49    9.70
  -1 -12  -3    7.00    6.80
  -1 -12  -3   12.30    4.70
  -1 -12  -3   19.00    7.40
   1  12   3   10.40    3.50
   1  12   3    5.40    6.70
  -2 -12  -3   20.20    7.00
  -2 -12  -3   22.80    7.30
  -2 -12  -3   19.90    5.50
   2  12   3   17.80    4.40
   2  12   3   15.60    7.40
  -3 -12  -3   62.39   10.30
  -3 -12  -3   74.69   11.40
   3  12   3   57.89    7.90
   3  12   3   56.09   10.10
   3  12   3   58.39    7.20
  -4 -12  -3   26.70    8.50
  -4 -12  -3   41.00    7.70
  -4 -12  -3   30.80    9.40
   4  12   3   31.70    9.50
   4  12   3   30.30    6.40
   4  12   3   24.30    5.50
  -5 -12  -3   17.10    8.00
  -5 -12  -3   46.90    9.80
   5  12   3   46.30    8.50
   5  12   3   25.40    6.60
   5 -13  -3    4.90    8.20
   5 -13  -3   -0.60    8.40
   4 -13  -3    3.30    7.50
   4 -13  -3    0.30    7.50
  -4  13   3   -1.20    5.30
   3 -13  -3   -7.70    7.50
   3 -13  -3  -12.00    6.80
  -3  13   3   -3.10    4.30
  -3  13   3   -0.10    7.90
   2 -13  -3   -5.20    7.90
   2 -13  -3   -4.20    7.40
  -2  13   3    0.30    6.60
  -2  13   3    7.90    4.30
   1 -13  -3   14.20    7.30
   1 -13  -3   15.30    9.90
  -1  13   3   22.80    4.40
  -1  13   3   28.50    9.00
   0 -13  -3  157.38   15.20
   0 -13  -3  191.68   15.70
   0  13   3  183.08    8.80
   0  13   3  159.58   16.00
  -1 -13  -3   44.00    9.80
  -1 -13  -3   39.20    9.60
   1  13   3   42.80    5.30
   1  13   3   37.50    9.00
  -2 -13  -3    7.40    8.50
  -2 -13  -3    3.90    8.40
  -2 -13  -3   -3.70    5.60
   2  13   3   -1.10    4.70
   2  13   3    7.40    9.00
  -3 -13  -3  183.68   18.30
  -3 -13  -3  182.28   13.70
  -3 -13  -3  148.19   15.40
   3  13   3  197.28   12.30
   3  13   3  180.28   17.60
   3 -14  -3    5.60   10.40
   3 -14  -3    3.50    8.80
  -3  14   3   10.20    5.60
  -3  14   3   -3.00   13.40
   2 -14  -3  139.49   17.30
   2 -14  -3  132.09   16.80
  -2  14   3   99.49   11.90
  -2  14   3  120.99    9.50
   1 -14  -3   65.79   11.50
   1 -14  -3   52.59   11.20
  -1  14   3   54.39   10.90
  -1  14   3   75.69    8.50
   0 -14  -3   -4.90    8.20
   0 -14  -3    3.30    9.20
   0  14   3   17.10    5.00
   0  14   3   41.30   13.50
  -1 -14  -3   42.00   11.20
  -1 -14  -3   28.80    8.70
   1  14   3   25.70    5.30
   1  14  -4   24.80   14.20
   1  14  -4   27.50    6.90
  -1 -14   4   28.30   10.80
   0  14  -4    5.10    6.00
   0  14  -4  -13.50    9.70
   0 -14   4    7.80   10.00
  -1  14  -4   57.59   12.80
   1 -14   4   79.59   11.80
  -2  14  -4   -2.90    6.40
   2 -14   4  -16.30    9.00
  -3  14  -4   -4.40    7.00
   3 -14   4    5.90    9.60
   4  13  -4   99.39   11.10
   4  13  -4   94.39   11.80
   4  13  -4   85.99   11.80
  -4 -13   4  104.29   14.50
  -4 -13   4   95.89   12.90
   3  13  -4   92.99   10.70
   3  13  -4   72.39    8.90
   3  13  -4   97.79   12.60
  -3 -13   4   80.69   12.00
  -3 -13   4   97.79   13.40
   2  13  -4   -4.40    5.60
   2  13  -4    8.20    4.30
   2  13  -4    8.20    8.40
  -2 -13   4    3.60    7.90
   1  13  -4   -1.70    5.00
   1  13  -4    4.00    7.40
  -1 -13   4    2.10    7.10
   0  13  -4   59.29    9.70
   0 -13   4   36.30    8.40
  -1  13  -4    1.30    6.80
   1 -13   4   17.00    8.10
   2 -13   4  279.67   18.30
   3 -13   4   57.99    9.80
  -4  13  -4  169.58   12.90
   4 -13   4  182.58   17.30
   4 -13   4  166.28   11.60
  -5  13  -4  134.59   13.30
   5 -13   4  118.89   16.60
   5 -13   4  121.59   11.40
   5  12  -4   31.80    9.40
   5  12  -4   25.70    7.60
   5  12  -4   43.20    7.70
  -5 -12   4   30.30    8.20
  -5 -12   4   35.10    8.60
   4  12  -4  205.08   16.30
   4  12  -4  198.38   12.00
   4  12  -4  197.78   12.40
  -4 -12   4  235.98   15.00
  -4 -12   4  192.88   16.30
   3  12  -4   -5.50    4.10
   3  12  -4  -13.30    7.00
   3  12  -4    6.50    4.80
  -3 -12   4   -2.20    6.80
   2  12  -4  167.48   14.20
   2  12  -4  181.08    9.00
  -2 -12   4  192.28   14.70
   1  12  -4    9.90    6.90
   1  12  -4   -0.70    4.00
  -1 -12   4   -5.30    6.10
   0  12  -4    6.60    6.20
   0  12  -4    7.80    3.90
   0 -12   4   10.30    6.30
  -1  12  -4  117.49    8.70
  -1  12  -4  123.49   11.90
   1 -12   4  112.99   12.20
  -2  12  -4  132.09    9.60
  -2  12  -4  131.89   12.40
   2 -12   4  141.39   13.00
  -3  12  -4   63.19    8.40
   3 -12   4   49.40    9.90
   3 -12   4   45.50    8.90
   4 -12   4  188.28   15.10
   4 -12   4  197.18   11.50
  -5  12  -4   22.60    6.60
   5 -12   4   39.00    6.40
   5 -12   4   41.70    9.40
  -6  12  -4   53.19    8.10
   6 -12   4   57.49   11.10
   6 -12   4   45.70    7.30
   6  11  -4  176.98   16.50
   6  11  -4  183.18   14.10
   6  11  -4  185.78   13.10
  -6 -11   4  189.78   16.40
  -6 -11   4  180.38   12.90
   5  11  -4   86.69    9.80
   5  11  -4   83.59   10.60
   5  11  -4   86.79   11.10
  -5 -11   4   95.49   13.00
  -5 -11   4   70.19    9.30
   4  11  -4   35.00    6.20
   4  11  -4   35.60    7.40
  -4 -11   4   39.50    7.20
  -4 -11   4   50.19    8.90
   3  11  -4    3.10    4.00
   3  11  -4   12.70    6.00
   3  11  -4    3.60    4.50
  -3 -11   4    7.30    6.70
   2  11  -4   92.49    7.10
   2  11  -4   86.39    7.90
   2  11  -4   98.09   10.60
  -2 -11   4  101.29   11.40
   1  11  -4  367.76   13.50
   1  11  -4  347.27   10.80
   1  11  -4  372.46   16.60
   0  11  -4  492.85   15.80
   0  11  -4  518.75   19.80
   0 -11   4  522.75   20.60
  -1  11  -4  225.88   10.30
   1 -11   4  219.88   13.90
  -2  11  -4  132.99    8.60
   2 -11   4  121.99    8.70
   2 -11   4  134.39   12.00
  -3  11  -4  346.67   13.60
   3 -11   4  348.87   13.50
   3 -11   4  353.66   17.50
  -4  11  -4   37.90    6.00
   4 -11   4   41.80    5.80
   4 -11   4   44.40    8.40
   5 -11   4  217.18   11.80
   5 -11   4  232.28   15.30
  -6  11  -4   16.00    6.70
   6 -11   4   10.90    5.40
   6 -11   4    8.00    7.10
  -7  11  -4   17.00    6.70
   7 -11   4   28.70    9.90
   7 -11   4   22.40    6.60
   7  10  -4   90.29   12.30
   7  10  -4   86.39   12.50
  -7 -10   4  102.89   10.50
   6  10  -4   29.20    6.90
   6  10  -4   20.10    7.40
  -6 -10   4   35.50    6.20
  -6 -10   4   19.90    7.30
   5  10  -4   73.29    9.70
   5  10  -4   72.69    9.20
  -5 -10   4   85.79    9.00
  -5 -10   4   94.19   11.20
   4  10  -4    6.60    5.50
   4  10  -4    0.00    4.10
   4  10  -4    2.80    3.80
  -4 -10   4    2.20    5.80
   3  10  -4   82.69    7.40
   3  10  -4   67.79    8.90
   3  10  -4   70.69    7.40
  -3 -10   4   66.89    9.60
   2  10  -4  337.37   12.80
   2  10  -4  360.86   15.80
   2  10  -4  331.37   12.10
  -2 -10   4  342.27   16.20
   1  10  -4   88.69    5.70
   1  10  -4   88.39    9.30
   1  10  -4   75.29   10.80
  -1 -10   4   83.29    9.40
   0  10  -4  263.17   13.60
   0  10  -4  269.77   10.80
   0 -10   4  265.57   13.80
  -1  10  -4  165.98    8.80
  -1  10  -4  183.78   11.00
   1 -10   4  167.08   11.50
  -2  10  -4  268.37   13.40
  -2  10  -4  287.07   11.90
   2 -10   4  273.87   11.10
   2 -10   4  272.27   14.40
  -3  10  -4    3.30    3.40
   3 -10   4    4.40    3.20
   3 -10   4    2.40    6.10
  -4  10  -4   -1.70    3.50
   4 -10   4    5.30    3.80
   4 -10   4    1.00    5.10
  -5  10  -4   97.99    9.30
   5 -10   4   83.99    7.80
   5 -10   4   98.69   11.10
   6 -10   4    4.80    4.30
   6 -10   4  -13.10    5.70
  -7  10  -4   10.60    6.20
   7 -10   4   -4.20    4.80
   7 -10   4   -6.60    6.80
  -8  10  -4   14.30    7.40
   8 -10   4   11.20    8.70
   8 -10   4    5.90    5.70
   8   9  -4   72.09   11.10
   8   9  -4   81.89   11.60
   7   9  -4  480.25   20.70
   7   9  -4  451.25   20.60
  -7  -9   4  445.16   14.80
   6   9  -4   24.60    6.30
   6   9  -4   21.60    6.30
  -6  -9   4   35.80    5.90
   5   9  -4  291.37   14.80
   5   9  -4  269.87   13.80
  -5  -9   4  283.17   12.40
  -5  -9   4  294.77   14.90
   4   9  -4   49.10    7.20
   4   9  -4   37.30    6.10
   4   9  -4   53.39    6.70
  -4  -9   4   41.10    7.40
   3   9  -4  123.89   10.00
   3   9  -4   99.19    7.50
   3   9  -4  118.99    8.10
  -3  -9   4  120.99    9.90
   2   9  -4   53.19    5.90
   2   9  -4   42.20    5.30
  -2  -9   4   59.09    8.20
   1   9  -4   72.39    8.40
   1   9  -4   74.89    6.00
   1   9  -4   68.99    5.30
  -1  -9   4   74.09    8.30
   0   9  -4    6.40    4.70
   0   9  -4    9.00    3.10
   0  -9   4   10.50    4.40
  -1   9  -4   18.30    3.70
   1  -9   4   16.20    4.60
   1  -9   4   24.70    4.00
  -2   9  -4    4.50    2.90
   2  -9   4    1.20    3.50
   2  -9   4    2.30    2.60
  -3   9  -4   14.80    3.80
   3  -9   4   11.70    4.90
   3  -9   4    9.30    3.30
  -4   9  -4    9.00    7.30
   4  -9   4   12.40    4.80
   4  -9   4    4.50    2.90
  -5   9  -4   84.59    8.30
   5  -9   4   77.99    7.20
   5  -9   4   95.29   11.90
  -6   9  -4   -6.10    4.40
   6  -9   4   14.20    4.20
   6  -9   4    7.70    5.80
   7  -9   4  173.68   14.10
   7  -9   4  140.89   10.30
  -8   9  -4  213.68   14.30
   8  -9   4  200.68   16.20
   8  -9   4  226.58   13.00
   9  -9   4   23.20    7.10
   9  -9   4   48.50   10.80
   9   8  -4   61.19    9.60
   9   8  -4   82.19   11.10
   8   8  -4  175.48   14.80
   8   8  -4  171.18   14.70
   7   8  -4   -0.80    6.20
   7   8  -4    0.80    5.70
   6   8  -4  112.99   10.30
   6   8  -4  133.99   10.60
  -6  -8   4  129.29    8.20
   5   8  -4   99.39    8.60
   5   8  -4   93.39    9.20
  -5  -8   4   99.19    7.40
  -5  -8   4  101.09    9.00
   4   8  -4   42.90    5.90
   4   8  -4   32.10    6.10
  -4  -8   4   32.20    5.50
   3   8  -4  548.75   16.10
   3   8  -4  526.75   17.80
   3   8  -4  512.05   16.10
  -3  -8   4  517.95   17.70
   2   8  -4   18.20    3.20
   2   8  -4   21.60    4.90
   2   8  -4   13.00    3.40
  -2  -8   4   17.80    4.30
   1   8  -4 1496.05   30.80
   1   8  -4 1472.95   34.70
   1   8  -4 1496.85   31.60
  -1  -8   4 1546.75   35.30
   0   8  -4    0.00    3.40
   0   8  -4    0.40    2.40
   0   8  -4    0.40    1.50
   0  -8   4    0.20    3.30
  -1   8  -4   65.69    6.70
  -1   8  -4   64.99    5.20
   1  -8   4   61.99    5.00
   1  -8   4   59.89    6.40
  -2   8  -4    2.00    2.40
   2  -8   4    3.20    2.90
   2  -8   4    2.30    2.00
  -3   8  -4  203.28    9.00
   3  -8   4  185.48   10.50
   3  -8   4  191.08    8.30
  -4   8  -4  463.45   15.00
   4  -8   4  430.96   16.70
   4  -8   4  445.86   13.80
  -5   8  -4  346.17   13.70
   5  -8   4  339.97   12.30
   5  -8   4  331.57   15.10
  -6   8  -4  196.48   11.30
   6  -8   4  196.68    9.90
   6  -8   4  186.58   14.10
  -7   8  -4   90.69    7.70
   7  -8   4   85.09   11.00
   7  -8   4   88.99    8.30
   8  -8   4   -3.00    6.50
   8  -8   4    5.80    4.80
   9  -8   4  213.88   17.20
   9  -8   4  222.18   13.80
   9   7  -4   40.50    9.40
   9   7  -4   39.50    9.40
   8   7  -4  100.09   11.50
   8   7  -4   96.99   11.50
   7   7  -4   99.39   10.10
   6   7  -4  542.75   20.10
   6   7  -4  559.84   20.30
  -6  -7   4  563.54   14.80
   5   7  -4   43.90    6.50
   5   7  -4   50.49    7.20
  -5  -7   4   41.20    5.60
   4   7  -4  238.98   11.00
   4   7  -4  237.78   11.40
  -4  -7   4  245.18   11.40
   3   7  -4  179.28    9.60
   3   7  -4  173.78    8.80
  -3  -7   4  185.08    9.30
   2   7  -4    1.60    1.80
   2   7  -4    4.40    2.60
   2   7  -4    2.30    2.80
  -2  -7   4    2.50    2.70
   1   7  -4  186.08    7.80
   1   7  -4  198.98    9.60
   1   7  -4  180.68    7.20
  -1  -7   4  194.28    9.20
   0   7  -4  748.33   20.20
   0   7  -4  742.43   17.80
   0   7  -4  730.03   16.40
   0  -7   4  732.43   20.00
  -1   7  -4  611.44   17.90
  -1   7  -4  602.74   15.60
   1  -7   4  608.64   15.70
   1  -7   4  608.14   17.90
  -2   7  -4  550.14   14.90
   2  -7   4  538.85   17.10
   2  -7   4  571.84   14.90
  -3   7  -4    5.60    2.50
   3  -7   4    5.50    2.90
   3  -7   4    7.10    2.30
  -4   7  -4  322.77   11.80
   4  -7   4  299.07   13.10
   4  -7   4  299.47   10.70
  -5   7  -4   51.09    6.10
   5  -7   4   41.30    4.90
   5  -7   4   38.40    6.30
  -6   7  -4  439.26   15.90
  -6   7  -4  427.56   13.10
   6  -7   4  430.26   17.60
   6  -7   4  429.56   14.40
  -7   7  -4   39.70    5.70
  -7   7  -4   37.30    5.90
   7  -7   4   43.80    4.40
   7  -7   4   36.80    7.60
   7  -7   4   39.30    6.10
  -8   7  -4  125.89   10.10
   8  -7   4  110.89    9.70
   8  -7   4  116.39   12.30
   8  -7   4  113.59    6.60
  -9   7  -4   14.10    6.90
   9  -7   4    4.30    7.50
   9  -7   4   -0.10    3.40
   9  -7   4    6.70    5.30
 -10   7  -4   59.29    9.90
  10  -7   4   31.60    8.50
  10  -7   4   51.19    6.60
  10  -7   4   59.19   11.80
  10  -7   4   51.09    9.00
  10   6  -4   12.20    8.10
  10   6  -4    7.20    8.50
   9   6  -4   66.49   10.20
   9   6  -4   83.39   10.50
   8   6  -4   47.70    7.80
   8   6  -4   33.30    7.80
   7   6  -4  149.19   10.80
   6   6  -4   -4.40    3.80
   6   6  -4    3.60    3.50
  -6  -6   4    1.30    2.30
   5   6  -4   -5.30    3.40
   5   6  -4   -0.50    3.10
  -5  -6   4    4.70    3.30
   4   6  -4   18.50    4.30
   4   6  -4    8.70    2.70
  -4  -6   4   13.40    3.20
   3   6  -4  100.39    7.00
   3   6  -4  103.79    6.50
  -3  -6   4   98.79    6.30
   2   6  -4  135.09    6.70
   2   6  -4  141.49    6.70
   2   6  -4  132.89    7.60
  -2  -6   4  141.29    7.30
   1   6  -4 2510.65   46.50
   1   6  -4 2394.56   46.20
   1   6  -4 2467.95   48.30
  -1  -6   4 2430.66   48.20
   0   6  -4   11.30    2.40
   0   6  -4   13.40    3.10
   0   6  -4   13.80    2.00
   0  -6   4   24.20    3.90
   0  -6   4   10.50    2.30
  -1   6  -4  608.44   15.10
  -1   6  -4  596.44   16.90
   1  -6   4  609.04   17.00
   1  -6   4  616.64   15.20
  -2   6  -4   49.80    4.30
   2  -6   4   45.70    4.00
   2  -6   4   39.00    4.90
  -3   6  -4  116.09    6.30
   3  -6   4  108.79    5.70
   3  -6   4  106.79    7.10
  -4   6  -4  212.18    9.10
   4  -6   4  198.18    8.20
   4  -6   4  207.78   10.20
  -5   6  -4  448.36   14.80
  -5   6  -4  442.96   12.60
   5  -6   4  435.66   16.00
   5  -6   4  448.86   13.80
  -6   6  -4  405.86   13.20
  -6   6  -4  399.46   15.30
   6  -6   4  406.96   11.20
   6  -6   4  406.66   16.10
   6  -6   4  391.36   13.70
  -7   6  -4  167.88    9.60
  -7   6  -4  157.48   10.50
   7  -6   4  161.48    9.40
   7  -6   4  161.78    7.40
  -8   6  -4   32.10    6.30
   8  -6   4   37.40    5.30
   8  -6   4   31.80    5.60
   9  -6   4   61.99    7.50
   9  -6   4   54.19    7.70
   9  -6   4   73.69    7.70
 -10   6  -4   37.20    9.50
  10  -6   4   12.70    6.70
  10  -6   4   19.90    5.70
  10  -6   4   32.70    7.00
  10   5  -4   97.09   13.60
  10   5  -4   90.89   12.80
   9   5  -4  105.09   11.70
   9   5  -4  100.39   11.10
   8   5  -4  103.39   11.30
   8   5  -4  117.29   10.30
   7   5  -4   14.10    5.00
   7   5  -4   10.30    4.20
   6   5  -4  172.18   11.00
   6   5  -4  197.98   10.40
   5   5  -4   65.39    7.00
   5   5  -4   61.19    6.40
   4   5  -4   -1.20    2.70
   4   5  -4   -0.90    1.90
  -4  -5   4    2.70    2.10
   3   5  -4   46.50    4.90
   3   5  -4   41.30    4.20
  -3  -5   4   44.80    4.40
   2   5  -4  118.89    6.20
   2   5  -4  112.59    6.50
   2   5  -4  116.99    6.10
  -2  -5   4  114.99    6.00
   1   5  -4  209.18    7.50
   1   5  -4  214.28    7.50
   1   5  -4  203.18    8.30
  -1  -5   4  207.98    8.10
   0   5  -4 1036.90   22.30
   0   5  -4 1123.39   24.20
   0  -5   4 1063.89   22.70
   0  -5   4 1065.29   23.80
  -1   5  -4 1297.47   28.00
  -1   5  -4 1308.97   26.30
   1  -5   4 1284.47   26.30
   1  -5   4 1292.87   28.10
  -2   5  -4  178.98    7.00
  -2   5  -4  172.58    5.10
   2  -5   4  166.98    7.90
   2  -5   4  177.98    6.90
  -3   5  -4 2406.56   43.30
  -3   5  -4 2413.76   46.40
   3  -5   4 2418.16   48.20
   3  -5   4 2404.56   45.70
  -4   5  -4   60.39    5.30
  -4   5  -4   66.59    4.40
   4  -5   4   63.59    4.80
   4  -5   4   66.59    6.00
  -5   5  -4  268.27   11.00
  -5   5  -4  254.67    9.40
   5  -5   4  263.37   10.00
   5  -5   4  268.27    8.30
  -6   5  -4   17.60    3.80
  -6   5  -4   15.40    4.10
   6  -5   4   10.50    2.70
   6  -5   4   16.20    2.70
  -7   5  -4    2.40    3.70
   7  -5   4    0.60    2.40
   7  -5   4    3.30    2.90
  -8   5  -4   71.69    9.20
   8  -5   4   62.59    7.90
   8  -5   4   57.19    7.70
   8  -5   4   60.99    6.80
  -9   5  -4   32.80    7.60
   9  -5   4   31.00    5.40
   9  -5   4   29.70    6.70
   9  -5   4   41.60    6.60
  10  -5   4  121.09   11.80
  10  -5   4  111.09   11.70
  10   4  -4    3.60    7.00
  10   4  -4    3.10    6.60
   9   4  -4   -0.30    5.10
   9   4  -4   -7.10    5.40
   8   4  -4   22.30    5.50
   8   4  -4   23.50    7.00
   7   4  -4  151.58   11.00
   7   4  -4  165.18    9.70
   6   4  -4  170.08    9.10
   6   4  -4  150.58    9.70
   5   4  -4  467.75   14.50
   4   4  -4  192.78    9.40
   4   4  -4  192.88    8.30
  -4  -4   4  191.38    8.00
   3   4  -4 1811.02   37.80
   3   4  -4 1802.92   35.70
  -3  -4   4 1801.92   36.00
   2   4  -4   29.20    4.00
   2   4  -4   26.70    3.50
  -2  -4   4   24.80    3.30
   1   4  -4  583.94   14.10
   1   4  -4  556.74   13.50
  -1  -4   4  551.04   13.90
   0   4  -4 1444.86   29.00
   0   4  -4 1428.06   28.00
   0  -4   4 1430.46   28.10
   0  -4   4 1457.25   29.10
  -1   4  -4 1039.80   21.20
   1  -4   4 1005.10   21.10
   1  -4   4 1027.20   22.40
  -2   4  -4  157.08    6.40
  -2   4  -4  158.58    5.00
   2  -4   4  158.18    6.20
   2  -4   4  154.48    7.00
  -3   4  -4  819.42   19.00
  -3   4  -4  794.22   17.10
  -4   4  -4    1.00    2.00
  -4   4  -4    2.30    1.90
   4  -4   4   -0.50    1.60
   4  -4   4    0.40    1.10
  -5   4  -4   59.69    5.20
  -5   4  -4   70.59    5.90
   5  -4   4   67.09    4.20
   5  -4   4   63.89    5.20
  -6   4  -4   67.19    6.20
  -6   4  -4   70.79    6.90
   6  -4   4   78.39    6.00
   6  -4   4   72.79    5.00
  -7   4  -4   82.39    7.90
   7  -4   4   96.69    7.50
   7  -4   4   85.49    6.30
   7  -4   4   84.39    7.30
  -8   4  -4   17.30    5.40
   8  -4   4   16.20    4.20
   8  -4   4   10.70    5.90
   8  -4   4   13.70    4.30
  -9   4  -4  381.26   17.90
   9  -4   4  368.36   14.10
   9  -4   4  369.66   16.40
   9  -4   4  364.16   14.90
  10  -4   4  117.59   10.90
  10  -4   4  135.29   10.40
  10  -4   4  125.19   11.90
  11   3  -4   54.09   10.60
  11   3  -4   67.79   10.60
  10   3  -4   90.09   11.20
  10   3  -4   97.29   12.80
   9   3  -4   16.10    6.50
   9   3  -4   19.60    5.80
   8   3  -4  213.88   11.60
   7   3  -4    2.80    3.80
   7   3  -4   -2.90    3.10
   6   3  -4  650.93   18.20
   6   3  -4  646.74   20.80
   5   3  -4   87.09    6.20
   5   3  -4   89.99    7.00
   4   3  -4  321.87   12.20
   4   3  -4  331.77   10.40
   3   3  -4 2844.02   50.69
   3   3  -4 2774.02   53.49
  -3  -3   4 2671.03   50.49
   2   3  -4    9.80    2.30
   2   3  -4    5.30    1.90
  -2  -3   4    9.20    1.90
   1   3  -4  198.18    6.50
   1   3  -4  197.58    6.40
  -1  -3   4  203.58    6.40
   0   3  -4   13.90    2.30
   0   3  -4    9.90    1.70
   0  -3   4    9.80    1.80
   0  -3   4   15.10    2.10
  -1   3  -4   82.79    4.10
   1  -3   4   83.79    3.90
   1  -3   4   84.29    4.30
  -2   3  -4  964.30   20.20
  -2   3  -4  952.30   18.90
   2  -3   4  957.10   20.00
  -3   3  -4    1.00    1.60
  -3   3  -4    0.50    1.50
   3  -3   4    1.40    1.10
   3  -3   4    0.30    1.40
  -4   3  -4  735.23   18.60
  -4   3  -4  744.23   17.80
   4  -3   4  744.13   18.00
   4  -3   4  779.52   17.00
  -5   3  -4   39.10    4.80
  -5   3  -4   41.30    4.70
   5  -3   4   33.40    4.30
   5  -3   4   38.00    4.80
   5  -3   4   35.70    3.70
  -6   3  -4   20.30    3.70
   6  -3   4   21.90    3.50
   6  -3   4   20.50    3.90
   6  -3   4   18.20    3.50
  -7   3  -4  615.44   19.30
   7  -3   4  576.74   16.50
   7  -3   4  576.44   18.20
   7  -3   4  608.84   17.40
  -8   3  -4   79.19   11.00
   8  -3   4   88.29    7.60
   8  -3   4   82.39    7.40
   8  -3   4   80.99   10.90
  -9   3  -4   25.90    7.00
   9  -3   4   26.40    5.20
   9  -3   4   29.60    6.20
   9  -3   4   27.90    6.00
 -10   3  -4   11.70    7.40
  10  -3   4    9.20    4.90
  10  -3   4    0.10    5.30
  10  -3   4    2.20    5.30
 -11   3  -4   91.89   13.00
  11  -3   4   94.09   13.10
  11  -3   4   99.19    9.00
  11  -3   4  100.39   12.70
  11   2  -4  166.18   16.00
  11   2  -4  133.79   13.70
  10   2  -4   82.49   10.80
  10   2  -4   88.59   12.40
   9   2  -4   31.40   10.20
   9   2  -4    4.90    4.60
   8   2  -4  257.07   14.50
   8   2  -4  237.58   11.90
   7   2  -4  232.38   12.60
   7   2  -4  224.78   10.60
   6   2  -4  539.55   15.50
   6   2  -4  510.55   17.80
   5   2  -4  156.28    8.70
   5   2  -4  161.28    7.60
   4   2  -4  337.77    9.90
   4   2  -4  340.27   12.30
   3   2  -4   80.99    5.60
   3   2  -4   78.09    4.20
  -3  -2   4   73.09    3.20
   2   2  -4  137.59    4.60
  -2  -2   4  137.29    4.60
  -2  -2   4  126.49    4.50
   1   2  -4    1.10    1.20
   1   2  -4   -0.10    1.10
  -1  -2   4    1.30    0.90
   0   2  -4   39.00    2.60
   0  -2   4   30.70    2.40
   0  -2   4   32.30    2.40
   1  -2   4 1190.38   22.90
  -2   2  -4  116.19    5.00
  -2   2  -4  110.69    4.40
   2  -2   4  112.29    4.70
  -3   2  -4  140.69    5.90
  -3   2  -4  150.48    6.40
   3  -2   4  144.59    5.40
   3  -2   4  145.79    6.30
   3  -2   4  149.49    6.00
  -4   2  -4   17.50    3.20
  -4   2  -4   27.20    3.80
   4  -2   4   18.40    2.80
   4  -2   4   27.70    3.80
   4  -2   4   20.90    2.90
  -5   2  -4   52.79    5.30
  -5   2  -4   58.49    5.50
   5  -2   4   55.09    4.50
   5  -2   4   53.49    4.90
  -6   2  -4 1010.40   25.80
   6  -2   4 1054.99   24.60
   6  -2   4 1042.80   25.20
   6  -2   4 1029.90   23.20
  -7   2  -4  238.38   12.10
   7  -2   4  228.18    9.40
   7  -2   4  242.28   10.60
  -8   2  -4  242.88   13.60
   8  -2   4  257.67   12.60
   8  -2   4  253.77   10.30
   8  -2   4  274.97   12.30
  -9   2  -4   92.99   11.10
   9  -2   4   92.19    9.20
   9  -2   4  115.99    8.00
   9  -2   4   69.89    8.90
  10  -2   4   53.99    7.30
  10  -2   4   56.49    8.50
  10  -2   4   48.70    7.50
 -11   2  -4   29.40   10.90
  11  -2   4   27.80    7.20
  11  -2   4   16.70    7.80
  11   1  -4  222.78   16.80
  11   1  -4  245.08   16.60
  11   1  -4  228.18   15.10
  10   1  -4    3.50    5.80
  10   1  -4    1.00    6.80
   9   1  -4  163.98   12.90
   9   1  -4  175.18   11.60
   8   1  -4  360.56   16.50
   8   1  -4  372.06   14.30
   7   1  -4  328.77   14.50
   7   1  -4  333.37   12.70
   6   1  -4  779.12   19.60
   6   1  -4  760.32   22.50
   5   1  -4   23.50    3.60
   5   1  -4   23.60    4.60
   4   1  -4   24.40    3.00
   4   1  -4   20.90    3.50
   3   1  -4 1574.54   29.50
   3   1  -4 1671.93   33.60
  -3  -1   4 1589.94   28.70
   2   1  -4  505.05   10.50
   2   1  -4  475.55    9.70
  -2  -1   4  486.95   10.50
   1   1  -4   30.70    2.40
   1   1  -4   35.80    1.80
   1   1  -4   37.70    2.50
  -1  -1   4   35.50    2.60
  -1  -1   4   36.10    1.80
   0   1  -4 1347.87   25.80
   0   1  -4 1352.06   25.00
   0  -1   4 1368.06   25.10
   0  -1   4 1396.96   25.90
  -1   1  -4 1523.35   27.80
  -1   1  -4 1494.15   28.60
   1  -1   4 1487.65   27.60
   1  -1   4 1505.85   28.60
  -2   1  -4  339.37    9.20
  -2   1  -4  351.86    9.20
   2  -1   4  348.27    9.00
   2  -1   4  353.66    9.50
   2  -1   4  362.96    9.00
  -3   1  -4  197.28    7.20
  -3   1  -4  191.18    7.20
   3  -1   4  197.68    6.80
   3  -1   4  201.48    7.10
   3  -1   4  195.18    6.90
  -4   1  -4  237.98    9.00
  -4   1  -4  237.78    8.90
   4  -1   4  233.78    8.50
   4  -1   4  223.98    7.90
   4  -1   4  231.78    8.30
  -5   1  -4  343.27   12.20
   5  -1   4  338.07   11.20
   5  -1   4  351.96   10.50
  -6   1  -4  199.08    9.90
   6  -1   4  203.48    9.10
   6  -1   4  191.08    9.10
   6  -1   4  198.48    8.10
  -7   1  -4  411.16   16.00
   7  -1   4  392.36   14.40
   7  -1   4  377.56   11.80
   7  -1   4  377.76   14.00
  -8   1  -4   93.99    9.70
   8  -1   4   81.49    8.40
   8  -1   4   84.79    6.90
   8  -1   4   94.69    7.80
   9  -1   4   88.09    9.50
   9  -1   4   92.49    7.40
   9  -1   4   96.29    9.80
 -10   1  -4   19.50    7.70
  10  -1   4   16.30    4.50
  10  -1   4   13.00    5.40
  10  -1   4    5.70    6.10
 -11   1  -4   79.89   11.30
  11  -1   4  106.99   13.30
  11  -1   4  107.19   12.80
  11   0  -4   75.29    9.60
  11   0  -4   70.39   10.30
  10   0  -4   86.09   10.90
  10   0  -4   82.49   11.60
   9   0  -4   10.30    5.40
   8   0  -4  141.59   10.20
   7   0  -4   -1.60    2.40
   6   0  -4   81.59    6.90
   5   0  -4   70.09    6.10
   4   0  -4 1054.29   24.90
   3   0  -4  297.17    6.90
   3   0  -4  274.57    9.70
  -3   0   4  290.77    7.10
   2   0  -4 2266.77   40.80
  -2   0   4 2356.16   41.00
   1   0  -4   90.19    3.70
  -1   0   4   90.39    3.90
   0   0  -4   13.90    1.50
   0   0  -4   12.30    1.90
   0   0   4   14.90    1.50
   0   0   4   11.20    2.00
  -1   0  -4  993.10   19.30
  -1   0  -4  942.41   18.10
  -1   0  -4  878.71   18.50
   1   0   4  954.70   18.00
   1   0   4  961.90   19.30
  -2   0  -4  944.61   19.50
  -2   0  -4  953.20   19.80
  -2   0  -4  995.10   20.10
   2   0   4  971.00   19.30
   2   0   4  962.40   19.90
  -3   0  -4  267.37    8.60
  -3   0  -4  266.67    7.90
  -3   0  -4  277.77    9.00
   3   0   4  281.67    8.60
   3   0   4  264.17    8.20
   3   0   4  266.97    8.30
  -4   0  -4   14.60    3.10
  -4   0  -4   18.20    2.70
   4   0   4   14.80    2.50
   4   0   4   18.00    3.00
   4   0   4   16.00    2.90
   5   0   4    8.00    2.60
   5   0   4   13.60    3.00
   5   0   4   12.10    2.90
  -6   0  -4  125.19    8.40
   6   0   4  133.19    6.60
   6   0   4  121.99    7.30
   6   0   4  117.99    7.30
  -7   0  -4  280.57   13.50
   7   0   4  268.87   11.90
   7   0   4  256.47    9.50
   7   0   4  256.17   11.50
  -8   0  -4   27.40    5.40
   8   0   4   21.20    4.10
   8   0   4   21.50    4.70
   8   0   4   23.20    4.50
   9   0   4  262.37   14.00
   9   0   4  258.87   13.80
   9   0   4  273.77   10.20
 -10   0  -4   52.29    8.70
  10   0   4   73.79   10.60
  10   0   4   49.10    7.60
 -11   0  -4    6.00   11.10
  11   0   4    6.70    8.40
  11   0   4   10.20    6.90
  11  -1  -4   12.40    7.20
  11  -1  -4   -2.80    6.80
  10  -1  -4   51.99    8.70
  10  -1  -4   38.50    7.00
   9  -1  -4   60.59    8.50
   8  -1  -4    8.90    3.70
   7  -1  -4   43.70    6.10
   6  -1  -4    9.40    3.40
   5  -1  -4   60.49    3.10
   5  -1  -4   60.69    5.60
   4  -1  -4  140.79    7.30
   4  -1  -4  148.09    4.90
   3  -1  -4 1937.81   35.10
  -3   1   4 1921.31   35.10
   2  -1  -4    4.60    1.50
   2  -1  -4    2.10    0.90
  -2   1   4    3.00    1.50
   1  -1  -4 1151.78   20.90
   1  -1  -4 1210.68   23.00
  -1   1   4 1176.78   20.90
  -1   1   4 1198.98   23.10
   0  -1  -4 1381.06   24.30
   0   1   4 1366.86   24.20
   0   1   4 1395.26   25.40
   0   1   4 1413.76   26.80
  -1  -1  -4 1403.76   27.60
  -1  -1  -4 1493.15   27.50
  -1  -1  -4 1443.26   26.20
   1   1   4 1423.26   26.00
   1   1   4 1463.85   27.90
  -2  -1  -4  119.69    5.20
  -2  -1  -4  114.99    4.60
  -2  -1  -4  104.39    4.60
   2   1   4  113.89    5.10
   2   1   4  114.19    4.80
   2   1   4  111.29    4.30
  -3  -1  -4  386.66   11.50
  -3  -1  -4  380.06   10.10
   3   1   4  392.06   10.60
   3   1   4  386.76   10.40
   3   1   4  378.86   11.00
  -4  -1  -4  281.47    8.50
   4   1   4  297.37   10.00
   4   1   4  273.07    8.90
   4   1   4  274.87    9.30
  -5  -1  -4   91.09    6.80
  -5  -1  -4   83.59    4.70
   5   1   4   91.89    6.30
   5   1   4   89.09    5.80
   5   1   4   91.09    5.50
  -6  -1  -4    1.50    2.80
   6   1   4    9.90    3.00
   6   1   4    5.90    2.80
   6   1   4    8.60    3.10
  -7  -1  -4  154.58   12.50
   7   1   4  177.28   10.00
   7   1   4  165.48    7.80
   7   1   4  156.18    9.60
  -8  -1  -4  168.78   12.10
   8   1   4  146.39    7.70
   8   1   4  148.99   10.40
   8   1   4  142.19   10.10
   9   1   4  219.58   13.50
   9   1   4  212.38    9.10
   9   1   4  217.28   13.00
 -10  -1  -4   50.59    9.80
  10   1   4   46.40    7.50
  10   1   4   54.69    8.90
 -11  -1  -4   19.30   11.90
  11   1   4   17.60    7.80
  11   1   4    5.80    7.00
  11  -2  -4    1.20    6.30
  11  -2  -4    0.50    6.00
  10  -2  -4   21.20    6.70
  10  -2  -4   15.70    5.60
   9  -2  -4   29.70    6.90
   9  -2  -4   35.70    6.40
   8  -2  -4   13.40    4.10
   8  -2  -4   18.60    4.70
   7  -2  -4   28.40    5.10
   6  -2  -4  216.58    7.00
   6  -2  -4  215.98   10.30
   5  -2  -4  349.17   12.40
   5  -2  -4  345.57    9.30
   4  -2  -4  526.45   12.50
   4  -2  -4  519.15   14.80
   3  -2  -4 1687.43   31.90
   3  -2  -4 1656.43   30.80
   2  -2  -4 1073.39   21.70
   2  -2  -4 1076.39   20.10
  -2   2   4 1047.50   20.00
  -2   2   4 1066.79   21.80
   1  -2  -4 1004.60   19.10
   1  -2  -4  993.30   20.50
  -1   2   4  987.00   19.00
  -1   2   4  997.50   20.70
   0  -2  -4  158.48    5.90
   0  -2  -4  156.68    5.30
   0   2   4  160.08    6.10
   0   2   4  158.08    5.30
  -1  -2  -4  764.02   16.90
  -1  -2  -4  723.43   16.30
   1   2   4  828.02   14.90
   1   2   4  757.32   17.00
   1   2   4  784.52   17.20
  -2  -2  -4  256.77    8.40
  -2  -2  -4  257.57    7.90
   2   2   4  258.97    8.90
   2   2   4  254.67    8.20
   2   2   4  230.28    7.70
   2   2   4  261.67    7.10
  -3  -2  -4  250.67    9.30
  -3  -2  -4  265.87    8.20
   3   2   4  267.67    8.20
   3   2   4  262.77    8.70
   3   2   4  252.57    8.90
  -4  -2  -4  171.88    8.40
  -4  -2  -4  188.68    6.70
   4   2   4  188.58    8.00
   4   2   4  176.98    7.30
   4   2   4  179.98    7.30
  -5  -2  -4  312.47    9.40
  -5  -2  -4  316.07   12.50
   5   2   4  296.27   10.60
   5   2   4  296.37    9.90
   5   2   4  296.17   11.30
  -6  -2  -4  355.96   10.40
  -6  -2  -4  356.76   14.70
   6   2   4  361.76   13.70
   6   2   4  361.16   11.30
   6   2   4  358.86   12.90
  -7  -2  -4  510.95   19.10
   7   2   4  513.75   17.40
   7   2   4  529.15   14.50
   7   2   4  535.85   18.30
  -8  -2  -4    1.00    4.40
   8   2   4    6.70    3.60
   8   2   4   -1.70    4.00
  -9  -2  -4   16.00    7.60
   9   2   4   15.70    5.50
   9   2   4   30.70    8.30
   9   2   4   23.60    5.90
 -10  -2  -4   28.80    7.50
  10   2   4   47.80    9.50
  10   2   4   26.00    6.90
  10   2   4   41.40    7.20
  11  -3  -4   56.59    9.50
  11  -3  -4   51.89    9.30
  10  -3  -4   49.50    7.40
  10  -3  -4   42.80    8.00
   9  -3  -4  195.38   13.00
   8  -3  -4   68.79    8.20
   8  -3  -4   63.39    6.90
   7  -3  -4  197.48    9.50
   7  -3  -4  191.98   10.50
   7  -3  -4  191.68    7.40
   6  -3  -4 1552.34   33.20
   6  -3  -4 1561.34   35.10
   6  -3  -4 1521.55   30.80
   5  -3  -4  765.22   18.50
   5  -3  -4  752.92   18.00
   5  -3  -4  784.72   20.30
   5  -3  -4  751.42   17.50
   4  -3  -4  137.29    6.10
   4  -3  -4  145.19    5.90
   4  -3  -4  139.19    6.90
   4  -3  -4  137.19    5.90
   3  -3  -4  720.83   16.10
   3  -3  -4  727.73   17.00
   3  -3  -4  750.12   15.50
   2  -3  -4  601.54   14.70
   2  -3  -4  608.44   13.60
   2  -3  -4  617.74   12.00
  -2   3   4  601.34   13.60
  -2   3   4  599.84   14.60
   1  -3  -4  258.27    7.40
   1  -3  -4  248.18    8.30
  -1   3   4  247.68    8.40
  -1   3   4  251.77    7.40
   0  -3  -4  791.52   17.90
   0  -3  -4  796.92   16.40
   0  -3  -4  786.52   17.40
   0   3   4  789.02   17.30
   0   3   4  794.22   18.10
  -1  -3  -4  283.97    8.90
  -1  -3  -4  295.27    9.20
  -1  -3  -4  301.97    8.50
   1   3   4  282.47    9.20
   1   3   4  288.27    6.60
   1   3   4  271.77    7.90
   1   3   4  270.47    9.00
  -2  -3  -4 1185.28   24.70
  -2  -3  -4 1159.28   24.90
   2   3   4 1200.28   22.90
   2   3   4 1157.98   25.70
   2   3   4 1180.38   24.30
   2   3   4 1149.89   24.70
  -3  -3  -4   38.90    3.60
  -3  -3  -4   33.90    4.40
   3   3   4   35.30    3.10
   3   3   4   39.00    4.50
   3   3   4   35.00    3.60
   3   3   4   45.80    5.10
  -4  -3  -4   86.29    6.50
  -4  -3  -4   79.59    4.50
   4   3   4   76.79    6.50
   4   3   4   80.59    4.90
   4   3   4   74.49    5.50
   4   3   4   75.89    5.40
  -5  -3  -4  401.66   14.90
  -5  -3  -4  418.46   11.60
   5   3   4  412.96   15.20
   5   3   4  414.76   12.40
   5   3   4  437.86   14.30
   5   3   4  374.26   12.50
  -6  -3  -4  292.17    9.40
  -6  -3  -4  278.07   13.10
   6   3   4  277.77   13.30
   6   3   4  283.47   12.40
   6   3   4  281.87   10.10
   6   3   4  273.57   11.50
  -7  -3  -4  116.09    6.40
   7   3   4  129.99    9.10
   7   3   4  121.59    9.90
   7   3   4  135.19    7.50
   7   3   4  112.39    9.10
   8   3   4  219.88   13.20
   8   3   4  221.28    9.60
   8   3   4  208.78   13.40
  -9  -3  -4   52.29    8.80
   9   3   4   81.49   10.90
   9   3   4   80.59   10.90
   9   3   4   79.89   10.00
 -10  -3  -4    3.60    9.00
  10   3   4   -9.10    5.90
  10   3   4  -11.50    6.90
  10   3   4   -7.90    8.00
  11  -4  -4  111.89   13.70
  11  -4  -4  122.29   13.10
  10  -4  -4   -5.90    4.90
  10  -4  -4    0.90    5.50
   9  -4  -4  351.16   16.20
   9  -4  -4  357.26   11.50
   8  -4  -4   19.50    3.70
   8  -4  -4   16.00    4.10
   8  -4  -4   23.40    5.70
   7  -4  -4   29.40    4.60
   7  -4  -4   33.80    4.60
   7  -4  -4   23.60    4.60
   7  -4  -4   25.20    4.10
   6  -4  -4  362.06   13.00
   6  -4  -4  373.46   12.10
   6  -4  -4  375.26   11.60
   6  -4  -4  360.36   12.10
   5  -4  -4  161.78    7.70
   5  -4  -4  150.68    6.70
   5  -4  -4  151.78    7.10
   5  -4  -4  149.59    7.00
   4  -4  -4   78.49    4.90
   4  -4  -4   70.39    5.10
   4  -4  -4   66.99    4.00
   4  -4  -4   71.59    5.10
   3  -4  -4  319.67   10.50
   3  -4  -4  328.67    8.20
   3  -4  -4  327.97    9.80
   2  -4  -4 1483.25   29.30
   2  -4  -4 1460.35   30.50
   2  -4  -4 1459.95   26.00
  -2   4   4 1496.55   29.40
   1  -4  -4  100.09    5.70
   1  -4  -4   93.19    5.00
  -1   4   4   88.29    5.10
   0  -4  -4    5.10    2.10
   0  -4  -4    5.40    2.30
   0  -4  -4    4.40    1.60
   0   4   4    4.30    2.10
   0   4   4    3.70    2.10
  -1  -4  -4 1371.36   29.10
  -1  -4  -4 1362.66   27.70
   1   4   4 1425.16   27.30
   1   4   4 1362.66   29.10
  -2  -4  -4  158.08    7.10
  -2  -4  -4  154.68    6.80
  -2  -4  -4  159.98    7.80
   2   4   4  159.48    7.60
   2   4   4  152.48    6.20
   2   4   4  158.18    7.80
  -3  -4  -4 2208.08   43.40
  -3  -4  -4 2177.98   41.80
   3   4   4 2106.19   44.00
   3   4   4 2084.89   41.80
   3   4   4 2118.89   42.20
  -4  -4  -4  271.47   11.30
  -4  -4  -4  277.47    9.40
   4   4   4  272.67   10.10
   4   4   4  267.67   10.40
   4   4   4  285.07   12.10
  -5  -4  -4   20.00    4.20
  -5  -4  -4   20.50    3.20
   5   4   4   17.70    3.80
   5   4   4   18.70    4.90
   5   4   4   15.70    3.60
  -6  -4  -4    3.50    2.30
  -6  -4  -4    2.60    3.30
   6   4   4   16.30    5.00
   6   4   4    5.70    2.80
   6   4   4    3.60    3.20
   6   4   4   11.50    4.20
  -7  -4  -4   14.60    3.50
   7   4   4   10.70    4.10
   7   4   4   12.50    3.90
   7   4   4    5.10    3.80
   7   4   4    4.30    4.00
  -8  -4  -4   67.89    5.90
   8   4   4   85.09    9.60
   8   4   4   84.29   10.60
   8   4   4   82.19    9.20
  -9  -4  -4   92.59   12.60
   9   4   4  111.69   11.00
   9   4   4   95.79   10.80
   9   4   4  107.89   13.10
 -10  -4  -4   10.40    9.40
  10   4   4   25.00    7.20
  10   4   4    1.30    9.90
  10   4   4   18.00    7.70
  10  -5  -4  161.38    9.30
  10  -5  -4  185.58   13.40
  10  -5  -4  154.78   13.00
  10  -5  -4  178.08   12.80
   9  -5  -4    8.10    4.90
   9  -5  -4   -4.80    4.40
   9  -5  -4   -4.20    3.30
   8  -5  -4  423.56   13.70
   8  -5  -4  407.56   16.00
   8  -5  -4  434.66   16.10
   8  -5  -4  442.26   15.50
   7  -5  -4   15.90    4.30
   7  -5  -4   17.30    3.90
   7  -5  -4   19.30    3.90
   7  -5  -4   17.00    3.70
   6  -5  -4  105.79    6.20
   6  -5  -4  110.59    7.00
   6  -5  -4  107.69    6.80
   6  -5  -4  115.99    7.10
   5  -5  -4   61.59    4.30
   5  -5  -4   61.49    5.10
   5  -5  -4   58.59    4.90
   5  -5  -4   73.59    5.60
   4  -5  -4  122.69    6.10
   4  -5  -4  124.19    7.00
   4  -5  -4  124.89    5.10
   4  -5  -4  122.19    6.50
   3  -5  -4   -0.30    1.80
   3  -5  -4    1.30    1.00
   3  -5  -4   -1.20    1.90
  -3   5   4   -0.40    2.00
   2  -5  -4  945.71   17.10
   2  -5  -4  942.31   22.40
   2  -5  -4  944.71   21.40
  -2   5   4  924.11   21.30
   1  -5  -4  167.48    7.40
   1  -5  -4  178.08    8.10
   1  -5  -4  172.58    5.80
  -1   5   4  169.08    7.50
   0  -5  -4  761.22   16.50
   0  -5  -4  739.93   18.60
   0  -5  -4  721.23   18.70
   0   5   4  744.23   18.50
  -1  -5  -4 1186.98   24.30
  -1  -5  -4 1103.69   25.80
  -1  -5  -4 1081.09   25.30
   1   5   4 1121.89   25.70
   1   5   4 1107.39   23.20
   1   5   4 1161.08   25.60
  -2  -5  -4  442.96   14.20
  -2  -5  -4  464.15   13.50
  -2  -5  -4  443.96   13.20
   2   5   4  443.96   14.40
   2   5   4  443.26   13.50
   2   5   4  412.56   11.90
  -3  -5  -4  274.17    9.80
  -3  -5  -4  276.47   10.80
   3   5   4  259.77   10.20
   3   5   4  271.77   11.50
   3   5   4  274.17    9.80
  -4  -5  -4   15.30    3.60
  -4  -5  -4   19.70    3.20
   4   5   4   14.20    3.20
   4   5   4   22.70    4.30
   4   5   4   19.60    3.70
  -5  -5  -4  355.26   11.80
  -5  -5  -4  392.56   15.30
   5   5   4  370.86   12.50
   5   5   4  372.16   15.40
   5   5   4  354.76   13.60
  -6  -5  -4  148.59    7.70
  -6  -5  -4  162.98   11.20
   6   5   4  132.99    9.40
   6   5   4  162.98   11.10
  -7  -5  -4   22.80    5.50
  -7  -5  -4   34.90    4.40
   7   5   4   10.90    8.00
   7   5   4   36.00    6.30
   7   5   4   25.00    4.90
  -8  -5  -4    8.50    3.80
  -8  -5  -4    4.70    5.10
   8   5   4    1.30    4.40
   8   5   4    9.00    5.10
   8   5   4   11.60    6.60
  -9  -5  -4   27.90    8.10
   9   5   4   37.10    7.20
   9   5   4   52.19    9.20
   9   5   4   30.60    8.10
  10   5   4  137.69   14.20
  10   5   4  130.89   14.50
  10   5   4  175.88   19.40
  10  -6  -4  118.39   13.40
  10  -6  -4   98.29   11.30
  10  -6  -4  120.29    9.60
  10  -6  -4  112.59   12.10
   9  -6  -4   33.30    5.30
   9  -6  -4   33.40    5.90
   9  -6  -4   28.40    6.90
   8  -6  -4  293.87   13.80
   8  -6  -4  297.37   12.50
   8  -6  -4  284.17   12.90
   8  -6  -4  286.07   12.40
   7  -6  -4   37.70    5.90
   7  -6  -4   42.00    5.60
   7  -6  -4   55.69    6.70
   7  -6  -4   40.70    6.00
   6  -6  -4  330.57   12.80
   6  -6  -4  329.87   11.10
   6  -6  -4  337.47   11.90
   6  -6  -4  344.27   12.80
   5  -6  -4  629.64   15.20
   5  -6  -4  628.04   18.20
   5  -6  -4  617.94   16.50
   5  -6  -4  615.94   17.60
   4  -6  -4   68.39    6.10
   4  -6  -4   75.59    5.80
   4  -6  -4   76.39    3.90
   4  -6  -4   70.69    4.80
   3  -6  -4  241.68    9.60
   3  -6  -4  243.38    6.40
   3  -6  -4  246.48   10.30
  -3   6   4  239.88    9.70
   2  -6  -4  312.77   11.80
   2  -6  -4  301.27   10.80
  -2   6   4  322.77   11.20
   1  -6  -4   42.70    3.20
   1  -6  -4   38.40    5.10
   1  -6  -4   47.90    4.80
  -1   6   4   41.30    5.10
   0  -6  -4  424.66   11.30
   0  -6  -4  420.56   13.50
   0   6   4  427.36   13.60
   0   6   4  399.26    8.50
  -1  -6  -4   31.10    4.80
  -1  -6  -4   27.50    4.30
  -1  -6  -4   36.80    4.00
   1   6   4   30.40    4.60
  -2  -6  -4  971.10   23.30
  -2  -6  -4  975.60   25.10
  -2  -6  -4  987.70   23.90
   2   6   4  993.50   22.10
   2   6   4 1003.90   25.20
  -3  -6  -4    2.70    2.50
  -3  -6  -4    1.70    3.20
  -3  -6  -4    3.80    2.30
   3   6   4    5.10    2.20
   3   6   4    1.40    3.30
  -4  -6  -4  473.95   16.70
  -4  -6  -4  481.15   14.90
   4   6   4  475.75   15.30
   4   6   4  500.45   17.60
  -5  -6  -4    0.20    2.80
  -5  -6  -4    2.50    4.30
   5   6   4    2.00    3.80
   5   6   4    2.20    3.50
  -6  -6  -4  591.64   21.40
  -6  -6  -4  584.04   17.00
   6   6   4  610.54   21.70
   6   6   4  614.64   20.10
  -7  -6  -4   39.20    7.10
  -7  -6  -4   42.00    5.40
   7   6   4   30.00    6.20
   7   6   4   33.60    7.00
  -8  -6  -4   63.39    7.20
  -8  -6  -4   65.59   10.40
   8   6   4   68.59    9.70
   8   6   4   61.89    8.80
   8   6   4   73.29   10.20
  -9  -6  -4   82.59   11.60
   9   6   4   89.49   11.80
   9   6   4   92.49   12.30
   9   6   4   93.69   12.50
  10  -7  -4    1.80    6.20
  10  -7  -4    0.30    5.50
  10  -7  -4   -0.80    6.90
  10  -7  -4   -8.70    5.50
   9  -7  -4   74.99    8.60
   9  -7  -4   66.99    8.30
   9  -7  -4   64.09    8.60
   9  -7  -4   66.69   10.00
   8  -7  -4    8.90    5.00
   8  -7  -4    8.10    4.10
   8  -7  -4    6.30    4.00
   8  -7  -4    6.30    5.10
   7  -7  -4   70.99    6.40
   7  -7  -4   74.59    8.40
   7  -7  -4   62.69    8.50
   7  -7  -4   80.19    6.50
   6  -7  -4  133.19    8.90
   6  -7  -4  130.49    7.30
   6  -7  -4  143.59    6.80
   6  -7  -4  131.99    9.20
   5  -7  -4 1300.87   31.10
   5  -7  -4 1328.37   31.90
   5  -7  -4 1325.97   27.00
   5  -7  -4 1326.87   28.20
   4  -7  -4    2.80    2.90
   4  -7  -4    5.40    2.20
   4  -7  -4    6.90    1.70
   4  -7  -4   -1.40    3.10
   3  -7  -4 1167.38   28.80
   3  -7  -4 1209.98   28.10
   3  -7  -4 1156.88   22.40
  -3   7   4 1194.98   28.00
   2  -7  -4  124.59    7.40
   2  -7  -4  117.99    4.70
   2  -7  -4  117.29    7.90
   2  -7  -4  116.39    3.80
  -2   7   4  132.49    7.90
  -2   7   4  113.69    4.30
   1  -7  -4  111.49    7.50
   1  -7  -4  110.09    5.00
   1  -7  -4  117.19    7.20
  -1   7   4   99.49    7.30
  -1   7   4  107.59    3.70
   0  -7  -4  193.68    7.40
   0  -7  -4  195.88    9.70
   0  -7  -4  196.38    9.50
   0   7   4  196.18    9.70
   0   7   4  188.38    5.20
  -1  -7  -4  189.98    9.80
  -1  -7  -4  192.38    8.20
   1   7   4  195.08   10.00
   1   7   4  200.08    6.00
  -2  -7  -4  175.58    9.20
  -2  -7  -4  191.68    9.00
  -2  -7  -4  183.68   10.10
   2   7   4  180.18   10.30
   2   7   4  183.18    7.70
  -3  -7  -4  124.69    8.30
  -3  -7  -4  111.79    8.50
  -3  -7  -4  118.79    7.60
   3   7   4  124.69    9.60
   3   7   4  119.39    6.70
  -4  -7  -4   34.00    4.80
  -4  -7  -4   44.60    7.00
   4   7   4   43.20    6.50
   4   7   4   31.50    4.90
  -5  -7  -4  736.53   23.40
  -5  -7  -4  695.93   20.00
   5   7   4  736.73   21.60
  -6  -7  -4   55.89    8.10
  -6  -7  -4   51.49    6.30
   6   7   4   48.20    7.20
  -7  -7  -4  479.75   15.50
  -7  -7  -4  474.25   20.90
   7   7   4  443.66   20.10
   7   7   4  433.86   18.20
  -8  -7  -4   -7.60    7.50
  -8  -7  -4    4.00    4.90
   8   7   4   10.90    7.50
   8   7   4   -0.80    5.60
   8   7   4    2.00    5.90
  -9  -7  -4  403.36   14.30
  -9  -7  -4  342.67   22.30
   9   7   4  444.06   21.30
   9   7   4  396.96   22.00
   9   7   4  407.66   19.40
   9  -8  -4   36.00    7.40
   9  -8  -4   38.50    6.50
   9  -8  -4   41.70    8.80
   9  -8  -4   45.30    6.70
   8  -8  -4  301.07   23.50
   8  -8  -4  352.76   13.60
   8  -8  -4  367.96   13.20
   8  -8  -4  334.57   15.80
   7  -8  -4   -1.40    4.60
   7  -8  -4    2.40    3.10
   7  -8  -4    7.60    5.10
   7  -8  -4    3.40    3.00
   6  -8  -4   90.79    6.10
   6  -8  -4   89.09    5.90
   6  -8  -4   81.79    8.40
   6  -8  -4   95.29    9.20
   5  -8  -4    3.40    2.40
   5  -8  -4    3.00    1.90
   5  -8  -4    3.10    3.80
   5  -8  -4   -1.80    3.20
   4  -8  -4  160.78    9.80
   4  -8  -4  150.18    9.30
   4  -8  -4  150.48    5.70
   3  -8  -4   69.29    7.10
   3  -8  -4   59.09    3.40
   3  -8  -4   64.49    6.40
  -3   8   4   63.29    6.70
   2  -8  -4   20.20    5.10
   2  -8  -4   14.70    2.30
   2  -8  -4   13.20    4.00
  -2   8   4   15.70    4.00
  -2   8   4   15.30    2.10
   1  -8  -4  274.17   12.30
   1  -8  -4  282.57    8.60
   1  -8  -4  256.67   11.50
  -1   8   4  283.57   12.10
  -1   8   4  257.07    6.90
   0  -8  -4   53.69    4.80
   0  -8  -4   55.39    5.90
   0  -8  -4   50.09    6.30
   0   8   4   44.20    5.90
   0   8   4   50.29    3.10
  -1  -8  -4    2.60    2.60
  -1  -8  -4    3.70    3.00
  -1  -8  -4   -1.10    2.90
   1   8   4    7.40    4.20
   1   8   4    2.70    1.50
  -2  -8  -4  343.87   14.70
  -2  -8  -4  334.97   13.50
  -2  -8  -4  360.76   13.00
   2   8   4  355.76   15.10
   2   8   4  348.17   11.20
  -3  -8  -4  138.39    9.00
  -3  -8  -4  131.09    9.90
  -3  -8  -4  141.19    9.30
   3   8   4  128.89    7.50
   3   8   4  129.49   10.20
  -4  -8  -4  581.74   18.60
  -4  -8  -4  619.64   20.50
   4   8   4  614.54   18.40
  -5  -8  -4   -0.20    3.70
  -5  -8  -4    2.10    4.80
   5   8   4   -0.90    3.40
  -6  -8  -4  134.79   12.30
  -6  -8  -4  157.88   10.00
   6   8   4  158.78   11.00
   6   8   4  129.69   13.20
  -7  -8  -4   41.50    7.70
  -7  -8  -4   37.70    6.10
   7   8   4   36.50    8.80
   7   8   4   35.40    7.30
  -8  -8  -4   70.59   10.10
  -8  -8  -4   90.79    9.60
   8   8   4   77.99   11.60
   8   8   4   74.99   11.10
   9  -9  -4  123.79   14.00
   9  -9  -4  113.59   13.60
   9  -9  -4  129.89    9.90
   9  -9  -4  126.89    9.60
   8  -9  -4   23.30    7.60
   8  -9  -4   19.10    7.90
   8  -9  -4    4.40    4.20
   8  -9  -4   12.40    4.10
   7  -9  -4  369.96   12.50
   6  -9  -4  397.86   12.00
   6  -9  -4  447.06   18.20
   6  -9  -4  404.56   17.10
   5  -9  -4  268.07    8.70
   5  -9  -4  271.47   13.80
   5  -9  -4  274.37   13.60
   4  -9  -4    1.80    3.90
   4  -9  -4    1.40    3.60
   3  -9  -4   82.89    7.80
   3  -9  -4   88.29    4.30
   3  -9  -4   97.79    8.80
  -3   9   4   84.59    5.10
  -3   9   4   85.19   10.10
   2  -9  -4   81.89    7.60
   2  -9  -4   66.19    8.00
  -2   9   4   84.59    8.30
  -2   9   4   75.19    4.40
   1  -9  -4  206.48   11.00
   1  -9  -4  214.38    7.90
   1  -9  -4  212.48   11.80
  -1   9   4  215.28   11.70
  -1   9   4  204.78    6.40
   0  -9  -4  151.68    9.80
   0  -9  -4  137.29    7.20
   0  -9  -4  130.69    9.80
   0   9   4  140.69    5.30
  -1  -9  -4  274.77   13.30
  -1  -9  -4  260.87   13.20
  -1  -9  -4  259.87   10.80
   1   9   4  297.57   13.80
   1   9   4  267.17    8.10
  -2  -9  -4   76.29    8.80
  -2  -9  -4   55.39    6.90
  -2  -9  -4   73.59    8.40
   2   9   4   64.39    5.40
   2   9   4   57.59    8.30
   2   9   4   72.99    5.20
  -3  -9  -4  268.57   14.70
  -3  -9  -4  250.77   12.50
  -3  -9  -4  262.37   12.70
   3   9   4  284.97   11.00
  -4  -9  -4  201.48   11.60
  -4  -9  -4  206.58   14.00
  -4  -9  -4  191.68   12.60
   4   9   4  206.68   10.40
  -5  -9  -4  190.98   13.00
  -5  -9  -4  176.08   11.70
   5   9   4  184.78   11.30
  -6  -9  -4   52.19    9.00
  -6  -9  -4   41.50    6.70
   6   9   4   28.30    8.50
   6   9   4   44.00    7.30
  -7  -9  -4   56.49   10.60
  -7  -9  -4   75.89    8.50
   7   9   4   81.69   10.70
   7   9   4   60.89   10.70
  -8  -9  -4   79.19    8.70
  -8  -9  -4   48.30    9.70
   8   9   4   55.19    8.90
   8 -10  -4   31.70    4.90
   8 -10  -4   19.10    8.40
   8 -10  -4   36.40    8.90
   7 -10  -4   93.29   12.10
   7 -10  -4   79.89   10.20
   7 -10  -4   98.69    7.10
   6 -10  -4   27.90    7.40
   6 -10  -4   20.90    3.50
   6 -10  -4   30.80    7.40
   5 -10  -4    9.30    5.30
   5 -10  -4   12.20    3.00
   5 -10  -4    7.40    5.60
   4 -10  -4   54.99    4.40
   4 -10  -4   44.90    7.00
   4 -10  -4   47.50    9.70
   3 -10  -4    4.10    4.00
   3 -10  -4   -4.80    6.60
  -3  10   4   -1.00    2.40
  -3  10   4   -2.50    4.90
   2 -10  -4  635.54   21.20
  -2  10   4  612.74   20.80
  -2  10   4  610.64   14.20
   1 -10  -4  496.15   19.40
   1 -10  -4  513.05   18.90
  -1  10   4  496.25   12.00
  -1  10   4  529.45   19.40
   0 -10  -4  407.06   12.90
   0 -10  -4  424.76   17.10
   0 -10  -4  407.26   17.30
   0  10   4  400.86   17.10
   0  10   4  408.16   10.50
  -1 -10  -4   48.20    7.00
  -1 -10  -4   41.20    7.40
  -1 -10  -4   48.80    6.60
   1  10   4   48.40    4.50
   1  10   4   58.19    7.60
  -2 -10  -4   88.59    8.50
  -2 -10  -4   92.49   12.80
  -2 -10  -4   99.99   10.30
   2  10   4  104.79    6.10
  -3 -10  -4  269.67   13.50
  -3 -10  -4  277.97   16.20
  -3 -10  -4  268.37   14.40
   3  10   4  270.87   11.30
   3  10   4  268.57   10.30
  -4 -10  -4   25.90    7.70
  -4 -10  -4   40.50    8.10
  -4 -10  -4   34.00    6.40
   4  10   4   39.80    6.00
  -5 -10  -4  104.49   11.50
  -5 -10  -4  101.39   11.90
   5  10   4   78.39   10.20
   5  10   4   91.09    9.70
  -6 -10  -4   -4.60    6.30
  -6 -10  -4   -3.30    6.60
   6  10   4   -7.10    5.10
   6  10   4    1.40    8.80
  -7 -10  -4   25.00    7.90
  -7 -10  -4   28.50    8.90
   7  10   4   26.30    7.10
   7 -11  -4  102.89   14.20
   7 -11  -4   80.79    7.40
   7 -11  -4   76.79   12.00
   6 -11  -4   60.29   11.40
   6 -11  -4   48.10    9.40
   6 -11  -4   53.89    6.10
   5 -11  -4   58.59    5.20
   5 -11  -4   48.50    9.10
   5 -11  -4   35.30    8.40
   4 -11  -4    3.20    2.50
   4 -11  -4    5.60    5.90
   4 -11  -4   -0.20    5.60
   3 -11  -4  217.88   14.90
   3 -11  -4  215.88   13.90
  -3  11   4  217.08    8.40
   2 -11  -4  157.28   12.20
   2 -11  -4  183.28   13.70
  -2  11   4  158.58    6.90
   1 -11  -4    0.30    5.20
   1 -11  -4   -0.60    4.60
  -1  11   4    5.80    2.70
   0 -11  -4   48.10    6.20
   0 -11  -4   47.20    7.80
   0 -11  -4   49.40    8.80
   0  11   4   43.90    4.80
  -1 -11  -4   -3.00    5.70
  -1 -11  -4   -0.80    4.90
  -1 -11  -4    4.10    3.70
   1  11   4   -2.00    2.60
   1  11   4   -7.90    9.00
  -2 -11  -4  321.17   14.00
  -2 -11  -4  296.17   16.30
  -2 -11  -4  306.37   17.50
   2  11   4  330.87   10.50
  -3 -11  -4   33.10    8.20
  -3 -11  -4   25.90    8.40
  -3 -11  -4   22.90    7.50
   3  11   4   32.80    4.80
   3  11   4   26.20    4.50
  -4 -11  -4   -0.20    5.30
  -4 -11  -4   -1.40    6.40
  -4 -11  -4   13.10    7.00
   4  11   4   -0.40    4.60
   4  11   4    5.00    4.60
   4  11   4  -10.90    7.20
  -5 -11  -4   35.20    8.10
  -5 -11  -4   29.20    8.20
   5  11   4   34.50    9.50
   5  11   4   27.50    6.50
  -6 -11  -4   42.10    9.30
  -6 -11  -4   44.80   10.70
   6  11   4   25.20    6.70
   6 -12  -4   28.70    8.40
   6 -12  -4   33.50    4.50
   6 -12  -4   30.10   10.60
   5 -12  -4  103.49    7.00
   5 -12  -4  111.09   14.50
   5 -12  -4  150.08   14.80
   4 -12  -4   19.20    7.90
   4 -12  -4   13.30    7.60
   3 -12  -4  229.78   16.00
   3 -12  -4  238.98   15.70
  -3  12   4  230.58    9.20
  -3  12   4  245.18   15.50
   2 -12  -4   64.99    9.70
   2 -12  -4   78.19   12.40
  -2  12   4   83.59    6.40
  -2  12   4   66.39    9.30
   1 -12  -4  133.89   13.60
   1 -12  -4  139.59   13.60
  -1  12   4  114.89   12.90
  -1  12   4  123.09    6.70
   0 -12  -4   63.39    9.00
   0 -12  -4  107.19   12.80
   0  12   4   69.09    5.60
   0  12   4   87.29   12.00
  -1 -12  -4   10.80    4.60
  -1 -12  -4    8.60    6.00
  -1 -12  -4   15.60    7.40
   1  12   4   14.60    7.60
   1  12   4   10.60    3.60
  -2 -12  -4   25.70    5.80
  -2 -12  -4   33.30    8.80
  -2 -12  -4   11.20    7.90
   2  12   4   25.20    8.00
   2  12   4   23.40    4.50
  -3 -12  -4  163.98   14.50
  -3 -12  -4  145.39   12.30
  -3 -12  -4  169.68   16.30
   3  12   4  171.28    9.70
   3  12   4  179.98   15.70
  -4 -12  -4    1.30    7.40
  -4 -12  -4   -7.30    7.50
  -4 -12  -4   -1.80    6.40
   4  12   4   -2.40    5.30
   4  12   4    3.50    8.90
  -5 -12  -4   81.99   11.50
  -5 -12  -4   78.59   10.10
   5  12   4   77.09   10.70
   5  12   4   89.69   10.70
   5 -13  -4   19.20    9.30
   5 -13  -4   29.70   10.20
   4 -13  -4   80.79   12.60
   4 -13  -4   64.89   10.80
   3 -13  -4  224.08   18.40
   3 -13  -4  267.07   18.10
  -3  13   4  260.87   16.90
  -3  13   4  222.88   10.10
   2 -13  -4    5.80    7.50
   2 -13  -4   -2.30    7.30
  -2  13   4   -2.50    7.60
   1 -13  -4  401.66   21.10
   1 -13  -4  424.76   21.40
  -1  13   4  437.96   20.90
   0 -13  -4   12.10    7.80
   0 -13  -4   16.40    7.30
   0  13   4    3.30    3.70
   0  13   4    1.70    7.90
  -1 -13  -4   20.70    5.60
  -1 -13  -4   25.70    8.80
  -1 -13  -4    9.40    7.40
   1  13   4   17.90    4.40
   1  13   4   19.10    8.90
  -2 -13  -4    7.40    6.00
  -2 -13  -4   29.60    7.80
  -2 -13  -4   -5.60    8.10
   2  13   4   -1.90    8.50
   2  13   4   11.30    4.40
  -3 -13  -4   95.59   11.80
  -3 -13  -4   56.89   10.00
  -3 -13  -4   81.09   12.90
   3  13   4  100.09    9.70
   2 -14  -4   10.50   10.00
   2 -14  -4   13.10    8.90
  -2  14   4   -5.30   10.20
   1 -14  -4   86.79   13.00
   1 -14  -4  102.99   13.90
  -1  14   4   75.79   14.30
   0 -14  -4   22.30    9.50
   0 -14  -4   37.80   10.60
   0  14   4   23.60    4.90
   1  14  -5   10.00    6.30
  -1 -14   5  -12.60    9.00
   0  14  -5   35.80    7.20
   0  14  -5   58.69   15.30
   0 -14   5   47.60   11.90
  -1  14  -5   -4.40    6.00
   1 -14   5    7.80    8.20
  -2  14  -5   -5.10    6.30
   2 -14   5   10.30    8.70
   4  13  -5   69.09   11.10
   4  13  -5   75.89    9.30
  -4 -13   5   67.29   12.00
   3  13  -5   37.40    6.10
   3  13  -5   38.10    6.90
   3  13  -5   45.00    9.80
  -3 -13   5   40.30   10.40
   2  13  -5  119.79    8.50
   2  13  -5  112.79   14.80
   2  13  -5  125.69   11.30
  -2 -13   5  103.09   14.50
   1  13  -5   40.90    9.50
   1  13  -5   43.20    6.80
  -1 -13   5   33.80    9.00
   0  13  -5   15.80    7.20
   0  13  -5    9.30    5.40
   0 -13   5    4.90    7.30
  -1  13  -5   91.49   11.30
   1 -13   5  109.69   14.60
  -2  13  -5    0.10    5.20
   2 -13   5    8.70    8.00
  -3  13  -5   87.29   10.70
   3 -13   5  105.49   13.10
  -4  13  -5   14.60    6.90
   4 -13   5   14.20    9.40
   4 -13   5   19.80    6.80
  -5  13  -5   96.99   13.30
   5 -13   5  128.59   16.70
   5 -13   5   97.09   11.50
   5  12  -5   83.09   10.70
   5  12  -5   84.69   12.10
   5  12  -5  115.69   12.00
  -5 -12   5   86.59   10.60
  -5 -12   5  107.29   13.70
   4  12  -5   -1.90    5.10
   4  12  -5   -5.20    6.90
   4  12  -5   -8.00    5.70
  -4 -12   5   -3.10    6.90
   3  12  -5    0.80    4.50
   3  12  -5   20.80    8.10
  -3 -12   5   12.60    7.40
   2  12  -5    4.80    3.80
   2  12  -5    6.10    7.50
   2  12  -5   -1.60    5.20
  -2 -12   5    2.30    6.80
   1  12  -5  153.48   13.90
  -1 -12   5  150.48   13.60
   0  12  -5   14.10    6.50
   0 -12   5   14.20    6.70
  -1  12  -5  186.38   13.90
  -1  12  -5  221.38   13.30
   1 -12   5  197.38   14.70
   2 -12   5   65.59    9.70
   3 -12   5  228.48   12.50
   3 -12   5  263.07   17.00
   4 -12   5  128.19   13.60
   4 -12   5   81.89    9.60
  -5  12  -5   35.40    7.10
   5 -12   5   25.90    9.00
   5 -12   5   38.10    6.50
  -6  12  -5   15.30    6.70
   6 -12   5   14.20    9.50
   6 -12   5   27.20    6.70
   6  11  -5   16.60    7.00
   6  11  -5   11.00    8.80
   6  11  -5   17.60    7.10
  -6 -11   5   16.60    6.50
  -6 -11   5   12.50    7.90
   5  11  -5   97.19   10.10
   5  11  -5   93.19   13.20
  -5 -11   5   78.39   11.00
  -5 -11   5  109.39   13.40
   4  11  -5    3.80    6.50
   4  11  -5    6.90    5.00
   4  11  -5    3.90    5.10
  -4 -11   5    2.10    6.60
   3  11  -5   -6.20    5.60
   3  11  -5    3.50    4.20
  -3 -11   5   15.50    6.10
   2  11  -5  301.97   16.10
   2  11  -5  341.07   13.70
   2  11  -5  326.07   12.40
  -2 -11   5  333.67   17.10
   1  11  -5   94.19   10.40
   1  11  -5   80.69    8.20
   1  11  -5   84.19    6.30
  -1 -11   5  102.19   11.20
   0  11  -5    6.50    4.50
   0  11  -5    6.90    4.30
   0 -11   5    7.20    5.60
  -1  11  -5  570.94   17.60
  -1  11  -5  570.84   21.00
   1 -11   5  551.94   21.50
  -2  11  -5   19.20    4.90
   2 -11   5   16.90    4.90
   2 -11   5   18.90    6.80
  -3  11  -5   -6.40    4.30
   3 -11   5    7.90    5.50
   3 -11   5    4.50    3.80
   4 -11   5  141.89   10.40
   4 -11   5  149.29   12.90
   5 -11   5   34.20    6.00
   5 -11   5   15.60    6.60
  -6  11  -5   21.80    6.50
   6 -11   5   24.20    7.50
   6 -11   5   19.50    6.10
  -7  11  -5   -1.10    7.40
   7 -11   5    5.00    5.90
   7 -11   5   -6.70    8.70
   7  10  -5  248.18   16.90
   7  10  -5  213.38   16.90
  -7 -10   5  247.68   12.70
   6  10  -5   92.39   11.80
   6  10  -5   69.69    9.80
  -6 -10   5   67.19   10.50
  -6 -10   5   76.89    9.70
   5  10  -5    0.50    4.40
   5  10  -5    3.10    4.80
   5  10  -5   -2.50    6.30
  -5 -10   5    4.40    6.20
  -5 -10   5   -1.50    4.60
   4  10  -5  190.88   11.30
   4  10  -5  175.58   12.70
  -4 -10   5  125.69   18.70
   3  10  -5   27.90    6.70
   3  10  -5   34.20    5.60
   3  10  -5   31.40    5.40
  -3 -10   5   44.90    8.10
   2  10  -5  120.29    8.10
   2  10  -5  104.59   10.00
   2  10  -5  100.09    7.70
  -2 -10   5  117.19   10.50
   1  10  -5  391.66   12.20
   1  10  -5  408.36   16.60
   1  10  -5  384.16   13.70
  -1 -10   5  369.86   16.50
   0  10  -5   91.39    9.20
   0  10  -5   83.39    7.00
   0 -10   5   83.09    9.40
  -1  10  -5  143.19   10.40
  -1  10  -5  133.49    8.20
   1 -10   5  161.78   11.40
  -2  10  -5   54.09    6.30
   2 -10   5   63.59    8.80
   2 -10   5   64.99    6.50
  -3  10  -5    8.60    3.80
   3 -10   5    6.10    7.30
   3 -10   5    5.00    3.50
  -4  10  -5   34.40    6.10
   4 -10   5   25.60    7.00
   4 -10   5   42.00    6.00
   5 -10   5    7.00    5.70
   5 -10   5    7.70    5.00
   6 -10   5   36.00    6.40
   6 -10   5   33.00    8.50
  -7  10  -5    1.00    6.30
   7 -10   5   10.70    7.30
   7 -10   5    6.90    5.20
  -8  10  -5   11.30    7.40
   8 -10   5   10.40    6.40
   8 -10   5   14.90    9.70
   8   9  -5  117.09   14.30
   8   9  -5   86.99   12.00
   7   9  -5   10.40    6.50
   7   9  -5   -8.30    6.50
  -7  -9   5   -5.20    4.30
   6   9  -5  237.98   14.30
   6   9  -5  228.68   14.00
  -6  -9   5  234.38   11.30
   5   9  -5   41.00    6.40
   5   9  -5   45.80    7.10
  -5  -9   5   40.80    7.30
   4   9  -5  751.92   23.80
   4   9  -5  809.02   23.30
   4   9  -5  792.02   22.20
  -4  -9   5  785.22   24.30
   3   9  -5   -2.90    2.90
   3   9  -5    1.90    3.30
   3   9  -5    3.80    4.40
  -3  -9   5    5.00    4.50
   2   9  -5  531.65   15.90
  -2  -9   5  528.25   18.80
   1   9  -5  732.93   19.50
   1   9  -5  726.23   18.20
   1   9  -5  709.03   23.70
  -1  -9   5  741.53   22.60
   0   9  -5   57.89    5.80
   0   9  -5   48.00    9.40
   0   9  -5   45.40    4.10
   0  -9   5   37.40    6.20
  -1   9  -5  465.15   20.80
  -1   9  -5  515.15   15.30
   1  -9   5  530.35   15.70
   1  -9   5  516.55   18.40
  -2   9  -5  633.24   17.90
   2  -9   5  631.64   17.70
   2  -9   5  629.24   20.80
   3  -9   5    7.80    3.00
   3  -9   5    6.50    4.30
  -4   9  -5  110.99    8.40
   4  -9   5  108.89    7.60
   4  -9   5  115.39   10.50
  -5   9  -5   22.30    5.40
   5  -9   5    7.10    5.60
   5  -9   5   23.10    4.60
   6  -9   5  181.08   10.60
   6  -9   5  185.28   13.80
  -7   9  -5   12.60    6.00
   7  -9   5    6.60    6.50
   7  -9   5    8.70    5.00
  -8   9  -5  456.05   19.90
   8  -9   5  457.75   22.50
   8  -9   5  506.05   18.80
   9  -9   5  173.38   13.80
   9  -9   5  193.28   18.00
   9   8  -5    1.50    8.50
   9   8  -5   -6.70    8.00
   8   8  -5   26.00    8.10
   8   8  -5   37.90    8.20
   7   8  -5   23.80    6.60
   7   8  -5   31.20    7.30
   6   8  -5   21.30    5.60
   6   8  -5   16.10    5.00
  -6  -8   5   24.90    4.70
   5   8  -5    2.00    3.50
   5   8  -5    7.30    5.00
  -5  -8   5   10.60    4.70
   4   8  -5  135.19    8.60
   4   8  -5  136.89    9.90
   4   8  -5  132.59    9.00
  -4  -8   5  141.19    9.50
   3   8  -5   28.20    5.10
   3   8  -5   32.00    5.30
   3   8  -5   23.00    4.20
  -3  -8   5   35.90    5.20
   2   8  -5  367.06   12.50
   2   8  -5  367.16   12.50
   2   8  -5  373.36   14.30
  -2  -8   5  367.26   14.20
   1   8  -5  252.77    9.20
   1   8  -5  253.07    9.90
   1   8  -5  236.88   11.60
  -1  -8   5  255.37   11.70
   0   8  -5  862.01   21.00
   0   8  -5  861.71   23.60
   0   8  -5  876.41   19.40
   0  -8   5  877.21   23.70
  -1   8  -5   30.60    5.30
  -1   8  -5   45.50    4.90
   1  -8   5   40.30    4.70
   1  -8   5   42.60    6.00
  -2   8  -5  128.79    7.40
   2  -8   5  125.29    6.90
   2  -8   5  134.59    9.00
  -3   8  -5    4.00    2.90
   3  -8   5    1.20    2.30
   3  -8   5    2.90    3.90
  -4   8  -5   96.49    9.30
   4  -8   5  102.29    6.70
   4  -8   5  106.59    9.40
  -5   8  -5   63.29    7.30
   5  -8   5   63.89    8.70
   5  -8   5   57.79    5.80
  -6   8  -5  227.38   12.20
   6  -8   5  237.78   11.10
   6  -8   5  232.28   14.10
  -7   8  -5   67.39    7.50
   7  -8   5   62.99    9.10
   7  -8   5   63.69    8.00
  -8   8  -5  520.55   20.50
  -8   8  -5  507.95   17.30
   8  -8   5  497.35   18.70
   8  -8   5  501.05   22.50
  -9   8  -5   -9.20    6.70
   9  -8   5   -2.50    5.90
   9  -8   5    9.40    8.60
   9   7  -5   22.40    6.70
   8   7  -5   12.10    6.50
   8   7  -5    6.20    5.80
   7   7  -5  352.86   17.50
   7   7  -5  358.26   15.80
   6   7  -5   48.10    8.10
  -6  -7   5   38.70    4.70
   5   7  -5   14.10    4.70
   5   7  -5    9.30    4.40
  -5  -7   5   13.90    4.20
   4   7  -5   15.90    4.40
   4   7  -5    9.40    3.60
  -4  -7   5   11.30    3.80
   3   7  -5   52.89    6.20
   3   7  -5   53.69    5.80
   3   7  -5   55.29    5.60
  -3  -7   5   65.39    6.00
   2   7  -5   80.59    6.80
   2   7  -5   76.29    5.70
   2   7  -5   81.39    6.00
  -2  -7   5   87.89    6.40
   1   7  -5  966.90   21.90
   1   7  -5  934.91   22.00
   1   7  -5  948.01   23.90
  -1  -7   5  934.01   23.70
   0   7  -5   52.09    5.80
   0   7  -5   45.10    4.50
   0   7  -5   55.19    3.80
   0  -7   5   39.60    5.10
  -1   7  -5   13.10    3.50
  -1   7  -5    8.80    2.40
   1  -7   5   11.30    2.30
   1  -7   5   14.30    3.80
  -2   7  -5   18.60    3.40
   2  -7   5   15.90    4.00
   2  -7   5   17.40    2.90
  -3   7  -5   98.99    6.60
   3  -7   5  100.89    7.50
   3  -7   5   98.29    6.00
  -4   7  -5   95.99    7.10
   4  -7   5   88.19    6.00
   4  -7   5   91.49    8.10
  -5   7  -5  509.55   19.60
  -5   7  -5  565.04   14.30
   5  -7   5  557.34   16.40
   5  -7   5  550.14   19.20
  -6   7  -5  172.48   10.50
  -6   7  -5  166.58    8.40
   6  -7   5  189.58   12.40
   6  -7   5  183.08    9.50
  -7   7  -5   13.40    4.30
   7  -7   5    3.70    5.20
   7  -7   5    6.50    4.10
  -8   7  -5    2.60    5.70
   8  -7   5    4.20    5.10
   8  -7   5   -0.90    6.40
  -9   7  -5   -1.70    6.60
   9  -7   5    3.40    5.80
   9  -7   5   -0.10    3.90
   9  -7   5   13.70    6.60
   9  -7   5   -1.40    8.10
  10  -7   5   38.80   11.10
  10   6  -5  336.67   20.40
  10   6  -5  286.57   17.80
   9   6  -5   32.50    8.80
   9   6  -5   28.30    7.20
   8   6  -5  130.59   11.40
   8   6  -5  120.09   12.10
   7   6  -5   25.30    5.90
   7   6  -5   23.50    7.60
   6   6  -5   12.50    4.50
   6   6  -5   18.20    5.60
  -6  -6   5   14.80    3.10
   5   6  -5    0.30    3.00
   5   6  -5   -0.90    3.20
  -5  -6   5    5.20    3.10
   4   6  -5  379.36   14.40
   4   6  -5  414.66   13.90
  -4  -6   5  408.56   13.90
   3   6  -5  137.99    7.90
   3   6  -5  132.39    7.70
  -3  -6   5  140.59    7.50
   2   6  -5  591.84   15.70
   2   6  -5  588.94   16.30
   2   6  -5  578.74   16.50
  -2  -6   5  578.04   16.30
   1   6  -5  480.55   13.60
   1   6  -5  509.95   13.80
   1   6  -5  507.15   14.90
  -1  -6   5  515.05   14.80
   0   6  -5  262.87   10.30
   0   6  -5  257.37    8.90
   0  -6   5  242.88    9.00
   0  -6   5  266.77   10.00
  -1   6  -5  567.14   14.70
   1  -6   5  547.85   16.10
   1  -6   5  573.04   14.80
  -2   6  -5   32.90    4.00
  -2   6  -5   27.60    2.40
   2  -6   5   32.40    4.60
   2  -6   5   27.10    3.50
  -3   6  -5    2.60    1.60
  -3   6  -5    0.60    1.90
   3  -6   5   -1.10    1.80
   3  -6   5   -0.60    2.60
  -4   6  -5  342.97   12.20
  -4   6  -5  355.06   10.00
   4  -6   5  348.87   13.60
   4  -6   5  354.26   11.60
  -5   6  -5  141.79    7.10
  -5   6  -5  144.79    8.70
   5  -6   5  130.69    9.20
   5  -6   5  149.79    7.80
  -6   6  -5  196.08   10.50
  -6   6  -5  201.18    9.40
   6  -6   5  203.48    9.90
  -7   6  -5   26.20    5.30
  -7   6  -5   26.80    5.50
   7  -6   5   29.60    4.40
   7  -6   5   24.90    5.00
  -8   6  -5  193.58   12.30
   8  -6   5  174.28    8.90
   8  -6   5  174.08   11.30
   8  -6   5  186.98   11.80
  -9   6  -5   22.60    7.40
   9  -6   5   16.90    6.20
   9  -6   5   29.70    5.80
   9  -6   5   26.20    6.40
 -10   6  -5   63.19   10.30
  10  -6   5   75.39   11.70
  10  -6   5   80.19    9.20
  10  -6   5   84.29   10.80
  10   5  -5   13.40    8.30
  10   5  -5   23.10    7.30
   9   5  -5    9.70    5.30
   9   5  -5   10.40    6.10
   8   5  -5    2.80    5.30
   8   5  -5    3.70    4.70
   7   5  -5  328.77   13.80
   7   5  -5  307.87   15.80
   6   5  -5  165.18   10.90
   6   5  -5  175.28    9.60
   5   5  -5  585.84   17.10
   5   5  -5  564.74   19.10
   4   5  -5   57.39    5.80
   4   5  -5   56.89    5.70
  -4  -5   5   50.99    4.80
   3   5  -5 2066.79   41.60
   3   5  -5 2138.89   43.80
  -3  -5   5 2094.39   41.80
   2   5  -5    3.50    1.90
   2   5  -5    1.40    2.00
   2   5  -5    0.50    2.50
  -2  -5   5    4.90    2.10
   1   5  -5  693.03   17.20
   1   5  -5  669.73   16.20
   1   5  -5  672.03   16.70
  -1  -5   5  680.13   16.90
   0   5  -5  136.59    6.90
   0   5  -5  128.99    6.00
   0  -5   5  139.09    6.40
   0  -5   5  138.49    6.60
  -1   5  -5  680.93   16.20
   1  -5   5  668.23   17.40
   1  -5   5  679.03   16.30
  -2   5  -5  793.32   16.00
  -2   5  -5  772.52   18.40
   2  -5   5  765.92   19.70
   2  -5   5  787.02   18.20
  -3   5  -5    6.60    2.30
  -3   5  -5    5.20    1.80
   3  -5   5    5.10    2.00
   3  -5   5    1.10    2.40
  -4   5  -5    9.70    3.10
  -4   5  -5    6.40    2.20
   4  -5   5    6.10    2.40
  -5   5  -5    1.70    2.40
  -5   5  -5   -1.30    2.60
   5  -5   5   -0.10    2.00
  -6   5  -5  314.37   12.00
  -6   5  -5  330.87   13.70
   6  -5   5  322.07   12.40
   6  -5   5  345.57   10.60
  -7   5  -5    1.30    3.90
  -7   5  -5    8.60    4.30
   7  -5   5    7.30    4.20
   7  -5   5    6.30    2.90
   7  -5   5   10.70    3.80
  -8   5  -5   44.10    6.90
   8  -5   5   28.70    5.90
   8  -5   5   45.80    6.70
   8  -5   5   43.50    6.50
  -9   5  -5  581.54   21.70
   9  -5   5  562.54   18.40
   9  -5   5  592.84   19.30
  10  -5   5   -4.30    6.00
  10  -5   5   11.20    7.00
  10  -5   5    9.60    5.80
  10   4  -5  192.48   16.40
  10   4  -5  182.88   13.20
   9   4  -5    3.80    6.20
   9   4  -5   -1.60    4.90
   8   4  -5    3.40    4.70
   8   4  -5   11.80    4.70
   7   4  -5  127.19    8.80
   7   4  -5  130.99   10.70
   6   4  -5  165.18    8.90
   6   4  -5  164.68   10.40
   5   4  -5   -0.10    2.20
   5   4  -5    1.70    2.70
   4   4  -5 1123.09   27.80
   4   4  -5 1145.79   25.00
  -4  -4   5 1100.99   24.80
   3   4  -5 1472.25   29.50
   3   4  -5 1374.66   31.70
  -3  -4   5 1470.35   29.70
   2   4  -5   84.89    5.10
   2   4  -5   87.59    5.20
   2   4  -5   80.29    5.30
  -2  -4   5   83.59    4.70
   1   4  -5  140.59    6.30
   1   4  -5  140.39    6.10
  -1  -4   5  136.69    5.90
   0   4  -5 1279.57   26.20
   0   4  -5 1289.97   25.60
   0  -4   5 1228.68   25.60
   0  -4   5 1254.07   26.10
  -1   4  -5  775.82   17.20
   1  -4   5  746.63   18.00
   1  -4   5  743.93   17.00
  -2   4  -5  167.48    6.90
  -2   4  -5  172.18    5.60
   2  -4   5  166.78    6.70
   2  -4   5  165.58    7.40
  -3   4  -5  172.38    7.50
  -3   4  -5  174.48    6.40
   3  -4   5  171.88    7.10
  -4   4  -5  112.59    5.90
  -4   4  -5  129.49    7.00
   4  -4   5  113.09    6.20
  -5   4  -5  182.58    8.30
  -5   4  -5  182.78    9.10
   5  -4   5  198.38    7.30
  -6   4  -5   85.59    6.80
  -6   4  -5   86.49    7.50
   6  -4   5   87.99    7.20
   6  -4   5   78.79    6.50
   6  -4   5   82.09    5.40
  -7   4  -5   15.20    4.60
   7  -4   5   15.80    4.60
   7  -4   5   13.00    4.10
   7  -4   5   15.20    3.40
  -8   4  -5  264.67   14.20
   8  -4   5  281.37   13.30
   8  -4   5  273.27   12.20
   8  -4   5  252.67   11.60
  -9   4  -5   -0.60    6.40
   9  -4   5    2.40    4.90
   9  -4   5   -0.80    4.10
   9  -4   5    8.80    5.20
  10  -4   5   95.69   12.10
  10  -4   5  109.59   10.70
  10  -4   5  121.29   12.00
  10   3  -5   10.50    7.80
  10   3  -5   28.90    6.50
   9   3  -5   20.20    6.90
   9   3  -5   13.30    6.40
   8   3  -5   49.60    8.60
   8   3  -5   53.79    7.40
   7   3  -5   72.99    7.20
   7   3  -5   76.49    8.60
   6   3  -5    0.40    3.20
   6   3  -5   -1.10    2.70
   5   3  -5  253.37   11.80
   5   3  -5  262.47    9.60
   4   3  -5 1222.68   25.80
   4   3  -5 1266.37   29.90
  -4  -3   5 1247.08   23.50
   3   3  -5  119.69    7.00
   3   3  -5  113.49    5.50
  -3  -3   5  118.99    5.10
  -3  -3   5  122.49    5.00
   2   3  -5  770.92   16.60
  -2  -3   5  774.42   16.70
   1   3  -5    2.00    1.70
   1   3  -5    1.00    1.60
  -1  -3   5    1.30    1.20
   0   3  -5  261.57    7.80
   0  -3   5  267.57    7.90
   0  -3   5  263.57    7.90
  -1   3  -5 1373.06   27.00
   1  -3   5 1387.16   27.70
   1  -3   5 1362.56   26.90
  -2   3  -5    2.10    1.40
  -2   3  -5    1.90    1.50
   2  -3   5    2.30    1.60
  -3   3  -5  363.06   11.00
  -3   3  -5  360.06   10.10
  -4   3  -5   68.19    5.30
  -4   3  -5   70.69    5.00
   4  -3   5   68.59    5.50
   4  -3   5   70.19    4.90
   4  -3   5   69.59    4.20
  -5   3  -5 1296.37   29.70
  -5   3  -5 1306.17   29.00
   5  -3   5 1317.87   28.60
   5  -3   5 1291.67   28.90
   5  -3   5 1311.17   27.60
  -6   3  -5 1241.28   29.30
  -6   3  -5 1223.98   29.60
   6  -3   5 1209.68   27.50
   6  -3   5 1207.88   27.30
  -7   3  -5   92.49    8.20
   7  -3   5   79.99    7.20
   7  -3   5   82.79    7.20
   7  -3   5   83.49    6.60
  -8   3  -5   24.10    6.50
   8  -3   5   30.60    5.40
   8  -3   5   17.00    4.90
   8  -3   5   27.60    5.30
  -9   3  -5   33.00    7.80
   9  -3   5   29.20    5.50
   9  -3   5   25.30    5.10
   9  -3   5   28.60    6.00
 -10   3  -5   95.09   13.60
  10  -3   5   94.19   10.70
  10  -3   5   70.59    9.10
  10  -3   5  100.89    9.90
  11   2  -5   17.20    8.00
  11   2  -5   16.00    8.10
  10   2  -5  278.57   17.70
  10   2  -5  306.37   15.50
   9   2  -5  246.98   13.20
   9   2  -5  266.67   15.80
   8   2  -5  153.98    9.80
   8   2  -5  155.58   13.00
   7   2  -5  347.27   15.70
   7   2  -5  377.76   13.40
   6   2  -5    8.10    3.00
   6   2  -5   14.80    3.70
   5   2  -5   57.99    4.90
   5   2  -5   55.49    6.00
   4   2  -5   42.10    4.80
   4   2  -5   47.70    3.90
  -4  -2   5   42.00    2.70
   3   2  -5  888.51   21.70
   3   2  -5  873.81   17.80
  -3  -2   5  853.31   17.30
   2   2  -5  334.97    8.00
  -2  -2   5  338.97    8.70
  -2  -2   5  332.47    8.10
   1   2  -5  867.31   17.60
   1   2  -5  820.52   16.40
  -1  -2   5  831.02   17.60
  -1  -2   5  832.02   16.40
   0   2  -5  188.08    6.00
   0  -2   5  198.78    6.70
   0  -2   5  193.48    5.90
  -1   2  -5  705.93   15.30
   1  -2   5  704.13   15.20
   1  -2   5  726.23   16.30
  -2   2  -5  458.35   11.60
  -2   2  -5  461.45   11.10
   2  -2   5  432.26   11.90
  -3   2  -5  142.19    6.10
  -3   2  -5  139.99    6.40
   3  -2   5  142.29    5.60
   3  -2   5  129.99    6.30
  -4   2  -5  144.39    7.10
  -4   2  -5  137.89    6.90
   4  -2   5  150.68    7.00
   4  -2   5  150.08    6.30
   4  -2   5  141.19    6.50
  -5   2  -5  955.40   23.30
  -5   2  -5  965.50   23.50
   5  -2   5  946.91   21.90
   5  -2   5  947.31   22.60
   5  -2   5  919.21   21.90
  -6   2  -5  612.54   18.40
   6  -2   5  601.94   16.20
   6  -2   5  574.34   17.30
   6  -2   5  567.94   16.50
  -7   2  -5 1015.70   27.10
   7  -2   5  940.91   25.20
   7  -2   5  997.30   23.30
   7  -2   5  941.71   24.60
  -8   2  -5  274.67   14.20
   8  -2   5  265.87   12.20
   8  -2   5  265.57   11.10
   9  -2   5   67.19    8.50
   9  -2   5   60.39    8.10
   9  -2   5   58.39    9.60
 -10   2  -5  159.28   14.70
  10  -2   5  149.88    9.70
  10  -2   5  129.69   11.80
  10  -2   5  140.99   12.40
 -11   2  -5   25.40    9.50
  11  -2   5   24.00    7.90
  11  -2   5   15.70    5.30
  11  -2   5   18.20    7.40
  11   1  -5    0.70    7.40
  11   1  -5   14.10    7.60
  10   1  -5  486.25   18.80
  10   1  -5  478.15   22.10
   9   1  -5  138.89   12.50
   9   1  -5  155.38   10.50
   8   1  -5    3.20    4.00
   8   1  -5    6.30    4.40
   7   1  -5   89.59    7.30
   7   1  -5   66.49    7.80
   6   1  -5  224.58    9.10
   6   1  -5  224.48   11.50
   5   1  -5    4.60    2.30
   5   1  -5    6.50    2.80
   4   1  -5  390.06   13.30
   4   1  -5  341.47    9.40
   3   1  -5   91.39    3.70
   3   1  -5   94.69    3.70
  -3  -1   5   96.49    4.10
   2   1  -5  137.69    4.90
  -2  -1   5  138.09    5.00
   1   1  -5  316.07    8.10
   1   1  -5  329.67    8.50
  -1  -1   5  319.77    6.80
  -1  -1   5  319.67    8.50
   0   1  -5    8.70    1.50
   0   1  -5    8.10    1.80
   0  -1   5    6.40    1.30
   0  -1   5    5.50    1.50
  -1   1  -5   42.70    2.80
  -1   1  -5   44.60    3.30
   1  -1   5   45.90    2.70
   1  -1   5   50.49    3.60
  -2   1  -5 1959.70   36.60
  -2   1  -5 1911.91   36.40
  -2   1  -5 1963.80   37.20
   2  -1   5 1894.61   36.00
   2  -1   5 1987.40   37.10
  -3   1  -5  210.78    7.80
  -3   1  -5  206.18    7.80
   3  -1   5  205.68    7.70
   3  -1   5  212.28    7.40
   3  -1   5  212.98    7.30
  -4   1  -5  245.38    9.40
  -4   1  -5  253.87    9.60
   4  -1   5  258.97    9.00
   4  -1   5  245.18    8.90
   4  -1   5  261.77    8.90
  -5   1  -5  375.66   13.10
   5  -1   5  376.66   12.10
   5  -1   5  393.66   11.70
   5  -1   5  384.86   12.30
  -6   1  -5  113.49    8.10
   6  -1   5  112.09    7.00
   6  -1   5  104.59    6.70
   6  -1   5  102.99    6.70
  -7   1  -5  647.14   20.70
   7  -1   5  576.74   18.50
   7  -1   5  613.04   18.50
   7  -1   5  620.44   16.80
  -8   1  -5   -3.00    5.00
   8  -1   5    3.10    5.80
   8  -1   5    3.00    3.60
   8  -1   5   -4.80    3.30
   9  -1   5   11.80    4.80
   9  -1   5   19.20    4.70
   9  -1   5    6.10    4.50
 -10   1  -5   10.40    6.80
  10  -1   5    9.10    4.60
  10  -1   5   -4.00    5.70
  10  -1   5    1.20    5.90
 -11   1  -5    9.10    8.90
  11  -1   5    1.10    7.60
  11  -1   5   14.60    7.40
  11   0  -5  143.19   14.20
  11   0  -5  132.59   15.30
  11   0  -5  128.69   13.50
  10   0  -5   82.69   10.20
  10   0  -5   98.39   12.90
   9   0  -5    3.40    4.80
   8   0  -5   98.69    9.30
   7   0  -5    3.20    2.60
   6   0  -5   23.80    4.40
   5   0  -5  100.69    7.20
   4   0  -5  241.08    6.30
   4   0  -5  253.37   10.30
  -4   0   5  231.98    6.60
   3   0  -5  540.85   11.80
  -3   0   5  533.85   12.00
   2   0  -5  205.28    6.20
  -2   0   5  197.48    6.30
   1   0  -5   22.10    2.40
   1   0  -5   21.50    2.00
  -1   0   5   23.90    2.70
   0   0  -5  817.72   17.60
   0   0  -5  879.71   16.20
   0   0   5  843.82   16.20
   0   0   5  807.72   17.70
  -1   0  -5 2240.98   39.80
  -1   0  -5 2169.28   41.20
   1   0   5 2223.98   41.40
   1   0   5 2279.67   39.70
  -2   0  -5  902.51   19.50
  -2   0  -5  940.21   19.60
  -2   0  -5  906.41   18.90
   2   0   5  875.11   18.40
   2   0   5  901.51   19.60
  -3   0  -5   51.59    4.30
  -3   0  -5   56.39    4.40
  -3   0  -5   56.09    3.90
   3   0   5   53.59    3.90
   3   0   5   56.99    4.60
   3   0   5   60.09    3.90
  -4   0  -5  969.00   23.30
  -4   0  -5 1014.30   21.80
   4   0   5  980.10   22.60
   4   0   5 1000.30   22.30
   4   0   5  999.80   22.00
  -5   0  -5   55.19    5.60
   5   0   5   50.99    4.80
   5   0   5   51.79    4.70
   5   0   5   50.39    5.00
  -6   0  -5  131.49    8.80
   6   0   5  134.59    7.60
   6   0   5  135.19    7.30
   6   0   5  132.09    7.70
   7   0   5  189.38    9.00
   7   0   5  216.88   10.60
   7   0   5  203.08   10.50
  -8   0  -5   -4.30    5.00
   8   0   5    2.60    3.80
   8   0   5    1.90    3.70
   8   0   5   -0.80    4.40
  -9   0  -5    4.20    6.80
   9   0   5   19.60    4.50
   9   0   5   18.30    5.70
   9   0   5   20.20    5.40
 -10   0  -5    6.90    7.60
  10   0   5   -0.70    4.30
  10   0   5   -7.60    5.50
  10   0   5   -2.70    5.70
 -11   0  -5   10.10   11.20
  11   0   5    0.20    7.40
  11   0   5    7.60    7.40
  11  -1  -5  133.49   14.70
  11  -1  -5  119.89   13.60
  10  -1  -5    8.80    6.40
  10  -1  -5    3.80    5.40
   9  -1  -5    6.30    4.80
   8  -1  -5  211.08   12.20
   7  -1  -5   15.80    3.80
   6  -1  -5  342.17   13.70
   5  -1  -5   49.00    5.50
   5  -1  -5   54.69    3.20
   4  -1  -5 1019.10   20.30
   4  -1  -5 1030.90   24.60
  -4   1   5 1022.70   20.50
   3  -1  -5  221.98    5.50
   3  -1  -5  217.28    6.80
  -3   1   5  226.18    7.10
   2  -1  -5 1036.90   20.80
  -2   1   5 1005.00   20.80
   1  -1  -5   34.50    2.00
   1  -1  -5   33.50    3.00
  -1   1   5   28.60    1.80
  -1   1   5   25.80    3.10
   0  -1  -5    1.80    1.40
   0  -1  -5    2.50    0.90
   0   1   5    0.90    1.10
   0   1   5    1.30    0.70
   0   1   5    0.30    1.30
  -1  -1  -5 5537.15   95.19
  -1  -1  -5 5430.06   92.89
   1   1   5 5420.26   95.19
  -2  -1  -5 1041.00   21.80
  -2  -1  -5 1069.89   20.90
  -2  -1  -5 1064.79   22.10
   2   1   5 1008.60   20.40
   2   1   5 1043.30   22.00
   2   1   5  928.31   21.10
  -3  -1  -5 2301.57   44.20
  -3  -1  -5 2435.96   45.90
   3   1   5 2322.47   44.80
   3   1   5 2358.86   44.00
   3   1   5 2388.76   44.70
  -4  -1  -5    4.50    2.50
  -4  -1  -5    6.20    1.80
   4   1   5    5.00    2.10
   4   1   5    4.40    1.90
   4   1   5    5.90    2.90
  -5  -1  -5   47.10    4.00
  -5  -1  -5   55.49    5.80
   5   1   5   58.09    5.20
   5   1   5   55.39    5.30
   5   1   5   57.99    4.80
  -6  -1  -5  570.34   18.70
   6   1   5  538.65   16.90
   6   1   5  544.65   16.60
   6   1   5  560.64   15.20
  -7  -1  -5   15.60    4.40
   7   1   5   12.50    4.10
   7   1   5    9.30    3.10
   7   1   5   15.80    4.10
  -8  -1  -5   80.79    9.90
   8   1   5   90.79   10.70
   8   1   5  100.79   10.80
   8   1   5   95.99    7.30
  -9  -1  -5   14.60    6.20
   9   1   5   14.30    5.70
   9   1   5   16.10    4.40
   9   1   5   12.20    5.50
 -10  -1  -5   10.70    7.30
  10   1   5   20.00    6.60
  10   1   5    4.50    5.70
  11  -2  -5   37.60    8.70
  11  -2  -5   40.10    8.10
  10  -2  -5   13.90    6.10
  10  -2  -5   11.80    5.80
   9  -2  -5  245.68   15.90
   9  -2  -5  249.08   18.00
   8  -2  -5  203.48   12.20
   7  -2  -5   58.29    6.50
   6  -2  -5 2669.13   55.59
   6  -2  -5 2742.63   49.10
   5  -2  -5  687.13   19.50
   5  -2  -5  709.03   15.80
   4  -2  -5 1978.40   36.40
   4  -2  -5 1974.10   37.20
   3  -2  -5   37.00    3.50
   3  -2  -5   35.90    2.60
  -3   2   5   35.70    3.90
   2  -2  -5 1760.92   33.60
   2  -2  -5 1698.83   31.10
  -2   2   5 1734.63   31.20
  -2   2   5 1778.02   33.80
   1  -2  -5  842.32   15.50
   1  -2  -5  882.81   19.10
   1  -2  -5  874.71   17.10
  -1   2   5  863.71   17.00
  -1   2   5  877.51   19.20
   0  -2  -5  779.72   16.60
   0  -2  -5  787.42   17.70
   0  -2  -5  773.22   14.30
   0   2   5  773.32   16.50
   0   2   5  811.72   18.00
   0   2   5  795.22   14.20
  -1  -2  -5   41.10    2.60
  -1  -2  -5   42.20    3.30
  -1  -2  -5   39.30    3.60
   1   2   5   37.50    3.60
   1   2   5   36.30    2.00
  -2  -2  -5 2357.76   43.80
   2   2   5 2275.37   43.30
   2   2   5 2324.57   44.00
   2   2   5 2358.06   44.80
   2   2   5 2252.67   41.70
  -3  -2  -5    1.00    2.10
  -3  -2  -5    0.40    1.60
   3   2   5    2.90    1.30
   3   2   5   -0.60    2.20
   3   2   5    1.00    1.40
  -4  -2  -5 1250.17   26.30
  -4  -2  -5 1288.97   29.20
   4   2   5 1246.18   26.80
   4   2   5 1254.07   28.00
   4   2   5 1256.27   26.80
  -5  -2  -5   42.80    4.00
  -5  -2  -5   45.30    5.80
   5   2   5   40.80    5.10
   5   2   5   46.70    5.00
   5   2   5   40.80    4.30
  -6  -2  -5 1602.54   32.50
  -6  -2  -5 1635.04   38.30
   6   2   5 1558.64   32.90
   6   2   5 1499.95   34.80
   6   2   5 1657.03   36.40
  -7  -2  -5   63.49    8.00
   7   2   5   56.39    6.30
   7   2   5   60.49    7.20
   7   2   5   45.40    6.00
   8   2   5  838.62   25.30
   8   2   5  823.82   20.70
  -9  -2  -5   10.70    6.10
   9   2   5    6.00    5.10
   9   2   5    8.40    5.10
   9   2   5   21.60    4.70
 -10  -2  -5  190.28   16.70
  10   2   5  154.28   16.20
  10   2   5  155.08   13.70
  10   2   5  151.18   13.40
  11  -3  -5    4.30    7.00
  11  -3  -5   -2.90    6.50
  10  -3  -5   82.69   11.30
  10  -3  -5   53.69    8.60
   9  -3  -5  391.86   24.80
   9  -3  -5  401.66   18.10
   8  -3  -5   53.79    8.00
   8  -3  -5   51.39    6.90
   7  -3  -5 1061.89   26.20
   7  -3  -5 1063.09   28.30
   7  -3  -5 1075.89   23.00
   6  -3  -5  316.97    9.80
   6  -3  -5  305.77   10.30
   6  -3  -5  314.97   12.70
   6  -3  -5  297.97   10.90
   5  -3  -5 2962.60   57.39
   5  -3  -5 2866.91   53.59
   5  -3  -5 2881.51   53.79
   4  -3  -5   46.10    3.50
   4  -3  -5   50.39    4.30
   3  -3  -5 1065.29   21.50
   3  -3  -5 1077.89   23.30
   2  -3  -5 1383.26   28.60
   2  -3  -5 1382.76   26.70
  -2   3   5 1398.36   28.80
  -2   3   5 1414.16   26.70
   1  -3  -5    9.20    2.30
   1  -3  -5   11.10    2.10
  -1   3   5    9.20    2.70
  -1   3   5   12.70    2.30
   0  -3  -5  375.96   11.20
   0  -3  -5  390.66   10.50
   0   3   5  398.46   11.60
   0   3   5  391.86   10.60
  -1  -3  -5  938.81   20.90
  -1  -3  -5  865.21   19.70
  -1  -3  -5  940.21   20.90
   1   3   5  902.91   17.20
   1   3   5  929.81   20.70
   1   3   5  939.11   21.10
  -2  -3  -5  232.08    8.40
  -2  -3  -5  240.88    8.70
   2   3   5  237.48    6.80
   2   3   5  229.18    7.90
   2   3   5  234.98    9.40
   2   3   5  235.18    9.10
  -3  -3  -5   67.49    5.50
  -3  -3  -5   70.09    4.60
   3   3   5   62.79    5.50
   3   3   5   72.29    4.10
   3   3   5   62.99    5.70
  -4  -3  -5   30.50    5.30
  -4  -3  -5   23.90    3.20
   4   3   5   16.00    2.80
   4   3   5   23.20    3.80
   4   3   5   14.80    3.80
   4   3   5   23.80    3.10
  -5  -3  -5   74.99    7.20
  -5  -3  -5   94.19    5.60
   5   3   5   78.49    5.50
   5   3   5   90.59    7.80
   5   3   5   85.99    6.70
   5   3   5   95.29    6.70
  -6  -3  -5  632.74   16.30
   6   3   5  608.04   18.10
   6   3   5  632.24   19.40
   6   3   5  632.94   17.20
  -7  -3  -5  108.39    6.70
   7   3   5  101.69    8.10
   7   3   5  104.09    9.50
   7   3   5  107.99    9.00
   7   3   5  115.39    8.00
   8   3   5  775.32   20.00
   8   3   5  767.12   26.00
   8   3   5  788.82   26.00
   8   3   5  778.92   24.70
  -9  -3  -5   66.89    9.30
   9   3   5   52.89    9.70
   9   3   5   78.79    9.80
   9   3   5   57.69    7.40
   9   3   5   71.89   10.10
 -10  -3  -5   60.19   10.60
  10   3   5   79.19   11.70
  10   3   5   64.29    9.30
  10   3   5   77.09    9.90
  11  -4  -5   12.70    7.10
  11  -4  -5    4.70    7.30
  11  -4  -5   17.50    6.90
  10  -4  -5  185.28   13.00
  10  -4  -5  190.88   12.60
  10  -4  -5  179.78   14.90
   9  -4  -5   24.10    6.70
   9  -4  -5   14.20    6.30
   9  -4  -5   22.30    5.80
   9  -4  -5   21.00    3.90
   8  -4  -5  547.15   18.00
   8  -4  -5  552.44   17.70
   8  -4  -5  569.54   15.30
   8  -4  -5  550.24   19.70
   7  -4  -5  394.96   15.20
   7  -4  -5  388.46   13.70
   7  -4  -5  418.96   13.60
   7  -4  -5  387.06   12.30
   6  -4  -5  415.36   12.90
   6  -4  -5  435.66   13.10
   6  -4  -5  424.76   14.70
   6  -4  -5  408.26   12.60
   5  -4  -5  210.38    9.50
   5  -4  -5  218.28    8.20
   5  -4  -5  206.48    8.40
   5  -4  -5  207.58    7.90
   4  -4  -5  687.73   17.70
   4  -4  -5  727.13   16.00
   4  -4  -5  705.43   16.80
   3  -4  -5  249.48    8.20
   3  -4  -5  258.87    6.80
   3  -4  -5  246.98    9.20
  -3   4   5  236.48    8.20
   2  -4  -5  450.25   11.80
   2  -4  -5  430.96   13.00
  -2   4   5  466.45   12.00
   1  -4  -5  783.12   18.10
   1  -4  -5  805.22   19.50
  -1   4   5  800.22   19.40
  -1   4   5  791.42   18.00
   0  -4  -5   49.90    4.40
   0  -4  -5   57.69    3.90
   0  -4  -5   48.60    4.70
   0   4   5   60.19    5.30
   0   4   5   52.39    4.70
  -1  -4  -5  399.26   11.10
  -1  -4  -5  381.66   11.90
  -1  -4  -5  368.56   11.80
   1   4   5  393.26    8.50
   1   4   5  375.06   11.90
   1   4   5  395.26   12.40
  -2  -4  -5  174.18    7.60
  -2  -4  -5  171.88    7.70
   2   4   5  171.18    5.70
   2   4   5  182.08    7.00
   2   4   5  174.68    8.40
   2   4   5  181.78    8.30
  -3  -4  -5   56.29    4.50
  -3  -4  -5   52.69    5.30
   3   4   5   58.79    4.70
   3   4   5   50.19    3.60
   3   4   5   58.09    5.60
   3   4   5   61.49    6.00
  -4  -4  -5  224.58   10.40
  -4  -4  -5  231.28    8.90
   4   4   5  224.58    9.70
   4   4   5  224.68    8.50
   4   4   5  246.28   10.00
  -5  -4  -5  710.03   18.00
  -5  -4  -5  678.23   21.20
   5   4   5  713.63   18.70
   5   4   5  680.53   19.80
   5   4   5  716.83   18.80
  -6  -4  -5   79.69    5.90
  -6  -4  -5   82.99    8.60
   6   4   5   81.59    7.50
   6   4   5   82.39    6.90
   6   4   5   83.99    8.80
   6   4   5   81.99    7.20
  -7  -4  -5   14.00    3.70
   7   4   5    9.60    4.50
   7   4   5   13.80    4.50
   7   4   5   17.20    4.40
   7   4   5    3.60    4.90
  -8  -4  -5   46.90    5.40
   8   4   5   48.80    6.00
   8   4   5   46.00    7.40
   8   4   5   77.39   10.30
   8   4   5   61.69    8.50
  -9  -4  -5    5.40    7.40
   9   4   5    1.00    6.40
   9   4   5   12.60    5.90
   9   4   5    1.20    7.60
 -10  -4  -5   18.90   12.20
  10   4   5    5.50    6.50
  10   4   5   -5.80    6.90
  10   4   5   17.20    9.30
  10  -5  -5   18.60    6.90
  10  -5  -5   31.10    7.60
  10  -5  -5   37.90    7.70
  10  -5  -5   31.90    4.90
   9  -5  -5  140.29   11.00
   9  -5  -5  145.99    8.30
   9  -5  -5  158.18   11.90
   9  -5  -5  129.09   10.50
   8  -5  -5   64.69    8.50
   8  -5  -5   53.79    7.80
   8  -5  -5   63.79    6.40
   8  -5  -5   71.89    7.30
   7  -5  -5   60.39    6.50
   7  -5  -5   67.39    6.10
   7  -5  -5   55.79    6.10
   7  -5  -5   60.69    7.00
   6  -5  -5   20.10    4.20
   6  -5  -5   16.60    3.60
   6  -5  -5   19.80    3.30
   6  -5  -5   19.80    3.90
   5  -5  -5   50.59    4.80
   5  -5  -5   46.40    3.90
   5  -5  -5   45.50    5.00
   5  -5  -5   52.69    5.10
   4  -5  -5    4.50    1.60
   4  -5  -5    7.70    2.70
   4  -5  -5    3.50    2.00
   3  -5  -5  355.86   11.00
   3  -5  -5  351.56    8.10
   3  -5  -5  345.57   12.00
  -3   5   5  353.96   11.10
   2  -5  -5  202.58    8.10
   2  -5  -5  210.28    9.10
  -2   5   5  205.08    8.20
   1  -5  -5  634.24   17.30
   1  -5  -5  626.74   16.30
  -1   5   5  645.04   16.40
   0  -5  -5   57.29    5.10
   0  -5  -5   52.49    4.70
   0  -5  -5   52.99    3.90
   0   5   5   40.00    4.80
   0   5   5   46.20    5.40
  -1  -5  -5  217.18    8.10
  -1  -5  -5  199.38    8.70
  -1  -5  -5  209.48    9.00
   1   5   5  193.88    9.00
   1   5   5  204.38    9.20
  -2  -5  -5 1349.07   30.50
  -2  -5  -5 1322.07   29.30
  -2  -5  -5 1256.87   28.70
   2   5   5 1318.07   30.40
   2   5   5 1389.26   28.10
   2   5   5 1323.57   29.70
  -3  -5  -5  126.89    7.50
  -3  -5  -5  114.79    6.50
   3   5   5  109.69    7.40
   3   5   5  111.89    7.90
   3   5   5  111.89    6.20
  -4  -5  -5 1743.53   36.50
  -4  -5  -5 1715.63   38.80
   4   5   5 1763.52   37.00
   4   5   5 1703.13   37.30
   4   5   5 1755.52   39.80
  -5  -5  -5   14.90    3.90
  -5  -5  -5   12.40    3.40
   5   5   5   16.80    4.10
   5   5   5   13.30    3.50
   5   5   5   22.10    3.60
  -6  -5  -5  236.78    9.90
  -6  -5  -5  229.08   12.80
   6   5   5  220.88   11.80
   6   5   5  232.68   10.70
   6   5   5  236.08   11.00
  -7  -5  -5    2.60    4.60
  -7  -5  -5    2.30    3.60
   7   5   5    5.70    4.80
   7   5   5   16.90    4.50
   7   5   5    2.70    3.70
  -8  -5  -5   22.00    6.60
   8   5   5    6.10    5.00
   8   5   5   18.70    7.80
   8   5   5   23.60    6.10
  -9  -5  -5  214.78   17.40
   9   5   5  205.28   17.10
   9   5   5  189.98   14.40
   9   5   5  220.58   14.40
  10  -6  -5   29.70    6.40
  10  -6  -5   16.40    6.40
  10  -6  -5    4.70    5.20
  10  -6  -5   26.40    7.60
   9  -6  -5   33.20    6.80
   9  -6  -5   32.50    6.50
   9  -6  -5   44.80    6.00
   9  -6  -5   29.10    6.40
   8  -6  -5   67.19    7.20
   8  -6  -5   63.39    7.30
   8  -6  -5   70.49    8.40
   8  -6  -5   54.29    8.10
   7  -6  -5  116.39    8.70
   7  -6  -5  113.89    7.50
   7  -6  -5  103.69    8.20
   7  -6  -5  124.59    8.90
   6  -6  -5   -3.10    2.00
   6  -6  -5   -1.20    3.20
   6  -6  -5    2.70    3.00
   6  -6  -5    3.00    2.90
   5  -6  -5  615.54   17.10
   5  -6  -5  633.84   15.10
   5  -6  -5  628.44   17.60
   5  -6  -5  630.34   18.60
   4  -6  -5  113.79    4.70
   4  -6  -5  122.39    7.70
   4  -6  -5  120.79    6.80
   3  -6  -5  781.02   15.10
   3  -6  -5  779.32   19.60
   3  -6  -5  783.12   20.90
  -3   6   5  769.12   19.70
   2  -6  -5   30.50    4.30
   2  -6  -5   41.10    5.10
  -2   6   5   44.10    5.00
   1  -6  -5 1370.76   27.70
   1  -6  -5 1415.86   31.00
   1  -6  -5 1428.16   32.00
  -1   6   5 1457.35   31.10
   0  -6  -5   21.10    3.40
   0  -6  -5   20.40    3.70
   0  -6  -5   29.70    3.60
   0   6   5   24.10    3.90
  -1  -6  -5  210.78    8.60
  -1  -6  -5  229.78   10.00
   1   6   5  230.38   10.20
  -2  -6  -5   10.20    3.40
  -2  -6  -5    4.90    2.90
  -2  -6  -5   14.10    3.10
   2   6   5    5.70    2.00
   2   6   5    8.20    3.40
  -3  -6  -5    5.70    3.10
  -3  -6  -5   -1.80    2.70
   3   6   5   -1.20    3.20
   3   6   5    2.30    2.20
   3   6   5    3.20    3.20
  -4  -6  -5  233.28   10.20
  -4  -6  -5  245.78   11.80
   4   6   5  248.78   11.10
   4   6   5  254.77   12.80
   4   6   5  220.28   10.20
  -5  -6  -5   24.90    4.70
  -5  -6  -5   26.40    6.60
   5   6   5   27.30    5.20
   5   6   5   10.50    4.80
  -6  -6  -5  289.37   11.60
  -6  -6  -5  284.87   14.70
   6   6   5  268.57   11.90
   6   6   5  302.47   13.80
  -7  -6  -5   62.69    7.50
  -7  -6  -5   73.59   10.10
   7   6   5   49.99    9.70
   7   6   5   42.90    6.40
   7   6   5   38.50    7.00
  -8  -6  -5   25.60    7.70
  -8  -6  -5   13.60    4.70
   8   6   5   22.20    8.80
   8   6   5   14.40    6.70
   8   6   5   19.10    6.40
  -9  -6  -5  446.16   23.20
  -9  -6  -5  466.75   15.00
   9   6   5  443.66   19.50
   9   6   5  482.95   23.60
   9   6   5  445.06   20.90
  10  -7  -5    3.90    6.30
  10  -7  -5    3.80    5.80
  10  -7  -5   -3.20    6.30
  10  -7  -5   -5.60    5.60
   9  -7  -5    3.50    6.40
   9  -7  -5    3.60    7.70
   9  -7  -5   11.60    5.50
   9  -7  -5    3.00    5.70
   8  -7  -5   19.30    6.10
   8  -7  -5   23.10    5.80
   8  -7  -5   14.30    4.40
   8  -7  -5   14.10    4.70
   7  -7  -5    1.90    4.10
   7  -7  -5    8.20    4.70
   7  -7  -5    8.50    3.50
   7  -7  -5    5.50    3.10
   6  -7  -5   76.39    8.20
   6  -7  -5   83.09    7.80
   6  -7  -5   80.99    5.30
   6  -7  -5   86.39    6.80
   5  -7  -5    2.90    3.00
   5  -7  -5    0.30    3.40
   5  -7  -5    0.20    1.70
   5  -7  -5   -0.40    2.70
   4  -7  -5  206.98    6.40
   4  -7  -5  199.88    9.50
   4  -7  -5  202.78   10.40
   3  -7  -5   46.40    5.40
   3  -7  -5   50.09    6.00
   3  -7  -5   54.69    2.80
  -3   7   5   55.09    6.10
   2  -7  -5  650.03   14.90
   2  -7  -5  673.83   18.80
   2  -7  -5  652.93   19.60
  -2   7   5  666.23   18.70
   1  -7  -5  256.17    8.40
   1  -7  -5  264.77   10.90
   1  -7  -5  260.37   11.60
  -1   7   5  263.27   11.00
   0  -7  -5  113.39    6.20
   0  -7  -5  109.79    7.30
   0  -7  -5  118.49    7.90
   0   7   5  105.09    7.70
  -1  -7  -5    1.80    3.00
  -1  -7  -5   -3.30    2.10
  -1  -7  -5    2.50    2.80
   1   7   5    1.60    1.40
   1   7   5   -2.40    3.00
  -2  -7  -5   12.90    4.00
  -2  -7  -5   16.00    4.00
  -2  -7  -5   24.60    4.40
   2   7   5   26.00    3.90
   2   7   5    8.90    4.50
  -3  -7  -5   19.80    4.60
  -3  -7  -5   16.60    4.40
  -3  -7  -5   17.20    4.80
   3   7   5   15.20    3.40
   3   7   5   18.30    5.00
  -4  -7  -5   75.29    8.00
  -4  -7  -5   91.79    7.60
   4   7   5   94.49    9.30
   4   7   5   88.49    6.90
  -5  -7  -5   36.00    6.90
  -5  -7  -5   40.20    5.50
   5   7   5   43.30    6.20
  -6  -7  -5   53.49    7.60
  -6  -7  -5   69.09    7.90
   6   7   5   50.59    7.80
  -7  -7  -5   41.40    9.40
  -7  -7  -5   26.10    5.50
   7   7   5   29.70    6.20
   7   7   5   19.70    6.70
   7   7   5   46.50    8.10
  -8  -7  -5  161.98   10.30
  -8  -7  -5  162.88   15.90
   8   7   5  182.28   16.00
   8   7   5  144.29   12.80
   8   7   5  167.38   13.50
  -9  -7  -5   71.29    8.40
   9   7   5   77.09   10.20
   9   7   5   73.49   11.00
   9  -8  -5   68.29    9.50
   9  -8  -5   75.99    9.50
   9  -8  -5   68.49    8.70
   8  -8  -5   16.60    4.80
   8  -8  -5   21.70    4.20
   8  -8  -5   17.20    6.20
   8  -8  -5   13.70    6.40
   7  -8  -5  435.56   14.50
   7  -8  -5  438.76   13.70
   7  -8  -5  428.76   16.90
   7  -8  -5  435.06   17.60
   6  -8  -5   11.40    5.00
   6  -8  -5   17.70    4.90
   6  -8  -5   10.00    3.60
   6  -8  -5   14.40    2.80
   5  -8  -5   39.30    5.20
   5  -8  -5   30.50    3.40
   5  -8  -5   25.50    5.20
   5  -8  -5   23.60    5.70
   4  -8  -5  232.78   12.00
   4  -8  -5  217.08   10.70
   4  -8  -5  226.88    6.80
   3  -8  -5   12.60    1.70
   3  -8  -5   12.60    4.20
   3  -8  -5   13.90    4.30
   3  -8  -5   13.20    2.40
  -3   8   5    8.40    4.40
   2  -8  -5   33.40    3.60
   2  -8  -5   35.70    5.00
   2  -8  -5   28.30    4.70
  -2   8   5   32.60    5.10
   1  -8  -5    2.00    3.10
   1  -8  -5    2.70    2.80
   1  -8  -5    2.60    2.40
  -1   8   5   -0.60    3.40
   0  -8  -5    7.40    2.80
   0  -8  -5    1.90    3.10
   0  -8  -5    8.50    3.20
   0   8   5    8.30    3.90
  -1  -8  -5   11.10    3.60
  -1  -8  -5   13.70    3.50
  -1  -8  -5   10.70    3.40
   1   8   5   11.80    2.10
   1   8   5   14.00    4.40
  -2  -8  -5  224.18   10.50
  -2  -8  -5  232.98   11.80
  -2  -8  -5  243.68   12.20
   2   8   5  215.38    8.80
  -3  -8  -5    8.50    4.00
  -3  -8  -5    0.30    3.90
  -3  -8  -5    3.00    3.50
   3   8   5    4.80    2.70
   3   8   5    0.70    4.20
  -4  -8  -5  101.09    8.40
   4   8   5   83.39    7.20
  -5  -8  -5   37.10    5.70
  -5  -8  -5   51.59    8.30
   5   8   5   47.90    6.90
  -6  -8  -5   35.50    6.20
  -6  -8  -5   43.00    8.30
   6   8   5   39.40    7.30
  -7  -8  -5  172.78   15.30
  -7  -8  -5  188.78   11.50
   7   8   5  227.58   16.50
   7   8   5  202.68   13.50
   7   8   5  199.18   13.40
  -8  -8  -5  299.47   14.40
  -8  -8  -5  321.47   20.80
   8   8   5  273.77   19.70
   8   8   5  307.77   17.10
   8   8   5  301.77   16.40
   9  -9  -5   53.59    9.70
   9  -9  -5   53.89    9.50
   9  -9  -5   64.69    7.50
   9  -9  -5   63.69    8.90
   8  -9  -5  150.98    9.80
   8  -9  -5  144.19   13.20
   8  -9  -5  122.89    8.40
   8  -9  -5  150.08   13.20
   7  -9  -5  142.29   15.40
   7  -9  -5  165.88    8.00
   7  -9  -5  155.58   12.70
   7  -9  -5  161.28    8.70
   6  -9  -5    2.90    2.40
   6  -9  -5    1.50    5.00
   6  -9  -5   -3.30    6.30
   6  -9  -5    1.40    3.10
   5  -9  -5    3.00    2.20
   5  -9  -5    7.40    4.90
   5  -9  -5    2.40    5.30
   4  -9  -5  101.59    9.60
   4  -9  -5   93.49    4.50
   4  -9  -5   95.79    8.60
  -4   9   5   75.39   10.90
   3  -9  -5   22.20    5.30
   3  -9  -5   13.60    4.70
  -3   9   5   26.20    6.10
   2  -9  -5  210.28    7.70
   2  -9  -5  206.48   12.10
   2  -9  -5  233.58   11.60
  -2   9   5  202.28   11.60
   1  -9  -5   16.90    3.30
   1  -9  -5   20.70    4.70
   1  -9  -5   23.30    5.80
  -1   9   5   23.30    6.00
   0  -9  -5   78.19    6.10
   0  -9  -5   76.09    8.40
   0  -9  -5   77.89    7.80
   0   9   5   74.09    9.00
  -1  -9  -5   59.69    8.30
  -1  -9  -5   55.59    7.50
  -1  -9  -5   72.09    6.70
   1   9   5   65.09    4.00
   1   9   5   66.19    8.40
  -2  -9  -5  438.16   17.20
  -2  -9  -5  454.95   15.80
  -2  -9  -5  476.15   18.50
   2   9   5  457.85   11.90
   2   9   5  468.95   18.20
  -3  -9  -5  635.34   20.60
  -3  -9  -5  627.64   24.30
  -3  -9  -5  655.43   21.00
   3   9   5  636.84   18.30
   3   9   5  674.63   23.60
  -4  -9  -5  994.00   27.70
  -4  -9  -5 1032.20   28.90
   4   9   5  998.60   26.10
  -5  -9  -5  309.47   16.20
  -5  -9  -5  310.17   14.80
   5   9   5  285.67   21.70
  -6  -9  -5  169.68   14.60
  -6  -9  -5  173.18   12.20
   6   9   5  149.88   14.80
   6   9   5  167.78   12.10
  -7  -9  -5   52.39    8.10
  -7  -9  -5   51.49    9.60
   7   9   5   58.69    9.40
   7   9   5   62.79   11.20
   8 -10  -5   91.49    7.90
   8 -10  -5   93.39   13.40
   8 -10  -5  115.99   14.50
   7 -10  -5    3.10    7.10
   7 -10  -5    4.10    7.20
   7 -10  -5    4.50    3.40
   6 -10  -5   29.80    3.70
   6 -10  -5   28.10    7.50
   6 -10  -5   20.10    7.00
   5 -10  -5   19.70    5.90
   5 -10  -5   15.00    2.80
   5 -10  -5   18.80    6.20
   4 -10  -5    3.80    5.50
   4 -10  -5    4.80    5.10
   4 -10  -5    6.90    2.20
  -4  10   5    6.60    5.10
   3 -10  -5   14.70    5.20
   3 -10  -5    0.20    6.00
  -3  10   5   10.50    5.50
   2 -10  -5  398.46   16.40
  -2  10   5  399.76   16.80
   1 -10  -5   75.39   11.40
   1 -10  -5   68.79    8.70
   1 -10  -5   68.49    5.80
  -1  10   5   53.19    7.30
   0 -10  -5  367.66   17.00
   0 -10  -5  392.46   12.80
   0 -10  -5  383.76   16.60
   0  10   5  363.76   16.40
  -1 -10  -5  165.28   12.10
  -1 -10  -5  139.49   11.20
  -1 -10  -5  161.18    9.50
   1  10   5  153.68   11.80
   1  10   5  155.08    6.10
  -2 -10  -5  730.73   21.50
  -2 -10  -5  710.13   24.20
  -2 -10  -5  717.33   24.80
   2  10   5  709.83   16.50
  -3 -10  -5    5.80    6.10
  -3 -10  -5   13.80    5.60
  -3 -10  -5   19.40    6.30
   3  10   5    2.40    6.20
   3  10   5    6.40    3.40
   3  10   5    5.10    3.60
  -4 -10  -5  126.99   15.70
  -4 -10  -5  143.19   12.00
  -4 -10  -5  111.09   12.70
   4  10   5  128.49    9.60
  -5 -10  -5   19.60    7.10
   5  10   5   19.90    8.00
   5  10   5   24.40    6.40
  -6 -10  -5    3.90   11.00
  -6 -10  -5    2.50    6.80
   6  10   5   -7.20    5.20
   6  10   5    4.70    9.10
  -7 -10  -5    3.70    9.00
  -7 -10  -5    4.00    8.10
   7  10   5    5.90    7.70
   7 -11  -5  -20.50    8.50
   7 -11  -5   -2.50    3.60
   7 -11  -5   -3.10    7.50
   6 -11  -5   64.59    9.70
   6 -11  -5   59.79    5.90
   6 -11  -5   57.19   10.30
   5 -11  -5   11.70    6.40
   5 -11  -5    3.40    5.90
   5 -11  -5   -0.70    2.50
   4 -11  -5   51.09    9.30
   4 -11  -5   50.99    9.30
   3 -11  -5   13.40    7.50
   3 -11  -5   21.20    7.00
   2 -11  -5    3.90    5.80
   2 -11  -5    1.20    5.30
   1 -11  -5  209.88   14.00
   1 -11  -5  189.58   13.20
   0 -11  -5  142.99    8.40
   0 -11  -5  110.59   12.00
   0 -11  -5  137.99   12.70
   0  11   5  115.19    5.40
  -1 -11  -5    7.10    5.80
  -1 -11  -5   19.60    6.80
  -1 -11  -5   22.80    5.30
   1  11   5    7.40    6.30
   1  11   5   33.40    4.50
  -2 -11  -5   95.79   12.30
  -2 -11  -5   96.89   12.00
  -2 -11  -5  107.69    9.90
   2  11   5  101.09   12.50
   2  11   5  113.59    6.60
  -3 -11  -5   -0.10    6.50
  -3 -11  -5    7.70    6.50
  -3 -11  -5    8.80    5.40
   3  11   5    1.10    3.80
   3  11   5   -3.60    6.70
  -4 -11  -5    2.40    7.50
  -4 -11  -5    5.50    5.50
  -4 -11  -5   12.10    6.90
   4  11   5    1.60    7.90
   4  11   5    5.20    4.50
   4  11   5   -3.90    4.20
  -5 -11  -5   69.29   10.00
  -5 -11  -5   54.09    8.80
   5  11   5   66.59   10.10
   5  11   5   63.89   11.30
  -6 -11  -5   34.50    8.70
  -6 -11  -5   11.90    8.60
   6  11   5   29.40    7.90
   6 -12  -5  155.08   16.30
   6 -12  -5  193.28   17.70
   6 -12  -5  191.08    8.40
   5 -12  -5   99.89   13.80
   5 -12  -5  109.59   14.00
   4 -12  -5   72.99    9.90
   4 -12  -5   85.19   11.20
  -4  12   5   94.89   12.70
   3 -12  -5   11.20    6.90
   3 -12  -5   23.20    6.70
  -3  12   5   13.70    7.20
   2 -12  -5  105.89   12.70
   2 -12  -5  101.39   13.00
  -2  12   5   97.99   12.50
   1 -12  -5   75.89   11.90
   1 -12  -5   75.69   10.90
  -1  12   5   64.49    9.60
   0 -12  -5  -10.60    6.10
   0 -12  -5   -6.00    6.80
   0 -12  -5   -3.30    3.60
   0  12   5    0.40    6.60
  -1 -12  -5   32.70    5.90
  -1 -12  -5   26.90    8.50
  -1 -12  -5   24.20    7.30
   1  12   5   46.90    8.90
   1  12   5   37.70    5.20
  -2 -12  -5   -0.90    7.20
  -2 -12  -5   -4.70    6.50
  -2 -12  -5   -0.10    4.90
   2  12   5   -2.00    3.40
   2  12   5    8.80    7.30
  -3 -12  -5   72.49   10.60
  -3 -12  -5   69.69   10.20
  -3 -12  -5   52.09   10.40
   3  12   5   75.89   10.60
   3  12   5   69.29    7.70
  -4 -12  -5   98.29   11.90
  -4 -12  -5   88.39   12.10
  -4 -12  -5   82.29   12.70
   4  12   5   76.69   11.50
   4  12   5   90.49    9.80
   4 -13  -5   38.90    9.60
   4 -13  -5   41.00   10.10
   3 -13  -5   62.99   10.10
   3 -13  -5   56.09   11.30
  -3  13   5   52.69    9.70
   2 -13  -5   16.30    8.50
   2 -13  -5   11.20    8.20
  -2  13   5   23.50    8.70
   1 -13  -5  118.09   14.40
   1 -13  -5  134.39   15.70
  -1  13   5  134.89   15.00
   0 -13  -5   34.20    9.00
   0 -13  -5   18.90    8.40
   0  13   5   47.10    9.70
  -1 -13  -5   18.10    8.70
  -1 -13  -5   12.30    5.70
  -1 -13  -5   16.40    7.60
   1  13   5   15.80    3.80
   1  13   5    0.80    8.70
  -2 -13  -5    1.10    8.10
  -2 -13  -5   20.80    9.30
  -2 -13  -5   19.40    6.70
   2  13   5   15.40    4.20
   2  13   5    7.50    9.20
  -3 -13  -5   56.39   12.00
  -3 -13  -5   56.59    8.00
  -3 -13  -5   51.19    9.70
   3  13   5   49.00    6.30
   0  14  -6   24.30    7.30
   0 -14   6   40.50   10.50
  -1  14  -6   10.40    7.00
   1 -14   6    6.90    8.70
   3  13  -6  143.79   15.90
   3  13  -6  122.29   10.50
   3  13  -6   87.89   11.50
  -3 -13   6  137.09   15.90
   2  13  -6   -1.20    7.80
   2  13  -6    4.60    4.50
   2  13  -6    9.20    6.50
  -2 -13   6   -1.30    8.00
   1  13  -6   99.89   10.40
   1  13  -6   68.29   10.00
  -1 -13   6   78.09   11.90
   0  13  -6   94.19   10.10
   0  13  -6  112.29   14.00
   0 -13   6   95.09   11.90
  -1  13  -6    6.60    8.70
  -1  13  -6   20.90    6.40
   1 -13   6    9.50    8.50
  -2  13  -6   85.29   10.30
   2 -13   6   90.49   12.20
  -3  13  -6   -5.40    6.00
  -4  13  -6   75.99    9.40
   4 -13   6   84.09   11.00
   4 -13   6   70.19   12.00
   5  12  -6   -4.50    7.10
   5  12  -6    3.50    7.30
   5  12  -6   -9.20    8.20
  -5 -12   6    9.90    7.50
  -5 -12   6    6.20    8.20
   4  12  -6  153.78   12.10
   4  12  -6  155.48   15.30
   4  12  -6  148.39   12.10
  -4 -12   6  135.09   14.50
   3  12  -6   18.90    8.50
   3  12  -6    1.60    4.90
   3  12  -6    8.80    5.10
  -3 -12   6    0.10    7.70
   2  12  -6   95.49   11.90
   2  12  -6   91.49    9.40
   2  12  -6   88.09    8.10
  -2 -12   6  102.09   12.70
   1  12  -6   32.90    8.50
   1  12  -6   22.50    4.00
  -1 -12   6   33.00    8.40
   0  12  -6   34.90    8.40
   0 -12   6   27.20    7.50
  -1  12  -6   99.99   12.40
   1 -12   6  137.59   13.40
  -3  12  -6   49.30    7.20
   3 -12   6   55.99   10.00
   3 -12   6   73.89    9.30
  -4  12  -6  385.86   16.80
   4 -12   6  392.96   20.60
   4 -12   6  401.76   16.50
  -5  12  -6   38.40    7.60
   5 -12   6   39.00    6.90
   5 -12   6   42.80   10.10
  -6  12  -6   33.40    7.70
   6 -12   6   38.90    7.60
   6 -12   6   35.50   11.20
   6  11  -6   32.20    7.90
   6  11  -6   13.50    6.90
   6  11  -6   15.10    8.30
  -6 -11   6   21.60    6.60
  -6 -11   6   32.20    9.00
   5  11  -6  -12.10    5.40
   5  11  -6   14.70    7.60
  -5 -11   6    3.00    7.20
   4  11  -6   65.09    9.70
   4  11  -6   64.09    7.70
   4  11  -6   47.70    7.10
  -4 -11   6   55.49    9.30
   3  11  -6   -1.10    7.10
   3  11  -6    7.60    4.40
   3  11  -6   -7.20    4.30
  -3 -11   6   -0.50    5.70
   2  11  -6  136.19   12.20
   2  11  -6  146.09    9.20
  -2 -11   6  146.89   12.80
   1  11  -6  318.87   11.30
   1  11  -6  338.77   15.60
   1  11  -6  325.87   16.40
  -1 -11   6  303.97   16.20
   0  11  -6  104.69   10.50
   0  11  -6   60.89    7.50
   0 -11   6   90.39   11.30
  -1  11  -6   47.60    7.60
  -1  11  -6   42.80    5.90
   1 -11   6   62.59    9.50
  -2  11  -6  110.89    8.60
   2 -11   6  100.09   13.30
   2 -11   6  118.49   12.10
   3 -11   6  115.99   12.10
   3 -11   6  119.89    9.50
   4 -11   6   43.40    6.30
   4 -11   6   49.90    8.50
  -5  11  -6   17.60    6.00
   5 -11   6    5.50    6.30
   5 -11   6    8.80    5.10
  -6  11  -6   -3.90    6.00
   6 -11   6    4.20    8.10
   6 -11   6    6.50    5.10
  -7  11  -6    5.10    7.40
   7 -11   6   11.50    6.60
   7 -11   6    8.90    8.80
   7  10  -6    0.80    6.60
   7  10  -6    8.80    8.20
  -7 -10   6   22.00    6.30
   6  10  -6   18.70    6.20
   6  10  -6   32.20    8.10
   6  10  -6   30.70    7.60
  -6 -10   6    8.50    5.70
  -6 -10   6   23.20    7.50
   5  10  -6  147.29   12.20
   5  10  -6  147.99   10.80
   5  10  -6  146.09   12.40
  -5 -10   6  131.49   12.70
   4  10  -6  150.18   11.70
   4  10  -6  143.19   10.50
   3  10  -6  150.68    9.90
   3  10  -6  154.78   12.70
   3  10  -6  153.18   11.60
  -3 -10   6  143.69   11.70
   2  10  -6  599.64   18.00
   2  10  -6  557.64   20.40
   2  10  -6  535.75   16.90
  -2 -10   6  583.14   20.90
   1  10  -6   12.30    4.00
   1  10  -6    8.80    4.90
   1  10  -6    9.20    3.50
  -1 -10   6    7.20    4.60
   0  10  -6  265.67   11.20
   0  10  -6  237.88   13.00
   0  10  -6  245.08    8.70
   0 -10   6  262.07   14.00
  -1  10  -6    7.80    4.90
  -1  10  -6    3.20    3.50
   1 -10   6    3.40    4.90
  -2  10  -6    4.20    3.50
   2 -10   6   -0.80    4.90
   2 -10   6    4.70    3.40
  -3  10  -6    8.60    3.90
   3 -10   6   10.30    5.70
   3 -10   6   18.00    4.20
  -4  10  -6   54.69    7.30
   4 -10   6   60.49    9.30
   5 -10   6  110.39    9.10
   5 -10   6   92.39   11.40
  -6  10  -6   25.50    6.70
   6 -10   6   15.60    5.50
   6 -10   6    5.00    6.70
  -7  10  -6   16.00    7.60
   7 -10   6   19.60    6.10
   7 -10   6    8.80    7.80
  -8  10  -6  177.48   16.00
   8 -10   6  139.29   16.90
   8 -10   6  146.09   13.10
   8   9  -6   -1.60    7.70
   8   9  -6   15.90    9.30
   7   9  -6  236.28   14.90
   7   9  -6  207.88   15.40
  -7  -9   6  220.88   10.90
   6   9  -6    0.80    5.50
   6   9  -6    0.90    6.20
  -6  -9   6    5.20    8.90
  -6  -9   6    6.00    4.70
   5   9  -6  378.76   16.70
   5   9  -6  397.26   16.40
  -5  -9   6  366.46   16.80
   4   9  -6   47.80    7.30
   4   9  -6   69.79    7.40
   4   9  -6   55.09    7.30
  -4  -9   6   74.89    8.90
   3   9  -6  653.43   20.00
   3   9  -6  663.73   21.40
   3   9  -6  701.53   19.80
  -3  -9   6  646.74   21.40
   2   9  -6  170.88    9.20
   2   9  -6  191.88    9.70
  -2  -9   6  191.28   11.40
   1   9  -6 1219.38   42.80
   1   9  -6 1527.25   34.00
   1   9  -6 1536.25   32.00
  -1  -9   6 1578.54   36.80
   0   9  -6  597.74   24.90
   0   9  -6  729.03   17.10
   0  -9   6  723.33   22.10
  -1   9  -6  248.28   12.90
  -1   9  -6  190.98   14.80
   1  -9   6  234.58   12.50
   1  -9   6  248.88   10.60
  -2   9  -6  259.97   11.70
   2  -9   6  256.37   10.80
   2  -9   6  270.17   13.40
  -3   9  -6   19.70    4.50
   3  -9   6   10.60    3.20
   3  -9   6   19.00    5.70
  -4   9  -6   21.80    4.70
   4  -9   6   21.20    4.00
   4  -9   6   29.70    9.30
  -5   9  -6   -0.40    3.90
   5  -9   6    7.70    5.60
  -6   9  -6    4.20    5.50
   6  -9   6    6.00    4.20
   6  -9   6    2.50    6.00
  -7   9  -6  418.56   18.40
   7  -9   6  440.06   21.10
   7  -9   6  452.95   17.30
  -8   9  -6   39.90    8.70
   8  -9   6   58.79   10.20
   8  -9   6   47.70    8.20
   8   8  -6  160.18   14.50
   8   8  -6  158.08   13.40
   7   8  -6  192.28   13.00
   7   8  -6  208.48   14.60
   6   8  -6  190.48   11.90
  -6  -8   6  196.48    9.40
   5   8  -6  201.88   12.00
   5   8  -6  211.58   15.20
  -5  -8   6  188.68   11.30
   4   8  -6   10.60    4.30
   4   8  -6    4.00    3.40
   4   8  -6    5.90    3.40
  -4  -8   6    9.40    4.10
   3   8  -6  421.56   14.40
   3   8  -6  447.86   15.90
   3   8  -6  431.06   15.30
  -3  -8   6  414.36   15.40
   2   8  -6   -3.30    2.40
   2   8  -6   -1.10    3.60
   2   8  -6    3.20    2.90
  -2  -8   6    5.70    3.40
   1   8  -6  438.26   13.90
   1   8  -6  429.16   13.30
   1   8  -6  447.86   15.70
  -1  -8   6  450.75   15.60
   0   8  -6   16.40    3.40
   0   8  -6    8.80    4.00
   0   8  -6   18.90    3.10
   0  -8   6   18.10    4.30
  -1   8  -6  361.16   12.20
   1  -8   6  356.46   14.10
   1  -8   6  347.27   12.10
  -2   8  -6    3.00    2.90
   2  -8   6    6.90    2.60
   2  -8   6    2.30    3.60
  -3   8  -6   87.19    7.00
   3  -8   6   68.69    7.90
   3  -8   6   90.99    6.30
  -4   8  -6  329.77   13.00
   4  -8   6  325.57   12.10
   4  -8   6  298.17   14.30
  -5   8  -6  127.69    9.30
   5  -8   6  119.99   11.30
   5  -8   6  140.99    8.40
  -6   8  -6    5.60    3.60
   6  -8   6    4.70    5.40
   6  -8   6   10.20    4.20
  -7   8  -6  199.98   13.20
  -7   8  -6  247.68   11.40
   7  -8   6  239.68   15.70
   7  -8   6  274.37   13.20
  -8   8  -6   83.49    9.90
  -8   8  -6   76.59   10.30
   8  -8   6   94.59   10.20
   8  -8   6   71.29   10.40
  -9   8  -6  322.97   17.00
   9  -8   6  297.37   16.30
   9  -8   6  345.27   17.90
   9  -8   6  340.17   21.40
   9   7  -6  188.58   16.00
   9   7  -6  170.88   13.80
   8   7  -6  172.68   12.40
   8   7  -6  153.88   13.70
   7   7  -6    0.20    5.00
   7   7  -6    3.10    5.10
   6   7  -6   98.79    9.30
   6   7  -6   96.49   10.30
   5   7  -6   57.29    7.40
   5   7  -6   70.29    8.00
  -5  -7   6   71.89    7.40
   4   7  -6  359.26   14.60
   4   7  -6  393.56   14.20
  -4  -7   6  364.46   14.00
   3   7  -6  134.69    8.30
   3   7  -6  143.49    8.10
   3   7  -6  148.79    8.80
  -3  -7   6  149.09    8.60
   2   7  -6   92.59    6.40
   2   7  -6   93.59    7.30
   2   7  -6   95.09    6.60
  -2  -7   6   98.59    6.80
   1   7  -6  448.46   13.50
   1   7  -6  451.55   13.40
   1   7  -6  429.76   14.60
  -1  -7   6  438.56   14.40
   0   7  -6  149.99    7.40
   0   7  -6  149.88    6.60
   0   7  -6  155.68    8.70
   0  -7   6  160.78    8.50
  -1   7  -6  156.68    7.60
   1  -7   6  146.39    7.40
   1  -7   6  156.48    8.70
  -2   7  -6  502.65   14.80
   2  -7   6  486.75   16.50
   2  -7   6  501.95   14.50
  -3   7  -6    5.30    2.60
   3  -7   6    5.60    3.70
   3  -7   6    4.60    2.50
  -4   7  -6  487.85   15.90
  -4   7  -6  447.96   11.90
   4  -7   6  448.06   16.80
   4  -7   6  448.86   14.20
  -5   7  -6   48.60    6.70
  -5   7  -6   53.59    5.30
   5  -7   6   45.20    5.60
   5  -7   6   49.30    7.50
  -6   7  -6  289.17   13.30
  -6   7  -6  262.17   10.70
   6  -7   6  269.17   12.00
  -7   7  -6   49.20    6.40
   7  -7   6   52.29    8.70
   7  -7   6   54.49    7.60
  -8   7  -6   43.60    7.00
  -8   7  -6   39.80    7.10
   8  -7   6   53.29    9.30
   8  -7   6   30.90    6.30
   8  -7   6   46.00    8.40
  -9   7  -6   69.39   15.10
   9  -7   6   68.49   11.10
   9  -7   6   67.79    9.00
   9  -7   6   80.89    9.80
   9   6  -6  233.18   17.30
   9   6  -6  232.68   14.10
   8   6  -6   14.80    6.80
   8   6  -6   24.50    5.80
   7   6  -6  234.18   14.30
   7   6  -6  238.18   12.80
   6   6  -6   60.49    8.50
   6   6  -6   53.49    7.10
  -6  -6   6   53.19    4.90
   5   6  -6   28.20    6.00
   5   6  -6   35.20    5.50
  -5  -6   6   39.00    5.60
   4   6  -6   61.09    6.40
   4   6  -6   47.80    5.90
  -4  -6   6   54.19    5.80
   3   6  -6  157.68    8.40
   3   6  -6  179.48    9.10
   3   6  -6  162.28    8.10
  -3  -6   6  170.28    8.50
   2   6  -6   64.99    5.20
   2   6  -6   66.89    5.80
   2   6  -6   57.29    5.10
  -2  -6   6   66.89    5.20
   1   6  -6  661.43   17.00
   1   6  -6  678.33   17.40
   1   6  -6  671.53   18.10
  -1  -6   6  687.13   18.00
   0   6  -6   88.79    6.30
   0   6  -6   86.19    5.60
   0  -6   6   93.89    6.00
   0  -6   6   88.69    5.80
  -1   6  -6 1342.07   28.30
   1  -6   6 1314.47   28.30
   1  -6   6 1326.77   30.00
  -2   6  -6  338.17    8.80
  -2   6  -6  334.87   11.20
   2  -6   6  345.87   12.50
   2  -6   6  332.87   10.90
  -3   6  -6    6.50    2.70
  -3   6  -6    8.80    2.10
   3  -6   6   12.00    2.90
   3  -6   6    8.80    3.20
  -4   6  -6    3.60    2.40
  -4   6  -6    2.70    2.90
   4  -6   6    1.40    2.70
   4  -6   6    3.70    2.40
  -5   6  -6  590.14   15.60
  -5   6  -6  534.85   21.60
   5  -6   6  566.94   19.30
   5  -6   6  567.94   16.70
  -6   6  -6  230.08   11.50
  -6   6  -6  222.08   10.20
   6  -6   6  226.18   10.70
  -7   6  -6  254.57   12.00
   7  -6   6  259.17   12.40
   7  -6   6  233.28   12.60
  -8   6  -6  220.98   13.00
   8  -6   6  237.38   13.10
   8  -6   6  232.88   10.20
   8  -6   6  218.98   12.30
  -9   6  -6   57.59    8.90
   9  -6   6   66.79    9.00
   9  -6   6   77.39   10.40
   9  -6   6   50.49    7.30
  10  -6   6   -0.10    6.40
  10  -6   6  -17.10    7.90
  10  -6   6    1.80    5.40
  10   5  -6  206.68   14.50
  10   5  -6  216.88   17.70
   9   5  -6  122.39   13.60
   9   5  -6  136.59   11.50
   8   5  -6   48.00    8.20
   8   5  -6   44.90    7.60
   7   5  -6  297.67   12.90
   6   5  -6   17.90    5.70
   6   5  -6   18.90    4.30
   5   5  -6   17.40    4.00
   5   5  -6   23.40    5.50
  -5  -5   6   23.30    3.30
   4   5  -6  681.23   20.60
   4   5  -6  704.63   18.00
  -4  -5   6  672.63   18.00
   3   5  -6    3.40    2.10
   3   5  -6    3.40    2.60
  -3  -5   6    5.30    2.10
   2   5  -6  795.72   19.00
   2   5  -6  780.02   19.00
   2   5  -6  784.82   20.10
  -2  -5   6  779.82   18.90
   1   5  -6   -0.50    2.50
   1   5  -6   -1.20    1.80
  -1  -5   6   -1.30    1.70
   0   5  -6 1213.48   26.10
   0   5  -6 1182.68   25.10
   0  -5   6 1213.98   26.20
   0  -5   6 1127.29   25.20
  -1   5  -6 1188.08   25.40
   1  -5   6 1185.68   25.40
   1  -5   6 1198.38   26.70
  -2   5  -6  155.58    7.00
  -2   5  -6  145.69    5.50
   2  -5   6  147.39    7.60
   2  -5   6  152.08    6.80
  -3   5  -6   31.90    4.30
  -3   5  -6   28.70    3.30
   3  -5   6   33.80    4.80
   3  -5   6   27.90    3.90
  -4   5  -6  232.28    8.50
  -4   5  -6  242.68   10.00
   4  -5   6  240.88    9.40
  -5   5  -6  577.24   16.00
  -5   5  -6  599.54   18.00
   5  -5   6  578.54   16.80
  -6   5  -6   27.60    4.60
  -6   5  -6   29.30    4.60
   6  -5   6   29.60    5.10
   6  -5   6   24.00    4.10
  -7   5  -6  477.55   16.80
   7  -5   6  487.45   14.60
   7  -5   6  485.25   16.80
   7  -5   6  408.36   18.60
  -8   5  -6   89.59   10.10
   8  -5   6   75.09    7.30
   8  -5   6   83.59    9.10
   8  -5   6   89.59    9.30
  -9   5  -6   55.79    8.50
   9  -5   6   81.09   10.20
   9  -5   6   75.49   10.40
   9  -5   6   52.39    6.70
 -10   5  -6   -1.90    7.80
  10  -5   6   -3.00    6.80
  10  -5   6    1.80    5.80
  10  -5   6    0.20    6.70
  10   4  -6  164.48   16.10
  10   4  -6  194.98   13.70
   9   4  -6   -2.70    5.90
   9   4  -6   -3.20    4.90
   8   4  -6   -4.10    4.30
   8   4  -6   -3.40    4.00
   7   4  -6  174.48    9.80
   7   4  -6  165.78   12.30
   6   4  -6   11.50    3.70
   6   4  -6   11.90    3.70
   5   4  -6  305.97   13.70
   5   4  -6  297.57   10.80
  -5  -4   6  291.87    8.10
   4   4  -6  543.35   17.60
   4   4  -6  534.35   14.40
  -4  -4   6  540.35   12.80
  -4  -4   6  527.95   14.40
   3   4  -6   93.09    5.40
   3   4  -6   99.59    6.60
  -3  -4   6   90.79    5.00
   2   4  -6  263.77    9.10
   2   4  -6  266.17    8.70
  -2  -4   6  258.87    8.40
   1   4  -6   21.80    3.20
   1   4  -6   22.10    3.00
  -1  -4   6   24.10    3.20
   0   4  -6  576.84   14.20
   0  -4   6  580.04   14.50
   0  -4   6  586.64   14.70
  -1   4  -6   20.80    2.90
   1  -4   6   17.80    2.70
   1  -4   6   22.70    3.20
  -2   4  -6   37.50    4.00
  -2   4  -6   31.30    3.00
   2  -4   6   41.40    4.20
   2  -4   6   39.30    3.70
  -3   4  -6   97.79    6.00
  -3   4  -6   94.09    5.00
   3  -4   6  101.59    5.60
  -4   4  -6   30.60    4.50
  -4   4  -6   37.00    3.90
   4  -4   6   24.10    3.70
  -5   4  -6  233.98   10.30
  -5   4  -6  222.98    9.50
   5  -4   6  228.48   10.30
   5  -4   6  234.68    9.70
  -6   4  -6   84.69    7.50
  -6   4  -6   81.59    7.20
   6  -4   6   86.49    7.50
   6  -4   6   90.89    5.70
  -7   4  -6  125.09    9.20
   7  -4   6  104.59    7.20
   7  -4   6  113.79    8.70
   7  -4   6  114.09    8.70
  -8   4  -6   43.70    7.20
   8  -4   6   59.19    7.90
   8  -4   6   64.49    8.90
   8  -4   6   52.59    6.70
  -9   4  -6   -9.30    5.70
   9  -4   6   -3.70    4.30
   9  -4   6   -0.10    4.30
 -10   4  -6    5.60    7.50
  10  -4   6   -5.70    5.40
  10  -4   6   -8.70    6.00
  10  -4   6    8.40    6.30
  10   3  -6   26.10    6.60
  10   3  -6   21.40    7.90
   9   3  -6    2.00    6.20
   9   3  -6    2.10    5.00
   8   3  -6   19.60    6.60
   8   3  -6   18.10    5.10
   7   3  -6  138.19    8.30
   7   3  -6  106.49    9.90
   6   3  -6    8.80    3.40
   6   3  -6    9.10    3.60
   5   3  -6   97.99    8.10
   5   3  -6  101.49    6.10
   4   3  -6  221.58    7.90
   4   3  -6  239.08   10.80
  -4  -3   6  240.38    7.10
   3   3  -6  281.67   10.90
   3   3  -6  270.17    8.20
  -3  -3   6  283.47    8.30
  -3  -3   6  264.07    8.10
   2   3  -6   29.00    3.20
   2   3  -6   31.70    3.80
  -2  -3   6   32.50    3.50
  -2  -3   6   32.90    2.80
   1   3  -6  225.38    7.20
   1   3  -6  235.28    7.70
  -1  -3   6  224.68    7.00
  -1  -3   6  227.48    8.00
   0   3  -6 2097.89   39.30
   0  -3   6 2140.09   39.40
   0  -3   6 2130.79   40.40
   0  -3   6 2041.50   39.40
  -1   3  -6  173.98    6.60
   1  -3   6  172.78    7.50
   1  -3   6  171.48    6.80
   1  -3   6  178.58    6.60
  -2   3  -6   11.60    2.30
  -2   3  -6   12.00    2.10
   2  -3   6   16.40    3.30
   2  -3   6   11.20    2.40
  -3   3  -6   64.29    4.30
  -3   3  -6   67.59    5.00
   3  -3   6   64.49    4.30
   3  -3   6   67.99    5.40
  -4   3  -6  392.86   12.00
  -4   3  -6  403.26   12.80
   4  -3   6  397.76   12.60
   4  -3   6  391.56   12.00
  -5   3  -6  788.62   21.10
  -5   3  -6  816.32   20.70
   5  -3   6  804.82   20.30
   5  -3   6  774.62   20.10
   5  -3   6  774.12   18.90
  -6   3  -6  314.67   15.40
  -6   3  -6  347.87   13.20
   6  -3   6  345.07   11.60
   6  -3   6  341.17   12.40
   6  -3   6  323.37   12.40
  -7   3  -6 1151.58   29.90
   7  -3   6 1175.28   27.80
   7  -3   6 1138.09   28.80
   7  -3   6 1186.08   27.90
  -8   3  -6   -7.70    4.40
   8  -3   6    2.20    4.50
   8  -3   6   -0.10    3.90
   8  -3   6    4.80    3.50
  -9   3  -6   96.29   13.80
   9  -3   6   75.19    9.00
   9  -3   6   86.79    9.60
   9  -3   6   74.19   10.20
 -10   3  -6  182.28   16.10
  10  -3   6  171.08   12.10
  10  -3   6  197.68   13.90
  10  -3   6  206.08   13.50
  11   2  -6   28.40    7.90
  11   2  -6   34.80    9.30
  10   2  -6  174.28   15.70
  10   2  -6  161.78   12.00
   9   2  -6  167.18   11.00
   9   2  -6  178.88   13.90
   8   2  -6   18.90    7.00
   8   2  -6   21.30    5.10
   7   2  -6    4.80    3.70
   7   2  -6   -1.00    3.40
   6   2  -6  770.82   23.70
   6   2  -6  764.92   18.80
   5   2  -6   19.30    3.00
   5   2  -6   15.70    4.20
   4   2  -6 2545.75   51.79
   4   2  -6 2444.66   45.60
  -4  -2   6 2572.64   45.10
   3   2  -6   66.19    3.50
  -3  -2   6   71.39    4.00
   2   2  -6  832.32   16.70
  -2  -2   6  881.01   16.90
  -2  -2   6  864.61   18.30
   1   2  -6   20.20    2.80
  -1  -2   6   20.80    2.00
  -1  -2   6   18.10    2.70
   0   2  -6   66.59    3.70
   0  -2   6   57.39    3.20
   0  -2   6   58.79    4.20
   0  -2   6   53.49    3.40
  -1   2  -6  666.83   15.10
   1  -2   6  671.13   14.90
   1  -2   6  662.53   16.10
  -2   2  -6  597.54   14.20
  -2   2  -6  601.64   14.50
   2  -2   6  602.94   14.20
   2  -2   6  593.04   15.30
  -3   2  -6   23.90    3.50
  -3   2  -6   30.70    3.60
   3  -2   6   23.30    3.20
   3  -2   6   30.50    4.20
  -4   2  -6  226.58    8.90
  -4   2  -6  222.98    9.10
   4  -2   6  224.18    9.00
   4  -2   6  231.68    8.70
   4  -2   6  231.48    8.30
  -5   2  -6  539.15   16.20
  -5   2  -6  523.15   16.10
   5  -2   6  562.74   15.60
   5  -2   6  553.34   15.10
  -6   2  -6  994.00   25.90
   6  -2   6  995.70   23.80
   6  -2   6  983.40   24.80
   6  -2   6 1017.30   24.30
  -7   2  -6  852.71   25.00
   7  -2   6  907.61   23.30
   7  -2   6  845.92   23.50
   7  -2   6  856.01   21.90
  -8   2  -6  123.49   10.80
   8  -2   6  130.19    9.90
   8  -2   6  141.29    9.60
   8  -2   6  143.39    9.20
   9  -2   6    5.20    4.90
   9  -2   6   -0.80    5.00
   9  -2   6   11.10    5.80
 -10   2  -6   -1.90    8.20
  10  -2   6    6.60    5.40
  10  -2   6    3.70    6.60
  10  -2   6   -9.90    4.90
  11   1  -6   56.09    8.30
  11   1  -6   32.90    8.90
  10   1  -6   16.40    6.90
  10   1  -6   24.80    6.10
   9   1  -6  951.90   30.80
   9   1  -6  955.70   25.60
   8   1  -6  104.19   10.90
   8   1  -6   81.09    7.70
   7   1  -6 1097.99   30.40
   7   1  -6 1035.50   24.70
   6   1  -6  801.32   18.80
   6   1  -6  774.92   23.60
   5   1  -6   43.50    5.70
   5   1  -6   44.50    3.90
   4   1  -6    0.80    1.50
   4   1  -6    0.10    2.20
  -4  -1   6   -0.50    1.60
   3   1  -6   59.99    3.50
  -3  -1   6   58.99    3.90
   2   1  -6   59.99    3.60
  -2  -1   6   58.79    3.90
   1   1  -6  111.59    4.50
   1   1  -6  109.39    4.90
  -1  -1   6  106.59    3.40
  -1  -1   6  109.59    5.10
   0   1  -6  124.89    4.60
   0  -1   6  116.39    5.50
   0  -1   6  126.39    4.60
  -1   1  -6 2936.01   53.19
  -1   1  -6 3041.20   54.89
   1  -1   6 2997.90   54.69
   1  -1   6 2983.90   53.09
  -2   1  -6   84.89    4.70
  -2   1  -6   93.59    4.90
  -2   1  -6   89.89    5.20
   2  -1   6   87.69    5.40
   2  -1   6   92.99    4.40
  -3   1  -6  496.65   13.60
  -3   1  -6  512.95   13.60
   3  -1   6  500.85   13.70
   3  -1   6  510.95   13.10
  -4   1  -6 1265.97   27.80
  -4   1  -6 1282.47   28.20
   4  -1   6 1243.38   27.00
   4  -1   6 1273.17   27.20
   4  -1   6 1271.17   27.30
  -5   1  -6  237.78   10.00
  -5   1  -6  200.78    9.80
   5  -1   6  236.48    9.40
   5  -1   6  219.98    9.10
   5  -1   6  208.38    8.70
  -6   1  -6  734.63   21.30
   6  -1   6  704.03   19.50
   6  -1   6  713.03   19.80
   6  -1   6  702.63   18.60
   7  -1   6    3.50    3.20
   7  -1   6   -0.60    2.90
   7  -1   6   -0.90    3.20
  -8   1  -6   46.20    7.00
   8  -1   6   64.19    7.60
   8  -1   6   57.09    7.10
   8  -1   6   44.10    6.30
  -9   1  -6   -0.10    5.90
   9  -1   6   -9.70    4.70
   9  -1   6    1.60    4.50
   9  -1   6   -1.40    4.30
 -10   1  -6   11.10    7.50
  10  -1   6    6.70    5.40
  10  -1   6   14.50    6.80
  10  -1   6    2.50    6.10
  11   0  -6   68.89    8.90
  11   0  -6   51.99    9.60
  11   0  -6   40.70    8.80
  10   0  -6    0.50    6.30
   9   0  -6  119.99    9.30
   9   0  -6  106.29   12.00
   8   0  -6  142.29   11.10
   8   0  -6  151.58    9.30
   7   0  -6   34.30    5.90
   6   0  -6    5.90    3.10
   5   0  -6   26.60    4.50
   5   0  -6   34.60    2.50
   4   0  -6  600.34   12.60
   4   0  -6  609.44   13.20
  -4   0   6  605.54   13.60
   3   0  -6  187.98    6.20
  -3   0   6  195.98    6.70
   2   0  -6    4.70    1.60
  -2   0   6    2.70    1.90
   1   0  -6   84.29    4.40
   1   0  -6   87.99    3.60
  -1   0   6   78.59    4.60
   0   0  -6  100.89    3.80
   0   0  -6   99.29    4.80
   0   0   6  104.59    5.20
   0   0   6  100.79    3.80
  -1   0  -6 2259.67   40.90
  -1   0  -6 2301.67   42.80
   1   0   6 2169.18   40.60
   1   0   6 2354.36   43.10
  -2   0  -6   97.69    5.10
  -2   0  -6   94.09    5.20
  -2   0  -6  102.29    4.90
   2   0   6   86.59    5.50
   2   0   6  104.79    4.50
  -3   0  -6 1131.69   24.30
  -3   0  -6 1036.50   24.40
  -3   0  -6 1147.69   24.10
   3   0   6 1154.08   24.60
   3   0   6 1127.29   24.10
   3   0   6 1125.19   23.40
  -4   0  -6    0.40    1.90
  -4   0  -6    1.00    1.70
  -4   0  -6   -0.20    2.00
   4   0   6   -3.10    1.50
   4   0   6    1.20    1.60
   4   0   6    1.30    2.20
  -5   0  -6 1120.69   27.00
   5   0   6 1065.19   25.00
   5   0   6 1061.09   25.40
   5   0   6 1091.79   24.60
  -6   0  -6    5.90    3.80
   6   0   6    2.20    2.20
   6   0   6    6.20    3.40
   6   0   6    3.30    2.70
  -7   0  -6   93.49    9.10
   7   0   6   91.29    7.70
   7   0   6   90.19    7.50
   7   0   6   90.49    7.30
  -8   0  -6   -0.30    5.10
   8   0   6    1.10    3.70
   8   0   6    1.80    4.10
   8   0   6   -0.30    3.90
  -9   0  -6   12.20    5.70
   9   0   6   12.80    5.60
   9   0   6    8.00    5.00
   9   0   6    8.60    4.70
 -10   0  -6  114.69   14.10
  10   0   6  103.99    9.20
  10   0   6  104.39   11.50
  10   0   6   92.49   11.80
  11  -1  -6   28.80    8.10
  11  -1  -6   36.80    7.90
  11  -1  -6   32.40   10.30
  10  -1  -6    0.70    5.90
  10  -1  -6   -1.70    5.90
   9  -1  -6   53.99    8.40
   8  -1  -6   58.09    7.90
   7  -1  -6   73.89    7.70
   6  -1  -6  502.35   17.50
   5  -1  -6  393.96   14.30
   5  -1  -6  383.56    9.80
   4  -1  -6 2793.32   50.79
  -4   1   6 2846.82   51.09
   3  -1  -6   12.30    2.30
  -3   1   6   12.80    2.60
   2  -1  -6  910.31   19.60
  -2   1   6  924.01   19.90
   1  -1  -6  137.19    4.20
   1  -1  -6  136.69    5.80
  -1   1   6  139.19    6.10
  -1   1   6  132.79    3.90
   0  -1  -6 1042.70   22.00
   0  -1  -6  972.40   19.10
   0   1   6 1068.09   22.30
   0   1   6 1025.80   20.20
   0   1   6 1026.90   19.20
  -1  -1  -6   48.70    3.00
  -1  -1  -6   47.40    3.50
   1   1   6   44.40    4.30
   1   1   6   46.30    2.50
  -2  -1  -6  832.22   19.50
  -2  -1  -6  891.11   18.50
  -2  -1  -6  869.71   19.70
   2   1   6  889.91   20.10
   2   1   6  832.92   17.80
  -3  -1  -6  321.27   10.80
  -3  -1  -6  320.07   10.10
  -3  -1  -6  329.17   10.00
   3   1   6  304.67    9.30
   3   1   6  318.07   10.60
  -4  -1  -6  486.35   14.70
  -4  -1  -6  460.75   13.00
   4   1   6  462.55   13.50
   4   1   6  434.86   13.30
   4   1   6  457.45   12.90
  -5  -1  -6   40.90    4.10
  -5  -1  -6   43.50    5.60
   5   1   6   34.50    4.40
   5   1   6   44.10    4.60
   5   1   6   45.60    5.50
  -6  -1  -6   16.70    3.20
  -6  -1  -6   24.60    5.50
   6   1   6   15.60    3.20
   6   1   6   12.30    3.90
   6   1   6   17.70    4.10
  -7  -1  -6  109.59    9.50
   7   1   6  118.39    8.50
   7   1   6  122.79    8.70
   7   1   6  106.49    7.70
   8   1   6   12.90    4.90
   8   1   6   17.80    5.50
   8   1   6   13.00    4.30
  -9  -1  -6  155.88   13.60
   9   1   6  166.58   12.00
   9   1   6  154.28    9.60
   9   1   6  145.59   11.60
 -10  -1  -6  461.05   22.80
  10   1   6  448.96   14.80
  10   1   6  424.06   19.60
  10   1   6  463.75   20.30
  11  -2  -6   33.60   10.10
  11  -2  -6   37.40    8.50
  10  -2  -6   37.30    7.10
  10  -2  -6   24.80    7.80
   9  -2  -6   67.69   10.30
   9  -2  -6   46.20    7.70
   8  -2  -6   43.30    6.70
   7  -2  -6   15.90    4.00
   7  -2  -6   15.10    2.70
   6  -2  -6  100.09    7.90
   6  -2  -6   85.09    4.80
   5  -2  -6 2798.52   51.79
   5  -2  -6 2796.32   51.19
   5  -2  -6 2899.31   57.19
   4  -2  -6    2.40    1.80
   4  -2  -6    3.90    1.40
  -4   2   6    4.70    2.30
   3  -2  -6 2834.22   49.10
   3  -2  -6 2812.72   51.99
  -3   2   6 2811.92   52.19
   2  -2  -6  868.71   16.70
   2  -2  -6  871.41   19.50
  -2   2   6  859.41   19.70
  -2   2   6  884.41   16.70
   1  -2  -6  107.19    3.20
   1  -2  -6  105.69    4.00
   1  -2  -6  104.69    5.50
  -1   2   6  104.09    5.80
  -1   2   6  104.79    4.10
   0  -2  -6  124.29    3.70
   0  -2  -6  123.49    6.10
   0   2   6  128.49    3.60
   0   2   6  122.49    6.30
   0   2   6  123.89    5.20
  -1  -2  -6 1017.60   21.30
  -1  -2  -6  967.50   21.80
  -1  -2  -6  957.50   19.00
   1   2   6  964.50   21.30
   1   2   6  991.50   18.60
   1   2   6  978.40   22.10
  -2  -2  -6  879.21   19.80
  -2  -2  -6  827.82   19.50
   2   2   6  821.52   19.80
   2   2   6  818.22   17.20
   2   2   6  831.62   20.20
  -3  -2  -6  135.39    6.40
  -3  -2  -6  137.99    7.10
   3   2   6  141.99    6.60
   3   2   6  145.49    5.80
   3   2   6  134.19    7.20
  -4  -2  -6  169.38    7.30
  -4  -2  -6  188.78    9.10
   4   2   6  180.98    8.20
   4   2   6  178.58    7.20
   4   2   6  167.08    8.20
  -5  -2  -6  137.19    6.70
   5   2   6  143.09    7.90
   5   2   6  136.59    7.70
   5   2   6  138.29    7.10
  -6  -2  -6    3.90    2.70
   6   2   6    0.40    2.80
   6   2   6    3.10    3.30
   6   2   6    2.30    2.90
  -7  -2  -6   77.99    6.50
  -7  -2  -6   78.59    8.60
   7   2   6   85.79    7.40
   7   2   6   81.69    7.50
   7   2   6   67.59    8.00
   8   2   6   73.69    9.20
   8   2   6   75.59    8.70
   8   2   6   71.19    7.70
  -9  -2  -6  506.25   22.30
   9   2   6  533.45   16.50
   9   2   6  541.85   20.10
   9   2   6  554.54   21.30
 -10  -2  -6   86.19   12.60
  10   2   6   77.09   11.60
  10   2   6   68.39    9.00
  10   2   6   78.89   11.00
  10   2   6   65.99    8.20
  11  -3  -6    8.90    8.40
  11  -3  -6   27.00    8.30
  10  -3  -6   77.99   10.30
  10  -3  -6  107.89   11.30
   8  -3  -6  426.46   17.80
   8  -3  -6  427.06   11.80
   8  -3  -6  437.96   15.90
   7  -3  -6  136.89    9.60
   7  -3  -6  140.29    8.30
   7  -3  -6  129.49    7.30
   7  -3  -6  134.79    6.70
   6  -3  -6 1185.38   26.00
   6  -3  -6 1247.48   30.60
   6  -3  -6 1231.38   26.00
   5  -3  -6   83.09    5.30
   5  -3  -6   83.39    6.70
   5  -3  -6   83.69    4.80
   4  -3  -6  393.86   10.20
   4  -3  -6  403.76   11.80
   3  -3  -6  306.17   10.00
   3  -3  -6  306.47    8.20
  -3   3   6  289.57   10.00
   2  -3  -6   72.29    5.20
   2  -3  -6   71.99    3.80
  -2   3   6   78.49    4.10
  -2   3   6   73.99    5.50
   1  -3  -6   10.20    2.90
   1  -3  -6    9.30    2.10
  -1   3   6    9.00    3.10
  -1   3   6    8.80    2.20
   0  -3  -6   62.59    4.30
   0   3   6   60.29    4.50
   0   3   6   61.99    5.30
  -1  -3  -6   40.80    3.90
  -1  -3  -6   44.50    4.40
   1   3   6   40.90    2.20
   1   3   6   40.10    5.00
   1   3   6   40.20    4.40
  -2  -3  -6   17.60    3.10
  -2  -3  -6    8.80    2.20
   2   3   6   10.90    2.80
   2   3   6   11.50    1.70
   2   3   6    8.10    3.00
  -3  -3  -6  197.18    8.00
   3   3   6  213.58    8.40
   3   3   6  188.08    6.80
   3   3   6  193.28    8.80
   3   3   6  200.08    9.40
  -4  -3  -6   50.59    5.80
  -4  -3  -6   52.09    4.60
   4   3   6   59.49    6.00
   4   3   6   54.09    4.20
   4   3   6   56.19    5.00
   4   3   6   50.59    6.30
  -5  -3  -6   12.70    3.30
  -5  -3  -6   14.10    3.20
   5   3   6   17.70    3.80
   5   3   6   13.30    2.90
   5   3   6   16.20    4.80
   5   3   6   11.10    2.80
  -6  -3  -6    7.00    3.80
  -6  -3  -6    5.70    2.90
   6   3   6    8.00    2.90
   6   3   6    7.00    4.20
   6   3   6    1.40    3.50
   6   3   6    6.30    2.90
  -7  -3  -6   17.40    3.90
   7   3   6   26.60    5.20
   7   3   6   10.50    4.10
   7   3   6   19.60    4.40
   8   3   6   10.70    4.50
   8   3   6    2.40    4.50
   8   3   6   -4.00    5.90
   8   3   6    6.10    5.20
  -9  -3  -6  452.85   21.60
   9   3   6  444.06   18.60
   9   3   6  442.86   15.00
   9   3   6  428.26   21.30
   9   3   6  430.66   19.00
 -10  -3  -6   -2.00    8.30
  10   3   6    7.10    7.70
  10   3   6    0.30    6.40
  10   3   6   -4.50    9.10
  10   3   6   -0.20    4.90
  10  -4  -6   14.50    7.60
  10  -4  -6    3.50    5.30
  10  -4  -6   13.00    6.20
   9  -4  -6  242.98   13.50
   9  -4  -6  246.88    9.60
   9  -4  -6  255.87   15.40
   9  -4  -6  246.38   12.10
   8  -4  -6    0.20    3.60
   8  -4  -6    1.90    4.30
   8  -4  -6   -1.60    3.30
   8  -4  -6    3.50    2.90
   7  -4  -6   88.99    6.40
   7  -4  -6   93.09    8.70
   7  -4  -6  100.89    6.60
   7  -4  -6  104.79    7.30
   6  -4  -6  120.39    8.10
   6  -4  -6  110.39    6.40
   6  -4  -6  114.29    6.30
   6  -4  -6  114.19    6.70
   5  -4  -6  188.48    9.20
   5  -4  -6  193.68    7.40
   5  -4  -6  185.08    7.50
   5  -4  -6  191.68    8.20
   4  -4  -6   67.59    4.00
   4  -4  -6   68.59    4.30
   4  -4  -6   58.69    5.10
   3  -4  -6  160.38    6.30
   3  -4  -6  169.98    5.20
   3  -4  -6  167.78    7.80
  -3   4   6  174.58    6.70
   2  -4  -6   72.39    5.40
   2  -4  -6   65.39    4.10
  -2   4   6   68.19    4.50
  -2   4   6   68.19    5.70
   1  -4  -6    0.10    2.50
   1  -4  -6    4.70    1.90
  -1   4   6    3.90    2.90
  -1   4   6    4.00    2.40
   0  -4  -6  501.45   13.70
   0  -4  -6  509.95   12.80
   0  -4  -6  501.55   14.40
   0   4   6  500.65   13.70
   0   4   6  484.85   14.70
  -1  -4  -6 1008.90   23.50
  -1  -4  -6 1018.80   22.30
  -1  -4  -6  958.40   22.90
   1   4   6  975.60   23.10
   1   4   6  990.60   23.70
   1   4   6 1005.60   18.50
  -2  -4  -6  352.16   11.70
  -2  -4  -6  348.87   11.60
   2   4   6  344.57    8.80
   2   4   6  339.77   12.10
   2   4   6  334.77   12.10
  -3  -4  -6  388.96   13.30
  -3  -4  -6  407.76   12.80
   3   4   6  416.26   14.40
   3   4   6  415.96   11.10
   3   4   6  393.26   13.30
   3   4   6  409.66   12.70
  -4  -4  -6  164.78    7.90
  -4  -4  -6  161.18    9.00
   4   4   6  158.18    8.00
   4   4   6  154.78    8.60
   4   4   6  169.88    7.20
  -5  -4  -6  130.99    9.40
  -5  -4  -6  137.79    7.40
   5   4   6  152.88    8.50
   5   4   6  146.09    7.60
   5   4   6  152.38    8.80
  -6  -4  -6  127.49    7.60
   6   4   6  123.99    9.00
   6   4   6  143.09    8.30
   6   4   6  146.09    8.90
  -7  -4  -6   70.09    7.00
   7   4   6   80.99    8.00
   7   4   6   73.89    8.40
   7   4   6   58.09    7.00
  -8  -4  -6   20.30    4.60
   8   4   6   25.80    5.70
   8   4   6   13.50    6.50
   8   4   6   10.20    5.20
   8   4   6   14.30    5.30
  -9  -4  -6   16.60    8.30
   9   4   6   14.70    6.00
   9   4   6   14.00    5.30
   9   4   6   15.20    7.80
   9   4   6    1.70    5.90
  10   4   6    6.50    7.90
  10   4   6    9.60    7.70
  10  -5  -6   30.50    7.00
  10  -5  -6   58.79   10.00
  10  -5  -6   51.89    5.90
  10  -5  -6   54.79    7.70
   9  -5  -6   38.60    5.20
   9  -5  -6   25.90    6.90
   9  -5  -6   21.70    5.60
   9  -5  -6   31.40    6.10
   8  -5  -6   66.19    6.50
   8  -5  -6   65.19    8.60
   8  -5  -6   68.69    7.30
   8  -5  -6   66.29    7.10
   7  -5  -6  111.39    9.30
   7  -5  -6  121.39    7.70
   7  -5  -6  112.99    7.40
   7  -5  -6  109.89    7.60
   6  -5  -6  157.78    9.20
   6  -5  -6  157.68    8.50
   6  -5  -6  143.59    7.70
   6  -5  -6  144.79    7.10
   5  -5  -6    3.60    3.00
   5  -5  -6    2.90    1.80
   5  -5  -6    3.50    2.30
   5  -5  -6   -0.20    2.60
   4  -5  -6  208.18    8.10
   4  -5  -6  209.68    9.30
   4  -5  -6  199.18    6.50
   3  -5  -6  272.57    6.50
   3  -5  -6  282.37    9.40
   3  -5  -6  265.87   10.50
  -3   5   6  261.67    9.40
   2  -5  -6  244.38   10.10
   2  -5  -6  255.27    9.00
  -2   5   6  254.67    9.30
   1  -5  -6   -0.30    2.20
   1  -5  -6    0.00    1.90
  -1   5   6    0.10    2.20
  -1   5   6   -1.80    2.50
   0  -5  -6  734.93   19.30
   0  -5  -6  675.13   16.70
   0  -5  -6  727.33   18.50
   0   5   6  721.53   18.40
   0   5   6  713.83   19.30
  -1  -5  -6 2225.28   45.80
  -1  -5  -6 2253.87   46.00
  -1  -5  -6 2394.36   44.60
   1   5   6 2278.97   46.40
   1   5   6 2289.67   46.00
  -2  -5  -6   67.89    5.60
  -2  -5  -6   63.59    5.60
   2   5   6   60.69    3.50
   2   5   6   60.19    6.30
   2   5   6   66.49    6.20
  -3  -5  -6  415.36   13.60
  -3  -5  -6  439.16   14.50
   3   5   6  404.86   15.10
   3   5   6  423.46   13.30
   3   5   6  424.26   14.30
   3   5   6  439.36   11.60
  -4  -5  -6  158.48    8.20
  -4  -5  -6  140.99    9.20
   4   5   6  137.09    6.70
   4   5   6  135.29    7.90
   4   5   6  141.89    9.00
   4   5   6  146.79   10.00
  -5  -5  -6    0.50    3.70
  -5  -5  -6    0.10    2.70
   5   5   6    7.00    4.90
   5   5   6    3.60    3.80
   5   5   6    1.60    2.90
   5   5   6    1.20    2.50
  -6  -5  -6  400.06   13.80
  -6  -5  -6  410.76   17.20
   6   5   6  412.26   14.90
   6   5   6  412.06   14.30
   6   5   6  378.66   15.60
  -7  -5  -6  135.99    8.80
  -7  -5  -6  119.09   11.10
   7   5   6  112.59   10.30
   7   5   6  116.99    9.30
   7   5   6  119.19    9.70
  -8  -5  -6   24.00    7.60
  -8  -5  -6   26.60    5.40
   8   5   6   40.90    7.30
   8   5   6   14.80    7.40
   8   5   6   32.30    6.90
   8   5   6   27.70    5.50
  -9  -5  -6  163.68   16.90
  -9  -5  -6  181.28   10.40
   9   5   6  181.58   17.30
   9   5   6  166.98   13.30
   9   5   6  162.58   13.90
  10  -6  -6    8.70    6.90
  10  -6  -6   14.20    5.30
  10  -6  -6   26.90    6.80
   9  -6  -6    1.60    4.40
   9  -6  -6    3.10    4.80
   9  -6  -6    0.00    5.30
   9  -6  -6   -3.70    4.40
   8  -6  -6   53.49    7.60
   8  -6  -6   52.79    6.60
   8  -6  -6   61.29    7.40
   8  -6  -6   52.99    7.60
   7  -6  -6   -1.10    3.70
   7  -6  -6   -2.40    3.50
   7  -6  -6    1.70    4.10
   7  -6  -6    1.70    2.80
   6  -6  -6   -0.80    3.50
   6  -6  -6    3.10    2.20
   6  -6  -6    4.50    3.10
   6  -6  -6    2.40    3.00
   5  -6  -6  265.27   10.50
   5  -6  -6  275.67   11.70
   5  -6  -6  280.87   11.10
   5  -6  -6  264.87    8.60
   4  -6  -6  207.78   10.00
   4  -6  -6  221.38    9.10
   4  -6  -6  229.18    6.50
   3  -6  -6  259.37    9.90
   3  -6  -6  293.17   11.60
  -3   6   6  291.47   10.60
   2  -6  -6 2132.99   43.00
   2  -6  -6 2089.89   44.50
  -2   6   6 2200.68   43.20
   1  -6  -6    9.70    3.70
   1  -6  -6   14.90    3.30
   1  -6  -6   11.50    2.40
  -1   6   6   13.40    3.40
   0  -6  -6  371.26   11.10
   0  -6  -6  352.76   12.80
   0  -6  -6  350.76   12.50
   0   6   6  356.86   12.60
  -1  -6  -6   76.19    6.50
  -1  -6  -6   72.39    5.70
  -1  -6  -6   77.89    6.10
   1   6   6   75.79    6.80
   1   6   6   71.69    6.70
  -2  -6  -6  474.85   15.90
  -2  -6  -6  467.65   15.30
  -2  -6  -6  447.26   14.50
   2   6   6  467.35   11.30
   2   6   6  469.45   15.90
   2   6   6  475.45   15.60
  -3  -6  -6  300.17   11.70
  -3  -6  -6  304.27   12.30
   3   6   6  278.37   13.00
   3   6   6  284.47    9.10
   3   6   6  292.27   10.80
   3   6   6  282.67   12.30
  -4  -6  -6    6.20    3.40
  -4  -6  -6    0.10    3.10
   4   6   6    1.70    4.10
   4   6   6   -3.10    2.20
   4   6   6   -0.30    4.70
   4   6   6   -1.00    3.00
  -5  -6  -6   30.30    5.00
  -5  -6  -6   28.00    5.10
   5   6   6   23.60    4.60
   5   6   6   21.80    4.40
   5   6   6   27.30    4.90
  -6  -6  -6   16.50    5.20
  -6  -6  -6   19.60    4.50
   6   6   6   16.50    3.80
   6   6   6   18.50    7.10
   6   6   6   17.10    4.80
  -7  -6  -6   17.20    4.80
  -7  -6  -6   11.40    6.70
   7   6   6    6.30    5.20
   7   6   6   12.10    5.00
  -8  -6  -6  104.59    9.20
  -8  -6  -6   98.99   13.20
   8   6   6  105.39   11.40
   8   6   6  102.19   11.10
   8   6   6  107.59   13.60
  -9  -6  -6   -2.00    8.40
  -9  -6  -6   13.90    5.70
   9   6   6   -1.30    6.60
   9   6   6    1.60   10.20
   9   6   6    4.20    7.50
  10  -7  -6   10.80    6.90
  10  -7  -6   11.60    6.20
  10  -7  -6    1.30    6.30
  10  -7  -6   13.70    6.00
   9  -7  -6   23.60    5.90
   9  -7  -6   18.90    6.00
   9  -7  -6   23.80    6.00
   9  -7  -6   25.80    6.60
   8  -7  -6   34.30    5.20
   8  -7  -6   43.60    6.90
   8  -7  -6   28.40    6.00
   8  -7  -6   43.80    7.20
   7  -7  -6  388.66   15.40
   7  -7  -6  384.46   12.80
   7  -7  -6  398.96   15.40
   7  -7  -6  393.66   14.70
   6  -7  -6    3.60    3.60
   6  -7  -6    4.20    3.20
   6  -7  -6    2.50    2.10
   6  -7  -6   -2.80    3.80
   5  -7  -6    7.80    3.90
   5  -7  -6   -1.20    3.20
   5  -7  -6    2.80    1.90
   5  -7  -6    6.50    3.20
   4  -7  -6   25.40    2.50
   4  -7  -6   23.00    4.10
   4  -7  -6   20.10    4.30
   3  -7  -6   10.80    3.20
   3  -7  -6   13.50    3.60
  -3   7   6    9.30    3.50
   2  -7  -6  523.85   16.00
   2  -7  -6  505.35   13.00
   2  -7  -6  514.35   17.00
  -2   7   6  534.75   16.30
   1  -7  -6  300.57   12.60
   1  -7  -6  285.07    9.40
   1  -7  -6  285.27   11.60
  -1   7   6  291.47   11.70
   0  -7  -6   69.49    6.70
   0  -7  -6   66.49    5.30
   0  -7  -6   64.19    6.10
   0   7   6   59.79    6.50
  -1  -7  -6   52.99    6.50
  -1  -7  -6   54.89    5.30
  -1  -7  -6   45.20    5.90
   1   7   6   47.30    6.50
  -2  -7  -6  774.22   20.80
  -2  -7  -6  727.43   21.40
  -2  -7  -6  761.82   22.40
   2   7   6  773.02   22.50
  -3  -7  -6   83.79    7.50
  -3  -7  -6   92.49    7.90
   3   7   6   49.70   12.50
   3   7   6   79.69    6.10
  -4  -7  -6   19.90    4.40
   4   7   6   15.40    3.60
   4   7   6   17.50    5.10
   4   7   6   10.30    3.20
  -5  -7  -6   60.09    7.30
  -5  -7  -6   67.99    8.90
   5   7   6   67.69    6.70
   5   7   6   64.49    7.50
  -6  -7  -6   37.90    5.90
  -6  -7  -6   52.49    8.70
   6   7   6   25.20    6.10
   6   7   6   28.40    5.40
  -7  -7  -6  287.87   12.80
  -7  -7  -6  237.88   16.40
   7   7   6  259.07   13.90
   7   7   6  274.77   14.80
   7   7   6  227.58   16.00
  -8  -7  -6   93.89   12.50
  -8  -7  -6   99.19    9.90
   8   7   6  108.79   12.30
   8   7   6   83.29   11.10
   8   7   6   73.69   11.40
   9  -8  -6   13.40    5.60
   9  -8  -6   24.10    5.50
   9  -8  -6    9.60    6.90
   9  -8  -6    7.00    6.80
   8  -8  -6  154.38   10.50
   8  -8  -6  143.29    8.70
   8  -8  -6  146.69   11.90
   8  -8  -6  142.89   12.30
   7  -8  -6   11.90    6.00
   7  -8  -6   17.10    5.70
   7  -8  -6   16.10    4.00
   7  -8  -6   15.90    3.60
   6  -8  -6  100.29    7.80
   6  -8  -6   89.49    9.90
   6  -8  -6   99.89    5.60
   6  -8  -6   95.59    8.80
   5  -8  -6   -1.70    3.00
   5  -8  -6    3.10    1.80
   5  -8  -6    2.50    4.10
   5  -8  -6    1.60    3.80
   4  -8  -6  105.09    8.60
   4  -8  -6  101.69    8.10
   4  -8  -6   92.09    4.00
  -4   8   6   97.69    8.30
   3  -8  -6  321.97   14.00
   3  -8  -6  298.37    9.20
   3  -8  -6  289.77   12.40
  -3   8   6  306.47   12.80
   2  -8  -6   38.80    4.10
   2  -8  -6   31.50    5.10
   2  -8  -6   29.50    5.00
  -2   8   6   26.80    5.00
   1  -8  -6   10.00    3.70
   1  -8  -6   12.10    3.80
   1  -8  -6   11.00    2.70
  -1   8   6   16.60    4.30
   0  -8  -6    2.30    2.70
   0  -8  -6    1.10    3.10
   0  -8  -6   -1.00    3.20
   0   8   6   -3.50    3.20
  -1  -8  -6   80.59    7.40
  -1  -8  -6   83.29    8.40
  -1  -8  -6   80.09    6.60
   1   8   6   85.29    8.60
  -2  -8  -6   71.49    7.70
  -2  -8  -6   62.99    6.90
  -2  -8  -6   77.89    8.50
   2   8   6   84.49    8.70
  -3  -8  -6  186.18   10.90
  -3  -8  -6  189.48   11.30
  -3  -8  -6  173.68   12.00
   3   8   6  190.48    9.10
   3   8   6  172.78   11.90
  -4  -8  -6  522.75   19.10
  -4  -8  -6  485.95   17.50
   4   8   6  490.45   16.60
   4   8   6  516.85   22.50
  -5  -8  -6   77.39    8.90
  -5  -8  -6   77.69    9.90
   5   8   6   74.39    8.30
   5   8   6   76.99    7.30
  -6  -8  -6  101.69   12.30
  -6  -8  -6  107.19   10.20
   6   8   6   88.59    8.70
   6   8   6   84.49    9.40
  -7  -8  -6   93.89   12.50
  -7  -8  -6   93.79   10.40
   7   8   6   83.39   10.60
   7   8   6   83.29   10.80
   7   8   6  100.39   12.30
  -8  -8  -6   38.60    7.60
  -8  -8  -6   15.10    9.20
   8   8   6   24.40    7.20
   8   8   6   20.70    7.80
   8  -9  -6   76.89   10.20
   8  -9  -6   55.39    8.40
   8  -9  -6   78.69    9.10
   8  -9  -6   60.69    7.10
   7  -9  -6  288.37   15.10
   7  -9  -6  247.18   15.80
   7  -9  -6  303.47   12.50
   7  -9  -6  288.97   10.20
   6  -9  -6  208.68   10.20
   6  -9  -6  209.08    7.80
   6  -9  -6  184.18   12.20
   5  -9  -6   11.80    5.00
   5  -9  -6   10.70    3.50
   5  -9  -6   12.80    5.00
   5  -9  -6   10.90    2.40
   4  -9  -6  229.38    7.80
   4  -9  -6  234.68   13.10
   4  -9  -6  231.88   12.40
  -4   9   6  180.38   18.00
   3  -9  -6   89.59    5.40
   3  -9  -6   91.39    8.40
   3  -9  -6  103.09   10.20
  -3   9   6   81.99    9.00
   2  -9  -6   81.89    8.30
   2  -9  -6   94.19    5.80
   2  -9  -6   92.39    9.80
  -2   9   6   94.29    9.40
   1  -9  -6  613.94   21.00
   1  -9  -6  610.64   16.20
   1  -9  -6  620.84   20.20
   0  -9  -6   25.80    6.60
   0  -9  -6   39.90    5.40
   0  -9  -6   26.20    5.30
   0   9   6   34.30    6.20
  -1  -9  -6  256.57   13.70
  -1  -9  -6  264.37   11.40
  -1  -9  -6  265.77   13.30
   1   9   6  264.87   13.60
  -2  -9  -6  304.67   13.10
  -2  -9  -6  296.97   14.40
  -2  -9  -6  291.67   14.70
   2   9   6  307.97    8.90
   2   9   6  321.17   15.50
  -3  -9  -6  434.16   21.60
  -3  -9  -6  451.45   17.60
  -3  -9  -6  444.36   17.70
   3   9   6  448.86   14.90
  -4  -9  -6   47.90    8.10
  -4  -9  -6   40.90    6.50
   4   9   6   52.09    7.00
  -5  -9  -6  180.28   12.80
  -5  -9  -6  185.38   13.70
   5   9   6  188.68   11.50
  -6  -9  -6   67.29    9.70
  -6  -9  -6   84.19    9.80
   6   9   6   75.79   10.40
   6   9   6   85.99   10.30
   6   9   6   91.09    9.30
  -7  -9  -6   42.80    9.60
   7   9   6   31.50    6.90
   7   9   6   52.69    8.80
   7   9   6   36.90    9.70
   8 -10  -6    2.50    4.00
   8 -10  -6    3.50    8.20
   8 -10  -6   -7.50    7.50
   7 -10  -6  335.77   17.40
   7 -10  -6  308.77   18.20
   7 -10  -6  325.27   11.00
   6 -10  -6   -1.90    6.80
   6 -10  -6    1.60    6.90
   6 -10  -6    4.90    2.80
   5 -10  -6    6.30    6.20
   5 -10  -6   16.50    6.20
   4 -10  -6   -2.20    4.90
   4 -10  -6    3.50    5.30
  -4  10   6    7.20    6.00
   3 -10  -6    0.10    5.10
   3 -10  -6   -2.20    5.60
  -3  10   6    0.90    4.70
   2 -10  -6  240.08   14.30
   2 -10  -6  232.58   13.30
   2 -10  -6  239.78    9.10
  -2  10   6  235.88   13.30
   1 -10  -6  912.41   21.60
   1 -10  -6  868.61   28.50
   1 -10  -6  927.81   27.10
  -1  10   6  900.61   26.80
   0 -10  -6   66.99    6.90
   0 -10  -6   61.59    8.70
   0 -10  -6   55.49    9.80
   0  10   6   81.99    9.80
  -1 -10  -6  276.97   18.80
  -1 -10  -6  289.57   12.50
   1  10   6  312.97   16.40
  -2 -10  -6    4.60    6.00
  -2 -10  -6   15.40    6.50
  -2 -10  -6    3.80    4.20
   2  10   6   14.40    3.00
  -3 -10  -6  569.94   21.50
  -3 -10  -6  605.74   21.00
  -3 -10  -6  597.04   23.40
   3  10   6  604.34   15.40
  -4 -10  -6   14.80    6.60
  -4 -10  -6    4.70    5.30
   4  10   6   16.90    5.20
   4  10   6   16.20    7.70
  -5 -10  -6  171.38   14.80
  -5 -10  -6  174.48   14.50
   5  10   6  191.68   12.20
   5  10   6  170.48   16.30
  -6 -10  -6  100.89   12.60
  -6 -10  -6   92.19   10.90
   6  10   6   85.69   10.70
   6  10   6   94.29   12.10
   6  10   6   87.29   11.00
   7 -11  -6    5.00    8.90
   7 -11  -6   13.80    3.90
   7 -11  -6    5.90    7.60
   6 -11  -6    3.00    6.80
   6 -11  -6    8.70    7.60
   6 -11  -6    4.60    3.00
   5 -11  -6   21.30    7.60
   5 -11  -6   12.70    8.10
   4 -11  -6  146.99   13.00
   4 -11  -6  143.69   13.90
   3 -11  -6  210.38   14.40
   3 -11  -6  213.58   15.30
   2 -11  -6  903.41   28.10
   2 -11  -6  873.91   28.80
   1 -11  -6    5.50    3.30
   1 -11  -6    7.90    5.90
   1 -11  -6   18.80    7.00
   0 -11  -6   93.99    8.00
   0 -11  -6   92.79   11.30
   0 -11  -6  100.99   11.90
  -1 -11  -6   22.10    5.30
  -1 -11  -6   11.80    6.10
  -1 -11  -6   24.20    7.20
   1  11   6    6.90    6.30
  -2 -11  -6    6.60    6.40
  -2 -11  -6   15.90    5.40
  -2 -11  -6   14.80    7.50
   2  11   6   14.40    3.20
   2  11   6    5.80    7.20
  -3 -11  -6   60.49    8.60
  -3 -11  -6   72.09   11.10
  -3 -11  -6   48.20    8.30
   3  11   6   48.30    6.20
   3  11   6   66.49    9.60
  -4 -11  -6   11.30    6.60
  -4 -11  -6   -5.90    6.90
   4  11   6  -12.80    8.50
   4  11   6    5.00    4.70
  -5 -11  -6   51.29    8.90
  -5 -11  -6   60.19    9.60
   5  11   6   72.39   10.30
   5  11   6   56.29   10.30
   6 -12  -6  127.39   15.70
   6 -12  -6  143.49   17.50
   6 -12  -6  141.19    6.80
   5 -12  -6   56.39    9.90
   5 -12  -6   51.79   11.60
   4 -12  -6   10.50    8.50
   4 -12  -6    0.20    7.80
  -4  12   6   -1.40    7.60
   3 -12  -6  334.97   19.20
   3 -12  -6  296.77   17.80
  -3  12   6  344.97   17.90
   2 -12  -6   48.50    9.00
   2 -12  -6   45.50    8.50
  -2  12   6   48.00    8.70
   1 -12  -6   96.39   12.80
   1 -12  -6  102.59   12.70
  -1  12   6   95.09   11.10
   0 -12  -6   75.69   10.90
   0 -12  -6   56.99   10.20
   0 -12  -6   82.89    8.30
   0  12   6   79.89    9.90
  -1 -12  -6    1.90    5.00
  -1 -12  -6    0.50    7.20
  -1 -12  -6   -1.20    7.40
   1  12   6   -4.90    7.30
  -2 -12  -6   17.60    8.40
  -2 -12  -6   22.20    8.70
  -2 -12  -6    7.10   10.60
   2  12   6   17.30    3.60
   2  12   6    4.10    8.00
  -3 -12  -6  203.28   15.90
  -3 -12  -6  167.18   13.50
  -3 -12  -6  183.78   17.00
   3  12   6  124.29   16.60
   3  12   6  168.38    9.10
  -4 -12  -6  128.29   13.80
  -4 -12  -6  143.89   15.80
   4  12   6  115.29    9.60
   4 -13  -6  134.19   17.30
   4 -13  -6  132.39   16.30
  -4  13   6  104.19   12.40
   3 -13  -6  125.89   15.80
   3 -13  -6  145.09   17.40
  -3  13   6  122.89   15.60
   2 -13  -6   33.60    9.30
   2 -13  -6   34.60   10.20
  -2  13   6   16.50    8.70
   1 -13  -6   42.50   10.50
   1 -13  -6   74.39   13.30
  -1  13   6   32.30    9.40
   0 -13  -6   -4.30    8.90
   0 -13  -6    4.50    8.40
   0 -13  -6   -0.10    4.60
   0  13   6   -4.50    8.10
  -1 -13  -6   14.60    8.80
  -1 -13  -6   10.50    8.70
  -1 -13  -6   -1.20    5.10
   1  13   6    4.90    9.10
  -2 -13  -6   34.50    6.50
  -2 -13  -6   63.29   12.10
  -2 -13  -6   40.30    9.20
   2  13   6   34.50   15.60
   2  13   6   30.50    4.50
   3  13  -7    7.40    6.30
   3  13  -7   17.70    6.90
   3  13  -7   15.40    9.90
  -3 -13   7   15.50   10.00
   2  13  -7  394.76   21.10
   2  13  -7  401.16   17.40
   2  13  -7  388.06   14.80
  -2 -13   7  414.16   21.60
   1  13  -7   -3.20    6.00
   1  13  -7   -6.80    7.60
  -1 -13   7   -3.80    7.80
   0  13  -7   10.20    8.10
   0  13  -7    7.40    6.00
   0 -13   7    1.80    7.40
  -1  13  -7   12.70    6.30
   1 -13   7    7.20    7.30
  -2  13  -7   15.90    6.30
   2 -13   7    1.00    8.90
  -3  13  -7  153.08   13.00
   3 -13   7  173.48   18.20
  -4  13  -7  306.57   16.60
   4 -13   7  300.27   16.10
   4 -13   7  286.37   20.10
   5  12  -7   17.00    9.50
   5  12  -7   43.70    8.20
   5  12  -7   45.80    8.40
  -5 -12   7   45.50   10.10
   4  12  -7   11.90    8.50
   4  12  -7   30.00    7.10
   4  12  -7   21.50    6.80
  -4 -12   7   34.30    8.60
   3  12  -7    5.80    5.50
   3  12  -7    4.90    5.30
   3  12  -7    0.80    7.40
  -3 -12   7   24.20    7.60
   2  12  -7  127.49   10.70
   2  12  -7  116.69   13.40
   2  12  -7  151.98    9.80
  -2 -12   7  140.49   14.60
   1  12  -7  273.37   16.70
   1  12  -7  237.98   10.10
   1  12  -7  236.58   12.70
  -1 -12   7  260.57   16.10
   0  12  -7   69.39    8.90
   0  12  -7   93.79   12.30
   0 -12   7   85.09   12.00
  -1  12  -7   85.59    9.30
  -2  12  -7   43.70    6.50
   2 -12   7   66.89    9.70
  -3  12  -7  364.86   15.90
   3 -12   7  359.36   16.00
   3 -12   7  322.77   18.70
  -4  12  -7  -10.60    5.60
   4 -12   7  -12.90    7.70
   4 -12   7    0.00    5.40
  -5  12  -7  199.38   14.00
   5 -12   7  186.58   17.10
   5 -12   7  184.98   13.00
   6  11  -7   23.10    9.10
   6  11  -7   21.70    8.30
   6  11  -7   10.90    6.30
  -6 -11   7   13.90    7.70
  -6 -11   7    9.60    6.90
   5  11  -7  -12.30    5.70
   5  11  -7    9.50    6.70
   5  11  -7   10.10    7.90
  -5 -11   7   -4.30    6.90
   4  11  -7   11.20    5.30
   4  11  -7    4.10    7.40
   4  11  -7   18.60    5.80
  -4 -11   7   19.30    7.70
   3  11  -7   19.40    7.20
   3  11  -7    2.20    4.30
   3  11  -7    1.30    4.70
  -3 -11   7   10.50    7.00
   2  11  -7   87.79    8.30
   2  11  -7   60.59    9.00
  -2 -11   7   86.99   11.10
   1  11  -7   15.40    3.90
   1  11  -7    6.60    6.00
  -1 -11   7   18.50    6.20
   0  11  -7  255.37   14.80
   0 -11   7  267.87   15.30
   1 -11   7   24.80    7.50
   2 -11   7  320.97   17.00
   2 -11   7  350.36   14.60
  -3  11  -7    5.30    5.50
   3 -11   7   -2.90    6.40
   3 -11   7    8.80    4.80
  -4  11  -7  176.48   11.80
   4 -11   7  185.58   11.50
   4 -11   7  205.28   15.30
  -5  11  -7  105.09   10.70
   5 -11   7   83.29    9.80
   5 -11   7  102.39   13.30
  -6  11  -7    2.70    7.00
   6 -11   7    3.70    7.80
   6 -11   7    8.30    5.70
  -7  11  -7    4.50    7.90
   7 -11   7    6.30    6.60
   7 -11   7    9.20   10.20
   7  10  -7   65.79   10.70
   7  10  -7   59.39    9.40
   7  10  -7   93.39   12.90
  -7 -10   7   83.29   11.10
   6  10  -7    3.70    7.00
   6  10  -7   -6.30    6.30
   6  10  -7   14.00    6.70
  -6 -10   7    4.10    6.70
  -6 -10   7   15.70    5.50
   5  10  -7  245.28   14.60
   5  10  -7  224.08   12.40
  -5 -10   7  226.88   15.20
   4  10  -7   38.50    6.00
   4  10  -7   56.29    7.90
   4  10  -7   35.30    6.20
   3  10  -7  294.47   13.50
   3  10  -7  319.37   15.30
  -3 -10   7  300.87   15.60
   2  10  -7   94.79    8.30
   2  10  -7   97.19   10.00
   2  10  -7   95.89    8.90
  -2 -10   7  100.59   10.20
   1  10  -7  876.51   22.10
   1  10  -7  883.51   23.50
   1  10  -7  871.01   26.20
  -1 -10   7  862.71   26.30
   0  10  -7   10.10    2.90
   0  10  -7    3.20    3.60
   0  10  -7    9.80    4.50
   0 -10   7   13.60    5.40
  -1  10  -7  137.09    8.90
   1 -10   7  144.59   11.80
  -2  10  -7  267.87   12.00
   2 -10   7  247.78   11.70
  -3  10  -7   10.90    4.50
   3 -10   7    6.10    5.70
   4 -10   7   46.90    6.20
   4 -10   7   44.90    7.50
  -5  10  -7   11.80    5.50
   5 -10   7   27.90    7.50
   5 -10   7   33.60    6.40
  -6  10  -7  -14.70    5.70
   6 -10   7   -8.80    7.00
   6 -10   7   -0.50    4.60
  -7  10  -7   85.59   10.30
   7 -10   7   87.79   10.60
   7 -10   7  106.59   14.50
   8   9  -7  131.29   14.40
   8   9  -7  132.09   15.80
   7   9  -7   25.10    7.30
   7   9  -7   22.00    7.40
  -7  -9   7   30.20    6.00
  -7  -9   7   29.00    5.50
   6   9  -7  172.98   11.70
   6   9  -7  173.88   12.40
   6   9  -7  164.48   13.50
  -6  -9   7  134.19   20.70
   5   9  -7   17.70    6.20
   5   9  -7   20.30    6.30
   5   9  -7   14.20    4.70
  -5  -9   7   14.10    6.30
   4   9  -7  177.18   11.40
   4   9  -7  177.78   11.30
  -4  -9   7  182.98   11.70
   3   9  -7  164.78    9.60
   3   9  -7  169.98   11.30
   3   9  -7  167.98   10.20
  -3  -9   7  152.88   10.40
   2   9  -7  469.05   15.80
   2   9  -7  467.75   15.80
  -2  -9   7  511.45   17.90
   1   9  -7  410.46   13.90
   1   9  -7  424.86   14.50
  -1  -9   7  428.86   16.50
   0   9  -7  679.53   19.10
   0   9  -7  662.23   17.40
   0   9  -7  668.23   22.30
   0  -9   7  683.53   21.60
  -1   9  -7  383.26   13.50
  -1   9  -7  363.16   11.00
   1  -9   7  364.26   15.50
   1  -9   7  376.16   13.60
  -2   9  -7   89.89    7.30
   2  -9   7   83.39    9.00
   2  -9   7   84.29    6.90
  -3   9  -7    4.60    3.80
   3  -9   7   -0.70    3.00
   3  -9   7    5.70    4.50
  -4   9  -7   -2.00    3.80
   4  -9   7    1.60    3.40
   4  -9   7    6.20    5.40
   5  -9   7  113.89    9.20
   5  -9   7  117.29   11.80
  -6   9  -7    4.00    5.30
   6  -9   7    0.10    6.00
   6  -9   7    2.00    4.80
  -7   9  -7    5.80    6.40
   7  -9   7   25.50    6.20
   7  -9   7   22.20    8.00
  -8   9  -7  259.87   13.50
  -8   9  -7  294.07   17.20
   8  -9   7  261.87   19.10
   8  -9   7  285.37   15.60
   8   8  -7  146.99   12.80
   8   8  -7  140.99   14.40
   7   8  -7   61.69    9.80
   7   8  -7   60.09    8.10
  -7  -8   7   50.79    6.90
   6   8  -7  103.09   10.10
   6   8  -7  113.59   11.30
   5   8  -7   63.49    8.90
  -5  -8   7   50.09    6.80
   4   8  -7  187.58   11.00
   4   8  -7  178.58   10.80
   4   8  -7  192.68   10.10
  -4  -8   7  198.38   11.00
   3   8  -7   75.19    6.90
   3   8  -7   79.29    7.60
   3   8  -7   74.79    7.80
  -3  -8   7   69.09    7.20
   2   8  -7  327.77   12.50
   2   8  -7  323.77   12.50
   2   8  -7  310.17   13.10
  -2  -8   7  317.67   13.10
   1   8  -7  297.77   12.80
   1   8  -7  288.47   11.90
   1   8  -7  305.57   11.20
  -1  -8   7  290.37   12.60
   0   8  -7  126.19    6.90
   0   8  -7  134.89    9.30
   0   8  -7  143.89    8.10
   0  -8   7  135.59    9.00
  -1   8  -7  652.83   18.20
   1  -8   7  655.03   20.20
   1  -8   7  639.34   18.10
  -2   8  -7   12.60    5.90
   2  -8   7   13.90    3.10
   2  -8   7   13.30    4.50
  -3   8  -7    1.30    2.80
   3  -8   7    6.90    2.90
   3  -8   7   -2.80    3.50
  -4   8  -7  148.89    9.30
   4  -8   7  139.89    8.40
   4  -8   7  143.19   10.80
  -5   8  -7    2.00    3.90
  -5   8  -7    0.50    2.70
   5  -8   7   -0.60    3.50
   5  -8   7   -0.10    4.90
  -6   8  -7  414.76   13.60
   6  -8   7  420.06   19.00
   6  -8   7  422.46   15.90
  -7   8  -7   -2.40    5.60
  -7   8  -7   12.50    4.80
   7  -8   7    7.10    5.00
   7  -8   7    5.30    7.00
  -8   8  -7  158.08   13.70
  -8   8  -7  173.08   12.30
   8  -8   7  172.28   15.80
   8  -8   7  159.88   14.90
   8  -8   7  177.78   12.50
  -9   8  -7   42.30    9.00
   9  -8   7   56.19   10.90
   9  -8   7   50.69    9.50
   9  -8   7   50.89    8.70
   9   7  -7   -2.00    7.00
   9   7  -7    8.40    7.00
   8   7  -7   19.90    6.70
   8   7  -7    8.40    5.90
   7   7  -7  139.29   12.90
   7   7  -7  142.19   11.00
   6   7  -7    8.90    5.40
   6   7  -7    9.50    5.10
  -6  -7   7   16.00    4.00
   5   7  -7  294.67   12.70
   5   7  -7  271.27   14.00
  -5  -7   7  283.17   12.50
   4   7  -7  407.96   14.50
   4   7  -7  413.46   15.90
   4   7  -7  417.06   14.60
  -4  -7   7  376.46   14.30
   3   7  -7    5.50    3.10
   3   7  -7    5.30    3.30
  -3  -7   7   15.50    3.60
   2   7  -7    4.70    3.40
   2   7  -7    2.00    2.70
   2   7  -7    2.50    2.60
  -2  -7   7    2.70    2.70
   1   7  -7  212.18   10.00
   1   7  -7  221.58    9.40
   1   7  -7  240.28    9.60
  -1  -7   7  229.48   10.20
   0   7  -7   10.40    2.90
   0   7  -7    2.80    3.20
   0  -7   7    2.20    2.50
  -1   7  -7  156.88    7.90
   1  -7   7  155.58    9.00
   1  -7   7  148.29    7.70
  -2   7  -7  104.59    4.90
  -2   7  -7  102.59    7.10
   2  -7   7  111.69    8.20
   2  -7   7  104.29    6.50
  -3   7  -7   65.29    6.20
  -3   7  -7   52.39    4.20
   3  -7   7   58.19    5.50
   3  -7   7   59.89    7.00
  -4   7  -7   77.59    7.00
  -4   7  -7   79.69    5.40
   4  -7   7   77.19    6.30
   4  -7   7   76.39    8.20
  -5   7  -7  764.52   18.90
  -5   7  -7  752.52   22.20
   5  -7   7  766.02   21.10
   5  -7   7  767.22   24.20
  -6   7  -7  325.47   12.20
   6  -7   7  331.57   16.30
   6  -7   7  295.37   13.80
  -7   7  -7   84.99    9.90
  -7   7  -7  129.49    9.80
   7  -7   7  140.69   11.60
   7  -7   7  122.89   12.10
   7  -7   7  120.39    9.70
  -8   7  -7    3.40    6.00
  -8   7  -7    3.00    5.80
   8  -7   7   -0.70    4.70
   8  -7   7    8.00    6.70
   8  -7   7   14.20    7.20
  -9   7  -7   15.70    7.60
   9  -7   7    0.90    6.00
   9  -7   7   -0.20    7.40
   9  -7   7    4.80    9.10
   9   6  -7   36.00    7.60
   9   6  -7   30.70    9.80
   8   6  -7   16.90    7.10
   8   6  -7   26.40    6.00
   7   6  -7  186.68   10.90
   7   6  -7  164.28   13.20
   6   6  -7   -4.00    3.60
   6   6  -7   -2.20    4.10
  -6  -6   7    8.70    2.90
   5   6  -7    4.30    3.50
   5   6  -7   -1.50    3.20
  -5  -6   7   -3.50    2.90
  -5  -6   7   -2.00    2.60
   4   6  -7  138.59    9.30
   4   6  -7  139.89    8.10
  -4  -6   7  129.99    7.80
   3   6  -7    4.30    3.00
   3   6  -7    2.90    2.70
   3   6  -7    2.60    2.50
  -3  -6   7    2.00    2.50
   2   6  -7  220.98    9.80
   2   6  -7  212.28    9.30
   2   6  -7  224.08    9.10
  -2  -6   7  209.38    9.20
   1   6  -7    1.00    2.60
   1   6  -7    8.40    2.80
  -1  -6   7    3.50    2.20
   0   6  -7  877.71   20.70
   0  -6   7  880.01   21.70
   0  -6   7  852.71   21.10
  -1   6  -7  129.39    6.80
   1  -6   7  123.89    6.80
   1  -6   7  122.79    7.10
  -2   6  -7  369.46   12.00
  -2   6  -7  350.26    9.70
   2  -6   7  355.56   11.70
   2  -6   7  337.77   12.70
  -3   6  -7    3.90    2.00
  -3   6  -7    5.20    2.80
   3  -6   7    3.40    3.40
   3  -6   7    7.80    2.60
  -4   6  -7  309.97   10.20
  -4   6  -7  322.77   12.50
   4  -6   7  316.17   11.50
   4  -6   7  306.67   13.30
  -5   6  -7   90.09    7.60
  -5   6  -7   81.29    6.40
   5  -6   7   78.29    6.50
   5  -6   7   90.49    8.70
  -6   6  -7   93.19    8.30
  -6   6  -7   89.49    7.50
   6  -6   7  111.99    9.60
   6  -6   7   85.99    7.90
  -7   6  -7   20.20    5.00
   7  -6   7    9.90    5.40
   7  -6   7   15.20    5.20
  -8   6  -7  -11.10    5.20
  -8   6  -7    1.50    5.40
   8  -6   7    6.40    5.50
   8  -6   7    2.30    4.80
  -9   6  -7   24.80    7.70
   9  -6   7   26.90    7.60
   9  -6   7   13.70    6.30
  10   5  -7  250.37   19.40
  10   5  -7  293.07   16.00
   9   5  -7    1.40    6.80
   9   5  -7   -4.10    5.60
   8   5  -7   12.30    5.00
   8   5  -7    9.10    6.30
   7   5  -7   -2.00    4.00
   7   5  -7    1.30    5.20
   6   5  -7   60.19    6.90
   6   5  -7   83.29    9.20
   5   5  -7  389.26   16.10
   5   5  -7  378.66   12.80
  -5  -5   7  374.46   10.90
   4   5  -7  227.38    9.30
   4   5  -7  218.68   11.40
  -4  -5   7  224.98    8.30
  -4  -5   7  222.68    8.90
   3   5  -7 1463.85   32.20
   3   5  -7 1524.65   31.50
   3   5  -7 1519.85   34.70
  -3  -5   7 1525.75   31.70
   2   5  -7    7.50    2.70
   2   5  -7    5.70    2.70
  -2  -5   7    1.10    1.80
   1   5  -7  190.48    8.10
   1   5  -7  184.08    7.70
  -1  -5   7  187.58    7.60
   0   5  -7  139.99    6.60
   0  -5   7  126.09    6.50
   0  -5   7  130.39    6.50
  -1   5  -7  670.33   17.00
   1  -5   7  674.83   17.00
   1  -5   7  697.23   17.90
  -2   5  -7   48.60    3.60
  -2   5  -7   40.50    4.30
   2  -5   7   37.20    4.50
   2  -5   7   51.19    4.60
  -3   5  -7    1.50    2.30
  -3   5  -7    3.60    2.00
   3  -5   7    3.70    2.20
   3  -5   7    0.20    2.70
  -4   5  -7  289.57    9.90
  -4   5  -7  272.77   11.10
   4  -5   7  274.77   10.50
  -5   5  -7   -0.70    2.80
   5  -5   7    2.50    2.30
   5  -5   7   -3.40    3.50
  -6   5  -7  214.98   10.30
   6  -5   7  220.98   10.70
   6  -5   7  221.58   11.50
  -7   5  -7   39.70    6.30
   7  -5   7   34.10    6.60
   7  -5   7   40.70    6.30
  -8   5  -7    7.20    5.40
   8  -5   7    2.80    3.50
   8  -5   7   -1.30    4.10
   8  -5   7    5.80    5.80
  -9   5  -7   35.10    8.00
   9  -5   7   22.30    7.00
   9  -5   7   28.50    6.60
   9  -5   7   35.80    6.40
 -10   5  -7   52.49    9.90
  10  -5   7   73.49    9.70
  10  -5   7   46.10    8.90
  10  -5   7   66.09    9.50
  10   4  -7   20.80    6.90
  10   4  -7   28.40    8.60
   9   4  -7   34.30    8.80
   9   4  -7   47.60    8.80
   8   4  -7    8.80    4.30
   8   4  -7    5.90    6.30
   7   4  -7  234.48   15.30
   7   4  -7  238.48   10.90
   6   4  -7    6.60    3.60
   6   4  -7    1.20    3.70
   5   4  -7   57.29    7.30
   5   4  -7   58.39    5.50
  -5  -4   7   50.19    4.30
   4   4  -7  346.67   13.80
   4   4  -7  330.87   10.60
  -4  -4   7  350.66   10.00
  -4  -4   7  355.36   10.70
   3   4  -7  516.45   16.20
   3   4  -7  487.15   12.90
  -3  -4   7  486.25   12.90
  -3  -4   7  483.65   12.90
   2   4  -7   67.49    5.00
   2   4  -7   80.79    4.90
  -2  -4   7   75.69    5.20
  -2  -4   7   76.09    4.40
   1   4  -7  274.97    9.30
   1   4  -7  275.87    9.00
  -1  -4   7  289.77    8.90
  -1  -4   7  268.17    9.70
   0   4  -7   81.09    5.10
   0  -4   7   80.59    4.80
   0  -4   7   81.29    4.90
  -1   4  -7  980.80   21.80
   1  -4   7  993.50   21.90
   1  -4   7  977.70   22.40
  -2   4  -7  218.88    7.50
  -2   4  -7  228.48    8.60
   2  -4   7  225.78    8.30
   2  -4   7  223.58    9.40
   2  -4   7  232.08    9.10
  -3   4  -7   47.60    4.80
  -3   4  -7   43.80    4.00
   3  -4   7   44.20    4.20
   3  -4   7   47.10    5.50
  -4   4  -7    8.70    2.70
  -4   4  -7    9.10    2.70
   4  -4   7    8.50    2.30
   4  -4   7    6.70    3.40
  -5   4  -7  143.79    8.50
  -5   4  -7  142.29    7.90
   5  -4   7  143.89    8.00
   5  -4   7  143.69    8.60
  -6   4  -7   34.80    5.40
  -6   4  -7   35.00    5.60
   6  -4   7   39.70    5.50
   6  -4   7   36.30    5.50
  -7   4  -7  805.12   23.40
   7  -4   7  777.92   22.20
   7  -4   7  783.32   20.90
  -8   4  -7   11.40    5.30
   8  -4   7   12.50    4.20
   8  -4   7   13.90    5.60
   8  -4   7   20.60    5.40
  -9   4  -7  146.99   15.80
   9  -4   7  155.58   11.60
   9  -4   7  142.39   11.40
   9  -4   7  111.89   11.90
 -10   4  -7   23.60    9.80
  10  -4   7   17.40    7.10
  10  -4   7   29.20    7.40
  10  -4   7   17.00    6.80
  10   3  -7   24.30    6.20
  10   3  -7   16.50    8.80
   9   3  -7   63.59    8.60
   9   3  -7   69.79   10.40
   8   3  -7   -0.30    5.50
   8   3  -7   -2.20    3.70
   7   3  -7   -3.70    3.10
   7   3  -7    6.70    4.70
   6   3  -7  518.95   14.50
   6   3  -7  486.35   19.00
   5   3  -7  385.66   11.30
   5   3  -7  376.06   15.20
  -5  -3   7  381.76    9.70
   4   3  -7  617.84   14.50
   4   3  -7  636.84   19.40
  -4  -3   7  611.54   14.30
   3   3  -7   11.50    2.30
  -3  -3   7   13.30    2.60
  -3  -3   7   11.50    2.10
   2   3  -7    3.30    2.20
   2   3  -7    3.70    1.80
  -2  -3   7    4.30    2.10
  -2  -3   7    2.20    1.40
   1   3  -7  605.04   14.70
  -1  -3   7  578.74   13.60
  -1  -3   7  603.04   15.10
   0   3  -7  307.67    9.30
   0  -3   7  320.57    9.20
   0  -3   7  317.17    9.50
   0  -3   7  289.37    9.90
  -1   3  -7  300.37    9.40
   1  -3   7  304.77   10.20
   1  -3   7  294.57    9.20
  -2   3  -7   20.80    3.00
  -2   3  -7   17.40    2.90
   2  -3   7   13.30    3.00
   2  -3   7   23.10    3.20
  -3   3  -7   28.00    4.00
  -3   3  -7   22.30    3.40
   3  -3   7   18.50    3.50
   3  -3   7   19.50    3.10
  -4   3  -7  117.29    6.70
  -4   3  -7  119.79    7.10
   4  -3   7  126.29    6.70
   4  -3   7  125.79    7.40
  -5   3  -7  427.36   14.00
  -5   3  -7  392.56   14.10
   5  -3   7  411.86   13.40
   5  -3   7  408.06   13.90
  -6   3  -7  498.75   17.00
  -6   3  -7  471.95   16.30
   6  -3   7  505.85   16.20
   6  -3   7  498.05   16.10
   6  -3   7  501.95   15.00
  -7   3  -7   68.29    7.90
   7  -3   7   59.49    7.10
   7  -3   7   64.29    6.40
   7  -3   7   56.89    7.90
  -8   3  -7  309.77   15.20
   8  -3   7  294.07   13.00
   8  -3   7  301.27   14.10
   8  -3   7  287.07   13.40
   9  -3   7   -2.50    4.40
 -10   3  -7  187.88   16.50
  10  -3   7  197.98   13.50
  10  -3   7  180.98   13.70
  10  -3   7  218.08   13.00
  10   2  -7  377.56   20.80
  10   2  -7  328.57   23.40
   9   2  -7  417.46   15.40
   9   2  -7  388.76   19.80
   8   2  -7  197.38   10.00
   8   2  -7  209.08   14.10
   7   2  -7   80.39    9.00
   7   2  -7   75.39    6.40
   6   2  -7   16.10    5.00
   6   2  -7   16.60    3.30
   5   2  -7  653.33   15.20
   5   2  -7  661.83   20.80
   4   2  -7   37.10    5.50
   4   2  -7   29.80    3.10
  -4  -2   7   25.60    3.30
   3   2  -7  420.06    9.40
  -3  -2   7  421.06   11.10
   2   2  -7   -0.20    1.60
  -2  -2   7    3.40    1.10
  -2  -2   7    1.60    1.90
   1   2  -7  216.78    7.30
  -1  -2   7  210.38    6.10
  -1  -2   7  208.48    7.80
   0   2  -7  104.79    5.00
   0  -2   7  101.49    4.50
   0  -2   7  101.29    5.70
   0  -2   7  101.59    4.80
  -1   2  -7  489.55   12.60
   1  -2   7  504.15   13.90
   1  -2   7  515.45   12.60
  -2   2  -7 1354.26   27.60
  -2   2  -7 1270.77   27.00
   2  -2   7 1376.66   27.30
   2  -2   7 1350.06   28.70
  -3   2  -7   86.29    5.50
  -3   2  -7   79.49    5.20
   3  -2   7   89.69    6.20
   3  -2   7   92.79    5.20
  -4   2  -7   38.20    4.50
  -4   2  -7   20.40    3.40
   4  -2   7   33.70    4.90
   4  -2   7   27.30    3.70
  -5   2  -7 1058.19   25.60
  -5   2  -7 1032.50   25.40
   5  -2   7  996.70   24.40
   5  -2   7 1035.40   24.00
  -6   2  -7   13.50    3.80
   6  -2   7    5.70    3.30
   6  -2   7   11.40    3.40
   6  -2   7   14.10    4.10
  -7   2  -7  178.18   13.90
   7  -2   7  206.58   10.40
   7  -2   7  204.28   10.70
   7  -2   7  216.28   10.30
  -8   2  -7  174.98   12.50
   8  -2   7  167.48   10.50
   8  -2   7  185.18   11.40
   8  -2   7  176.68   10.70
  -9   2  -7   10.10    7.00
   9  -2   7   -3.60    4.50
   9  -2   7    2.20    4.70
   9  -2   7    2.40    5.30
 -10   2  -7  476.35   23.20
  10  -2   7  575.24   21.80
  10  -2   7  499.95   20.20
  11   1  -7   37.50   10.70
  10   1  -7  414.46   16.50
  10   1  -7  358.66   20.20
   9   1  -7   11.50    5.10
   9   1  -7   23.10    5.30
   8   1  -7   92.59   14.20
   8   1  -7   86.49    7.60
   7   1  -7   17.90    3.60
   7   1  -7   18.50    4.40
   6   1  -7  406.46   11.60
   6   1  -7  387.76   16.10
   5   1  -7   14.80    2.40
   5   1  -7    9.10    3.40
  -5  -1   7   16.60    2.60
   4   1  -7  896.01   18.40
  -4  -1   7  886.61   18.90
   3   1  -7  351.06    9.50
  -3  -1   7  354.86   10.00
   2   1  -7   94.39    4.90
   2   1  -7   83.39    4.70
  -2  -1   7   89.89    5.10
   1   1  -7    6.40    1.90
   1   1  -7    6.70    2.30
  -1  -1   7    6.80    1.30
  -1  -1   7    6.70    2.50
   0   1  -7  745.73   17.40
   0   1  -7  746.43   15.90
   0  -1   7  749.92   17.60
   0  -1   7  713.03   15.80
  -1   1  -7  977.80   21.60
  -1   1  -7  963.30   20.10
   1  -1   7  947.21   19.90
   1  -1   7  972.90   21.80
  -2   1  -7 2278.17   43.80
  -2   1  -7 2184.38   42.30
  -2   1  -7 2220.48   42.80
   2  -1   7 2255.17   41.90
   2  -1   7 2323.37   43.90
  -3   1  -7  399.56   12.10
  -3   1  -7  388.76   11.70
  -3   1  -7  401.66   12.30
   3  -1   7  396.86   12.30
   3  -1   7  392.86   11.20
  -4   1  -7   68.69    5.60
  -4   1  -7   73.59    5.70
   4  -1   7   74.59    5.90
   4  -1   7   70.29    5.00
   4  -1   7   75.39    5.10
  -5   1  -7  775.12   21.30
  -5   1  -7  818.12   21.20
   5  -1   7  779.62   20.20
   5  -1   7  787.62   20.00
   5  -1   7  783.02   20.10
  -6   1  -7   49.10    6.60
   6  -1   7   43.30    5.70
   6  -1   7   40.20    5.10
   6  -1   7   30.10    4.70
  -7   1  -7   34.10    6.40
   7  -1   7   32.10    5.60
   7  -1   7   27.70    4.70
   7  -1   7   25.40    4.70
  -8   1  -7    6.90    5.90
   8  -1   7    9.00    4.70
   8  -1   7    3.00    4.40
   8  -1   7    3.90    3.90
  -9   1  -7   -2.00    6.60
   9  -1   7   10.30    5.40
   9  -1   7   -4.30    4.70
   9  -1   7   -1.50    4.90
 -10   1  -7   19.90    8.60
  10  -1   7   31.00    7.40
  10  -1   7    7.10    6.50
  10  -1   7   14.90    6.60
  11   0  -7   55.19    9.80
  11   0  -7   68.89    8.40
  10   0  -7  115.79   13.80
  10   0  -7  144.79   10.70
   9   0  -7   34.90    7.30
   9   0  -7   47.90    6.50
   8   0  -7   61.19    6.90
   8   0  -7   73.79    9.40
   7   0  -7    3.80    3.10
   7   0  -7    2.20    3.40
   6   0  -7  115.39    8.80
   6   0  -7  121.79    6.10
   5   0  -7  478.65   16.60
   5   0  -7  481.15   11.30
   5   0  -7  485.55   11.40
  -5   0   7  481.05   11.90
   4   0  -7  163.68    5.90
  -4   0   7  158.18    6.40
   3   0  -7   -0.20    1.40
  -3   0   7   -2.70    1.90
   2   0  -7  647.54   14.20
   2   0  -7  619.04   14.90
  -2   0   7  620.14   15.20
   1   0  -7  171.18    5.60
   1   0  -7  178.18    7.00
  -1   0   7  175.08    7.20
   0   0  -7  730.13   17.10
   0   0  -7  754.02   15.10
   0   0   7  670.23   14.80
   0   0   7  703.43   17.20
  -1   0  -7    9.20    2.10
  -1   0  -7   10.80    1.90
   1   0   7   15.80    2.20
   1   0   7    9.40    2.70
  -2   0  -7  715.33   17.50
  -2   0  -7  755.92   16.80
  -2   0  -7  735.33   18.00
   2   0   7  725.63   18.20
   2   0   7  751.02   16.40
  -3   0  -7  181.38    7.60
  -3   0  -7  183.78    8.00
  -3   0  -7  184.78    7.50
   3   0   7  184.38    8.20
   3   0   7  183.18    6.90
  -4   0  -7  850.01   20.60
  -4   0  -7  849.22   20.80
  -4   0  -7  813.02   21.50
   4   0   7  833.32   20.50
   4   0   7  870.61   20.10
   4   0   7  877.61   21.10
  -5   0  -7   10.60    3.70
   5   0   7   10.20    2.80
   5   0   7    6.70    3.20
   5   0   7   10.50    2.90
  -6   0  -7   14.70    3.90
   6   0   7   14.70    3.30
   6   0   7   16.60    3.30
   6   0   7   12.10    4.10
  -7   0  -7   48.20    7.10
   7   0   7   48.00    6.80
   7   0   7   44.20    5.80
   7   0   7   51.29    7.10
   8   0   7   68.89    8.50
   8   0   7   55.69    7.60
   8   0   7   56.99    8.00
  -9   0  -7  249.38   16.40
   9   0   7  261.37   14.20
   9   0   7  267.47   14.30
   9   0   7  273.17   12.50
 -10   0  -7   43.00    8.90
  10   0   7   36.00    7.60
  10   0   7   26.30    7.20
  10   0   7   46.20    6.40
  11  -1  -7   -1.00    8.80
  11  -1  -7   22.70    7.10
  11  -1  -7   14.10    7.90
  10  -1  -7   -6.20    7.10
  10  -1  -7   19.90    5.90
   9  -1  -7    4.90    5.20
   8  -1  -7   46.90    7.90
   7  -1  -7    8.20    3.80
   6  -1  -7  557.94   18.80
   6  -1  -7  550.14   12.80
   5  -1  -7  704.03   15.80
   5  -1  -7  685.23   20.70
  -5   1   7  704.23   16.20
   4  -1  -7  812.52   18.00
  -4   1   7  813.42   18.50
   3  -1  -7   60.49    4.30
  -3   1   7   57.09    4.70
   2  -1  -7   27.70    3.70
  -2   1   7   29.30    4.00
   1  -1  -7  330.27   10.20
   1  -1  -7  328.77    7.90
  -1   1   7  323.67    7.50
  -1   1   7  322.57   10.50
   0  -1  -7  431.76    9.60
   0  -1  -7  407.36   11.90
   0   1   7  421.06   12.30
   0   1   7  404.76    9.40
   0   1   7  416.96   10.40
  -1  -1  -7 1346.67   25.30
  -1  -1  -7 1312.37   27.00
  -1  -1  -7 1322.27   27.90
   1   1   7 1297.77   24.80
   1   1   7 1298.87   28.00
  -2  -1  -7   15.30    2.90
  -2  -1  -7   13.40    2.80
  -2  -1  -7   17.10    2.50
   2   1   7   16.50    2.10
   2   1   7   16.60    3.60
  -3  -1  -7  190.58    8.50
  -3  -1  -7  196.18    8.00
  -3  -1  -7  204.08    7.90
   3   1   7  197.38    7.00
   3   1   7  200.88    8.90
  -4  -1  -7   83.49    6.30
  -4  -1  -7   80.39    5.30
   4   1   7   83.59    5.60
   4   1   7   83.79    5.10
   4   1   7   76.19    6.40
  -5  -1  -7   83.39    5.90
  -5  -1  -7   88.09    7.40
   5   1   7   89.19    6.00
   5   1   7   89.79    7.10
   5   1   7   85.59    6.30
  -6  -1  -7  757.32   19.60
   6   1   7  728.23   20.40
   6   1   7  775.02   21.30
   6   1   7  736.63   19.90
  -7  -1  -7    4.00    3.50
   7   1   7   -0.40    3.80
   7   1   7    4.30    3.20
   7   1   7    3.40    3.90
   8   1   7  266.67   13.60
   8   1   7  273.37   13.60
   8   1   7  278.27   12.20
  -9  -1  -7  181.28   14.30
   9   1   7  183.38   12.40
   9   1   7  196.48   10.90
   9   1   7  197.48   13.40
 -10  -1  -7   44.60    9.80
  10   1   7   53.59    9.60
  10   1   7   61.09    6.70
  10   1   7   40.70    8.00
  11  -2  -7    9.40    7.00
  11  -2  -7   -5.90    8.60
  10  -2  -7   25.90    7.00
  10  -2  -7   17.10    6.80
   9  -2  -7  466.95   20.60
   8  -2  -7  221.58   13.60
   7  -2  -7  220.58   12.30
   7  -2  -7  229.68    7.60
   6  -2  -7  575.84   14.30
   6  -2  -7  574.64   19.20
   6  -2  -7  587.84   14.20
   5  -2  -7   63.79    3.70
   5  -2  -7   53.69    6.20
   5  -2  -7   67.09    4.60
   4  -2  -7  769.12   18.10
   4  -2  -7  791.12   15.50
  -4   2   7  766.82   18.40
   3  -2  -7  459.75   12.90
  -3   2   7  479.45   13.40
   2  -2  -7  504.45   13.60
   2  -2  -7  516.75   10.60
  -2   2   7  493.55   10.50
  -2   2   7  504.05   14.10
   1  -2  -7  463.95   13.10
   1  -2  -7  473.25    9.60
  -1   2   7  452.15   10.60
  -1   2   7  468.75   13.50
   0  -2  -7  209.18    8.40
   0  -2  -7  221.68    5.70
   0   2   7  223.58    9.00
   0   2   7  224.58    7.40
   0   2   7  219.48    5.50
  -1  -2  -7  850.91   19.30
  -1  -2  -7  834.12   17.00
  -1  -2  -7  830.12   20.00
   1   2   7  831.32   19.30
   1   2   7  831.02   20.30
   1   2   7  851.71   16.50
  -2  -2  -7   71.19    5.10
  -2  -2  -7   77.19    4.40
  -2  -2  -7   75.69    5.30
   2   2   7   78.19    3.60
   2   2   7   75.99    6.10
   2   2   7   73.09    5.70
  -3  -2  -7  158.38    7.30
  -3  -2  -7  151.88    7.80
   3   2   7  157.58    8.10
   3   2   7  166.38    7.40
   3   2   7  155.08    6.10
  -4  -2  -7  167.68    7.60
  -4  -2  -7  179.08    9.00
   4   2   7  162.08    8.50
   4   2   7  161.18    7.00
   4   2   7  153.58    7.70
  -5  -2  -7  347.47   12.10
  -5  -2  -7  357.06   14.20
   5   2   7  343.57   11.80
   5   2   7  375.26   13.00
   5   2   7  355.96   12.80
  -6  -2  -7  608.34   20.30
  -6  -2  -7  590.54   16.80
   6   2   7  587.74   17.60
   6   2   7  609.24   18.80
   6   2   7  594.34   17.50
  -7  -2  -7    4.60    3.60
   7   2   7    1.40    4.20
   7   2   7    6.00    3.80
   7   2   7    4.40    3.70
   8   2   7  262.07   13.30
   8   2   7  271.07   12.20
   8   2   7  236.58   13.60
  -9  -2  -7   35.10    8.50
   9   2   7   42.50    7.90
   9   2   7   32.50    6.60
   9   2   7   22.00    6.00
   9   2   7   34.20    8.30
 -10  -2  -7  147.99   16.80
  10   2   7  176.18   15.00
  10   2   7  201.38   14.20
  10   2   7  180.58   10.90
  10   2   7  186.28   18.50
  10  -3  -7   31.90    6.00
  10  -3  -7   10.50    6.70
  10  -3  -7   28.60    8.10
   9  -3  -7  457.45   15.40
   9  -3  -7  419.26   19.90
   8  -3  -7   95.69    6.00
   8  -3  -7   88.49    6.70
   8  -3  -7  103.19   10.80
   8  -3  -7  105.99    8.60
   7  -3  -7  137.89    6.80
   7  -3  -7  130.19    7.00
   7  -3  -7  133.69    9.90
   6  -3  -7   10.10    3.90
   6  -3  -7   22.90    3.60
   6  -3  -7   16.90    3.00
   5  -3  -7  423.96   12.50
   5  -3  -7  416.96   11.00
   4  -3  -7  176.08    7.80
   4  -3  -7  181.78    6.00
  -4   3   7  166.18    7.80
   3  -3  -7  715.53   18.20
   3  -3  -7  744.23   15.50
  -3   3   7  728.73   18.50
   2  -3  -7   76.89    5.50
   2  -3  -7   80.79    3.90
   2  -3  -7   77.49    3.00
  -2   3   7   78.49    4.10
  -2   3   7   80.69    6.00
   1  -3  -7   53.59    3.50
   1  -3  -7   52.09    4.80
  -1   3   7   41.90    5.00
  -1   3   7   49.60    3.80
   0  -3  -7   57.69    5.00
   0   3   7   61.69    2.30
   0   3   7   51.19    5.60
   0   3   7   58.89    4.40
  -1  -3  -7  106.29    6.40
  -1  -3  -7  110.59    5.80
   1   3   7  103.59    6.90
   1   3   7  107.69    3.60
   1   3   7   95.39    6.10
  -2  -3  -7 1231.88   27.40
  -2  -3  -7 1183.48   27.00
   2   3   7 1234.08   28.00
   2   3   7 1250.47   28.00
   2   3   7 1263.27   24.10
  -3  -3  -7  271.27   10.10
  -3  -3  -7  255.57   10.40
   3   3   7  264.47   11.00
   3   3   7  262.27    8.30
   3   3   7  276.47    9.90
   3   3   7  260.07   10.70
  -4  -3  -7   16.00    3.20
  -4  -3  -7   15.50    3.40
   4   3   7   18.40    2.90
   4   3   7   15.30    4.20
   4   3   7   20.70    4.00
   4   3   7   15.80    3.30
  -5  -3  -7  433.16   16.20
  -5  -3  -7  426.46   13.60
   5   3   7  415.16   13.30
   5   3   7  444.86   16.90
   5   3   7  448.26   14.70
   5   3   7  441.86   14.90
  -6  -3  -7   13.50    6.00
  -6  -3  -7    0.40    3.00
   6   3   7    2.70    2.90
   6   3   7    8.10    4.00
   6   3   7    5.70    4.00
   6   3   7    1.30    4.30
  -7  -3  -7   16.70    4.20
   7   3   7   24.30    4.70
   7   3   7   20.90    5.70
   7   3   7   14.00    4.40
   8   3   7  236.08   13.50
   8   3   7  238.28   12.00
   8   3   7  229.18   12.80
  -9  -3  -7   37.00    9.90
   9   3   7   56.99   10.40
   9   3   7   39.70    6.70
   9   3   7   39.20    7.70
   9   3   7   28.50    6.90
  10   3   7  142.79   14.60
  10   3   7  111.19   13.10
  10   3   7  115.59   10.10
  10  -4  -7   30.90    8.50
  10  -4  -7   27.80    6.90
  10  -4  -7   38.70    6.70
   9  -4  -7  254.27   12.00
   9  -4  -7  237.18   20.30
   9  -4  -7  258.97    9.70
   9  -4  -7  240.18   13.80
   8  -4  -7  102.79   10.40
   8  -4  -7  110.49    7.20
   8  -4  -7  109.69    8.70
   8  -4  -7  106.59    7.40
   7  -4  -7 1221.08   27.20
   7  -4  -7 1233.58   28.60
   7  -4  -7 1188.58   31.80
   7  -4  -7 1188.48   27.00
   6  -4  -7   89.89    7.70
   6  -4  -7   92.99    6.10
   6  -4  -7   99.39    6.50
   6  -4  -7   80.89    5.60
   5  -4  -7   25.90    3.40
   5  -4  -7   22.80    3.60
   5  -4  -7   24.70    3.20
   4  -4  -7   85.09    4.70
   4  -4  -7   89.69    4.40
   4  -4  -7   77.89    5.80
   3  -4  -7   17.00    2.00
   3  -4  -7   19.30    2.70
   3  -4  -7   24.40    4.00
  -3   4   7   18.50    2.90
  -3   4   7   17.50    3.70
   2  -4  -7   84.49    6.10
   2  -4  -7   82.59    4.60
  -2   4   7   83.89    4.90
  -2   4   7   92.69    6.50
   1  -4  -7   14.50    3.40
   1  -4  -7   13.70    2.70
  -1   4   7   15.20    2.90
  -1   4   7   17.90    3.90
   0  -4  -7 1121.39   24.80
   0  -4  -7 1124.29   24.30
   0  -4  -7 1142.59   26.30
   0   4   7 1138.29   24.80
   0   4   7 1134.69   26.50
  -1  -4  -7   92.39    6.30
  -1  -4  -7   97.19    5.80
   1   4   7   96.09    6.30
   1   4   7  100.49    3.40
   1   4   7   99.79    7.10
  -2  -4  -7   27.20    4.00
  -2  -4  -7   29.70    3.90
   2   4   7   21.20    3.90
   2   4   7   27.30    4.20
   2   4   7   28.40    2.40
  -3  -4  -7    0.80    3.00
  -3  -4  -7    1.30    2.30
   3   4   7    0.20    3.20
   3   4   7    0.00    2.90
   3   4   7    0.80    1.60
   3   4   7    2.20    1.70
  -4  -4  -7  186.98   10.10
  -4  -4  -7  206.88    9.20
   4   4   7  188.28   11.00
   4   4   7  223.68   10.40
   4   4   7  215.48    9.60
   4   4   7  193.38    7.90
  -5  -4  -7  521.85   19.30
[truncated: 643,468 more chars]
