# Supplementary material for: Robust and efficient hydrogenation of carbonyl compounds catalysed by mixed donor Mn(I) pincer complexes
Source: Nat Commun. 2021 Jan 4;12:12. doi: 10.1038/s41467-020-20168-2 (PMC7782525; doi:10.1038/s41467-020-20168-2)
Supplement: Supplementary file 3 — Source Data [file 41467_2020_20168_MOESM3_ESM.zip › CNP dataset/H2 Pressure Date.xlsx]

## Sheet: Supplementary-Figure 36-left
THF	Time / s	Pressur/bar	H2 consumption (mmol)	Toluene	Time / s	Pressur/bar	Diethyl ether	Time / s	Pressur/bar	MeCN	Time / s	Pressur/bar	MeOH	Time / s	Pressur/bar	Dioxane	Time / s	Pressur/bar	IPA	Time / s	Pressur/bar	MeOtBu	Time / s	Pressur/bar
	0	52.26	1.54825		0	52.52		0	51.39		0	51.68		0	51.87		0	50.37		0	50.29		0	50.43
	1	52.27	1.52548		1	52.45		0.98	51.68		0.98	51.73		0.98	51.91		1.86	50.38		1.86	50.32		1.86	50.44
	2	52.22	1.63932		2	52.59		1.98	51.72		1.98	51.64		1.98	51.83		3.69	50.31		3.69	50.27		3.69	50.48
	3	52.28	1.50271		3	52.77		2.98	51.53		2.98	51.76		2.98	51.58		5.53	50.3		5.53	50.3		5.53	50.45
	4	52.25	1.57102		4	52.5		3.98	51.57		3.98	51.67		3.98	51.68		7.37	50.31		7.37	50.32		7.37	50.42
	5	52.16	1.77593		5	52.42		4.98	51.59		4.98	51.77		4.98	51.65		9.2	50.38		9.2	50.32		9.2	50.43
	6	52.25	1.57102		6	52.49		5.98	51.87		5.98	51.66		5.98	51.79		11.05	50.27		11.05	50.29		11.05	50.47
	7	52.19	1.70763		7	52.51		6.98	51.6		6.98	51.63		6.98	51.64		12.89	50.33		12.89	50.28		12.89	50.48
	8	52.15	1.7987		8	52.3		7.98	51.33		7.98	51.67		7.98	51.58		14.73	50.29		14.73	50.3		14.73	50.42
	9	52.05	2.02638		9	52.59		8.98	51.47		8.98	51.65		8.98	51.65		16.58	50.31		16.58	50.27		16.58	50.43
	10	52.14	1.82147		10	52.42		9.98	51.7		9.98	51.74		9.98	51.89		18.41	50.29		18.41	50.29		18.41	50.39
	11	52.3	1.45718		11	52.5		10.98	51.47		10.98	51.72		10.98	51.72		20.25	50.31		20.25	50.29		20.25	50.42
	12	52.21	1.66209		12	52.5		11.98	51.53		11.98	51.58		11.98	51.59		22.09	50.3		22.09	50.27		22.09	50.41
	13	52.17	1.75316		13	52.65		12.98	51.7		12.98	51.7		12.98	51.7		23.94	50.29		23.94	50.29		23.94	50.41
	14	52.31	1.43441		14	52.64		13.98	51.59		13.98	51.74		13.98	51.51		25.78	50.28		25.78	50.29		25.78	50.36
	15	52.36	1.32057		15	52.63		14.98	51.55		14.98	51.74		14.98	51.74		27.62	50.26		27.62	50.27		27.62	50.38
	16	52.27	1.52548		16	52.68		15.98	51.51		15.98	51.84		15.98	51.64		29.45	50.3		29.45	50.32		29.45	50.4
	17	52.27	1.52548		17	52.63		16.98	51.54		16.98	51.7		16.98	51.7		31.3	50.27		31.3	50.33		31.3	50.42
	18	52.09	1.93531		18	52.49		17.98	51.33		17.98	51.81		17.98	51.5		33.14	50.26		33.14	50.24		33.14	50.37
	19	52.23	1.61655		19	52.41		18.98	51.39		18.98	51.81		18.98	51.67		34.98	50.24		34.98	50.31		34.98	50.34
	20	52.21	1.66209		20	52.6		19.98	51.34		19.98	51.71		19.98	51.97		36.83	50.3		36.83	50.26		36.83	50.36
	21	52.25	1.57102		21	52.48		20.98	51.52		20.98	51.64		20.98	51.7		38.7	50.24		38.7	50.28		38.7	50.36
	22	52.28	1.50271		22	52.52		21.98	51.57		21.98	51.64		21.98	51.52		40.55	50.24		40.55	50.32		40.55	50.35
	23	52.25	1.57102		23	52.48		22.98	51.58		22.98	51.63		22.98	51.51		42.39	50.26		42.39	50.26		42.39	50.33
	24	52.25	1.57102		24	52.56		23.98	51.56		23.98	51.81		23.98	51.64		44.22	50.21		44.22	50.28		44.22	50.37
	25	52.14	1.82147		25	52.67		24.98	51.43		24.98	51.73		24.98	51.68		46.06	50.26		46.06	50.26		46.06	50.37
	26	52.37	1.2978		26	52.47		25.98	51.43		25.98	51.64		25.98	51.84		47.91	50.26		47.91	50.28		47.91	50.35
	27	52.23	1.61655		27	52.24		26.98	51.44		26.98	51.57		26.98	51.68		49.75	50.23		49.75	50.31		49.75	50.31
	28	51.98	2.18576		28	52.75		27.98	51.42		27.98	51.63		27.98	51.82		51.58	50.17		51.58	50.28		51.58	50.34
	29	52.2	1.68486		29	52.64		28.98	51.43		28.98	51.69		28.98	51.56		53.42	50.22		53.42	50.29		53.42	50.31
	30	52.21	1.66209		30	52.58		29.98	51.61		29.98	51.68		29.98	51.58		55.27	50.21		55.27	50.27		55.27	50.35
	31	52.36	1.32057		31	52.61		30.98	51.59		30.98	51.56		30.98	51.62		57.11	50.24		57.11	50.31		57.11	50.31
	32	52.39	1.25226		32	52.59		31.98	51.67		31.98	51.64		31.98	51.74		58.95	50.23		58.95	50.24		58.95	50.34
	33	52.12	1.86701		33	52.48		32.98	51.4		32.98	51.67		32.98	51.59		60.8	50.22		60.8	50.26		60.8	50.34
	34	52.09	1.93531		34	52.67		33.98	51.4		33.98	51.62		33.98	51.72		62.64	50.17		62.64	50.25		62.64	50.32
	35	52.1	1.91254		35	52.33		34.98	51.42		34.98	51.73		34.98	51.74		64.47	50.25		64.47	50.24		64.47	50.3
	36	52.36	1.32057		36	52.63		35.98	51.56		35.98	51.89		35.98	51.82		66.31	50.16		66.31	50.3		66.31	50.33
	37	52.22	1.63932		37	52.5		36.98	51.51		36.98	51.65		36.98	51.68		68.17	50.2		68.17	50.25		68.17	50.33
	38	52.24	1.59379		38	52.56		37.98	51.46		37.98	51.9		37.98	51.53		70.02	50.13		70.02	50.27		70.02	50.31
	39	52.17	1.75316		39	52.66		38.98	51.48		38.98	51.79		38.98	51.73		71.86	50.17		71.86	50.25		71.86	50.32
	40	52.24	1.59379		40	52.39		39.98	51.47		39.98	51.7		39.98	51.5		73.69	50.21		73.69	50.31		73.69	50.31
	41	52.11	1.88977		41	52.39		40.98	51.37		40.98	51.63		40.98	51.51		75.53	50.25		75.53	50.29		75.53	50.3
	42	52.41	1.20672		42	52.48		41.98	51.36		41.98	51.63		41.98	51.58		77.37	50.17		77.37	50.28		77.37	50.29
	43	52.16	1.77593		43	52.69		42.98	51.31		42.98	51.61		42.98	51.57		79.23	50.19		79.23	50.27		79.23	50.25
	44	52.32	1.41164		44	52.45		43.98	51.49		43.98	51.55		43.98	51.54		81.06	50.2		81.06	50.26		81.06	50.29
	45	52.45	1.11565		45	52.39		44.98	51.43		44.98	51.62		44.98	51.39		82.91	50.17		82.91	50.29		82.91	50.28
	46	52.16	1.77593		46	52.61		45.98	51.61		45.98	51.64		45.98	51.62		84.75	50.14		84.75	50.27		84.75	50.25
	47	52.27	1.52548		47	52.61		46.98	51.44		46.98	51.56		46.98	51.47		86.58	50.17		86.58	50.29		86.58	50.29
	48	52.32	1.41164		48	52.48		47.98	51.34		47.98	51.65		47.98	51.6		88.44	50.15		88.44	50.28		88.44	50.29
	49	52.16	1.77593		49	52.3		48.98	51.48		48.98	51.53		48.98	51.64		90.28	50.18		90.28	50.24		90.28	50.24
	50	52.15	1.7987		50	52.49		49.98	51.48		49.98	51.63		49.98	51.67		92.12	50.19		92.12	50.26		92.12	50.29
	51	52.26	1.54825		51	52.47		50.98	51.27		50.98	51.65		50.98	51.7		93.98	50.17		93.98	50.25		93.98	50.25
	52	52.19	1.70763		52	52.58		51.98	51.47		51.98	51.49		51.98	51.53		95.83	50.16		95.83	50.26		95.83	50.26
	53	52.19	1.70763		53	52.55		52.98	51.39		52.98	51.61		52.98	51.55		97.67	50.16		97.67	50.29		97.67	50.27
	54	52.12	1.86701		54	52.55		53.98	51.29		53.98	51.73		53.98	51.44		99.52	50.15		99.52	50.29		99.52	50.27
	55	52.3	1.45718		55	52.44		54.98	51.43		54.98	51.68		54.98	51.47		101.34	50.18		101.34	50.28		101.34	50.25
	56	52.26	1.54825		56	52.41		55.98	51.4		55.98	51.62		55.98	51.48		103.19	50.16		103.19	50.22		103.19	50.23
	57	52.11	1.88977		57	52.53		56.98	51.41		56.98	51.7		56.98	51.58		105.03	50.16		105.03	50.24		105.03	50.27
	58	52.19	1.70763		58	52.76		57.98	51.39		57.98	51.65		57.98	51.59		106.87	50.14		106.87	50.28		106.87	50.27
	59	52.23	1.61655		59	52.7		58.98	51.36		58.98	51.54		58.98	51.62		108.73	50.13		108.73	50.25		108.73	50.22
	60	52.14	1.82147		60	52.44		59.98	51.39		59.98	51.61		59.98	51.61		110.56	50.15		110.56	50.31		110.56	50.27
	61	52.3	1.45718		61	52.62		60.98	51.42		60.98	51.61		60.98	51.64		112.41	50.17		112.41	50.27		112.41	50.23
	62	52.07	1.98085		62	52.61		61.98	51.33		61.98	51.64		61.98	51.58		114.25	50.17		114.25	50.25		114.25	50.24
	63	52.1	1.91254		63	52.48		62.98	51.39		62.98	51.55		62.98	51.59		116.09	50.11		116.09	50.24		116.09	50.26
	64	52.2	1.68486		64	52.41		63.98	51.39		63.98	51.78		63.98	51.72		117.94	50.14		117.94	50.24		117.94	50.28
	65	52.16	1.77593		65	52.59		64.98	51.24		64.98	51.51		64.98	51.53		119.77	50.15		119.77	50.27		119.77	50.24
	66	52.31	1.43441		66	52.47		65.98	51.24		65.98	51.49		65.98	51.7		121.62	50.15		121.62	50.28		121.62	50.25
	67	52.32	1.41164		67	52.46		66.98	51.32		66.98	51.62		66.98	51.76		123.47	50.12		123.47	50.23		123.47	50.21
	68	52.08	1.95808		68	52.47		67.98	51.5		67.98	51.77		67.98	51.56		125.3	50.15		125.3	50.27		125.3	50.22
	69	52.35	1.34333		69	52.62		68.98	51.38		68.98	51.76		68.98	51.67		127.14	50.14		127.14	50.27		127.14	50.24
	70	52.23	1.61655		70	52.48		69.98	51.18		69.98	51.78		69.98	51.61		129	50.17		129	50.25		129	50.19
	71	52.08	1.95808		71	52.51		70.98	51.4		70.98	51.65		70.98	51.53		130.84	50.16		130.84	50.31		130.84	50.28
	72	52.15	1.7987		72	52.45		71.98	51.45		71.98	51.65		71.98	51.6		132.7	50.18		132.7	50.28		132.7	50.23
	73	52.31	1.43441		73	52.31		72.98	51.4		72.98	51.75		72.98	51.6		134.56	50.13		134.56	50.26		134.56	50.22
	74	52.22	1.63932		74	52.43		73.98	51.37		73.98	51.73		73.98	51.68		136.41	50.11		136.41	50.24		136.41	50.25
	75	52.15	1.7987		75	52.47		74.98	51.39		74.98	51.53		74.98	51.61		138.25	50.16		138.25	50.24		138.25	50.2
	76	51.97	2.20853		76	52.53		75.98	51.22		75.98	51.59		75.98	51.69		140.09	50.11		140.09	50.29		140.09	50.23
	77	52.31	1.43441		77	52.67		76.98	51.39		76.98	51.72		76.98	51.58		141.92	50.13		141.92	50.28		141.92	50.27
	78	52.17	1.75316		78	52.38		77.98	51.36		77.98	51.65		77.98	51.62		143.77	50.12		143.77	50.25		143.77	50.2
	79	52.19	1.70763		79	52.56		78.98	51.22		78.98	51.5		78.98	51.55		145.61	50.17		145.61	50.23		145.61	50.23
	80	52.33	1.38887		80	52.46		79.98	51.37		79.98	51.64		79.98	51.62		147.45	50.12		147.45	50.23		147.45	50.26
	81	52.3	1.45718		81	52.68		80.98	51.43		80.98	51.75		80.98	51.58		149.28	50.16		149.28	50.25		149.28	50.24
	82	52.3	1.45718		82	52.72		81.98	51.24		81.98	51.64		81.98	51.5		151.12	50.14		151.12	50.27		151.12	50.2
	83	52.15	1.7987		83	52.31		82.98	51.34		82.98	51.61		82.98	51.53		152.97	50.18		152.97	50.25		152.97	50.22
	84	52.18	1.7304		84	52.45		83.98	51.37		83.98	51.52		83.98	51.43		154.81	50.16		154.81	50.25		154.81	50.25
	85	52.15	1.7987		85	52.43		84.98	51.26		84.98	51.62		84.98	51.74		156.67	50.1		156.67	50.26		156.67	50.21
	86	52.14	1.82147		86	52.53		85.98	51.47		85.98	51.86		85.98	51.62		158.52	50.11		158.52	50.22		158.52	50.21
	87	52.23	1.61655		87	52.35		86.98	51.47		86.98	51.51		86.98	51.66		160.36	50.12		160.36	50.25		160.36	50.18
	88	52.13	1.84424		88	52.74		87.98	51.23		87.98	51.69		87.98	51.56		162.2	50.1		162.2	50.25		162.2	50.2
	89	52.39	1.25226		89	52.67		88.98	51.48		88.98	51.68		88.98	51.37		164.03	50.11		164.03	50.29		164.03	50.21
	90	52.19	1.70763		90	52.55		89.98	51.49		89.98	51.64		89.98	51.75		165.87	50.12		165.87	50.31		165.87	50.24
	91	52.25	1.57102		91	52.58		90.98	51.29		90.98	51.72		90.98	51.78		167.72	50.16		167.72	50.25		167.72	50.2
	92	52.05	2.02638		92	52.59		91.98	51.55		91.98	51.67		91.98	51.46		169.58	50.13		169.58	50.2		169.58	50.19
	93	52.26	1.54825		93	52.47		92.98	51.28		92.98	51.72		92.98	51.61		171.42	50.16		171.42	50.26		171.42	50.2
	94	52.32	1.41164		94	52.34		93.98	51.42		93.98	51.6		93.98	51.59		173.25	50.14		173.25	50.24		173.25	50.21
	95	52.28	1.50271		95	52.52		94.98	51.25		94.98	51.65		94.98	51.64		175.09	50.16		175.09	50.26		175.09	50.25
	96	52.17	1.75316		96	52.53		95.98	51.53		95.98	51.59		95.98	51.53		176.94	50.12		176.94	50.25		176.94	50.21
	97	52.21	1.66209		97	52.52		96.98	51.54		96.98	51.56		96.98	51.75		178.78	50.11		178.78	50.25		178.78	50.23
	98	52.15	1.7987		98	52.41		97.98	51.43		97.98	51.67		97.98	51.68		180.61	50.13		180.61	50.24		180.61	50.22
	99	52.09	1.93531		99	52.45		98.98	51.42		98.98	51.53		98.98	51.62		182.45	50.15		182.45	50.29		182.45	50.21
	100	52.17	1.75316		100	52.55		99.98	51.39		99.98	51.84		99.98	51.51		184.3	50.1		184.3	50.24		184.3	50.19
	101	52.09	1.93531		101	52.42		100.98	51.37		100.98	51.68		100.98	51.67		186.14	50.13		186.14	50.25		186.14	50.18
	102	52.02	2.09469		102	52.47		101.98	51.3		101.98	51.64		101.98	51.81		187.98	50.14		187.98	50.24		187.98	50.22
	103	52.24	1.59379		103	52.51		102.98	51.47		102.98	51.62		102.98	51.58		189.81	50.17		189.81	50.26		189.81	50.22
	104	52.26	1.54825		104	52.47		103.98	51.18		103.98	51.71		103.98	51.54		191.66	50.11		191.66	50.22		191.66	50.22
	105	52.23	1.61655		105	52.45		104.98	51.3		104.98	51.66		104.98	51.76		193.5	50.13		193.5	50.25		193.5	50.22
	106	52.05	2.02638		106	52.49		105.98	51.3		105.98	51.76		105.98	51.73		195.33	50.16		195.33	50.27		195.33	50.18
	107	52.16	1.77593		107	52.59		106.98	51.4		106.98	51.64		106.98	51.5		197.17	50.16		197.17	50.3		197.17	50.23
	108	52.24	1.59379		108	52.73		107.98	51.36		107.98	51.68		107.98	51.75		199.02	50.15		199.02	50.27		199.02	50.24
	109	52.14	1.82147		109	52.53		108.98	51.5		108.98	51.61		108.98	51.63		200.86	50.11		200.86	50.3		200.86	50.2
	110	52.33	1.38887		110	52.47		109.98	51.27		109.98	51.61		109.98	51.7		202.7	50.13		202.7	50.3		202.7	50.24
	111	52.19	1.70763		111	52.69		110.98	51.39		110.98	51.6		110.98	51.79		204.53	50.15		204.53	50.3		204.53	50.19
	112	52.28	1.50271		112	52.72		111.98	51.22		111.98	51.55		111.98	51.61		206.37	50.16		206.37	50.28		206.37	50.26
	113	52.34	1.3661		113	52.48		112.98	51.26		112.98	51.68		112.98	51.48		208.22	50.18		208.22	50.29		208.22	50.25
	114	52.2	1.68486		114	52.55		113.98	51.26		113.98	51.61		113.98	51.68		210.06	50.1		210.06	50.31		210.06	50.2
	115	52.19	1.70763		115	52.42		114.98	51.27		114.98	51.62		114.98	51.63		211.91	50.11		211.91	50.28		211.91	50.27
	116	52.27	1.52548		116	52.6		115.98	51.37		115.98	51.65		115.98	51.6		213.77	50.15		213.77	50.27		213.77	50.24
	117	52.26	1.54825		117	52.52		116.98	51.49		116.98	51.62		116.98	51.54		215.59	50.16		215.59	50.28		215.59	50.26
	118	52.34	1.3661		118	52.56		117.98	51.27		117.98	51.58		117.98	51.65		217.44	50.13		217.44	50.27		217.44	50.2
	119	52.12	1.86701		119	52.63		118.98	51.26		118.98	51.73		118.98	51.43		219.28	50.09		219.28	50.26		219.28	50.23
	120	52.17	1.75316		120	52.51		119.98	51.32		119.98	51.65		119.98	51.62		221.12	50.13		221.12	50.3		221.12	50.28
	121	52.11	1.88977		121	52.57		120.98	51.45		120.98	51.69		120.98	51.5		222.98	50.15		222.98	50.28		222.98	50.24
	122	52.37	1.2978		122	52.57		121.98	51.32		121.98	51.61		121.98	51.59		224.83	50.18		224.83	50.26		224.83	50.26
	123	52.14	1.82147		123	52.39		122.98	51.52		122.98	51.75		122.98	51.86		226.67	50.11		226.67	50.31		226.67	50.27
	124	52.11	1.88977		124	52.53		123.98	51.3		123.98	51.67		123.98	51.58		228.52	50.14		228.52	50.27		228.52	50.26
	125	52.3	1.45718		125	52.7		124.98	51.31		124.98	51.57		124.98	51.88		230.34	50.16		230.34	50.28		230.34	50.26
	126	52.25	1.57102		126	52.59		125.98	51.32		125.98	51.7		125.98	51.62		232.19	50.13		232.19	50.28		232.19	50.26
	127	52.37	1.2978		127	52.58		126.98	51.37		126.98	51.59		126.98	51.58		234.03	50.14		234.03	50.29		234.03	50.26
	128	52.31	1.43441		128	52.44		127.98	51.42		127.98	51.62		127.98	51.55		235.86	50.16		235.86	50.3		235.86	50.28
	129	52.2	1.68486		129	52.53		128.98	51.27		128.98	51.68		128.98	51.54		237.7	50.12		237.7	50.29		237.7	50.27
	130	52.16	1.77593		130	52.57		129.98	51.39		129.98	51.73		129.98	51.64		239.55	50.12		239.55	50.26		239.55	50.25
	131	52.11	1.88977		131	52.54		130.98	51.37		130.98	51.67		130.98	51.45		241.39	50.14		241.39	50.29		241.39	50.26
	132	52.07	1.98085		132	52.48		131.98	51.43		131.98	51.65		131.98	51.58		243.22	50.15		243.22	50.29		243.22	50.25
	133	52.17	1.75316		133	52.56		132.98	51.37		132.98	51.64		132.98	51.57		245.06	50.18		245.06	50.28		245.06	50.24
	134	52.26	1.54825		134	52.56		133.98	51.44		133.98	51.71		133.98	51.7		246.91	50.17		246.91	50.29		246.91	50.25
	135	52.17	1.75316		135	52.49		134.98	51.47		134.98	51.61		134.98	51.53		248.75	50.16		248.75	50.32		248.75	50.25
	136	52.06	2.00362		136	52.55		135.98	51.43		135.98	51.59		135.98	51.84		250.61	50.14		250.61	50.31		250.61	50.28
	137	52.09	1.93531		137	52.42		136.98	51.4		136.98	51.66		136.98	51.86		252.45	50.15		252.45	50.31		252.45	50.31
	138.03	52.41	1.20672		138.03	52.55		137.98	51.39		137.98	51.67		137.98	51.55		254.3	50.12		254.3	50.32		254.3	50.27
	139	52.12	1.86701		139	52.56		138.98	51.39		138.98	51.76		138.98	51.56		256.12	50.16		256.12	50.28		256.12	50.24
	140	52.18	1.7304		140	52.58		139.98	51.36		139.98	51.73		139.98	51.67		257.97	50.16		257.97	50.31		257.97	50.29
	141	52.31	1.43441		141	52.47		141	51.42		141	51.42		141	51.51		259.81	50.18		259.81	50.29		259.81	50.26
	142	52.33	1.38887		142	52.67		141.98	51.45		141.98	51.72		141.98	51.59		261.66	50.15		261.66	50.29		261.66	50.31
	143	52.24	1.59379		143	52.47		142.98	51.39		142.98	51.58		142.98	51.56		263.48	50.2		263.48	50.32		263.48	50.3
	144	52.23	1.61655		144	52.39		143.98	51.51		143.98	51.7		143.98	51.78		265.33	50.13		265.33	50.32		265.33	50.27
	145	52.12	1.86701		145	52.66		144.98	51.21		144.98	51.85		144.98	51.63		267.17	50.14		267.17	50.31		267.17	50.28
	146	52.25	1.57102		146	52.52		145.98	51.4		145.98	51.64		145.98	51.66		269.02	50.15		269.02	50.29		269.02	50.3
	147	52.29	1.47994		147	52.55		146.98	51.25		146.98	51.89		146.98	51.67		270.86	50.2		270.86	50.28		270.86	50.29
	148	52.17	1.75316		148	52.5		147.98	51.42		147.98	51.68		147.98	51.65		272.69	50.17		272.69	50.32		272.69	50.31
	149	52.19	1.70763		149	52.58		148.98	51.28		148.98	51.67		148.98	51.6		274.53	50.15		274.53	50.3		274.53	50.29
	150	52.34	1.3661		150	52.53		149.98	51.41		149.98	51.67		149.98	51.62		276.37	50.14		276.37	50.31		276.37	50.31
	151	52.09	1.93531		151	52.65		150.98	51.2		150.98	51.76		150.98	51.69		278.22	50.18		278.22	50.32		278.22	50.33
	152	52.16	1.77593		152	52.64		151.98	51.39		151.98	51.89		151.98	51.7		280.08	50.22		280.08	50.35		280.08	50.29
	153	52.32	1.41164		153	52.64		152.98	51.17		152.98	51.77		152.98	51.84		281.92	50.19		281.92	50.32		281.92	50.29
	154	52.34	1.3661		154	52.48		153.98	51.29		153.98	51.78		153.98	51.68		283.75	50.2		283.75	50.31		283.75	50.29
	155	52.12	1.86701		155	52.56		154.98	51.52		154.98	51.64		154.98	51.67		285.59	50.18		285.59	50.3		285.59	50.29
	156	52.26	1.54825		156	52.55		155.98	51.37		155.98	51.94		155.98	51.58		287.44	50.17		287.44	50.29		287.44	50.3
	157	52.1	1.91254		157	52.55		156.98	51.35		156.98	51.88		156.98	51.68		289.28	50.19		289.28	50.32		289.28	50.36
	158	52.16	1.77593		158	52.69		157.98	51.4		157.98	51.71		157.98	51.7		291.12	50.17		291.12	50.26		291.12	50.31
	159	52.18	1.7304		159	52.67		158.98	51.27		158.98	51.73		158.98	51.76		292.95	50.2		292.95	50.32		292.95	50.34
	160	52.2	1.68486		160	52.56		159.98	51.61		159.98	51.64		159.98	51.54		294.8	50.22		294.8	50.36		294.8	50.31
	161	52.19	1.70763		161	52.67		160.98	51.41		160.98	51.8		160.98	51.83		296.64	50.13		296.64	50.35		296.64	50.33
	162	52.17	1.75316		162	52.54		161.98	51.45		161.98	51.88		161.98	51.55		298.48	50.19		298.48	50.28		298.48	50.27
	163	52.15	1.7987		163	52.63		162.98	51.45		162.98	51.52		162.98	51.75		300.33	50.19		300.33	50.33		300.33	50.34
	164	52.25	1.57102		164	52.46		163.98	51.44		163.98	51.68		163.98	51.62		302.17	50.22		302.17	50.32		302.17	50.34
	165	52.25	1.57102		165	52.7		164.98	51.51		164.98	51.56		164.98	51.53		304	50.22		304	50.29		304	50.3
	166	52.11	1.88977		166	52.56		165.98	51.33		165.98	51.87		165.98	51.54		305.86	50.22		305.86	50.33		305.86	50.32
	167	52.22	1.63932		167	52.48		166.98	51.33		166.98	51.62		166.98	51.79		307.7	50.18		307.7	50.36		307.7	50.33
	168	52.22	1.63932		168	52.64		167.98	51.39		167.98	51.64		167.98	51.6		309.53	50.24		309.53	50.35		309.53	50.35
	169	52.34	1.3661		169	52.63		168.98	51.36		168.98	51.72		168.98	51.65		311.37	50.19		311.37	50.38		311.37	50.34
	170	52.21	1.66209		170	52.43		169.98	51.21		169.98	51.69		169.98	51.61		313.22	50.19		313.22	50.32		313.22	50.35
	171	52.22	1.63932		171	52.42		170.98	51.5		170.98	51.76		170.98	51.68		315.05	50.21		315.05	50.34		315.05	50.35
	172	52.23	1.61655		172	52.57		171.98	51.37		171.98	51.7		171.98	51.77		316.89	50.21		316.89	50.33		316.89	50.35
	173	52.17	1.75316		173	52.75		172.98	51.55		172.98	51.64		172.98	51.7		318.73	50.23		318.73	50.3		318.73	50.33
	174	52.41	1.20672		174	52.59		173.98	51.36		173.98	51.67		173.98	51.67		320.58	50.24		320.58	50.35		320.58	50.35
	175	52.34	1.3661		175	52.68		174.98	51.37		174.98	51.57		174.98	51.67		322.42	50.19		322.42	50.34		322.42	50.34
	176	52.13	1.84424		176	52.63		176	51.42		176	51.69		176	51.47		324.25	50.24		324.25	50.34		324.25	50.35
	177	52.16	1.77593		177	52.59		176.98	51.43		176.98	51.65		176.98	51.65		326.09	50.22		326.09	50.36		326.09	50.34
	178	52.2	1.68486		178	52.47		177.98	51.5		177.98	51.8		177.98	51.53		327.94	50.22		327.94	50.34		327.94	50.38
	179	52.36	1.32057		179	52.71		178.98	51.36		178.98	51.64		178.98	51.65		329.77	50.24		329.77	50.36		329.77	50.33
	180	52.31	1.43441		180	52.91		179.98	51.46		179.98	51.78		179.98	51.63		331.61	50.22		331.61	50.4		331.61	50.33
	181	52.25	1.57102		181	52.74		180.98	51.48		180.98	51.8		180.98	51.65		333.45	50.22		333.45	50.31		333.45	50.36
	182	52.03	2.07192		182	52.47		181.98	51.38		181.98	51.75		181.98	51.6		335.28	50.23		335.28	50.35		335.28	50.4
	183	52.19	1.70763		183	52.72		182.98	51.51		182.98	51.78		182.98	51.78		337.12	50.2		337.12	50.37		337.12	50.39
	184	52.25	1.57102		184	52.56		183.98	51.4		183.98	51.92		183.98	51.6		338.97	50.24		338.97	50.35		338.97	50.33
	185	52.31	1.43441		185	52.42		184.98	51.39		184.98	51.68		184.98	51.58		340.81	50.23		340.81	50.36		340.81	50.37
	186	52.19	1.70763		186	52.45		185.98	51.52		185.98	51.73		185.98	51.61		342.64	50.18		342.64	50.37		342.64	50.34
	187	52.11	1.88977		187	52.56		186.98	51.37		186.98	51.76		186.98	51.58		344.48	50.23		344.48	50.34		344.48	50.37
	188	52.29	1.47994		188	52.35		187.98	51.4		187.98	51.85		187.98	51.69		346.33	50.23		346.33	50.37		346.33	50.36
	189	52.39	1.25226		189	52.57		188.98	51.43		188.98	51.76		188.98	51.64		348.17	50.22		348.17	50.36		348.17	50.34
	190	52.19	1.70763		190	52.48		189.98	51.36		189.98	51.78		189.98	51.54		350	50.19		350	50.36		350	50.37
	191.03	52.16	1.77593		191.03	52.65		190.98	51.22		190.98	51.58		190.98	51.65		351.84	50.21		351.84	50.37		351.84	50.36
	192	52.3	1.45718		192	52.52		191.98	51.33		191.98	51.96		191.98	51.78		353.67	50.2		353.67	50.36		353.67	50.39
	193	52.32	1.41164		193	52.59		192.98	51.46		192.98	51.78		192.98	51.75		355.52	50.24		355.52	50.36		355.52	50.42
	194	52.19	1.70763		194	52.57		193.98	51.4		193.98	51.86		193.98	51.67		357.36	50.22		357.36	50.37		357.36	50.36
	195	52.08	1.95808		195	52.6		194.98	51.4		194.98	51.67		194.98	51.7		359.2	50.2		359.2	50.35		359.2	50.39
	196	52.3	1.45718		196	52.63		195.98	51.27		195.98	51.74		195.98	51.54		361.03	50.2		361.03	50.36		361.03	50.38
	197	52.27	1.52548		197	52.47		196.98	51.59		196.98	51.59		196.98	51.76		362.87	50.28		362.87	50.36		362.87	50.4
	198	52.3	1.45718		198	52.45		197.98	51.43		197.98	51.89		197.98	51.58		364.7	50.22		364.7	50.36		364.7	50.37
	199	52.28	1.50271		199	52.57		198.98	51.46		198.98	51.95		198.98	51.61		366.55	50.26		366.55	50.35		366.55	50.37
	200	52.2	1.68486		200	52.63		199.98	51.29		199.98	51.7		199.98	51.6		368.39	50.22		368.39	50.35		368.39	50.36
	201	52.22	1.63932		201	52.67		200.98	51.47		200.98	51.79		200.98	51.65		370.23	50.24		370.23	50.36		370.23	50.38
	202	52.34	1.3661		202	52.68		201.98	51.32		201.98	51.66		201.98	51.57		372.08	50.26		372.08	50.39		372.08	50.33
	203	52.25	1.57102		203	52.52		202.98	51.37		202.98	51.76		202.98	51.6		373.92	50.24		373.92	50.4		373.92	50.4
	204	52.37	1.2978		204	52.5		203.98	51.37		203.98	51.83		203.98	51.77		375.77	50.24		375.77	50.39		375.77	50.35
	205	52.09	1.93531		205	52.55		204.98	51.55		204.98	51.75		204.98	51.59		377.61	50.27		377.61	50.35		377.61	50.36
	206	52.08	1.95808		206	52.59		205.98	51.34		205.98	51.75		205.98	51.74		379.44	50.24		379.44	50.38		379.44	50.39
	207	52.25	1.57102		207	52.7		206.98	51.36		206.98	51.73		206.98	51.56		381.28	50.22		381.28	50.37		381.28	50.38
	208	52.26	1.54825		208	52.69		207.98	51.39		207.98	51.77		207.98	51.73		383.12	50.21		383.12	50.38		383.12	50.37
	209	52.2	1.68486		209	52.74		208.98	51.42		208.98	51.62		208.98	51.65		384.97	50.29		384.97	50.38		384.97	50.36
	210	52.05	2.02638		210	52.53		209.98	51.41		209.98	51.73		209.98	51.76		386.83	50.24		386.83	50.4		386.83	50.39
	211	52.26	1.54825		211	52.6		210.98	51.44		210.98	51.59		210.98	51.7		388.67	50.25		388.67	50.37		388.67	50.39
	212	52.22	1.63932		212	52.67		211.98	51.34		211.98	51.78		211.98	51.51		390.52	50.21		390.52	50.4		390.52	50.38
	213	52.34	1.3661		213	52.62		212.98	51.25		212.98	51.67		212.98	51.65		392.34	50.24		392.34	50.39		392.34	50.37
	214	52.22	1.63932		214	52.84		213.98	51.51		213.98	51.8		213.98	51.61		394.19	50.26		394.19	50.38		394.19	50.37
	215	52.16	1.77593		215	52.61		214.98	51.45		214.98	51.74		214.98	51.65		396.03	50.24		396.03	50.41		396.03	50.35
	216	52.27	1.52548		216	52.63		215.98	51.42		215.98	51.72		215.98	51.78		397.87	50.29		397.87	50.37		397.87	50.38
	217	52.34	1.3661		217	52.63		216.98	51.46		216.98	51.76		216.98	51.64		399.72	50.28		399.72	50.39		399.72	50.41
	218	52.16	1.77593		218	52.74		217.98	51.45		217.98	51.81		217.98	51.53		401.58	50.24		401.58	50.37		401.58	50.4
	219	52.44	1.13842		219	52.72		218.98	51.54		218.98	51.83		218.98	51.78		403.41	50.27		403.41	50.41		403.41	50.38
	220	52.41	1.20672		220	52.67		219.98	51.36		219.98	51.76		219.98	51.78		405.25	50.27		405.25	50.41		405.25	50.41
	221	52.32	1.41164		221	52.85		220.98	51.61		220.98	51.81		220.98	51.83		407.12	50.25		407.12	50.38		407.12	50.41
	222	52.47	1.07011		222	52.61		221.98	51.37		221.98	51.76		221.98	51.68		408.97	50.27		408.97	50.36		408.97	50.4
	223	52.25	1.57102		223	52.67		222.98	51.42		222.98	51.89		222.98	51.67		410.81	50.27		410.81	50.43		410.81	50.4
	224	52.29	1.47994		224	52.61		223.98	51.51		223.98	51.61		223.98	51.61		412.64	50.25		412.64	50.41		412.64	50.4
	225	52.33	1.38887		225	52.69		224.98	51.25		224.98	51.72		224.98	51.71		414.48	50.29		414.48	50.35		414.48	50.42
	226	52.2	1.68486		226	52.69		225.98	51.45		225.98	51.88		225.98	51.75		416.33	50.28		416.33	50.39		416.33	50.4
	227	52.09	1.93531		227	52.5		226.98	51.42		226.98	51.84		226.98	51.55		418.17	50.28		418.17	50.4		418.17	50.4
	228	52.33	1.38887		228	52.55		227.98	51.42		227.98	51.82		227.98	51.51		420.02	50.26		420.02	50.39		420.02	50.42
	229	52.23	1.61655		229	52.56		228.98	51.69		228.98	51.58		228.98	51.77		421.84	50.32		421.84	50.41		421.84	50.44
	230	52.34	1.3661		230	52.61		229.98	51.31		229.98	51.85		229.98	51.58		423.69	50.28		423.69	50.4		423.69	50.39
	231	52.28	1.50271		231	52.41		230.98	51.32		230.98	51.9		230.98	51.6		425.53	50.29		425.53	50.35		425.53	50.4
	232	52.29	1.47994		232	52.63		231.98	51.51		231.98	51.72		231.98	51.67		427.37	50.23		427.37	50.38		427.37	50.44
	233	52.21	1.66209		233	52.53		232.98	51.49		232.98	51.62		232.98	51.63		429.22	50.28		429.22	50.41		429.22	50.4
	234	52.34	1.3661		234	52.61		233.98	51.54		233.98	51.89		233.98	51.5		431.05	50.3		431.05	50.4		431.05	50.41
	235	52.47	1.07011		235	52.58		234.98	51.46		234.98	51.84		234.98	51.85		432.91	50.28		432.91	50.41		432.91	50.44
	236	52.23	1.61655		236	52.64		235.98	51.42		235.98	51.6		235.98	51.65		434.75	50.26		434.75	50.37		434.75	50.37
	237	52.21	1.66209		237	52.69		236.98	51.42		236.98	51.72		236.98	51.75		436.58	50.31		436.58	50.45		436.58	50.38
	238	52.41	1.20672		238	52.56		237.98	51.42		237.98	51.89		237.98	51.76		438.42	50.27		438.42	50.35		438.42	50.41
	239	52.39	1.25226		239	52.75		238.98	51.63		238.98	51.83		238.98	51.75		440.27	50.29		440.27	50.4		440.27	50.45
	240	52.18	1.7304		240	52.77		239.98	51.55		239.98	51.94		239.98	51.64		442.11	50.28		442.11	50.41		442.11	50.44
	241	52.35	1.34333		241	52.88		240.98	51.42		240.98	51.69		240.98	51.64		443.94	50.28		443.94	50.39		443.94	50.41
	242	52.4	1.22949		242	52.63		241.98	51.43		241.98	51.68		241.98	51.68		445.78	50.29		445.78	50.36		445.78	50.4
	243	52.34	1.3661		243	52.64		242.98	51.36		242.98	51.89		242.98	51.7		447.62	50.27		447.62	50.43		447.62	50.44
	244	52.17	1.75316		244	52.72		243.98	51.52		243.98	51.92		243.98	51.83		449.45	50.29		449.45	50.4		449.45	50.4
	245	52.15	1.7987		245	52.73		244.98	51.51		244.98	51.94		244.98	51.7		451.3	50.26		451.3	50.37		451.3	50.44
	246	52.38	1.27503		246	52.66		245.98	51.52		245.98	51.75		245.98	51.67		453.14	50.28		453.14	50.39		453.14	50.41
	247	52.46	1.09288		247	52.72		246.98	51.64		246.98	51.9		246.98	51.73		454.98	50.27		454.98	50.41		454.98	50.42
	248	52.44	1.13842		248	52.77		247.98	51.4		247.98	51.92		247.98	51.68		456.83	50.3		456.83	50.4		456.83	50.41
	249	52.3	1.45718		249	52.57		248.98	51.51		248.98	51.85		248.98	51.77		458.66	50.26		458.66	50.43		458.66	50.43
	250	52.44	1.13842		250	52.77		249.98	51.52		249.98	51.74		249.98	51.37		460.5	50.3		460.5	50.42		460.5	50.42
	251	52.26	1.54825		251	52.64		250.98	51.42		250.98	51.79		250.98	51.97		462.34	50.29		462.34	50.42		462.34	50.43
	252	52.33	1.38887		252	52.6		251.98	51.44		251.98	51.95		251.98	51.72		464.19	50.27		464.19	50.41		464.19	50.44
	253	52.03	2.07192		253	52.45		252.98	51.43		252.98	51.73		252.98	51.83		466.03	50.32		466.03	50.42		466.03	50.43
	254	52.25	1.57102		254	52.38		253.98	51.42		253.98	51.79		253.98	51.67		467.86	50.3		467.86	50.41		467.86	50.39
	255	52.3	1.45718		255	52.41		254.98	51.42		254.98	51.64		254.98	51.61		469.7	50.3		469.7	50.41		469.7	50.44
	256	52.47	1.07011		256	52.78		255.98	51.51		255.98	51.62		255.98	51.73		471.55	50.28		471.55	50.4		471.55	50.46
	257	52.26	1.54825		257	52.64		256.98	51.46		256.98	51.86		256.98	51.54		473.39	50.33		473.39	50.46		473.39	50.4
	258	52.33	1.38887		258	52.81		257.98	51.5		257.98	51.82		257.98	51.75		475.23	50.31		475.23	50.42		475.23	50.47
	262.36	52.29	1.47994		262.36	52.83		258.98	51.39		258.98	51.69		258.98	51.75		477.06	50.33		477.06	50.44		477.06	50.43
	263	52.31	1.43441		263	52.62		259.98	51.5		259.98	51.82		259.98	51.81		478.91	50.31		478.91	50.41		478.91	50.45
	264	52.34	1.3661		264	52.68		260.98	51.5		260.98	51.84		260.98	51.7		480.75	50.26		480.75	50.41		480.75	50.44
	265	52.48	1.04734		265	52.66		261.98	51.65		261.98	51.83		261.98	51.66		482.59	50.28		482.59	50.4		482.59	50.42
	266	52.53	0.933503		266	52.59		262.98	51.43		262.98	51.87		262.98	51.64		484.44	50.3		484.44	50.43		484.44	50.42
	267	52.22	1.63932		267	52.63		263.98	51.45		263.98	51.74		263.98	51.77		486.28	50.3		486.28	50.4		486.28	50.45
	268	52.37	1.2978		268	52.56		264.98	51.68		264.98	51.9		264.98	51.79		488.11	50.32		488.11	50.41		488.11	50.43
	269	52.49	1.02458		269	52.82		265.98	51.77		265.98	51.96		265.98	51.7		489.95	50.33		489.95	50.38		489.95	50.45
	270	52.41	1.20672		270	52.77		266.98	51.5		266.98	51.93		266.98	51.72		491.8	50.34		491.8	50.43		491.8	50.46
	271	52.34	1.3661		271	52.72		267.98	51.39		267.98	51.9		267.98	51.83		493.64	50.32		493.64	50.42		493.64	50.48
	272	52.47	1.07011		272	52.63		269.02	51.51		269.02	51.83		269.02	51.84		495.47	50.31		495.47	50.39		495.47	50.47
	273	52.48	1.04734		273	52.74		269.98	51.54		269.98	51.76		269.98	51.72		497.31	50.29		497.31	50.44		497.31	50.44
	274	52.26	1.54825		274	52.71		270.98	51.28		270.98	51.83		270.98	51.79		499.16	50.3		499.16	50.43		499.16	50.5
	275	52.46	1.09288		275	52.78		271.98	51.44		271.98	51.86		271.98	51.7		501	50.33		501	50.42		501	50.44
	276	52.47	1.07011		276	52.77		272.98	51.56		272.98	51.8		272.98	51.78		502.83	50.34		502.83	50.4		502.83	50.43
	277	52.41	1.20672		277	52.71		273.98	51.53		273.98	51.82		273.98	51.72		504.67	50.33		504.67	50.45		504.67	50.47
	278	52.18	1.7304		278	52.66		274.98	51.39		274.98	51.86		274.98	51.66		506.52	50.32		506.52	50.46		506.52	50.42
	279	52.37	1.2978		279	52.71		275.98	51.56		275.98	51.77		275.98	51.64		508.36	50.3		508.36	50.44		508.36	50.45
	280	52.37	1.2978		280	52.64		276.98	51.64		276.98	52.02		276.98	51.61		510.19	50.28		510.19	50.44		510.19	50.47
	281	52.16	1.77593		281	52.57		277.98	51.49		277.98	51.83		277.98	51.87		512.03	50.35		512.03	50.44		512.03	50.46
	282	52.25	1.57102		282	52.84		278.98	51.51		278.98	51.89		278.98	51.88		513.87	50.34		513.87	50.43		513.87	50.47
	283	52.47	1.07011		283	52.76		279.98	51.48		279.98	51.76		279.98	51.63		515.73	50.31		515.73	50.47		515.73	50.51
	284	52.36	1.32057		284	52.76		280.98	51.46		280.98	51.79		280.98	51.61		517.58	50.34		517.58	50.46		517.58	50.45
	285	52.32	1.41164		285	52.72		281.98	51.58		281.98	51.86		281.98	51.82		519.41	50.31		519.41	50.4		519.41	50.43
	286	52.25	1.57102		286	52.83		282.98	51.64		282.98	51.89		282.98	51.9		521.25	50.32		521.25	50.43		521.25	50.45
	287	52.32	1.41164		287	52.64		283.98	51.56		283.98	51.9		283.98	52.02		523.11	50.34		523.11	50.41		523.11	50.44
	288	52.31	1.43441		288	52.63		284.98	51.53		284.98	51.98		284.98	51.73		524.94	50.35		524.94	50.45		524.94	50.46
	289	52.35	1.34333		289	52.69		285.98	51.62		285.98	51.96		285.98	51.72		526.78	50.33		526.78	50.44		526.78	50.47
	290	52.56	0.865198		290	52.79		286.98	51.7		286.98	51.72		286.98	51.75		528.62	50.35		528.62	50.45		528.62	50.48
	291	52.45	1.11565		291	52.61		287.98	51.45		287.98	51.98		287.98	51.73		530.47	50.32		530.47	50.42		530.47	50.43
	292	52.23	1.61655		292	52.78		288.98	51.6		288.98	51.83		288.98	51.83		532.3	50.32		532.3	50.44		532.3	50.5
	293	52.41	1.20672		293	52.75		289.98	51.62		289.98	51.88		289.98	51.76		534.14	50.34		534.14	50.45		534.14	50.48
	294	52.36	1.32057		294	52.78		290.98	51.39		290.98	51.87		290.98	51.73		535.98	50.32		535.98	50.46		535.98	50.44
	295	52.25	1.57102		295	52.59		291.98	51.46		291.98	51.83		291.98	51.76		537.81	50.32		537.81	50.4		537.81	50.49
	296	52.37	1.2978		296	52.79		292.98	51.62		292.98	52.04		292.98	51.56		539.66	50.31		539.66	50.41		539.66	50.46
	297	52.29	1.47994		297	52.83		293.98	51.5		293.98	51.92		293.98	51.57		541.5	50.37		541.5	50.42		541.5	50.52
	298	52.47	1.07011		298	52.84		294.98	51.71		294.98	51.87		294.98	51.8		543.34	50.35		543.34	50.43		543.34	50.45
	299	52.26	1.54825		299	52.77		295.98	51.62		295.98	51.78		295.98	51.68		545.17	50.32		545.17	50.44		545.17	50.49
	300	52.45	1.11565		300	52.83		296.98	51.54		296.98	52.09		296.98	51.75		547.02	50.37		547.02	50.43		547.02	50.44
	301.02	52.52	0.956271		301.02	52.66		297.98	51.47		297.98	51.86		297.98	51.77		548.86	50.32		548.86	50.42		548.86	50.49
	302	52.44	1.13842		302	52.55		298.98	51.67		298.98	52.19		298.98	51.77		550.7	50.39		550.7	50.46		550.7	50.53
	303	52.36	1.32057		303	52.72		299.98	51.62		299.98	51.86		299.98	51.76		552.53	50.36		552.53	50.45		552.53	50.48
	304	52.4	1.22949		304	52.67		300.98	51.6		300.98	51.82		300.98	51.76		554.37	50.34		554.37	50.44		554.37	50.49
	305	52.43	1.16119		305	52.88		301.98	51.68		301.98	51.84		301.98	51.7		556.22	50.37		556.22	50.43		556.22	50.49
	306	52.28	1.50271		306	52.58		302.98	51.69		302.98	51.97		302.98	51.72		558.06	50.38		558.06	50.45		558.06	50.47
	307	52.44	1.13842		307	52.78		303.98	51.54		303.98	51.75		303.98	51.64		559.89	50.36		559.89	50.4		559.89	50.45
	308	52.34	1.3661		308	52.74		304.98	51.73		304.98	51.99		304.98	51.91		561.75	50.34		561.75	50.44		561.75	50.46
	309	52.42	1.18395		309	52.86		305.98	51.89		305.98	51.76		305.98	51.75		563.59	50.34		563.59	50.42		563.59	50.51
	310	52.45	1.11565		310	52.75		306.98	51.7		306.98	51.96		306.98	51.78		565.42	50.35		565.42	50.4		565.42	50.5
	311	52.28	1.50271		311	52.59		307.98	51.58		307.98	51.97		307.98	51.85		567.27	50.36		567.27	50.43		567.27	50.48
	312	52.47	1.07011		312	52.69		308.98	51.5		308.98	51.89		308.98	51.76		569.11	50.36		569.11	50.41		569.11	50.51
	313	52.42	1.18395		313	52.75		309.98	51.58		309.98	51.79		309.98	51.95		570.95	50.36		570.95	50.47		570.95	50.48
	314	52.34	1.3661		314	52.72		310.98	51.69		310.98	52.08		310.98	51.85		572.78	50.37		572.78	50.41		572.78	50.5
	315	52.25	1.57102		315	52.95		311.98	51.41		311.98	51.94		311.98	51.78		574.62	50.37		574.62	50.47		574.62	50.51
	316	52.15	1.7987		316	52.77		312.98	51.62		312.98	51.86		312.98	51.71		576.47	50.38		576.47	50.45		576.47	50.48
	317	52.53	0.933503		317	52.69		313.98	51.41		313.98	51.83		313.98	51.78		578.31	50.34		578.31	50.45		578.31	50.52
	318	52.43	1.16119		318	52.68		314.98	51.83		314.98	51.81		314.98	51.78		580.14	50.33		580.14	50.4		580.14	50.53
	319	52.44	1.13842		319	52.81		315.98	51.58		315.98	51.86		315.98	51.81		581.98	50.35		581.98	50.44		581.98	50.5
	320	52.44	1.13842		320	52.77		316.98	51.52		316.98	51.89		316.98	51.97		583.83	50.38		583.83	50.47		583.83	50.47
	321	52.3	1.45718		321	52.83		317.98	51.67		317.98	51.97		317.98	51.82		585.67	50.38		585.67	50.45		585.67	50.5
	322	52.42	1.18395		322	52.7		318.98	51.72		318.98	51.87		318.98	51.61		587.52	50.38		587.52	50.43		587.52	50.53
	323	52.41	1.20672		323	52.75		319.98	51.54		319.98	51.95		319.98	51.71		589.34	50.35		589.34	50.45		589.34	50.54
	324	52.34	1.3661		324	52.85		320.98	51.59		320.98	52.01		320.98	51.81		591.19	50.39		591.19	50.46		591.19	50.49
	325	52.38	1.27503		325	52.71		321.98	51.68		321.98	51.86		321.98	51.68		593.06	50.34		593.06	50.44		593.06	50.5
	326	52.3	1.45718		326	52.75		322.98	51.67		322.98	51.97		322.98	51.68		594.91	50.37		594.91	50.4		594.91	50.48
	327	52.38	1.27503		327	52.63		323.98	51.66		323.98	51.92		323.98	51.7		596.75	50.35		596.75	50.45		596.75	50.49
	328	52.44	1.13842		328	52.9		324.98	51.58		324.98	51.92		324.98	51.94		598.59	50.34		598.59	50.48		598.59	50.5
	329	52.35	1.34333		329	52.73		325.98	51.51		325.98	51.97		325.98	51.77		600.44	50.39		600.44	50.42		600.44	50.53
	330	52.39	1.25226		330	52.76		326.98	51.51		326.98	51.95		326.98	51.84		602.27	50.38		602.27	50.45		602.27	50.55
	331	52.61	0.751356		331	52.79		327.98	51.57		327.98	51.91		327.98	51.73		604.11	50.34		604.11	50.44		604.11	50.53
	332	52.5	1.00181		332	52.84		328.98	51.61		328.98	52.03		328.98	51.89		605.95	50.38		605.95	50.45		605.95	50.51
	333	52.35	1.34333		333	52.78		329.98	51.66		329.98	51.76		329.98	51.81		607.78	50.41		607.78	50.42		607.78	50.51
	334	52.35	1.34333		334	52.88		330.98	51.77		330.98	51.97		330.98	51.83		609.62	50.33		609.62	50.42		609.62	50.47
	335	52.37	1.2978		335	52.84		331.98	51.53		331.98	51.86		331.98	51.88		611.47	50.46		611.47	50.43		611.47	50.48
	336	52.53	0.933503		336	52.67		332.98	51.5		332.98	51.96		332.98	51.64		613.31	50.36		613.31	50.46		613.31	50.5
	337	52.44	1.13842		337	52.78		333.98	51.56		333.98	51.97		333.98	51.73		615.16	50.38		615.16	50.46		615.16	50.51
	338	52.34	1.3661		338	52.86		334.98	51.68		334.98	52.06		334.98	51.58		617	50.41		617	50.42		617	50.52
	339	52.46	1.09288		339	52.61		335.98	51.56		335.98	51.98		335.98	51.79		618.83	50.38		618.83	50.43		618.83	50.5
	340	52.38	1.27503		340	52.92		336.98	51.61		336.98	52.12		336.98	51.8		620.67	50.4		620.67	50.45		620.67	50.47
	341	52.48	1.04734		341	52.74		337.98	51.63		337.98	52.06		337.98	51.79		622.52	50.37		622.52	50.44		622.52	50.55
	342	52.36	1.32057		342	52.79		338.98	51.51		338.98	51.91		338.98	51.86		624.36	50.39		624.36	50.47		624.36	50.5
	343	52.31	1.43441		343	52.82		339.98	51.42		339.98	51.85		339.98	51.75		626.2	50.37		626.2	50.46		626.2	50.47
	344	52.53	0.933503		344	52.97		340.98	51.56		340.98	51.99		340.98	51.81		628.03	50.36		628.03	50.46		628.03	50.49
	345	52.37	1.2978		345	52.71		341.98	51.56		341.98	51.93		341.98	51.81		629.87	50.38		629.87	50.44		629.87	50.46
	346	52.44	1.13842		346	52.83		342.98	51.49		342.98	51.81		342.98	51.93		631.72	50.38		631.72	50.45		631.72	50.46
	347	52.44	1.13842		347	52.67		343.98	51.77		343.98	51.86		343.98	51.89		633.56	50.37		633.56	50.46		633.56	50.47
	348	52.26	1.54825		348	52.76		344.98	51.75		344.98	51.88		344.98	51.94		635.41	50.37		635.41	50.42		635.41	50.48
	349	52.39	1.25226		349	52.68		345.98	51.66		345.98	51.76		345.98	51.85		637.23	50.39		637.23	50.44		637.23	50.54
	350	52.26	1.54825		350	52.72		346.98	51.33		346.98	51.89		346.98	51.64		639.08	50.37		639.08	50.44		639.08	50.49
	351	52.52	0.956271		351	52.75		347.98	51.68		347.98	51.89		347.98	51.75		640.92	50.37		640.92	50.42		640.92	50.48
	352	52.29	1.47994		352	52.95		348.98	51.67		348.98	51.94		348.98	51.88		642.78	50.37		642.78	50.43		642.78	50.55
	353	52.45	1.11565		353	52.79		349.98	51.43		349.98	51.92		349.98	51.95		644.62	50.35		644.62	50.43		644.62	50.51
	354	52.42	1.18395		354	52.69		350.98	51.64		350.98	52.06		350.98	51.97		646.45	50.38		646.45	50.46		646.45	50.53
	355	52.42	1.18395		355	52.88		351.98	51.53		351.98	51.84		351.98	51.86		648.3	50.37		648.3	50.44		648.3	50.49
	356	52.46	1.09288		356	52.82		352.98	51.49		352.98	52.05		352.98	52		650.14	50.37		650.14	50.46		650.14	50.51
	357	52.32	1.41164		357	52.69		353.98	51.54		353.98	52.02		353.98	51.68		651.98	50.36		651.98	50.44		651.98	50.5
	358	52.35	1.34333		358	52.8		354.98	51.45		354.98	51.89		354.98	51.72		653.81	50.38		653.81	50.45		653.81	50.49
	359	52.52	0.956271		359	52.9		355.98	51.61		355.98	51.95		355.98	51.78		655.66	50.37		655.66	50.43		655.66	50.48
	360	52.31	1.43441		360	52.77		356.98	51.81		356.98	52.2		356.98	51.77		657.5	50.36		657.5	50.44		657.5	50.49
	361	52.41	1.20672		361	52.75		357.98	51.67		357.98	51.95		357.98	51.7		659.34	50.39		659.34	50.45		659.34	50.5
	362	52.52	0.956271		362	52.78		358.98	51.81		358.98	51.88		358.98	51.82		661.17	50.38		661.17	50.47		661.17	50.49
	363	52.49	1.02458		363	52.86		359.98	51.74		359.98	51.76		359.98	51.87		663.02	50.41		663.02	50.44		663.02	50.55
	364	52.42	1.18395		364	52.92		360.98	51.66		360.98	51.81		360.98	51.64		664.86	50.35		664.86	50.43		664.86	50.52
	365	52.53	0.933503		365	52.83		361.98	51.61		361.98	52.05		361.98	51.78		666.7	50.45		666.7	50.44		666.7	50.54
	366	52.44	1.13842		366	52.98		362.98	51.64		362.98	52.05		362.98	51.79		668.53	50.38		668.53	50.44		668.53	50.52
	367	52.31	1.43441		367	52.69		363.98	51.88		363.98	51.97		363.98	51.87		670.37	50.4		670.37	50.48		670.37	50.48
	368	52.53	0.933503		368	52.75		364.98	51.5		364.98	52		364.98	51.76		672.22	50.38		672.22	50.45		672.22	50.52
	369	52.25	1.57102		369	52.72		365.98	51.68		365.98	51.78		365.98	51.98		674.06	50.4		674.06	50.45		674.06	50.53
	370	52.56	0.865198		370	52.88		366.98	51.58		366.98	52.05		366.98	51.77		675.89	50.37		675.89	50.43		675.89	50.46
	371	52.48	1.04734		371	52.9		367.98	51.54		367.98	51.96		367.98	51.94		677.75	50.4		677.75	50.44		677.75	50.52
	372	52.52	0.956271		372	52.92		368.98	51.58		368.98	52.04		368.98	51.73		679.58	50.35		679.58	50.45		679.58	50.5
	373	52.5	1.00181		373	52.9		369.98	51.49		369.98	51.95		369.98	51.72		681.42	50.37		681.42	50.44		681.42	50.52
	374	52.28	1.50271		374	52.77		370.98	51.77		370.98	51.97		370.98	51.86		683.27	50.4		683.27	50.47		683.27	50.47
	375	52.37	1.2978		375	52.69		371.98	51.57		371.98	51.8		371.98	51.89		685.11	50.38		685.11	50.44		685.11	50.52
	376	52.38	1.27503		376	52.97		372.98	51.66		372.98	51.89		372.98	51.77		686.94	50.39		686.94	50.48		686.94	50.49
	377	52.52	0.956271		377	52.86		373.98	51.72		373.98	51.99		373.98	51.72		688.78	50.43		688.78	50.44		688.78	50.47
	378	52.62	0.728588		378	52.84		374.98	51.78		374.98	51.93		374.98	51.79		690.62	50.43		690.62	50.45		690.62	50.54
	379	52.42	1.18395		379	52.76		375.98	51.6		375.98	51.99		375.98	51.67		692.47	50.4		692.47	50.48		692.47	50.49
	380	52.53	0.933503		380	52.8		376.98	51.62		376.98	51.92		376.98	52		694.31	50.37		694.31	50.46		694.31	50.5
	381	52.52	0.956271		381	52.85		377.98	51.55		377.98	51.78		377.98	51.83		696.14	50.39		696.14	50.41		696.14	50.52
	382	52.59	0.796893		382	52.77		378.98	51.68		378.98	51.84		378.98	52		697.98	50.42		697.98	50.44		697.98	50.49
	383	52.45	1.11565		383	52.89		379.98	51.62		379.98	52.09		379.98	51.91		699.83	50.41		699.83	50.44		699.83	50.49
	384	52.44	1.13842		384	52.77		380.98	51.72		380.98	52.01		380.98	51.77		701.67	50.37		701.67	50.44		701.67	50.49
	385	52.55	0.887966		385	52.77		381.98	51.62		381.98	51.9		381.98	51.84		703.5	50.35		703.5	50.43		703.5	50.48
	386	52.52	0.956271		386	52.97		382.98	51.69		382.98	51.9		382.98	51.83		705.34	50.36		705.34	50.45		705.34	50.49
	387	52.42	1.18395		387	52.8		383.98	51.78		383.98	51.93		383.98	51.92		707.19	50.35		707.19	50.46		707.19	50.52
	388	52.36	1.32057		388	52.74		384.98	51.59		384.98	52.01		384.98	51.86		709.03	50.41		709.03	50.42		709.03	50.48
	389	52.35	1.34333		389	52.85		385.98	51.88		385.98	52.03		385.98	51.93		710.87	50.39		710.87	50.46		710.87	50.46
	390	52.38	1.27503		390	52.76		386.98	51.68		386.98	52.01		386.98	51.72		712.7	50.38		712.7	50.4		712.7	50.47
	391	52.46	1.09288		391	52.81		387.98	51.73		387.98	52.03		387.98	51.94		714.55	50.39		714.55	50.48		714.55	50.48
	392	52.62	0.728588		392	52.78		388.98	51.65		388.98	52.23		388.98	51.87		716.39	50.38		716.39	50.45		716.39	50.51
	393	52.22	1.63932		393	52.97		389.98	51.64		389.98	51.84		389.98	51.92		718.23	50.4		718.23	50.45		718.23	50.46
	394	52.4	1.22949		394	52.93		390.98	51.65		390.98	52.03		390.98	51.81		720.08	50.4		720.08	50.45		720.08	50.49
	395	52.48	1.04734		395	52.89		391.98	51.59		391.98	51.81		391.98	51.86		721.91	50.4		721.91	50.44		721.91	50.48
	396	52.41	1.20672		396	52.78		392.98	51.62		392.98	51.91		392.98	51.8		723.75	50.37		723.75	50.42		723.75	50.5
	397	52.45	1.11565		397	52.65		394	51.61		394	52.03		394	51.8		725.59	50.36		725.59	50.41		725.59	50.51
	398	52.41	1.20672		398	52.75		394.98	51.67		394.98	51.79		394.98	51.97		727.42	50.44		727.42	50.45		727.42	50.49
	399	52.31	1.43441		399	52.72		395.98	51.85		395.98	52.05		395.98	51.65		729.27	50.38		729.27	50.43		729.27	50.46
	400	52.57	0.842429		400	52.63		396.98	51.75		396.98	52.01		396.98	52.02		731.11	50.36		731.11	50.43		731.11	50.49
	401	52.26	1.54825		401	52.89		397.98	51.5		397.98	52.04		397.98	51.79		732.95	50.39		732.95	50.44		732.95	50.57
	402	52.43	1.16119		402	52.7		398.98	51.61		398.98	51.89		398.98	51.89		734.81	50.4		734.81	50.44		734.81	50.49
	403	52.55	0.887966		403	52.89		399.98	51.6		399.98	51.89		399.98	51.64		736.66	50.43		736.66	50.4		736.66	50.5
	404	52.42	1.18395		404	52.8		400.98	51.66		400.98	51.98		400.98	51.73		738.48	50.4		738.48	50.42		738.48	50.48
	405	52.25	1.57102		405	52.96		401.98	51.68		401.98	52.03		401.98	51.64		740.33	50.41		740.33	50.46		740.33	50.49
	406	52.39	1.25226		406	52.84		402.98	51.71		402.98	51.98		402.98	51.96		742.17	50.42		742.17	50.45		742.17	50.49
	407	52.54	0.910735		407	52.9		403.98	51.69		403.98	51.87		403.98	51.75		744.02	50.36		744.02	50.47		744.02	50.49
	408	52.48	1.04734		408	52.75		404.98	51.39		404.98	51.88		404.98	51.98		745.86	50.36		745.86	50.45		745.86	50.5
	409	52.46	1.09288		409	52.89		405.98	51.66		405.98	51.97		405.98	51.87		747.69	50.38		747.69	50.45		747.69	50.48
	410	52.52	0.956271		410	52.88		406.98	51.79		406.98	52.14		406.98	51.9		749.53	50.39		749.53	50.45		749.53	50.49
	411	52.61	0.751356		411	52.79		407.98	51.67		407.98	52		407.98	51.81		751.37	50.37		751.37	50.46		751.37	50.47
	412	52.33	1.38887		412	52.76		408.98	51.73		408.98	51.84		408.98	51.76		753.22	50.4		753.22	50.45		753.22	50.52
	413	52.44	1.13842		413	52.99		409.98	51.68		409.98	51.86		409.98	51.82		755.06	50.37		755.06	50.44		755.06	50.5
	414	52.6	0.774124		414	52.72		410.98	51.98		410.98	51.91		410.98	51.8		756.89	50.37		756.89	50.45		756.89	50.51
	415	52.48	1.04734		415	52.74		411.98	51.62		411.98	51.99		411.98	51.84		758.73	50.39		758.73	50.44		758.73	50.54
	416	52.36	1.32057		416	52.82		412.98	51.7		412.98	51.8		412.98	52.04		760.56	50.38		760.56	50.45		760.56	50.49
	417	52.55	0.887966		417	52.6		413.98	51.68		413.98	51.95		413.98	51.8		762.41	50.4		762.41	50.44		762.41	50.48
	418	52.67	0.614746		418	52.81		414.98	51.79		414.98	51.94		414.98	51.95		764.25	50.4		764.25	50.47		764.25	50.5
	419	52.49	1.02458		419	52.78		415.98	51.79		415.98	51.95		415.98	51.88		766.09	50.36		766.09	50.46		766.09	50.52
	420	52.34	1.3661		420	52.78		416.98	51.73		416.98	52.03		416.98	51.93		767.94	50.39		767.94	50.45		767.94	50.46
	421	52.51	0.97904		421	52.99		417.98	51.78		417.98	51.88		417.98	51.8		769.77	50.37		769.77	50.46		769.77	50.52
	422	52.37	1.2978		422	52.81		418.98	51.77		418.98	51.98		418.98	51.81		771.61	50.41		771.61	50.41		771.61	50.49
	423	52.56	0.865198		423	52.89		419.98	51.59		419.98	51.81		419.98	51.87		773.45	50.37		773.45	50.45		773.45	50.52
	424	52.34	1.3661		424	52.93		420.98	51.82		420.98	51.82		420.98	51.84		775.3	50.4		775.3	50.46		775.3	50.48
	425	52.48	1.04734		425	52.91		421.98	51.56		421.98	52.04		421.98	51.7		777.17	50.4		777.17	50.43		777.17	50.54
	426	52.49	1.02458		426	52.7		422.98	51.61		422.98	51.91		422.98	51.84		779.02	50.4		779.02	50.42		779.02	50.46
	427	52.34	1.3661		427	52.83		423.98	51.79		423.98	51.91		423.98	51.9		780.86	50.41		780.86	50.42		780.86	50.5
	428	52.37	1.2978		428	52.77		424.98	51.67		424.98	51.96		424.98	51.65		782.7	50.36		782.7	50.44		782.7	50.51
	429	52.25	1.57102		429	52.9		425.98	51.91		425.98	51.94		425.98	51.74		784.55	50.43		784.55	50.44		784.55	50.47
	430	52.43	1.16119		430	52.82		426.98	51.71		426.98	51.97		426.98	51.98		786.39	50.37		786.39	50.48		786.39	50.47
	431	52.22	1.63932		431	52.73		427.98	51.65		427.98	52.01		427.98	51.89		788.23	50.4		788.23	50.42		788.23	50.47
	432	52.53	0.933503		432	52.75		428.98	51.68		428.98	52.04		428.98	52.03		790.06	50.39		790.06	50.46		790.06	50.51
	433	52.46	1.09288		433	52.9		429.98	51.79		429.98	51.82		429.98	52		791.91	50.39		791.91	50.44		791.91	50.48
	434	52.44	1.13842		434	52.68		430.98	51.68		430.98	52.05		430.98	51.89		793.75	50.39		793.75	50.45		793.75	50.51
	435	52.16	1.77593		435	52.97		431.98	51.71		431.98	51.87		431.98	51.79		795.59	50.39		795.59	50.44		795.59	50.51
	436	52.5	1.00181		436	52.91		432.98	51.85		432.98	52.2		432.98	51.86		797.42	50.39		797.42	50.46		797.42	50.52
	437	52.47	1.07011		437	52.92		433.98	51.59		433.98	51.95		433.98	51.86		799.27	50.37		799.27	50.43		799.27	50.53
	438	52.44	1.13842		438	52.63		434.98	51.79		434.98	52.03		434.98	51.9		801.11	50.35		801.11	50.41		801.11	50.48
	439	52.66	0.637514		439	52.76		435.98	51.7		435.98	51.96		435.98	51.79		802.95	50.39		802.95	50.45		802.95	50.5
	440	52.52	0.956271		440	52.76		436.98	51.7		436.98	51.85		436.98	51.99		804.8	50.43		804.8	50.45		804.8	50.5
	441	52.38	1.27503		441	52.85		437.98	51.75		437.98	52.16		437.98	51.77		806.64	50.41		806.64	50.46		806.64	50.51
	442	52.44	1.13842		442	52.78		438.98	51.9		438.98	52.01		438.98	51.89		808.47	50.4		808.47	50.46		808.47	50.52
	443	52.38	1.27503		443	52.85		439.98	51.84		439.98	52		439.98	51.89		810.34	50.4		810.34	50.43		810.34	50.52
	444	52.53	0.933503		444	52.89		440.98	51.56		440.98	52.08		440.98	51.75		812.19	50.37		812.19	50.44		812.19	50.49
	445	52.68	0.591977		445	52.9		441.98	51.49		441.98	52.03		441.98	51.83		814.02	50.42		814.02	50.44		814.02	50.47
	446	52.45	1.11565		446	52.8		442.98	51.62		442.98	52.05		442.98	51.68		815.86	50.41		815.86	50.42		815.86	50.53
	447	52.48	1.04734		447	52.75		443.98	51.61		443.98	52.02		443.98	51.67		817.7	50.36		817.7	50.42		817.7	50.49
	448	52.53	0.933503		448	52.84		444.98	51.89		444.98	52.06		444.98	51.91		819.55	50.36		819.55	50.45		819.55	50.55
	449	52.45	1.11565		449	52.97		445.98	51.53		445.98	51.89		445.98	51.86		821.37	50.37		821.37	50.44		821.37	50.53
	450	52.51	0.97904		450	52.75		446.98	51.64		446.98	51.92		446.98	51.69		823.22	50.39		823.22	50.46		823.22	50.49
	451	52.34	1.3661		451	52.85		447.98	51.77		447.98	51.98		447.98	51.87		825.06	50.36		825.06	50.45		825.06	50.5
	452	52.54	0.910735		452	52.88		448.98	51.84		448.98	51.98		448.98	51.8		826.91	50.36		826.91	50.44		826.91	50.52
	453	52.27	1.52548		453	52.67		449.98	51.88		449.98	51.97		449.98	51.9		828.75	50.36		828.75	50.43		828.75	50.49
	454	52.37	1.2978		454	52.94		450.98	51.93		450.98	52		450.98	51.89		830.58	50.3		830.58	50.43		830.58	50.5
	455	52.53	0.933503		455	52.92		451.98	51.67		451.98	52.14		451.98	51.87		832.42	50.39		832.42	50.45		832.42	50.49
	456	52.47	1.07011		456	52.85		452.98	51.76		452.98	52.22		452.98	51.86		834.27	50.39		834.27	50.47		834.27	50.51
	457	52.37	1.2978		457	52.95		453.98	51.73		453.98	51.88		453.98	51.8		836.11	50.38		836.11	50.45		836.11	50.52
	458	52.45	1.11565		458	52.83		454.98	51.77		454.98	51.98		454.98	51.98		837.94	50.38		837.94	50.4		837.94	50.5
	459	52.39	1.25226		459	52.82		455.98	51.68		455.98	51.96		455.98	51.9		839.78	50.41		839.78	50.44		839.78	50.46
	460	52.52	0.956271		460	52.92		456.98	51.72		456.98	52.09		456.98	51.84		841.62	50.39		841.62	50.44		841.62	50.55
	461	52.53	0.933503		461	52.86		457.98	51.87		457.98	51.88		457.98	51.81		843.47	50.37		843.47	50.42		843.47	50.46
	462	52.53	0.933503		462	52.84		458.98	51.54		458.98	52.08		458.98	51.83		845.31	50.4		845.31	50.45		845.31	50.49
	463	52.58	0.819661		463	52.91		459.98	51.78		459.98	51.94		459.98	51.72		847.14	50.41		847.14	50.44		847.14	50.51
	464	52.46	1.09288		464	52.92		460.98	51.77		460.98	52.08		460.98	51.94		848.98	50.45		848.98	50.46		848.98	50.53
	465	52.39	1.25226		465	52.94		461.98	51.64		461.98	51.87		461.98	51.79		850.83	50.38		850.83	50.44		850.83	50.49
	466	52.4	1.22949		466	52.84		462.98	51.64		462.98	52.16		462.98	51.84		852.66	50.39		852.66	50.39		852.66	50.51
	467	52.39	1.25226		467	52.81		463.98	51.84		463.98	52		463.98	51.88		854.5	50.41		854.5	50.45		854.5	50.52
	468	52.44	1.13842		468	52.83		464.98	51.78		464.98	52.08		464.98	51.89		856.34	50.39		856.34	50.48		856.34	50.53
	469	52.56	0.865198		469	52.91		465.98	51.87		465.98	51.97		465.98	51.89		858.19	50.42		858.19	50.44		858.19	50.48
	470	52.52	0.956271		470	52.86		466.98	51.82		466.98	51.87		466.98	51.95		860.02	50.42		860.02	50.48		860.02	50.48
	471	52.7	0.546441		471	52.75		468	51.56		468	51.98		468	51.86		861.86	50.44		861.86	50.45		861.86	50.51
	472	52.36	1.32057		472	52.88		468.98	51.58		468.98	51.91		468.98	51.72		863.7	50.37		863.7	50.45		863.7	50.52
	473	52.45	1.11565		473	52.83		469.98	51.58		469.98	52.05		469.98	51.83		865.55	50.43		865.55	50.42		865.55	50.52
	474	52.48	1.04734		474	52.77		470.98	51.87		470.98	52.11		470.98	51.83		867.39	50.4		867.39	50.45		867.39	50.53
	475	52.46	1.09288		475	52.78		471.98	51.7		471.98	51.84		471.98	51.86		869.23	50.38		869.23	50.45		869.23	50.51
	476	52.48	1.04734		476	52.97		472.98	51.79		472.98	52		472.98	51.92		871.06	50.37		871.06	50.43		871.06	50.47
	477	52.45	1.11565		477	52.73		473.98	51.7		473.98	52.09		473.98	51.9		872.91	50.38		872.91	50.39		872.91	50.48
	478	52.49	1.02458		478	52.72		474.98	51.78		474.98	52.14		474.98	51.85		874.75	50.39		874.75	50.47		874.75	50.52
	479	52.63	0.705819		479	53.02		475.98	51.65		475.98	52.05		475.98	51.86		876.59	50.37		876.59	50.44		876.59	50.5
	480	52.51	0.97904		480	52.74		476.98	51.71		476.98	52.05		476.98	51.85		878.44	50.41		878.44	50.43		878.44	50.49
	481	52.48	1.04734		481	52.88		477.98	51.59		477.98	51.87		477.98	51.91		880.28	50.42		880.28	50.42		880.28	50.49
	482	52.46	1.09288		482	52.9		478.98	51.54		478.98	52		478.98	51.84		882.12	50.39		882.12	50.45		882.12	50.51
	483	52.45	1.11565		483	52.92		479.98	51.59		479.98	51.94		479.98	51.97		883.95	50.4		883.95	50.48		883.95	50.51
	484	52.53	0.933503		484	52.69		480.98	51.65		480.98	52.15		480.98	51.88		885.8	50.41		885.8	50.44		885.8	50.47
	485.03	52.55	0.887966		485.03	52.95		481.98	51.95		481.98	52.05		481.98	51.89		887.64	50.4		887.64	50.45		887.64	50.5
	486	52.58	0.819661		486	52.92		482.98	51.7		482.98	51.92		482.98	51.91		889.47	50.37		889.47	50.44		889.47	50.49
	487	52.45	1.11565		487	52.75		483.98	51.82		483.98	52.08		483.98	51.87		891.31	50.38		891.31	50.42		891.31	50.48
	488	52.48	1.04734		488	53.16		484.98	51.65		484.98	51.92		484.98	51.83		893.16	50.41		893.16	50.46		893.16	50.48
	489	52.59	0.796893		489	52.82		485.98	51.65		485.98	52.11		485.98	51.76		895.02	50.42		895.02	50.42		895.02	50.51
	490	52.57	0.842429		490	52.76		486.98	51.83		486.98	51.88		486.98	51.96		896.84	50.41		896.84	50.44		896.84	50.48
	491	52.56	0.865198		491	53		487.98	51.65		487.98	52.1		487.98	51.97		898.69	50.42		898.69	50.47		898.69	50.51
	492	52.51	0.97904		492	52.98		488.98	51.7		488.98	51.96		488.98	51.97		900.56	50.41		900.56	50.48		900.56	50.5
	493	52.52	0.956271		493	52.87		489.98	51.79		489.98	52.15		489.98	51.92		902.39	50.41		902.39	50.47		902.39	50.47
	494	52.55	0.887966		494	52.97		490.98	51.74		490.98	51.91		490.98	51.88		904.23	50.4		904.23	50.44		904.23	50.49
	495	52.28	1.50271		495	52.78		491.98	51.51		491.98	52.1		491.98	51.9		906.08	50.4		906.08	50.45		906.08	50.53
	496	52.46	1.09288		496	52.83		492.98	51.89		492.98	52.15		492.98	51.89		907.92	50.43		907.92	50.43		907.92	50.52
	497	52.47	1.07011		497	52.86		493.98	51.84		493.98	52.09		493.98	51.84		909.77	50.41		909.77	50.41		909.77	50.49
	498	52.52	0.956271		498	52.91		494.98	51.87		494.98	52.09		494.98	51.89		911.59	50.42		911.59	50.44		911.59	50.51
	499	52.52	0.956271		499	52.75		495.98	51.65		495.98	52.05		495.98	51.83		913.44	50.39		913.44	50.44		913.44	50.51
	500	52.54	0.910735		500	52.7		496.98	51.88		496.98	52.11		496.98	52.05		915.28	50.38		915.28	50.48		915.28	50.5
	501	52.54	0.910735		501	53.01		497.98	51.99		497.98	52.12		497.98	51.84		917.11	50.42		917.11	50.46		917.11	50.5
	502	52.69	0.569209		502	52.89		498.98	51.58		498.98	52		498.98	51.85		918.95	50.4		918.95	50.48		918.95	50.5
	503	52.53	0.933503		503	52.92		499.98	51.64		499.98	51.97		499.98	51.96		920.8	50.36		920.8	50.44		920.8	50.51
	504	52.54	0.910735		504	52.95		500.98	51.78		500.98	52.03		500.98	51.95		922.62	50.41		922.62	50.47		922.62	50.5
	505	52.54	0.910735		505	52.86		501.98	51.92		501.98	52.12		501.98	51.95		924.47	50.4		924.47	50.44		924.47	50.51
	506	52.59	0.796893		506	52.78		502.98	51.99		502.98	52.06		502.98	51.92		926.31	50.41		926.31	50.42		926.31	50.45
	507	52.51	0.97904		507	52.86		504	51.72		504	52.13		504	51.81		928.16	50.4		928.16	50.46		928.16	50.53
	508	52.46	1.09288		508	52.76		504.98	51.63		504.98	52.18		504.98	51.95		930	50.35		930	50.4		930	50.48
	509	52.66	0.637514		509	52.82		505.98	51.53		505.98	52.09		505.98	51.89		931.83	50.41		931.83	50.49		931.83	50.49
	510	52.46	1.09288		510	52.72		506.98	51.86		506.98	52.05		506.98	52.01		933.69	50.4		933.69	50.47		933.69	50.48
	511	52.54	0.910735		511	52.81		507.98	51.74		507.98	52.05		507.98	51.9		935.53	50.36		935.53	50.44		935.53	50.5
	512	52.57	0.842429		512	52.97		508.98	51.81		508.98	51.98		508.98	51.97		937.37	50.41		937.37	50.43		937.37	50.5
	513	52.55	0.887966		513	52.88		510	51.71		510	52.01		510	51.94		939.2	50.41		939.2	50.44		939.2	50.49
	514	52.53	0.933503		514	52.98		510.98	51.87		510.98	52.31		510.98	51.76		941.05	50.41		941.05	50.47		941.05	50.49
	515	52.54	0.910735		515	52.9		511.98	51.87		511.98	51.98		511.98	51.94		942.89	50.39		942.89	50.42		942.89	50.49
	516	52.56	0.865198		516	52.84		512.98	51.96		512.98	52.12		512.98	51.82		944.73	50.39		944.73	50.43		944.73	50.48
	517	52.48	1.04734		517	53		513.98	51.7		513.98	51.89		513.98	51.98		946.56	50.43		946.56	50.45		946.56	50.48
	518	52.56	0.865198		518	52.86		514.98	51.79		514.98	51.87		514.98	51.83		948.41	50.4		948.41	50.44		948.41	50.5
	519	52.33	1.38887		519	52.99		515.98	51.59		515.98	51.95		515.98	52.03		950.25	50.38		950.25	50.45		950.25	50.52
	520	52.49	1.02458		520	53.11		516.98	51.84		516.98	52.14		516.98	52.02		952.08	50.4		952.08	50.45		952.08	50.52
	521	52.36	1.32057		521	53.03		517.98	51.91		517.98	51.93		517.98	51.89		953.92	50.4		953.92	50.42		953.92	50.55
	522	52.47	1.07011		522	52.86		518.98	51.6		518.98	52.05		518.98	51.92		955.77	50.38		955.77	50.45		955.77	50.48
	523	52.69	0.569209		523	52.98		519.98	51.72		519.98	51.93		519.98	51.97		957.61	50.35		957.61	50.41		957.61	50.48
	524	52.39	1.25226		524	53.05		520.98	51.76		520.98	52.01		520.98	51.97		959.45	50.43		959.45	50.44		959.45	50.48
	525	52.45	1.11565		525	53		521.98	51.76		521.98	52.03		521.98	51.9		961.33	50.35		961.33	50.42		961.33	50.48
	526	52.46	1.09288		526	52.98		522.98	51.75		522.98	51.89		522.98	52		963.17	50.4		963.17	50.39		963.17	50.48
	527	52.48	1.04734		527	52.97		523.98	51.64		523.98	52.11		523.98	51.94		965.02	50.4		965.02	50.46		965.02	50.5
	528	52.41	1.20672		528	53		524.98	51.71		524.98	52.17		524.98	51.98		966.86	50.43		966.86	50.45		966.86	50.5
	529	52.55	0.887966		529	52.91		525.98	51.52		525.98	52.16		525.98	51.79		968.69	50.4		968.69	50.42		968.69	50.51
	530	52.52	0.956271		530	52.87		526.98	51.77		526.98	51.86		526.98	51.9		970.53	50.38		970.53	50.46		970.53	50.47
	531	52.56	0.865198		531	52.95		527.98	51.63		527.98	51.92		527.98	51.94		972.36	50.36		972.36	50.41		972.36	50.48
	532	52.67	0.614746		532	52.88		528.98	51.84		528.98	51.99		528.98	51.99		974.2	50.4		974.2	50.41		974.2	50.52
	533	52.58	0.819661		533	53.02		529.98	51.76		529.98	52.06		529.98	52.17		976.05	50.36		976.05	50.44		976.05	50.54
	534	52.67	0.614746		534	52.97		530.98	51.7		530.98	52.12		530.98	51.86		977.89	50.4		977.89	50.43		977.89	50.48
	535	52.52	0.956271		535	52.78		531.98	51.67		531.98	51.92		531.98	52.01		979.73	50.39		979.73	50.43		979.73	50.49
	536	52.43	1.16119		536	52.9		532.98	51.87		532.98	51.97		532.98	51.83		981.58	50.37		981.58	50.42		981.58	50.48
	537	52.4	1.22949		537	52.84		533.98	51.7		533.98	52.03		533.98	51.99		983.41	50.41		983.41	50.43		983.41	50.47
	538	52.55	0.887966		538	52.83		534.98	51.87		534.98	51.87		534.98	52.08		985.25	50.38		985.25	50.46		985.25	50.48
	539	52.55	0.887966		539	52.89		535.98	51.76		535.98	51.85		535.98	51.98		987.09	50.4		987.09	50.44		987.09	50.46
	540	52.58	0.819661		540	53.02		536.98	51.94		536.98	52.04		536.98	51.86		988.94	50.37		988.94	50.42		988.94	50.49
	541	52.55	0.887966		541	53.02		537.98	51.78		537.98	52		537.98	52.03		990.78	50.41		990.78	50.44		990.78	50.51
	542	52.59	0.796893		542	52.91		538.98	51.78		538.98	51.92		538.98	51.89		992.61	50.41		992.61	50.43		992.61	50.49
	543	52.48	1.04734		543	52.87		539.98	52.06		539.98	51.95		539.98	51.88		994.45	50.42		994.45	50.43		994.45	50.49
	544	52.61	0.751356		544	52.99		540.98	51.63		540.98	52.11		540.98	52.01		996.28	50.37		996.28	50.4		996.28	50.47
	545	52.59	0.796893		545	52.81		541.98	51.75		541.98	52.03		541.98	51.95		998.12	50.4		998.12	50.45		998.12	50.45
	546	52.45	1.11565		546	52.84		542.98	51.81		542.98	51.94		542.98	51.94		999.97	50.39		999.97	50.44		999.97	50.48
	547	52.35	1.34333		547	52.97		543.98	51.81		543.98	52.2		543.98	52.05		1001.81	50.4		1001.81	50.39		1001.81	50.48
	548	52.55	0.887966		548	52.84		544.98	51.8		544.98	52.09		544.98	51.93		1003.64	50.42		1003.64	50.44		1003.64	50.51
	549	52.55	0.887966		549	52.92		545.98	51.79		545.98	52.23		545.98	51.73		1005.48	50.41		1005.48	50.47		1005.48	50.49
	550	52.34	1.3661		550	52.98		546.98	51.84		546.98	52.08		546.98	51.73		1007.33	50.4		1007.33	50.45		1007.33	50.48
	551	52.63	0.705819		551	52.74		547.98	51.86		547.98	52.25		547.98	52.03		1009.16	50.38		1009.16	50.43		1009.16	50.51
	552	52.44	1.13842		552	53		548.98	51.72		548.98	52.15		548.98	51.87		1011	50.37		1011	50.44		1011	50.45
	553	52.51	0.97904		553	52.96		549.98	51.7		549.98	52.11		549.98	51.91		1012.84	50.39		1012.84	50.43		1012.84	50.51
	554	52.78	0.364294		554	52.9		550.98	51.77		550.98	52.16		550.98	51.9		1014.69	50.38		1014.69	50.45		1014.69	50.5
	555	52.48	1.04734		555	52.87		551.98	51.69		551.98	51.93		551.98	51.87		1016.53	50.41		1016.53	50.44		1016.53	50.51
	556	52.39	1.25226		556	53.02		552.98	51.94		552.98	52.03		552.98	51.64		1018.37	50.4		1018.37	50.43		1018.37	50.5
	557	52.5	1.00181		557	52.94		553.98	51.67		553.98	52.06		553.98	51.98		1020.2	50.42		1020.2	50.45		1020.2	50.47
	558	52.63	0.705819		558	52.95		554.98	51.73		554.98	52.01		554.98	51.98		1022.05	50.39		1022.05	50.44		1022.05	50.45
	559	52.64	0.683051		559	52.92		555.98	51.59		555.98	52.2		555.98	51.94		1023.89	50.42		1023.89	50.43		1023.89	50.51
	560	52.52	0.956271		560	53		556.98	51.83		556.98	52.09		556.98	51.89		1025.73	50.39		1025.73	50.42		1025.73	50.48
	561	52.46	1.09288		561	52.85		557.98	51.78		557.98	52		557.98	51.99		1027.56	50.41		1027.56	50.44		1027.56	50.47
	562	52.49	1.02458		562	52.74		558.98	51.83		558.98	52.04		558.98	51.95		1029.41	50.35		1029.41	50.41		1029.41	50.49
	563	52.61	0.751356		563	52.78		559.98	51.72		559.98	52.16		559.98	52.04		1031.25	50.4		1031.25	50.41		1031.25	50.5
	564	52.58	0.819661		564	52.8		560.98	51.68		560.98	52.09		560.98	51.86		1033.08	50.39		1033.08	50.42		1033.08	50.51
	565	52.52	0.956271		565	52.91		561.98	51.83		561.98	52.03		561.98	51.95		1034.92	50.38		1034.92	50.45		1034.92	50.51
	566	52.66	0.637514		566	52.92		562.98	51.66		562.98	52.05		562.98	51.95		1036.77	50.42		1036.77	50.43		1036.77	50.47
	567	52.58	0.819661		567	52.99		563.98	51.79		563.98	51.8		563.98	51.99		1038.61	50.43		1038.61	50.42		1038.61	50.47
	568	52.72	0.500904		568	52.65		564.98	51.7		564.98	52.05		564.98	51.95		1040.44	50.4		1040.44	50.42		1040.44	50.51
	569	52.58	0.819661		569	52.8		565.98	51.87		565.98	51.98		565.98	51.73		1042.28	50.37		1042.28	50.4		1042.28	50.49
	570	52.48	1.04734		570	53.06		566.98	51.84		566.98	52.21		566.98	51.92		1044.14	50.41		1044.14	50.42		1044.14	50.5
	571	52.45	1.11565		571	53.02		567.98	51.77		567.98	52.08		567.98	52.03		1045.98	50.36		1045.98	50.42		1045.98	50.49
	572	52.53	0.933503		572	52.97		568.98	51.84		568.98	52.15		568.98	52.03		1047.83	50.39		1047.83	50.39		1047.83	50.49
	573	52.42	1.18395		573	52.96		569.98	51.79		569.98	52.09		569.98	52.01		1049.67	50.42		1049.67	50.45		1049.67	50.49
	574	52.56	0.865198		574	52.81		570.98	51.82		570.98	51.87		570.98	51.92		1051.5	50.41		1051.5	50.4		1051.5	50.47
	575	52.66	0.637514		575	52.98		571.98	51.89		571.98	51.98		571.98	52.07		1053.34	50.39		1053.34	50.45		1053.34	50.5
	576	52.41	1.20672		576	53.08		572.98	51.96		572.98	51.98		572.98	51.73		1055.17	50.36		1055.17	50.4		1055.17	50.45
	577	52.64	0.683051		577	52.92		573.98	51.78		573.98	51.9		573.98	51.96		1057.02	50.38		1057.02	50.37		1057.02	50.45
	578	52.59	0.796893		578	52.78		574.98	51.98		574.98	51.94		574.98	51.95		1058.86	50.4		1058.86	50.39		1058.86	50.48
	579	52.44	1.13842		579	52.9		575.98	51.54		575.98	52.04		575.98	51.94		1060.7	50.4		1060.7	50.45		1060.7	50.52
	580	52.59	0.796893		580	52.88		576.98	51.74		576.98	52.05		576.98	51.79		1062.55	50.4		1062.55	50.39		1062.55	50.46
	581	52.59	0.796893		581	53.05		577.98	51.72		577.98	52.12		577.98	51.89		1064.37	50.4		1064.37	50.42		1064.37	50.46
	582	52.52	0.956271		582	52.91		579	51.84		579	52.01		579	51.97		1066.22	50.39		1066.22	50.44		1066.22	50.5
	583	52.46	1.09288		583	53		579.98	51.81		579.98	52		579.98	52.04		1068.06	50.39		1068.06	50.42		1068.06	50.48
	584	52.51	0.97904		584	52.92		580.98	51.79		580.98	52.03		580.98	51.9		1069.91	50.35		1069.91	50.41		1069.91	50.53
	585	52.66	0.637514		585	52.84		581.98	51.92		581.98	52.01		581.98	51.98		1071.73	50.38		1071.73	50.42		1071.73	50.49
	586	52.5	1.00181		586	52.78		582.98	51.87		582.98	52.1		582.98	52.09		1073.58	50.39		1073.58	50.42		1073.58	50.5
	587	52.31	1.43441		587	53		583.98	51.83		583.98	52.06		583.98	52.05		1075.42	50.39		1075.42	50.4		1075.42	50.42
	588	52.41	1.20672		588	52.92		584.98	51.69		584.98	52.1		584.98	51.82		1077.27	50.36		1077.27	50.42		1077.27	50.47
	589	52.56	0.865198		589	52.97		585.98	51.75		585.98	52.15		585.98	51.98		1079.11	50.37		1079.11	50.38		1079.11	50.5
	590	52.43	1.16119		590	52.91		586.98	51.87		586.98	52.06		586.98	51.98		1080.94	50.34		1080.94	50.41		1080.94	50.46
	591	52.48	1.04734		591	52.78		587.98	51.8		587.98	52.17		587.98	52.07		1082.78	50.36		1082.78	50.39		1082.78	50.46
	592	52.66	0.637514		592	52.78		588.98	51.86		588.98	52.07		588.98	51.96		1084.62	50.39		1084.62	50.44		1084.62	50.46
	593	52.5	1.00181		593	52.86		589.98	51.84		589.98	52.01		589.98	51.9		1086.47	50.37		1086.47	50.43		1086.47	50.49
	594	52.39	1.25226		594	53.02		590.98	51.9		590.98	51.98		590.98	51.92		1088.31	50.38		1088.31	50.45		1088.31	50.46
	595	52.67	0.614746		595	52.93		591.98	51.72		591.98	52.01		591.98	51.94		1090.14	50.39		1090.14	50.46		1090.14	50.48
	596	52.54	0.910735		596	53.08		592.98	51.73		592.98	52.22		592.98	51.89		1091.98	50.37		1091.98	50.45		1091.98	50.47
	597	52.53	0.933503		597	52.87		593.98	51.99		593.98	52.21		593.98	52.28		1093.83	50.32		1093.83	50.43		1093.83	50.48
	598	52.62	0.728588		598	52.85		594.98	51.72		594.98	52.13		594.98	51.97		1095.66	50.4		1095.66	50.37		1095.66	50.5
	599	52.67	0.614746		599	53.03		595.98	51.84		595.98	52.12		595.98	51.82		1097.5	50.41		1097.5	50.43		1097.5	50.51
	600	52.69	0.569209		600	53.13		596.98	51.77		596.98	52.12		596.98	51.83		1099.34	50.37		1099.34	50.44		1099.34	50.47
	601	52.66	0.637514		601	52.95		597.98	51.79		597.98	52.09		597.98	52.01		1101.19	50.35		1101.19	50.42		1101.19	50.53
	602	52.42	1.18395		602	52.94		598.98	51.73		598.98	51.79		598.98	51.71		1103.03	50.38		1103.03	50.4		1103.03	50.46
	603	52.5	1.00181		603	53		599.98	51.86		599.98	52.15		599.98	52.13		1104.87	50.37		1104.87	50.45		1104.87	50.47
	604	52.55	0.887966		604	53.03		600.98	51.77		600.98	52.16		600.98	51.79		1106.7	50.38		1106.7	50.4		1106.7	50.53
	605	52.63	0.705819		605	52.81		601.98	52.04		601.98	52.07		601.98	51.83		1108.55	50.37		1108.55	50.43		1108.55	50.5
	606	52.4	1.22949		606	53.01		602.98	51.89		602.98	52.08		602.98	51.94		1110.39	50.38		1110.39	50.41		1110.39	50.47
	607	52.52	0.956271		607	52.99		603.98	51.82		603.98	52.12		603.98	51.92		1112.23	50.37		1112.23	50.4		1112.23	50.52
	608	52.63	0.705819		608	52.92		604.98	51.97		604.98	52.03		604.98	52.08		1114.08	50.39		1114.08	50.42		1114.08	50.52
	609	52.66	0.637514		609	53		605.98	51.95		605.98	52.17		605.98	51.93		1115.92	50.37		1115.92	50.4		1115.92	50.48
	610	52.57	0.842429		610	52.9		606.98	51.71		606.98	51.98		606.98	51.92		1117.75	50.4		1117.75	50.39		1117.75	50.49
	611	52.56	0.865198		611	52.92		607.98	51.99		607.98	52.07		607.98	51.85		1119.62	50.38		1119.62	50.4		1119.62	50.49
	612	52.52	0.956271		612	52.87		608.98	51.64		608.98	52.03		608.98	51.75		1121.45	50.35		1121.45	50.42		1121.45	50.49
	613	52.45	1.11565		613	53.11		609.98	51.73		609.98	52.16		609.98	51.9		1123.3	50.33		1123.3	50.38		1123.3	50.51
	614	52.58	0.819661		614	52.91		610.98	51.85		610.98	52.19		610.98	51.96		1125.14	50.39		1125.14	50.41		1125.14	50.44
	615	52.57	0.842429		615	53.1		611.98	51.75		611.98	52.03		611.98	52.04		1126.98	50.4		1126.98	50.43		1126.98	50.47
	616	52.55	0.887966		616	52.94		612.98	51.88		612.98	52.08		612.98	51.84		1128.81	50.36		1128.81	50.41		1128.81	50.51
	617	52.61	0.751356		617	53		613.98	51.87		613.98	52.09		613.98	51.97		1130.66	50.39		1130.66	50.43		1130.66	50.5
	618	52.56	0.865198		618	52.94		614.98	51.93		614.98	52.16		614.98	51.9		1132.5	50.36		1132.5	50.44		1132.5	50.47
	619	52.5	1.00181		619	53.03		615.98	51.67		615.98	52.15		615.98	51.86		1134.34	50.33		1134.34	50.43		1134.34	50.46
	620	52.57	0.842429		620	53		616.98	51.84		616.98	52.11		616.98	51.9		1136.19	50.37		1136.19	50.43		1136.19	50.48
	621	52.69	0.569209		621	52.88		617.98	51.7		617.98	52.09		617.98	51.98		1138.02	50.36		1138.02	50.39		1138.02	50.46
	622	52.66	0.637514		622	52.91		618.98	51.95		618.98	52.08		618.98	52.06		1139.86	50.4		1139.86	50.4		1139.86	50.48
	623	52.66	0.637514		623	52.94		619.98	51.87		619.98	51.85		619.98	51.89		1141.7	50.41		1141.7	50.37		1141.7	50.44
	624	52.61	0.751356		624	52.96		620.98	51.53		620.98	52.23		620.98	51.93		1143.55	50.36		1143.55	50.43		1143.55	50.49
	625	52.59	0.796893		625	53.07		621.98	51.75		621.98	52.2		621.98	52.08		1145.44	50.38		1145.44	50.42		1145.44	50.52
	626	52.74	0.455367		626	52.87		622.98	51.92		622.98	51.98		622.98	51.98		1147.28	50.37		1147.28	50.45		1147.28	50.48
	627	52.61	0.751356		627	52.94		623.98	51.81		623.98	52.26		623.98	52.06		1149.12	50.38		1149.12	50.39		1149.12	50.49
	628	52.56	0.865198		628	52.89		624.98	51.91		624.98	52.06		624.98	51.97		1150.97	50.4		1150.97	50.43		1150.97	50.5
	629	52.53	0.933503		629	53.06		625.98	52		625.98	52.14		625.98	52.03		1152.8	50.37		1152.8	50.44		1152.8	50.51
	630	52.63	0.705819		630	52.99		626.98	51.82		626.98	51.98		626.98	51.99		1154.64	50.4		1154.64	50.4		1154.64	50.48
	631	52.67	0.614746		631	52.91		627.98	51.65		627.98	52.05		627.98	51.85		1156.48	50.35		1156.48	50.37		1156.48	50.48
	632	52.55	0.887966		632	53.09		628.98	51.68		628.98	52.2		628.98	52.02		1158.31	50.37		1158.31	50.41		1158.31	50.46
	633	52.7	0.546441		633	53.02		629.98	51.89		629.98	52.16		629.98	51.96		1160.16	50.4		1160.16	50.43		1160.16	50.48
	634	52.58	0.819661		634	53.02		630.98	51.9		630.98	52.17		630.98	51.73		1162	50.39		1162	50.42		1162	50.43
	635	52.54	0.910735		635	52.99		631.98	51.79		631.98	52		631.98	51.94		1163.84	50.36		1163.84	50.41		1163.84	50.52
	636	52.59	0.796893		636	52.88		632.98	51.61		632.98	52.14		632.98	51.86		1165.67	50.38		1165.67	50.4		1165.67	50.47
	637	52.48	1.04734		637	52.95		633.98	51.72		633.98	52.1		633.98	51.94		1167.52	50.37		1167.52	50.42		1167.52	50.46
	638	52.66	0.637514		638	53		634.98	51.78		634.98	51.95		634.98	52.02		1169.36	50.36		1169.36	50.4		1169.36	50.46
	639	52.45	1.11565		639	53.06		635.98	51.92		635.98	52.2		635.98	51.72		1171.2	50.32		1171.2	50.42		1171.2	50.51
	640	52.56	0.865198		640	52.74		636.98	51.92		636.98	52		636.98	52		1173.03	50.39		1173.03	50.38		1173.03	50.47
	641	52.45	1.11565		641	52.91		637.98	51.92		637.98	52.22		637.98	51.96		1174.87	50.4		1174.87	50.44		1174.87	50.46
	642	52.66	0.637514		642	52.8		638.98	51.7		638.98	52.04		638.98	52		1176.72	50.38		1176.72	50.42		1176.72	50.49
	643	52.6	0.774124		643	52.76		639.98	51.9		639.98	52.18		639.98	51.82		1178.56	50.36		1178.56	50.39		1178.56	50.46
	644	52.62	0.728588		644	52.97		640.98	51.81		640.98	52.14		640.98	51.96		1180.39	50.36		1180.39	50.38		1180.39	50.44
	645	52.45	1.11565		645	53		641.98	51.78		641.98	52.22		641.98	52.04		1182.23	50.37		1182.23	50.41		1182.23	50.47
	646	52.55	0.887966		646	52.9		642.98	51.73		642.98	52.05		642.98	51.91		1184.08	50.37		1184.08	50.42		1184.08	50.45
	647	52.36	1.32057		647	52.95		643.98	51.83		643.98	52.3		643.98	52.05		1185.91	50.37		1185.91	50.42		1185.91	50.48
	648	52.58	0.819661		648	52.92		644.98	51.98		644.98	51.95		644.98	52.09		1187.75	50.41		1187.75	50.4		1187.75	50.46
	649	52.64	0.683051		649	53.04		645.98	52.07		645.98	51.99		645.98	51.98		1189.59	50.41		1189.59	50.4		1189.59	50.44
	650	52.56	0.865198		650	52.8		646.98	51.9		646.98	52.2		646.98	52.04		1191.44	50.35		1191.44	50.39		1191.44	50.49
	651	52.54	0.910735		651	53		647.98	51.87		647.98	52.08		647.98	51.95		1193.27	50.35		1193.27	50.41		1193.27	50.46
	652	52.64	0.683051		652	53.05		648.98	51.85		648.98	52.2		648.98	51.9		1195.12	50.39		1195.12	50.45		1195.12	50.43
	653	52.44	1.13842		653	53.08		649.98	51.75		649.98	52.07		649.98	51.92		1196.97	50.36		1196.97	50.42		1196.97	50.48
	654	52.57	0.842429		654	53.06		650.98	51.81		650.98	52.12		650.98	51.89		1198.81	50.36		1198.81	50.4		1198.81	50.45
	655	52.44	1.13842		655	52.95		651.98	51.86		651.98	52.23		651.98	51.83		1200.66	50.34		1200.66	50.41		1200.66	50.49
	656	52.65	0.660283		656	52.72		652.98	52.01		652.98	51.99		652.98	51.89		1202.5	50.38		1202.5	50.37		1202.5	50.46
	657	52.78	0.364294		657	53.17		653.98	52.02		653.98	51.93		653.98	52		1204.33	50.35		1204.33	50.41		1204.33	50.43
	658	52.66	0.637514		658	52.94		654.98	51.83		654.98	52.17		654.98	52.08		1206.17	50.37		1206.17	50.39		1206.17	50.5
	659	52.67	0.614746		659	52.93		655.98	51.85		655.98	52.24		655.98	51.98		1208.02	50.39		1208.02	50.4		1208.02	50.45
	660	52.53	0.933503		660	52.8		656.98	51.86		656.98	52.12		656.98	51.92		1209.86	50.36		1209.86	50.38		1209.86	50.49
	661	52.56	0.865198		661	52.76		657.98	51.86		657.98	52.22		657.98	51.88		1211.69	50.36		1211.69	50.4		1211.69	50.47
	662	52.43	1.16119		662	52.99		658.98	51.57		658.98	52.12		658.98	51.98		1213.53	50.38		1213.53	50.41		1213.53	50.45
	663	52.42	1.18395		663	53		659.98	51.79		659.98	51.99		659.98	51.96		1215.37	50.32		1215.37	50.41		1215.37	50.47
	664	52.59	0.796893		664	52.78		660.98	51.78		660.98	52.15		660.98	51.97		1217.2	50.33		1217.2	50.4		1217.2	50.47
	665	52.81	0.295989		665	52.95		661.98	51.98		661.98	52.26		661.98	51.91		1219.05	50.37		1219.05	50.41		1219.05	50.47
	666	52.62	0.728588		666	53.04		662.98	51.66		662.98	51.98		662.98	52.09		1220.89	50.38		1220.89	50.41		1220.89	50.44
	667	52.75	0.432599		667	52.92		663.98	51.77		663.98	52.01		663.98	51.91		1222.73	50.38		1222.73	50.38		1222.73	50.49
	668	52.59	0.796893		668	52.87		664.98	51.8		664.98	52.14		664.98	51.86		1224.58	50.34		1224.58	50.38		1224.58	50.45
	669	52.55	0.887966		669	53.06		665.98	51.84		665.98	52.11		665.98	51.96		1226.42	50.38		1226.42	50.43		1226.42	50.45
	670	52.53	0.933503		670	52.92		666.98	51.86		666.98	52.1		666.98	51.92		1228.27	50.39		1228.27	50.36		1228.27	50.48
	671	52.69	0.569209		671	52.89		667.98	51.9		667.98	52.09		667.98	52.05		1230.09	50.38		1230.09	50.39		1230.09	50.47
	672	52.6	0.774124		672	52.97		668.98	51.76		668.98	52.21		668.98	52.02		1231.94	50.32		1231.94	50.41		1231.94	50.46
	673	52.74	0.455367		673	52.76		669.98	51.87		669.98	52.19		669.98	52.09		1233.78	50.39		1233.78	50.4		1233.78	50.45
	674	52.69	0.569209		674	52.96		670.98	51.84		670.98	52.09		670.98	51.84		1235.62	50.33		1235.62	50.41		1235.62	50.45
	675	52.59	0.796893		675	52.91		671.98	51.78		671.98	52.06		671.98	52.06		1237.45	50.37		1237.45	50.42		1237.45	50.45
	676	52.52	0.956271		676	53.03		672.98	51.89		672.98	52.14		672.98	52.05		1239.3	50.39		1239.3	50.36		1239.3	50.49
	677	52.63	0.705819		677	52.99		673.98	51.51		673.98	51.88		673.98	52.08		1241.14	50.39		1241.14	50.42		1241.14	50.48
	678	52.72	0.500904		678	52.95		674.98	51.78		674.98	52.34		674.98	51.91		1243	50.38		1243	50.41		1243	50.49
	679	52.75	0.432599		679	52.83		675.98	51.93		675.98	52.03		675.98	51.93		1244.83	50.4		1244.83	50.43		1244.83	50.48
	680	52.58	0.819661		680	52.99		676.98	51.87		676.98	52.06		676.98	51.8		1246.67	50.38		1246.67	50.38		1246.67	50.44
	681	52.61	0.751356		681	52.68		677.98	51.72		677.98	52.01		677.98	52.13		1248.52	50.37		1248.52	50.37		1248.52	50.44
	682	52.59	0.796893		682	53.15		678.98	51.76		678.98	52.05		678.98	51.83		1250.36	50.36		1250.36	50.41		1250.36	50.47
	683	52.61	0.751356		683	52.88		679.98	51.87		679.98	52.09		679.98	52.04		1252.2	50.38		1252.2	50.39		1252.2	50.48
	684	52.62	0.728588		684	52.81		680.98	51.85		680.98	52.25		680.98	52.1		1254.03	50.37		1254.03	50.41		1254.03	50.45
	685	52.55	0.887966		685	52.83		681.98	51.85		681.98	52.1		681.98	52.16		1255.87	50.37		1255.87	50.39		1255.87	50.45
	686	52.42	1.18395		686	52.93		682.98	51.64		682.98	52.09		682.98	51.9		1257.72	50.36		1257.72	50.39		1257.72	50.43
	687	52.71	0.523672		687	52.79		683.98	51.78		683.98	52.25		683.98	52		1259.56	50.36		1259.56	50.36		1259.56	50.45
	688	52.57	0.842429		688	53		684.98	51.75		684.98	52.12		684.98	51.99		1261.39	50.37		1261.39	50.42		1261.39	50.44
	689	52.41	1.20672		689	52.95		685.98	51.76		685.98	51.99		685.98	52.08		1263.23	50.37		1263.23	50.37		1263.23	50.46
	690	52.71	0.523672		690	52.96		686.98	51.73		686.98	51.93		686.98	51.88		1265.09	50.38		1265.09	50.38		1265.09	50.46
	691	52.64	0.683051		691	52.99		687.98	51.85		687.98	51.99		687.98	51.86		1266.94	50.4		1266.94	50.4		1266.94	50.41
	692	52.57	0.842429		692	53.1		688.98	51.78		688.98	52.2		688.98	51.94		1268.78	50.37		1268.78	50.42		1268.78	50.42
	693	52.73	0.478136		693	52.84		689.98	52.01		689.98	52.21		689.98	51.9		1270.61	50.35		1270.61	50.41		1270.61	50.47
	694	52.76	0.409831		694	52.91		690.98	51.86		690.98	52.01		690.98	51.73		1272.45	50.38		1272.45	50.43		1272.45	50.47
	695	52.54	0.910735		695	52.75		691.98	51.73		691.98	51.99		691.98	51.86		1274.3	50.38		1274.3	50.4		1274.3	50.51
	696	52.58	0.819661		696	53.02		692.98	51.89		692.98	52		692.98	52.01		1276.14	50.37		1276.14	50.41		1276.14	50.43
	697	52.58	0.819661		697	53.11		693.98	51.98		693.98	52.11		693.98	52.09		1277.97	50.32		1277.97	50.41		1277.97	50.47
	698	52.57	0.842429		698	52.94		694.98	51.79		694.98	52.01		694.98	51.93		1279.81	50.36		1279.81	50.38		1279.81	50.5
	699	52.72	0.500904		699	52.82		695.98	51.83		695.98	52.09		695.98	52		1281.67	50.35		1281.67	50.39		1281.67	50.47
	700	52.6	0.774124		700	52.91		696.98	52.08		696.98	52.28		696.98	52.26		1283.52	50.37		1283.52	50.41		1283.52	50.48
	701	52.67	0.614746		701	53.02		697.98	51.88		697.98	51.96		697.98	51.95		1285.36	50.38		1285.36	50.41		1285.36	50.46
	702	52.7	0.546441		702	53.06		698.98	51.83		698.98	52.16		698.98	51.92		1287.19	50.35		1287.19	50.34		1287.19	50.42
	703	52.64	0.683051		703	53.09		699.98	51.78		699.98	52.12		699.98	52.05		1289.03	50.35		1289.03	50.38		1289.03	50.43
	704	52.77	0.387062		704	52.88		700.98	51.79		700.98	52.16		700.98	51.92		1290.87	50.36		1290.87	50.41		1290.87	50.47
	705	52.66	0.637514		705	52.95		701.98	51.83		701.98	52.12		701.98	52.05		1292.72	50.37		1292.72	50.39		1292.72	50.47
	706	52.75	0.432599		706	53.11		702.98	51.65		702.98	52.21		702.98	51.92		1294.55	50.36		1294.55	50.42		1294.55	50.41
	707	52.77	0.387062		707	52.82		703.98	51.86		703.98	52.33		703.98	51.87		1296.39	50.38		1296.39	50.38		1296.39	50.43
	708	52.66	0.637514		708	53.05		704.98	51.9		704.98	52.15		704.98	51.78		1298.23	50.39		1298.23	50.35		1298.23	50.46
	709	52.6	0.774124		709	52.88		705.98	51.73		705.98	51.97		705.98	52.04		1300.06	50.4		1300.06	50.36		1300.06	50.44
	710	52.56	0.865198		710	53		706.98	51.84		706.98	52.08		706.98	52.01		1301.91	50.41		1301.91	50.36		1301.91	50.45
	711	52.6	0.774124		711	53.08		707.98	51.87		707.98	52.19		707.98	52.01		1303.75	50.33		1303.75	50.39		1303.75	50.5
	712	52.42	1.18395		712	52.99		708.98	51.8		708.98	52.05		708.98	52.01		1305.59	50.36		1305.59	50.38		1305.59	50.45
	713	52.56	0.865198		713	52.82		709.98	51.79		709.98	52.02		709.98	51.85		1307.44	50.34		1307.44	50.41		1307.44	50.45
	714	52.59	0.796893		714	52.91		710.98	51.64		710.98	52.13		710.98	52.2		1309.27	50.35		1309.27	50.4		1309.27	50.44
	715	52.63	0.705819		715	53.06		711.98	51.8		711.98	52.1		711.98	51.97		1311.11	50.36		1311.11	50.38		1311.11	50.45
	716	52.37	1.2978		716	52.88		712.98	51.79		712.98	52.08		712.98	52.11		1312.95	50.36		1312.95	50.38		1312.95	50.44
	717	52.42	1.18395		717	52.94		713.98	51.77		713.98	52.23		713.98	51.98		1314.8	50.39		1314.8	50.38		1314.8	50.42
	718	52.61	0.751356		718	53.03		714.98	51.86		714.98	51.95		714.98	51.79		1316.64	50.4		1316.64	50.39		1316.64	50.41
	719	52.4	1.22949		719	53.01		715.98	51.9		715.98	52.26		715.98	51.98		1318.47	50.4		1318.47	50.37		1318.47	50.44
	720	52.64	0.683051		720	53		716.98	51.75		716.98	52.12		716.98	52.11		1320.31	50.38		1320.31	50.38		1320.31	50.44
	721	52.54	0.910735		721	52.65		717.98	51.79		717.98	52.26		717.98	52.03		1322.16	50.37		1322.16	50.39		1322.16	50.43
	722	52.64	0.683051		722	53.04		718.98	51.74		718.98	52.08		718.98	52.03		1324	50.36		1324	50.36		1324	50.44
	723	52.75	0.432599		723	53.05		719.98	51.9		719.98	52.12		719.98	51.97		1325.84	50.31		1325.84	50.38		1325.84	50.41
	724	52.57	0.842429		724	52.89		720.98	51.86		720.98	51.97		720.98	52.03		1327.69	50.34		1327.69	50.4		1327.69	50.45
	725	52.44	1.13842		725	52.88		721.98	51.89		721.98	52.23		721.98	51.95		1329.56	50.35		1329.56	50.37		1329.56	50.43
	726	52.61	0.751356		726	53.09		722.98	51.86		722.98	52.12		722.98	52.03		1331.41	50.36		1331.41	50.4		1331.41	50.45
	727	52.3	1.45718		727	52.84		723.98	51.76		723.98	52.25		723.98	52.03		1333.25	50.36		1333.25	50.41		1333.25	50.46
	728	52.63	0.705819		728	52.91		724.98	51.87		724.98	52.09		724.98	51.89		1335.11	50.38		1335.11	50.34		1335.11	50.46
	729	52.67	0.614746		729	52.94		725.98	51.81		725.98	52.03		725.98	52		1336.94	50.35		1336.94	50.4		1336.94	50.45
	730	52.54	0.910735		730	53		726.98	51.69		726.98	52.03		726.98	52.19		1338.78	50.34		1338.78	50.36		1338.78	50.45
	731	52.74	0.455367		731	53.03		727.98	51.79		727.98	51.94		727.98	52.08		1340.62	50.34		1340.62	50.36		1340.62	50.39
	732	52.59	0.796893		732	52.83		728.98	51.81		728.98	52.23		728.98	51.92		1342.47	50.42		1342.47	50.34		1342.47	50.45
	733	52.66	0.637514		733	52.93		729.98	51.8		729.98	52.27		729.98	52		1344.31	50.33		1344.31	50.39		1344.31	50.45
	734	52.64	0.683051		734	53.06		730.98	51.9		730.98	52.2		730.98	52.03		1346.16	50.35		1346.16	50.37		1346.16	50.41
	735	52.65	0.660283		735	53.1		731.98	51.81		731.98	52.26		731.98	52.04		1348	50.37		1348	50.36		1348	50.45
	736	52.65	0.660283		736	53		732.98	51.84		732.98	52.14		732.98	52.05		1349.84	50.35		1349.84	50.34		1349.84	50.45
	737	52.58	0.819661		737	52.91		733.98	51.93		733.98	52.08		733.98	52.14		1351.67	50.33		1351.67	50.36		1351.67	50.42
	738	52.49	1.02458		738	52.97		734.98	51.9		734.98	52.21		734.98	51.86		1353.52	50.32		1353.52	50.37		1353.52	50.41
	739	52.74	0.455367		739	53.05		735.98	51.77		735.98	52.03		735.98	52.11		1355.36	50.37		1355.36	50.4		1355.36	50.41
	740	52.64	0.683051		740	52.92		736.98	51.76		736.98	52.16		736.98	52.11		1357.2	50.32		1357.2	50.38		1357.2	50.46
	741	52.57	0.842429		741	52.94		737.98	51.88		737.98	52.19		737.98	51.93		1359.03	50.35		1359.03	50.34		1359.03	50.42
	742	52.51	0.97904		742	53.05		738.98	51.65		738.98	52.05		738.98	51.98		1360.87	50.31		1360.87	50.35		1360.87	50.42
	743	52.46	1.09288		743	52.94		739.98	51.8		739.98	52.17		739.98	51.94		1362.72	50.36		1362.72	50.33		1362.72	50.47
	744	52.82	0.27322		744	52.97		740.98	51.83		740.98	51.86		740.98	51.81		1364.56	50.33		1364.56	50.34		1364.56	50.39
	745	52.53	0.933503		745	53.03		741.98	51.81		741.98	52.11		741.98	51.92		1366.41	50.33		1366.41	50.38		1366.41	50.44
	746	52.61	0.751356		746	53.06		742.98	51.72		742.98	52.07		742.98	51.89		1368.23	50.35		1368.23	50.37		1368.23	50.46
	747	52.46	1.09288		747	52.9		743.98	51.81		743.98	52.12		743.98	52.03		1370.08	50.36		1370.08	50.43		1370.08	50.41
	748	52.74	0.455367		748	52.99		744.98	51.74		744.98	52.14		744.98	52.08		1371.92	50.4		1371.92	50.37		1371.92	50.44
	749	52.58	0.819661		749	52.93		745.98	51.84		745.98	52.06		745.98	51.92		1373.77	50.34		1373.77	50.39		1373.77	50.39
	750	52.63	0.705819		750	52.95		746.98	51.81		746.98	52.01		746.98	51.9		1375.59	50.35		1375.59	50.37		1375.59	50.43
	751	52.48	1.04734		751	53.02		747.98	51.92		747.98	52.07		747.98	51.97		1377.44	50.34		1377.44	50.35		1377.44	50.42
	752	52.51	0.97904		752	52.94		748.98	51.78		748.98	51.98		748.98	51.98		1379.28	50.36		1379.28	50.38		1379.28	50.4
	753	52.77	0.387062		753	52.94		749.98	51.93		749.98	52.08		749.98	51.87		1381.12	50.29		1381.12	50.39		1381.12	50.44
	754	52.59	0.796893		754	52.86		750.98	51.67		750.98	52.14		750.98	52.05		1382.95	50.36		1382.95	50.38		1382.95	50.44
	755	52.62	0.728588		755	52.89		751.98	51.95		751.98	52.04		751.98	52		1384.8	50.38		1384.8	50.38		1384.8	50.46
	756	52.64	0.683051		756	52.78		752.98	51.94		752.98	52.12		752.98	52.09		1386.64	50.36		1386.64	50.36		1386.64	50.45
	757	52.67	0.614746		757	52.85		753.98	51.75		753.98	52.02		753.98	51.9		1388.47	50.36		1388.47	50.37		1388.47	50.47
	758	52.62	0.728588		758	53.09		754.98	51.83		754.98	52.18		754.98	51.92		1390.31	50.35		1390.31	50.39		1390.31	50.43
	759	52.59	0.796893		759	53.05		755.98	51.91		755.98	51.85		755.98	52.08		1392.16	50.36		1392.16	50.39		1392.16	50.41
	760	52.61	0.751356		760	52.97		756.98	51.81		756.98	52.16		756.98	52.18		1394	50.35		1394	50.39		1394	50.41
	761	52.63	0.705819		761	52.86		757.98	51.79		757.98	52.16		757.98	51.89		1395.84	50.37		1395.84	50.36		1395.84	50.42
	762	52.6	0.774124		762	53.03		758.98	52.06		758.98	52.2		758.98	52.16		1397.67	50.34		1397.67	50.33		1397.67	50.4
	763	52.53	0.933503		763	52.91		759.98	51.71		759.98	52.17		759.98	51.9		1399.52	50.32		1399.52	50.33		1399.52	50.44
	764	52.78	0.364294		764	52.92		760.98	51.94		760.98	52.09		760.98	51.91		1401.36	50.3		1401.36	50.36		1401.36	50.44
	765	52.47	1.07011		765	52.99		761.98	51.83		761.98	52.05		761.98	52.05		1403.2	50.32		1403.2	50.37		1403.2	50.46
	766	52.59	0.796893		766	53.02		762.98	51.83		762.98	51.96		762.98	52.01		1405.05	50.33		1405.05	50.37		1405.05	50.42
	767	52.5	1.00181		767	52.91		763.98	51.8		763.98	52.11		763.98	52.24		1406.89	50.35		1406.89	50.31		1406.89	50.47
	768	52.62	0.728588		768	52.98		764.98	51.77		764.98	52.22		764.98	51.93		1408.73	50.34		1408.73	50.38		1408.73	50.45
	769	52.67	0.614746		769	52.86		765.98	52.05		765.98	52.2		765.98	51.98		1410.58	50.35		1410.58	50.35		1410.58	50.41
	770	52.47	1.07011		770	53.07		766.98	51.72		766.98	52.14		766.98	52.03		1412.41	50.34		1412.41	50.39		1412.41	50.45
	771	52.56	0.865198		771	52.8		767.98	51.97		767.98	52.17		767.98	52.05		1414.25	50.3		1414.25	50.35		1414.25	50.39
	772	52.54	0.910735		772	52.78		768.98	51.87		768.98	52.01		768.98	51.94		1416.09	50.39		1416.09	50.36		1416.09	50.39
	773	52.69	0.569209		773	52.8		769.98	51.82		769.98	52.09		769.98	51.94		1417.92	50.31		1417.92	50.34		1417.92	50.44
	774.02	52.72	0.500904		774.02	53.03		770.98	51.86		770.98	52.05		770.98	52.15		1419.77	50.33		1419.77	50.35		1419.77	50.42
	775	52.5	1.00181		775	53.02		771.98	51.83		771.98	52.02		771.98	51.79		1421.61	50.33		1421.61	50.35		1421.61	50.38
	776	52.58	0.819661		776	52.96		772.98	51.93		772.98	52.09		772.98	51.97		1423.45	50.33		1423.45	50.34		1423.45	50.44
	777	52.78	0.364294		777	52.82		773.98	51.83		773.98	52.08		773.98	51.99		1425.28	50.33		1425.28	50.34		1425.28	50.41
	778	52.59	0.796893		778	52.78		774.98	51.76		774.98	52.11		774.98	52.05		1427.12	50.36		1427.12	50.34		1427.12	50.39
	779	52.37	1.2978		779	53.03		775.98	51.9		775.98	52		775.98	51.87		1428.97	50.32		1428.97	50.35		1428.97	50.42
	780	52.53	0.933503		780	52.7		776.98	51.8		776.98	52.1		776.98	52.13		1430.81	50.32		1430.81	50.35		1430.81	50.45
	781	52.7	0.546441		781	52.91		777.98	51.87		777.98	52.11		777.98	51.89		1432.64	50.34		1432.64	50.37		1432.64	50.42
	782	52.69	0.569209		782	52.97		778.98	51.9		778.98	52.08		778.98	52.08		1434.48	50.34		1434.48	50.4		1434.48	50.42
	783	52.56	0.865198		783	52.91		779.98	51.7		779.98	51.94		779.98	51.95		1436.36	50.36		1436.36	50.37		1436.36	50.4
	784	52.5	1.00181		784	52.83		780.98	51.81		780.98	52.26		780.98	52.06		1438.2	50.33		1438.2	50.34		1438.2	50.44
	785	52.62	0.728588		785	52.81		781.98	51.76		781.98	52.13		781.98	51.98		1440.03	50.32		1440.03	50.35		1440.03	50.41
	786	52.72	0.500904		786	52.94		782.98	51.87		782.98	52.22		782.98	51.95		1441.87	50.33		1441.87	50.35		1441.87	50.4
	787	52.68	0.591977		787	52.92		783.98	51.81		783.98	52.13		783.98	52.03		1443.72	50.33		1443.72	50.33		1443.72	50.43
	788	52.64	0.683051		788	52.86		784.98	51.92		784.98	52.05		784.98	51.94		1445.58	50.36		1445.58	50.31		1445.58	50.44
	789	52.61	0.751356		789	53.01		785.98	51.78		785.98	52.09		785.98	52.05		1447.42	50.32		1447.42	50.38		1447.42	50.43
	790	52.53	0.933503		790	52.98		786.98	51.78		786.98	52.1		786.98	52.04		1449.25	50.33		1449.25	50.37		1449.25	50.42
	791	52.56	0.865198		791	52.87		787.98	51.67		787.98	52.24		787.98	51.89		1451.09	50.35		1451.09	50.31		1451.09	50.39
	792	52.8	0.318757		792	52.97		788.98	51.92		788.98	52.06		788.98	51.98		1452.92	50.37		1452.92	50.32		1452.92	50.39
	793	52.45	1.11565		793	53.04		789.98	51.94		789.98	52.14		789.98	51.94		1454.77	50.3		1454.77	50.35		1454.77	50.43
	794	52.64	0.683051		794	52.95		790.98	51.89		790.98	52.12		790.98	51.97		1456.61	50.34		1456.61	50.34		1456.61	50.44
	795	52.56	0.865198		795	52.91		791.98	51.99		791.98	52.11		791.98	52.03		1458.45	50.35		1458.45	50.38		1458.45	50.42
	796	52.55	0.887966		796	52.96		792.98	51.81		792.98	52.09		792.98	52.14		1460.28	50.36		1460.28	50.32		1460.28	50.42
	797	52.59	0.796893		797	53.11		793.98	51.92		793.98	51.95		793.98	51.99		1462.12	50.32		1462.12	50.33		1462.12	50.4
	798	52.74	0.455367		798	52.87		794.98	52.11		794.98	52.03		794.98	51.98		1463.97	50.34		1463.97	50.38		1463.97	50.45
	799	52.67	0.614746		799	52.84		795.98	51.87		795.98	52.11		795.98	52		1465.8	50.34		1465.8	50.35		1465.8	50.44
	800	52.63	0.705819		800	52.87		796.98	51.76		796.98	52.01		796.98	52.03		1467.64	50.38		1467.64	50.36		1467.64	50.41
	801	52.67	0.614746		801	52.75		797.98	51.81		797.98	52.08		797.98	51.93		1469.48	50.35		1469.48	50.34		1469.48	50.44
	802	52.68	0.591977		802	53		798.98	51.65		798.98	52.17		798.98	51.98		1471.33	50.34		1471.33	50.37		1471.33	50.43
	803	52.67	0.614746		803	52.66		799.98	51.87		799.98	52.15		799.98	52.22		1473.17	50.36		1473.17	50.34		1473.17	50.38
	804	52.51	0.97904		804	52.82		800.98	51.75		800.98	52.2		800.98	52.04		1475	50.3		1475	50.36		1475	50.42
	805	52.48	1.04734		805	52.95		801.98	51.81		801.98	52.06		801.98	51.95		1476.84	50.34		1476.84	50.38		1476.84	50.4
	806	52.74	0.455367		806	52.97		802.98	51.86		802.98	52.14		802.98	51.95		1478.69	50.34		1478.69	50.33		1478.69	50.43
	807	52.66	0.637514		807	52.97		803.98	51.87		803.98	52.14		803.98	51.98		1480.53	50.33		1480.53	50.35		1480.53	50.39
	808	52.77	0.387062		808	52.98		804.98	51.85		804.98	52.02		804.98	51.78		1482.36	50.34		1482.36	50.36		1482.36	50.4
	809	52.58	0.819661		809	53.01		805.98	51.92		805.98	51.9		805.98	51.99		1484.2	50.36		1484.2	50.39		1484.2	50.42
	810	52.59	0.796893		810	53.11		806.98	51.79		806.98	52.15		806.98	52.05		1486.05	50.31		1486.05	50.37		1486.05	50.44
	811	52.66	0.637514		811	53.01		807.98	51.92		807.98	52.24		807.98	52.01		1487.89	50.36		1487.89	50.37		1487.89	50.44
	812	52.65	0.660283		812	53.02		808.98	51.68		808.98	52.03		808.98	52.06		1489.73	50.29		1489.73	50.37		1489.73	50.39
	813	52.63	0.705819		813	52.97		809.98	51.76		809.98	52.05		809.98	52.03		1491.56	50.32		1491.56	50.35		1491.56	50.4
	814	52.51	0.97904		814	53.08		810.98	51.87		810.98	52.16		810.98	51.98		1493.41	50.32		1493.41	50.37		1493.41	50.4
	815	52.69	0.569209		815	53.03		811.98	51.77		811.98	52.04		811.98	52.05		1495.25	50.33		1495.25	50.35		1495.25	50.4
	816	52.62	0.728588		816	52.95		812.98	51.65		812.98	52.17		812.98	52.21		1497.09	50.35		1497.09	50.34		1497.09	50.37
	817	52.54	0.910735		817	52.85		813.98	51.87		813.98	52.3		813.98	52.11		1498.94	50.35		1498.94	50.38		1498.94	50.39
	818	52.81	0.295989		818	53.01		814.98	51.81		814.98	52.11		814.98	52.16		1500.77	50.4		1500.77	50.34		1500.77	50.39
	819	52.65	0.660283		819	53.11		815.98	51.81		815.98	52.02		815.98	51.97		1502.61	50.3		1502.61	50.36		1502.61	50.41
	820	52.61	0.751356		820	53.05		816.98	51.81		816.98	52.09		816.98	51.95		1504.45	50.36		1504.45	50.34		1504.45	50.38
	821	52.57	0.842429		821	52.92		817.98	51.7		817.98	52.16		817.98	52.08		1506.3	50.3		1506.3	50.35		1506.3	50.44
	822	52.55	0.887966		822	52.9		818.98	51.86		818.98	52.05		818.98	52.03		1508.14	50.33		1508.14	50.33		1508.14	50.41
	823	52.72	0.500904		823	52.87		819.98	51.78		819.98	52.11		819.98	52.06		1509.98	50.34		1509.98	50.35		1509.98	50.4
	824	52.84	0.227684		824	53.07		820.98	51.76		820.98	52.03		820.98	51.98		1511.81	50.38		1511.81	50.33		1511.81	50.4
	825	52.77	0.387062		825	52.94		821.98	51.71		821.98	52.09		821.98	52.23		1513.7	50.33		1513.7	50.35		1513.7	50.42
	826	52.69	0.569209		826	52.96		822.98	51.72		822.98	52.05		822.98	51.97		1515.56	50.32		1515.56	50.32		1515.56	50.39
	827	52.4	1.22949		827	52.77		823.98	51.68		823.98	52.22		823.98	52.05		1517.41	50.33		1517.41	50.33		1517.41	50.43
	828	52.7	0.546441		828	52.79		824.98	51.73		824.98	52.2		824.98	52.09		1519.23	50.37		1519.23	50.36		1519.23	50.43
	829	52.7	0.546441		829	52.9		825.98	51.67		825.98	52.22		825.98	51.89		1521.08	50.31		1521.08	50.32		1521.08	50.39
	830	52.5	1.00181		830	53.02		826.98	51.75		826.98	52.22		826.98	52.25		1522.92	50.37		1522.92	50.32		1522.92	50.42
	831	52.72	0.500904		831	52.91		828	51.76		828	52.21		828	52.14		1524.77	50.37		1524.77	50.34		1524.77	50.42
	832	52.36	1.32057		832	53.08		828.98	51.81		828.98	52.07		828.98	52.1		1526.61	50.34		1526.61	50.36		1526.61	50.39
	833	52.6	0.774124		833	52.92		829.98	51.62		829.98	52.2		829.98	51.89		1528.44	50.31		1528.44	50.33		1528.44	50.43
	834	52.58	0.819661		834	53.02		830.98	51.65		830.98	52.06		830.98	51.96		1530.28	50.31		1530.28	50.35		1530.28	50.39
	835	52.65	0.660283		835	52.97		831.98	51.76		831.98	52.11		831.98	52.11		1532.12	50.31		1532.12	50.35		1532.12	50.39
	836	52.8	0.318757		836	52.92		832.98	51.73		832.98	52.17		832.98	52.04		1533.97	50.36		1533.97	50.36		1533.97	50.43
	837	52.52	0.956271		837	52.91		833.98	51.86		833.98	52.23		833.98	52.04		1535.8	50.33		1535.8	50.34		1535.8	50.42
	838	52.62	0.728588		838	52.91		834.98	51.79		834.98	52		834.98	52.09		1537.64	50.33		1537.64	50.36		1537.64	50.41
	839	52.56	0.865198		839	53.04		835.98	51.67		835.98	52.26		835.98	52.1		1539.48	50.31		1539.48	50.34		1539.48	50.4
	840	52.67	0.614746		840	52.89		836.98	51.94		836.98	52.06		836.98	52.1		1541.33	50.33		1541.33	50.35		1541.33	50.41
	841	52.62	0.728588		841	53.03		837.98	51.72		837.98	52.16		837.98	52.14		1543.19	50.36		1543.19	50.32		1543.19	50.39
	842	52.44	1.13842		842	52.99		838.98	51.78		838.98	52.03		838.98	52.14		1545.05	50.35		1545.05	50.34		1545.05	50.41
	843	52.6	0.774124		843	53.05		839.98	51.77		839.98	52.14		839.98	52.05		1546.89	50.32		1546.89	50.33		1546.89	50.42
	844	52.5	1.00181		844	53.04		840.98	51.92		840.98	52.09		840.98	52		1548.75	50.35		1548.75	50.34		1548.75	50.39
	845	52.44	1.13842		845	52.88		841.98	51.79		841.98	52.37		841.98	52.09		1550.59	50.34		1550.59	50.33		1550.59	50.37
	846	52.62	0.728588		846	53.04		842.98	51.65		842.98	52.09		842.98	52.03		1552.42	50.34		1552.42	50.31		1552.42	50.41
	847	52.69	0.569209		847	53.1		843.98	51.85		843.98	52.14		843.98	51.96		1554.27	50.31		1554.27	50.31		1554.27	50.42
	848	52.58	0.819661		848	53.08		844.98	51.82		844.98	52.2		844.98	52.09		1556.11	50.34		1556.11	50.29		1556.11	50.38
	849	52.66	0.637514		849	52.94		845.98	51.83		845.98	52.19		845.98	52.14		1557.95	50.29		1557.95	50.35		1557.95	50.39
	850	52.59	0.796893		850	53.02		846.98	51.75		846.98	52.04		846.98	52.05		1559.78	50.31		1559.78	50.3		1559.78	50.42
	851	52.63	0.705819		851	52.67		847.98	51.92		847.98	52.1		847.98	52		1561.62	50.29		1561.62	50.37		1561.62	50.42
	852	52.75	0.432599		852	52.89		848.98	51.94		848.98	52.15		848.98	51.79		1563.47	50.33		1563.47	50.35		1563.47	50.41
	853	52.6	0.774124		853	52.89		849.98	51.78		849.98	52.02		849.98	51.9		1565.31	50.29		1565.31	50.35		1565.31	50.4
	854	52.66	0.637514		854	52.88		850.98	51.65		850.98	52.06		850.98	52.2		1567.14	50.34		1567.14	50.33		1567.14	50.38
	855	52.35	1.34333		855	53.02		851.98	51.81		851.98	52.14		851.98	51.94		1568.98	50.32		1568.98	50.34		1568.98	50.41
	856	52.59	0.796893		856	52.91		852.98	51.61		852.98	52.09		852.98	52.07		1570.83	50.33		1570.83	50.33		1570.83	50.4
	857	52.58	0.819661		857	53.14		853.98	51.69		853.98	52.18		853.98	51.98		1572.69	50.34		1572.69	50.31		1572.69	50.45
	858	52.72	0.500904		858	52.77		854.98	51.74		854.98	52.16		854.98	52.06		1574.53	50.32		1574.53	50.32		1574.53	50.37
	859	52.75	0.432599		859	52.92		855.98	51.78		855.98	52.2		855.98	51.88		1576.36	50.3		1576.36	50.31		1576.36	50.42
	860	52.55	0.887966		860	52.87		856.98	51.92		856.98	52.19		856.98	52.17		1578.2	50.31		1578.2	50.35		1578.2	50.42
	861	52.64	0.683051		861	53.08		857.98	51.8		857.98	52.23		857.98	51.93		1580.05	50.31		1580.05	50.31		1580.05	50.39
	862	52.49	1.02458		862	52.89		858.98	51.92		858.98	52.27		858.98	52.06		1581.87	50.31		1581.87	50.31		1581.87	50.4
	863	52.83	0.250452		863	52.88		859.98	51.82		859.98	52.15		859.98	52.16		1583.72	50.31		1583.72	50.32		1583.72	50.39
	864	52.55	0.887966		864	52.92		860.98	52		860.98	51.98		860.98	52.01		1585.56	50.31		1585.56	50.33		1585.56	50.43
	865	52.67	0.614746		865	52.98		861.98	51.72		861.98	52.33		861.98	52.11		1587.41	50.3		1587.41	50.35		1587.41	50.4
	866	52.5	1.00181		866	52.97		862.98	51.63		862.98	52.23		862.98	51.97		1589.23	50.3		1589.23	50.36		1589.23	50.38
	867	52.68	0.591977		867	52.91		863.98	51.66		863.98	52.23		863.98	52.01		1591.11	50.31		1591.11	50.36		1591.11	50.41
	868	52.66	0.637514		868	53.02		864.98	51.8		864.98	52.25		864.98	51.76		1592.95	50.29		1592.95	50.35		1592.95	50.41
	869	52.61	0.751356		869	52.82		865.98	51.81		865.98	52.17		865.98	52.04		1594.78	50.31		1594.78	50.3		1594.78	50.35
	870	52.77	0.387062		870	53.03		866.98	52.01		866.98	52.07		866.98	51.92		1596.62	50.33		1596.62	50.32		1596.62	50.37
	871	52.68	0.591977		871	53.09		867.98	51.8		867.98	52.11		867.98	51.87		1598.47	50.3		1598.47	50.35		1598.47	50.38
	872	52.58	0.819661		872	52.89		868.98	51.9		868.98	52.35		868.98	51.97		1600.3	50.32		1600.3	50.31		1600.3	50.39
	873	52.53	0.933503		873	52.95		869.98	51.86		869.98	52.03		869.98	51.89		1602.14	50.3		1602.14	50.3		1602.14	50.41
	874	52.66	0.637514		874	52.97		870.98	51.77		870.98	52.18		870.98	52.03		1603.98	50.32		1603.98	50.29		1603.98	50.4
	875	52.66	0.637514		875	52.86		871.98	51.75		871.98	52.36		871.98	52.03		1605.83	50.31		1605.83	50.35		1605.83	50.4
	876	52.73	0.478136		876	52.8		872.98	51.75		872.98	52.22		872.98	51.81		1607.67	50.3		1607.67	50.31		1607.67	50.38
	877	52.58	0.819661		877	52.87		873.98	51.72		873.98	52.13		873.98	51.98		1609.5	50.29		1609.5	50.34		1609.5	50.38
	878	52.55	0.887966		878	53.01		874.98	51.8		874.98	51.94		874.98	52.05		1611.34	50.27		1611.34	50.34		1611.34	50.39
	879	52.53	0.933503		879	52.99		875.98	51.83		875.98	52.22		875.98	52.04		1613.19	50.3		1613.19	50.3		1613.19	50.37
	880	52.69	0.569209		880	53.01		876.98	51.81		876.98	52.2		876.98	51.89		1615.03	50.34		1615.03	50.3		1615.03	50.39
	881	52.69	0.569209		881	52.75		877.98	51.78		877.98	52.18		877.98	52.05		1616.86	50.31		1616.86	50.29		1616.86	50.38
	882	52.52	0.956271		882	52.99		878.98	51.81		878.98	52.16		878.98	51.98		1618.7	50.32		1618.7	50.35		1618.7	50.37
	883	52.75	0.432599		883	52.89		879.98	51.69		879.98	52.14		879.98	52.11		1620.55	50.29		1620.55	50.35		1620.55	50.4
	884	52.73	0.478136		884	52.93		880.98	51.74		880.98	52.14		880.98	51.98		1622.39	50.31		1622.39	50.32		1622.39	50.35
	885	52.54	0.910735		885	52.89		881.98	52.1		881.98	52.23		881.98	51.92		1624.23	50.3		1624.23	50.32		1624.23	50.33
	886	52.53	0.933503		886	53.06		882.98	51.88		882.98	52.11		882.98	52.25		1626.06	50.31		1626.06	50.32		1626.06	50.39
	887	52.66	0.637514		887	53		883.98	51.74		883.98	52.31		883.98	51.99		1627.91	50.31		1627.91	50.3		1627.91	50.43
	888	52.41	1.20672		888	53.14		884.98	51.7		884.98	52.19		884.98	51.94		1629.75	50.35		1629.75	50.33		1629.75	50.35
	889	52.56	0.865198		889	53.16		885.98	51.57		885.98	52.09		885.98	51.89		1631.59	50.34		1631.59	50.31		1631.59	50.4
	890	52.56	0.865198		890	53.05		886.98	51.81		886.98	52.17		886.98	51.98		1633.44	50.29		1633.44	50.29		1633.44	50.4
	891	52.56	0.865198		891	53.08		887.98	51.79		887.98	52.19		887.98	52.17		1635.27	50.36		1635.27	50.3		1635.27	50.39
	892	52.6	0.774124		892	52.99		888.98	51.69		888.98	52.05		888.98	52.16		1637.11	50.29		1637.11	50.34		1637.11	50.37
	893	52.6	0.774124		893	52.92		889.98	51.75		889.98	52.12		889.98	52.05		1638.95	50.3		1638.95	50.31		1638.95	50.36
	894	52.55	0.887966		894	52.89		890.98	51.89		890.98	52.06		890.98	51.92		1640.8	50.32		1640.8	50.34		1640.8	50.41
	895	52.68	0.591977		895	52.77		891.98	51.81		891.98	52.11		891.98	52.01		1642.62	50.31		1642.62	50.3		1642.62	50.39
	896	52.84	0.227684		896	53.13		892.98	51.86		892.98	52.18		892.98	52.03		1644.47	50.24		1644.47	50.32		1644.47	50.38
	897	52.65	0.660283		897	53.17		893.98	51.81		893.98	52.03		893.98	52.06		1646.31	50.34		1646.31	50.31		1646.31	50.4
	898	52.69	0.569209		898	53.17		894.98	51.79		894.98	52.26		894.98	51.81		1648.16	50.32		1648.16	50.32		1648.16	50.4
	899	52.6	0.774124		899	52.93		895.98	51.72		895.98	52.15		895.98	52.05		1650	50.33		1650	50.29		1650	50.38
	900	52.77	0.387062		900	53.01		896.98	51.95		896.98	52.11		896.98	52.19		1651.83	50.28		1651.83	50.31		1651.83	50.39
	901	52.52	0.956271		901	52.92		897.98	51.58		897.98	52.2		897.98	52.03		1653.67	50.31		1653.67	50.33		1653.67	50.4
	902	52.55	0.887966		902	52.83		898.98	51.75		898.98	52		898.98	52.01		1655.5	50.34		1655.5	50.34		1655.5	50.39
	903	52.61	0.751356		903	53		899.98	51.8		899.98	52.16		899.98	52.2		1657.34	50.35		1657.34	50.31		1657.34	50.39
	904	52.66	0.637514		904	52.87		900.98	51.68		900.98	52.14		900.98	52		1659.19	50.31		1659.19	50.3		1659.19	50.43
	905.02	52.36	1.32057		905.02	53.1		901.98	51.87		901.98	51.95		901.98	52.03		1661.02	50.28		1661.02	50.34		1661.02	50.39
	906	52.68	0.591977		906	53.09		902.98	51.86		902.98	52.14		902.98	52.03		1662.86	50.28		1662.86	50.31		1662.86	50.38
	907	52.63	0.705819		907	52.89		903.98	51.87		903.98	52.16		903.98	52.04		1664.7	50.33		1664.7	50.32		1664.7	50.39
	908	52.48	1.04734		908	52.88		904.98	51.84		904.98	52.17		904.98	51.92		1666.55	50.29		1666.55	50.34		1666.55	50.36
	909	52.77	0.387062		909	52.99		905.98	51.95		905.98	52.09		905.98	52.13		1668.37	50.33		1668.37	50.34		1668.37	50.38
	910	52.56	0.865198		910	52.99		906.98	51.76		906.98	52.26		906.98	52.05		1670.22	50.31		1670.22	50.27		1670.22	50.39
	911	52.6	0.774124		911	52.93		907.98	51.67		907.98	52.01		907.98	52		1672.06	50.29		1672.06	50.3		1672.06	50.42
	912	52.47	1.07011		912	53.03		908.98	51.75		908.98	52.23		908.98	52.05		1673.91	50.31		1673.91	50.31		1673.91	50.38
	913	52.37	1.2978		913	52.92		909.98	51.77		909.98	52.06		909.98	52.2		1675.75	50.33		1675.75	50.31		1675.75	50.42
	914	52.61	0.751356		914	53.09		910.98	51.89		910.98	52.34		910.98	52.09		1677.59	50.35		1677.59	50.31		1677.59	50.35
	915	52.67	0.614746		915	52.92		911.98	51.78		911.98	52.09		911.98	51.95		1679.42	50.3		1679.42	50.34		1679.42	50.36
	916	52.6	0.774124		916	53.02		912.98	51.86		912.98	52.28		912.98	52.05		1681.27	50.27		1681.27	50.28		1681.27	50.41
	917	52.42	1.18395		917	52.92		913.98	51.72		913.98	52.21		913.98	51.92		1683.11	50.28		1683.11	50.29		1683.11	50.36
	918	52.53	0.933503		918	52.87		914.98	51.84		914.98	52.35		914.98	52.03		1684.97	50.31		1684.97	50.31		1684.97	50.42
	919	52.72	0.500904		919	52.97		915.98	51.73		915.98	52.29		915.98	51.99		1686.81	50.31		1686.81	50.34		1686.81	50.4
	920	52.81	0.295989		920	52.95		916.98	51.79		916.98	52.26		916.98	52.12		1688.64	50.33		1688.64	50.25		1688.64	50.37
	921	52.56	0.865198		921	52.83		917.98	51.84		917.98	52.2		917.98	51.96		1690.48	50.27		1690.48	50.32		1690.48	50.42
	922	52.47	1.07011		922	52.97		918.98	51.75		918.98	52.15		918.98	52		1692.33	50.27		1692.33	50.32		1692.33	50.34
	923	52.55	0.887966		923	53.13		919.98	51.78		919.98	52.23		919.98	52.05		1694.17	50.33		1694.17	50.26		1694.17	50.41
	924	52.7	0.546441		924	53.04		920.98	51.84		920.98	52.22		920.98	52.16		1696	50.28		1696	50.28		1696	50.4
	925	52.53	0.933503		925	53.08		921.98	51.76		921.98	52.09		921.98	52.19		1697.89	50.29		1697.89	50.31		1697.89	50.41
	926	52.65	0.660283		926	52.78		922.98	51.86		922.98	52.11		922.98	52.03		1699.72	50.32		1699.72	50.3		1699.72	50.38
	927	52.56	0.865198		927	53.03		923.98	51.84		923.98	52.28		923.98	52.06		1701.56	50.33		1701.56	50.33		1701.56	50.39
	928	52.8	0.318757		928	53.05		924.98	51.75		924.98	52.18		924.98	51.93		1703.41	50.28		1703.41	50.29		1703.41	50.37
	929	52.33	1.38887		929	53.06		925.98	51.75		925.98	52.14		925.98	52.03		1705.25	50.25		1705.25	50.33		1705.25	50.38
	930	52.51	0.97904		930	52.99		926.98	51.86		926.98	52.16		926.98	52.15		1707.09	50.29		1707.09	50.3		1707.09	50.4
	931	52.62	0.728588		931	52.95		927.98	51.83		927.98	52.17		927.98	52		1708.94	50.29		1708.94	50.32		1708.94	50.37
	932	52.6	0.774124		932	53.02		928.98	51.8		928.98	52.25		928.98	51.96		1710.78	50.28		1710.78	50.28		1710.78	50.38
	933	52.63	0.705819		933	52.94		929.98	51.87		929.98	52.09		929.98	51.97		1712.62	50.28		1712.62	50.32		1712.62	50.42
	934	52.78	0.364294		934	53.05		930.98	51.76		930.98	52.09		930.98	52.09		1714.45	50.3		1714.45	50.26		1714.45	50.37
	935	52.69	0.569209		935	53		931.98	51.7		931.98	52.16		931.98	51.95		1716.3	50.34		1716.3	50.3		1716.3	50.38
	936	52.58	0.819661		936	52.77		932.98	51.65		932.98	52.26		932.98	52.01		1718.14	50.34		1718.14	50.37		1718.14	50.36
	937	52.83	0.250452		937	52.92		933.98	51.88		933.98	52.1		933.98	52.12		1719.98	50.33		1719.98	50.33		1719.98	50.33
	938	52.44	1.13842		938	52.99		934.98	51.86		934.98	52.18		934.98	51.91		1721.83	50.31		1721.83	50.31		1721.83	50.38
	939	52.55	0.887966		939	52.95		935.98	51.83		935.98	52.36		935.98	52.08		1723.67	50.28		1723.67	50.29		1723.67	50.4
	940	52.54	0.910735		940	52.91		936.98	51.87		936.98	52.06		936.98	52.01		1725.5	50.34		1725.5	50.3		1725.5	50.36
	941	52.58	0.819661		941	53.13		937.98	51.73		937.98	52.17		937.98	52.06		1727.34	50.26		1727.34	50.29		1727.34	50.37
	942	52.44	1.13842		942	52.92		938.98	51.86		938.98	52.3		938.98	52.13		1729.17	50.29		1729.17	50.31		1729.17	50.38
	943	52.62	0.728588		943	52.96		939.98	51.72		939.98	52.21		939.98	52.11		1731.02	50.28		1731.02	50.28		1731.02	50.36
	944	52.37	1.2978		944	52.84		940.98	51.84		940.98	52.19		940.98	51.95		1732.86	50.34		1732.86	50.3		1732.86	50.39
	945	52.59	0.796893		945	52.8		941.98	51.58		941.98	52.14		941.98	52.16		1734.69	50.26		1734.69	50.29		1734.69	50.34
	946	52.86	0.182147		946	53.04		942.98	51.9		942.98	52.17		942.98	51.98		1736.53	50.31		1736.53	50.29		1736.53	50.32
	947	52.54	0.910735		947	52.97		943.98	51.79		943.98	52.12		943.98	52.02		1738.37	50.26		1738.37	50.3		1738.37	50.42
	948	52.6	0.774124		948	53.02		944.98	51.78		944.98	52.19		944.98	52.08		1740.22	50.3		1740.22	50.29		1740.22	50.38
	949	52.66	0.637514		949	52.98		945.98	51.75		945.98	52.28		945.98	52.06		1742.05	50.29		1742.05	50.29		1742.05	50.36
	950	52.58	0.819661		950	53.03		946.98	51.82		946.98	52.13		946.98	51.92		1743.89	50.33		1743.89	50.29		1743.89	50.36
	951	52.63	0.705819		951	53.07		947.98	51.76		947.98	52.2		947.98	52.2		1745.73	50.28		1745.73	50.26		1745.73	50.38
	952	52.74	0.455367		952	52.97		948.98	51.72		948.98	52.25		948.98	52.01		1747.58	50.28		1747.58	50.31		1747.58	50.35
	953	52.5	1.00181		953	53.18		949.98	51.63		949.98	52.37		949.98	52.1		1749.41	50.31		1749.41	50.3		1749.41	50.38
	954	52.51	0.97904		954	52.93		950.98	51.75		950.98	52.12		950.98	51.98		1751.25	50.28		1751.25	50.31		1751.25	50.36
	955	52.59	0.796893		955	52.74		951.98	51.72		951.98	52.16		951.98	51.99		1753.09	50.27		1753.09	50.32		1753.09	50.38
	956	52.46	1.09288		956	52.88		952.98	51.86		952.98	52.28		952.98	52.06		1754.94	50.29		1754.94	50.31		1754.94	50.39
	957	52.41	1.20672		957	52.88		953.98	51.84		953.98	52.09		953.98	51.83		1756.78	50.29		1756.78	50.31		1756.78	50.35
	958	52.77	0.387062		958	52.95		954.98	51.98		954.98	52.16		954.98	52.12		1758.62	50.34		1758.62	50.29		1758.62	50.38
	959	52.71	0.523672		959	52.95		955.98	51.89		955.98	52.18		955.98	52.02		1760.47	50.28		1760.47	50.31		1760.47	50.36
	960	52.55	0.887966		960	52.91		956.98	51.92		956.98	52.14		956.98	52.01		1762.31	50.28		1762.31	50.27		1762.31	50.37
	961	52.54	0.910735		961	52.77		957.98	51.9		957.98	52.2		957.98	51.98		1764.14	50.28		1764.14	50.32		1764.14	50.38
	962	52.7	0.546441		962	52.97		958.98	51.87		958.98	52.14		958.98	52.11		1765.98	50.27		1765.98	50.3		1765.98	50.36
	963	52.67	0.614746		963	53.08		959.98	51.75		959.98	52.28		959.98	52.07		1767.83	50.3		1767.83	50.3		1767.83	50.39
	964	52.5	1.00181		964	52.92		960.98	51.83		960.98	52.09		960.98	52.05		1769.66	50.27		1769.66	50.28		1769.66	50.36
	965	52.58	0.819661		965	52.92		961.98	51.76		961.98	52.25		961.98	51.96		1771.5	50.29		1771.5	50.3		1771.5	50.38
	966	52.74	0.455367		966	52.79		962.98	51.86		962.98	52.2		962.98	52.02		1773.34	50.29		1773.34	50.29		1773.34	50.38
	967	52.66	0.637514		967	52.88		964	51.64		964	52.2		964	52.17		1775.19	50.27		1775.19	50.26		1775.19	50.37
	968	52.65	0.660283		968	52.88		964.98	51.73		964.98	52.19		964.98	52.03		1777.03	50.32		1777.03	50.27		1777.03	50.38
	969	52.58	0.819661		969	52.95		965.98	51.87		965.98	52.25		965.98	51.96		1778.86	50.31		1778.86	50.26		1778.86	50.35
	970	52.63	0.705819		970	52.99		966.98	51.81		966.98	52.16		966.98	52.11		1780.7	50.25		1780.7	50.29		1780.7	50.36
	971	52.52	0.956271		971	53.02		967.98	51.89		967.98	52.1		967.98	52.16		1782.55	50.3		1782.55	50.27		1782.55	50.34
	972	52.69	0.569209		972	52.91		968.98	51.73		968.98	52.26		968.98	51.9		1784.39	50.26		1784.39	50.25		1784.39	50.38
	973	52.55	0.887966		973	52.88		969.98	51.66		969.98	52.14		969.98	51.96		1786.22	50.28		1786.22	50.31		1786.22	50.36
	974	52.68	0.591977		974	52.94		970.98	51.73		970.98	52.05		970.98	52.03		1788.06	50.3		1788.06	50.28		1788.06	50.37
	975	52.58	0.819661		975	52.89		971.98	51.67		971.98	52.01		971.98	51.92		1789.89	50.28		1789.89	50.29		1789.89	50.36
	976	52.63	0.705819		976	53.01		972.98	51.88		972.98	52.21		972.98	52.1		1791.73	50.27		1791.73	50.3		1791.73	50.36
	977	52.55	0.887966		977	52.91		973.98	51.75		973.98	52.12		973.98	52.01		1793.58	50.29		1793.58	50.27		1793.58	50.37
	978	52.59	0.796893		978	53.05		974.98	51.76		974.98	52.14		974.98	52.03		1795.41	50.25		1795.41	50.25		1795.41	50.38
	979	52.6	0.774124		979	52.95		975.98	51.56		975.98	52.11		975.98	51.97		1797.27	50.24		1797.27	50.26		1797.27	50.38
	980	52.63	0.705819		980	53		976.98	51.61		976.98	52.13		976.98	52.14		1799.11	50.28		1799.11	50.28		1799.11	50.35
	981	52.64	0.683051		981	52.92		977.98	51.76		977.98	52.01		977.98	52.18		1800.95	50.27		1800.95	50.28		1800.95	50.33
	982	52.63	0.705819		982	52.83		978.98	51.84		978.98	52.2		978.98	52.1		1802.8	50.27		1802.8	50.31		1802.8	50.32
	983	52.64	0.683051		983	53.02		979.98	51.94		979.98	52.06		979.98	52.19		1804.64	50.27		1804.64	50.29		1804.64	50.38
	984	52.68	0.591977		984	52.83		980.98	51.75		980.98	52		980.98	52.24		1806.48	50.25		1806.48	50.33		1806.48	50.36
	985	52.67	0.614746		985	53.06		981.98	51.91		981.98	52.09		981.98	52.08		1808.33	50.26		1808.33	50.25		1808.33	50.3
	986	52.7	0.546441		986	52.79		982.98	51.96		982.98	52.09		982.98	51.88		1810.16	50.29		1810.16	50.28		1810.16	50.35
	987	52.62	0.728588		987	52.91		983.98	51.81		983.98	52.09		983.98	51.94		1812	50.27		1812	50.33		1812	50.35
	988	52.44	1.13842		988	52.94		984.98	51.86		984.98	52.16		984.98	52.15		1813.84	50.29		1813.84	50.26		1813.84	50.36
	989	52.72	0.500904		989	52.8		985.98	51.87		985.98	52.25		985.98	52.05		1815.69	50.24		1815.69	50.26		1815.69	50.36
	990	52.72	0.500904		990	53.01		986.98	51.83		986.98	52.19		986.98	52.08		1817.55	50.28		1817.55	50.26		1817.55	50.35
	991	52.49	1.02458		991	53.12		987.98	51.62		987.98	52.11		987.98	52.12		1819.39	50.31		1819.39	50.29		1819.39	50.35
	992	52.48	1.04734		992	52.93		988.98	51.81		988.98	52.09		988.98	52.17		1821.23	50.3		1821.23	50.31		1821.23	50.32
	993	52.61	0.751356		993	53.03		989.98	51.73		989.98	52.13		989.98	52.17		1823.06	50.28		1823.06	50.28		1823.06	50.36
	994	52.5	1.00181		994	53.02		990.98	51.7		990.98	52.13		990.98	51.97		1824.91	50.24		1824.91	50.25		1824.91	50.33
	995	52.45	1.11565		995	53.17		991.98	51.72		991.98	52.08		991.98	52.06		1826.77	50.31		1826.77	50.29		1826.77	50.34
	996	52.52	0.956271		996	52.93		992.98	51.83		992.98	52.21		992.98	51.97		1828.61	50.27		1828.61	50.27		1828.61	50.36
	997	52.8	0.318757		997	52.77		993.98	51.94		993.98	52.14		993.98	52.08		1830.45	50.29		1830.45	50.28		1830.45	50.35
	998	52.46	1.09288		998	52.83		994.98	51.73		994.98	52.17		994.98	52.07		1832.28	50.28		1832.28	50.31		1832.28	50.34
	999	52.53	0.933503		999	53.01		995.98	51.7		995.98	52.14		995.98	51.83		1834.12	50.31		1834.12	50.27		1834.12	50.33
	1000	52.72	0.500904		1000	52.99		996.98	51.81		996.98	52.23		996.98	52.02		1835.97	50.28		1835.97	50.26		1835.97	50.36
	1001	52.59	0.796893		1001	53.06		997.98	51.72		997.98	52.16		997.98	52.15		1837.81	50.26		1837.81	50.29		1837.81	50.32
	1002	52.48	1.04734		1002	52.78		998.98	51.83		998.98	52.29		998.98	52.04		1839.66	50.29		1839.66	50.27		1839.66	50.32
	1003	52.67	0.614746		1003	53.03		999.98	51.72		999.98	52.14		999.98	52.18		1841.48	50.32		1841.48	50.25		1841.48	50.31
	1004	52.62	0.728588		1004	53.07		1000.98	51.9		1000.98	52.18		1000.98	52.04		1843.33	50.32		1843.33	50.26		1843.33	50.37
	1005	52.74	0.455367		1005	52.87		1001.98	51.65		1001.98	52.07		1001.98	51.98		1845.17	50.28		1845.17	50.27		1845.17	50.32
	1006	52.67	0.614746		1006	53.01		1002.98	51.8		1002.98	52.08		1002.98	51.91		1847.02	50.26		1847.02	50.29		1847.02	50.32
	1007	52.5	1.00181		1007	53.11		1003.98	51.75		1003.98	52.04		1003.98	51.97		1848.84	50.29		1848.84	50.23		1848.84	50.39
	1008	52.71	0.523672		1008	53.09		1004.98	51.75		1004.98	52.19		1004.98	52		1850.69	50.29		1850.69	50.3		1850.69	50.34
	1009	52.44	1.13842		1009	52.96		1005.98	51.8		1005.98	52.12		1005.98	52.06		1852.53	50.27		1852.53	50.26		1852.53	50.34
	1010	52.67	0.614746		1010	52.95		1006.98	51.78		1006.98	52.31		1006.98	52.09		1854.37	50.3		1854.37	50.26		1854.37	50.36
	1011	52.78	0.364294		1011	52.88		1007.98	51.83		1007.98	52.12		1007.98	52.09		1856.22	50.29		1856.22	50.28		1856.22	50.35
	1012	52.58	0.819661		1012	52.94		1008.98	51.75		1008.98	52.32		1008.98	52.08		1858.06	50.28		1858.06	50.27		1858.06	50.37
	1013	52.57	0.842429		1013	52.84		1009.98	51.79		1009.98	52.2		1009.98	52.17		1859.91	50.28		1859.91	50.26		1859.91	50.37
	1014	52.63	0.705819		1014	52.94		1010.98	51.76		1010.98	52.25		1010.98	52		1861.73	50.3		1861.73	50.27		1861.73	50.36
	1015	52.72	0.500904		1015	52.83		1011.98	51.7		1011.98	52.2		1011.98	52.05		1863.58	50.28		1863.58	50.29		1863.58	50.34
	1016	52.74	0.455367		1016	53.02		1012.98	51.79		1012.98	52.17		1012.98	52.09		1865.44	50.27		1865.44	50.29		1865.44	50.36
	1017	52.67	0.614746		1017	52.94		1013.98	51.81		1013.98	52.2		1013.98	52.02		1867.28	50.27		1867.28	50.22		1867.28	50.38
	1018	52.7	0.546441		1018	53.13		1014.98	51.81		1014.98	52.14		1014.98	52.2		1869.12	50.28		1869.12	50.31		1869.12	50.29
	1019	52.49	1.02458		1019	52.84		1015.98	51.73		1015.98	52.08		1015.98	52.07		1870.97	50.26		1870.97	50.25		1870.97	50.33
	1020	52.6	0.774124		1020	52.99		1016.98	51.92		1016.98	52.18		1016.98	52.09		1872.81	50.29		1872.81	50.26		1872.81	50.32
	1021	52.77	0.387062		1021	53.06		1017.98	51.91		1017.98	52.01		1017.98	51.84		1874.66	50.25		1874.66	50.26		1874.66	50.33
	1022	52.56	0.865198		1022	52.92		1018.98	51.89		1018.98	52.28		1018.98	52.05		1876.48	50.31		1876.48	50.26		1876.48	50.33
	1023	52.57	0.842429		1023	53.14		1019.98	51.68		1019.98	52.1		1019.98	52.11		1878.33	50.3		1878.33	50.24		1878.33	50.35
	1024	52.64	0.683051		1024	52.89		1020.98	51.7		1020.98	52.03		1020.98	52.11		1880.17	50.27		1880.17	50.27		1880.17	50.31
	1025	52.56	0.865198		1025	52.96		1021.98	51.55		1021.98	52.22		1021.98	52.11		1882.05	50.26		1882.05	50.29		1882.05	50.31
	1026	52.65	0.660283		1026	52.93		1022.98	51.91		1022.98	52.09		1022.98	52.13		1883.89	50.27		1883.89	50.26		1883.89	50.33
	1027	52.64	0.683051		1027	52.86		1023.98	51.92		1023.98	52.41		1023.98	52.18		1885.73	50.26		1885.73	50.25		1885.73	50.35
	1028	52.5	1.00181		1028	53.11		1024.98	51.81		1024.98	52.14		1024.98	51.84		1887.58	50.28		1887.58	50.25		1887.58	50.34
	1029	52.64	0.683051		1029	53.03		1025.98	51.73		1025.98	52.26		1025.98	51.97		1889.42	50.27		1889.42	50.24		1889.42	50.33
	1030	52.76	0.409831		1030	52.95		1026.98	51.85		1026.98	52.34		1026.98	52.16		1891.25	50.24		1891.25	50.27		1891.25	50.33
	1031	52.66	0.637514		1031	52.94		1027.98	51.79		1027.98	52.05		1027.98	52		1893.09	50.25		1893.09	50.21		1893.09	50.35
	1032	52.55	0.887966		1032	53		1028.98	51.64		1028.98	52.08		1028.98	51.98		1894.94	50.25		1894.94	50.29		1894.94	50.36
	1033	52.45	1.11565		1033	52.96		1029.98	51.74		1029.98	52.12		1029.98	51.98		1896.78	50.28		1896.78	50.28		1896.78	50.35
	1034	52.61	0.751356		1034	52.93		1030.98	51.77		1030.98	52.14		1030.98	52.12		1898.61	50.26		1898.61	50.29		1898.61	50.32
	1035	52.64	0.683051		1035	52.89		1031.98	51.9		1031.98	52.13		1031.98	52.06		1900.45	50.27		1900.45	50.26		1900.45	50.31
	1036	52.68	0.591977		1036	52.86		1032.98	51.78		1032.98	52.17		1032.98	51.97		1902.3	50.31		1902.3	50.24		1902.3	50.32
	1037	52.56	0.865198		1037	53		1033.98	51.78		1033.98	52.35		1033.98	52.07		1904.12	50.28		1904.12	50.25		1904.12	50.35
	1038	52.46	1.09288		1038	53.09		1034.98	51.78		1034.98	52.02		1034.98	52.22		1905.97	50.29		1905.97	50.29		1905.97	50.33
	1039	52.63	0.705819		1039	52.97		1035.98	51.88		1035.98	52.19		1035.98	51.94		1907.81	50.3		1907.81	50.25		1907.81	50.33
	1040	52.78	0.364294		1040	52.92		1036.98	51.86		1036.98	52.08		1036.98	52.04		1909.66	50.25		1909.66	50.23		1909.66	50.29
	1041	52.41	1.20672		1041	52.94		1037.98	51.88		1037.98	52.15		1037.98	52.14		1911.5	50.25		1911.5	50.27		1911.5	50.32
	1042	52.56	0.865198		1042	52.98		1038.98	51.65		1038.98	52.28		1038.98	51.95		1913.33	50.25		1913.33	50.24		1913.33	50.33
	1043	52.66	0.637514		1043	52.88		1039.98	51.81		1039.98	52.32		1039.98	51.95		1915.17	50.29		1915.17	50.23		1915.17	50.34
	1044	52.56	0.865198		1044	52.9		1040.98	51.71		1040.98	52.17		1040.98	51.9		1917.02	50.33		1917.02	50.28		1917.02	50.35
	1045	52.62	0.728588		1045	53.04		1041.98	51.61		1041.98	52.23		1041.98	52.04		1918.86	50.27		1918.86	50.27		1918.86	50.32
	1046	52.88	0.13661		1046	53.11		1042.98	51.81		1042.98	52.35		1042.98	52.06		1920.69	50.28		1920.69	50.25		1920.69	50.34
	1047	52.51	0.97904		1047	52.84		1043.98	51.71		1043.98	52.18		1043.98	52.14		1922.53	50.25		1922.53	50.24		1922.53	50.33
	1048	52.39	1.25226		1048	53.33		1044.98	51.85		1044.98	52.2		1044.98	52.22		1924.37	50.28		1924.37	50.23		1924.37	50.31
	1049	52.54	0.910735		1049	52.83		1045.98	51.58		1045.98	52.12		1045.98	51.94		1926.2	50.28		1926.2	50.23		1926.2	50.32
	1050	52.49	1.02458		1050	52.95		1046.98	51.9		1046.98	52.18		1046.98	51.82		1928.05	50.29		1928.05	50.27		1928.05	50.32
	1051	52.58	0.819661		1051	53.02		1047.98	51.67		1047.98	52.09		1047.98	52.14		1929.89	50.26		1929.89	50.22		1929.89	50.34
	1052	52.61	0.751356		1052	52.89		1048.98	51.67		1048.98	52.34		1048.98	52.12		1931.73	50.25		1931.73	50.23		1931.73	50.32
	1053	52.58	0.819661		1053	52.95		1049.98	51.76		1049.98	52.17		1049.98	52.13		1933.58	50.31		1933.58	50.21		1933.58	50.28
	1054	52.44	1.13842		1054	52.83		1050.98	51.85		1050.98	52.2		1050.98	52.09		1935.41	50.31		1935.41	50.29		1935.41	50.33
	1055	52.58	0.819661		1055	53.11		1051.98	51.83		1051.98	52.06		1051.98	51.94		1937.27	50.25		1937.27	50.32		1937.27	50.35
	1056	52.47	1.07011		1056	53.09		1052.98	51.94		1052.98	52.19		1052.98	51.98		1939.11	50.25		1939.11	50.26		1939.11	50.32
	1057	52.74	0.455367		1057	53.05		1053.98	51.59		1053.98	52.29		1053.98	51.92		1940.94	50.25		1940.94	50.21		1940.94	50.3
	1058	52.56	0.865198		1058	53.09		1054.98	51.98		1054.98	52.04		1054.98	51.92		1942.78	50.27		1942.78	50.25		1942.78	50.3
	1059	52.63	0.705819		1059	52.88		1055.98	51.78		1055.98	52.09		1055.98	51.89		1944.62	50.28		1944.62	50.25		1944.62	50.33
	1060	52.53	0.933503		1060	52.97		1056.98	51.65		1056.98	52		1056.98	52.2		1946.47	50.29		1946.47	50.23		1946.47	50.34
	1061	52.61	0.751356		1061	53.11		1057.98	51.83		1057.98	52.28		1057.98	52.05		1948.31	50.23		1948.31	50.24		1948.31	50.3
	1062	52.75	0.432599		1062	53.1		1058.98	51.65		1058.98	52.13		1058.98	52		1950.14	50.27		1950.14	50.26		1950.14	50.31
	1063	52.64	0.683051		1063	52.94		1059.98	51.81		1059.98	52.18		1059.98	52.04		1951.98	50.25		1951.98	50.24		1951.98	50.33
	1064	52.45	1.11565		1064	52.84		1060.98	51.57		1060.98	52.17		1060.98	52.12		1953.83	50.2		1953.83	50.28		1953.83	50.28
	1065	52.63	0.705819		1065	53		1061.98	51.8		1061.98	52.14		1061.98	52.01		1955.67	50.22		1955.67	50.26		1955.67	50.33
	1066	52.57	0.842429		1066	52.99		1062.98	51.7		1062.98	52.16		1062.98	52.25		1957.52	50.22		1957.52	50.23		1957.52	50.33
	1067	52.5	1.00181		1067	53.11		1063.98	51.98		1063.98	52.25		1063.98	52.17		1959.34	50.26		1959.34	50.25		1959.34	50.28
	1068	52.79	0.341525		1068	52.89		1064.98	51.58		1064.98	52.1		1064.98	51.81		1961.19	50.24		1961.19	50.24		1961.19	50.32
	1069	52.6	0.774124		1069	52.77		1065.98	51.88		1065.98	52.08		1065.98	52.11		1963.03	50.28		1963.03	50.25		1963.03	50.32
	1070	52.73	0.478136		1070	52.88		1066.98	51.86		1066.98	51.98		1066.98	51.96		1964.87	50.26		1964.87	50.26		1964.87	50.3
	1071	52.64	0.683051		1071	52.93		1067.98	51.56		1067.98	52.29		1067.98	51.97		1966.7	50.24		1966.7	50.22		1966.7	50.32
	1072	52.55	0.887966		1072	52.83		1068.98	51.93		1068.98	52.28		1068.98	52.1		1968.55	50.32		1968.55	50.24		1968.55	50.3
	1073	52.8	0.318757		1073	52.81		1069.98	51.55		1069.98	52.19		1069.98	52.06		1970.39	50.27		1970.39	50.22		1970.39	50.33
	1074	52.66	0.637514		1074	53.1		1070.98	51.72		1070.98	52.22		1070.98	52.15		1972.22	50.24		1972.22	50.24		1972.22	50.32
	1075	52.61	0.751356		1075	52.86		1071.98	51.81		1071.98	52.19		1071.98	51.84		1974.06	50.22		1974.06	50.25		1974.06	50.31
	1076	52.59	0.796893		1076	53.07		1072.98	51.79		1072.98	52.18		1072.98	51.95		1975.91	50.2		1975.91	50.25		1975.91	50.33
	1077	52.74	0.455367		1077	52.91		1073.98	51.9		1073.98	52.23		1073.98	52.11		1977.75	50.23		1977.75	50.27		1977.75	50.32
	1078	52.64	0.683051		1078	53.08		1074.98	51.73		1074.98	52.08		1074.98	52.03		1979.58	50.23		1979.58	50.24		1979.58	50.3
	1079	52.72	0.500904		1079	52.89		1075.98	51.69		1075.98	52.19		1075.98	52.06		1981.42	50.25		1981.42	50.23		1981.42	50.3
	1080	52.57	0.842429		1080	52.94		1076.98	51.7		1076.98	52.16		1076.98	52.04		1983.27	50.22		1983.27	50.21		1983.27	50.31
	1081	52.67	0.614746		1081	52.97		1077.98	51.65		1077.98	52.09		1077.98	52.06		1985.11	50.24		1985.11	50.21		1985.11	50.3
	1082	52.67	0.614746		1082	53.1		1078.98	51.76		1078.98	52.01		1078.98	51.9		1986.95	50.21		1986.95	50.21		1986.95	50.3
	1083	52.53	0.933503		1083	52.97		1079.98	51.8		1079.98	52.12		1079.98	52.19		1988.78	50.24		1988.78	50.22		1988.78	50.3
	1084	52.7	0.546441		1084	52.67		1080.98	51.7		1080.98	52.07		1080.98	52.18		1990.62	50.22		1990.62	50.23		1990.62	50.27
	1085	52.82	0.27322		1085	52.91		1081.98	51.64		1081.98	52.2		1081.98	52.06		1992.47	50.22		1992.47	50.2		1992.47	50.28
	1086	52.64	0.683051		1086	52.86		1082.98	51.72		1082.98	52.33		1082.98	51.99		1994.3	50.23		1994.3	50.27		1994.3	50.28
	1087	52.53	0.933503		1087	52.92		1083.98	51.87		1083.98	52.17		1083.98	51.95		1996.14	50.25		1996.14	50.25		1996.14	50.28
	1088	52.51	0.97904		1088	53.16		1084.98	51.76		1084.98	52.16		1084.98	51.99		1997.98	50.21		1997.98	50.23		1997.98	50.27
	1089	52.72	0.500904		1089	52.83		1085.98	51.65		1085.98	52.3		1085.98	51.91		1999.83	50.23		1999.83	50.21		1999.83	50.31
	1090	52.68	0.591977		1090	52.82		1086.98	51.76		1086.98	52.08		1086.98	52.07		2001.67	50.21		2001.67	50.25		2001.67	50.28
	1091	52.71	0.523672		1091	53		1087.98	51.8		1087.98	52.17		1087.98	52.08		2003.52	50.19		2003.52	50.22		2003.52	50.28
	1092	52.61	0.751356		1092	53.04		1088.98	51.86		1088.98	52.08		1088.98	52.16		2005.36	50.27		2005.36	50.26		2005.36	50.28
	1093	52.67	0.614746		1093	52.91		1089.98	51.76		1089.98	52.19		1089.98	52.12		2007.2	50.22		2007.2	50.21		2007.2	50.28
	1094	52.51	0.97904		1094	52.86		1090.98	51.87		1090.98	51.95		1090.98	52.2		2009.03	50.22		2009.03	50.23		2009.03	50.32
	1095	52.71	0.523672		1095	52.95		1091.98	51.68		1091.98	52.15		1091.98	52.01		2010.87	50.22		2010.87	50.18		2010.87	50.31
	1096	52.56	0.865198		1096	52.77		1092.98	51.61		1092.98	52.15		1092.98	52.07		2012.72	50.2		2012.72	50.22		2012.72	50.32
	1097	52.62	0.728588		1097	53.09		1093.98	51.86		1093.98	51.93		1093.98	52.2		2014.56	50.28		2014.56	50.23		2014.56	50.31
	1098	52.66	0.637514		1098	53.05		1094.98	51.81		1094.98	52.25		1094.98	52.09		2016.41	50.23		2016.41	50.23		2016.41	50.3
	1099	52.83	0.250452		1099	52.95		1095.98	51.83		1095.98	52.13		1095.98	51.87		2018.23	50.22		2018.23	50.24		2018.23	50.28
	1100	52.68	0.591977		1100	52.88		1096.98	51.86		1096.98	52.34		1096.98	51.93		2020.11	50.22		2020.11	50.25		2020.11	50.28
	1101	52.55	0.887966		1101	52.95		1097.98	51.79		1097.98	52.02		1097.98	52.17		2021.95	50.21		2021.95	50.26		2021.95	50.31
	1102	52.81	0.295989		1102	52.99		1098.98	51.86		1098.98	52.25		1098.98	52.09		2023.78	50.22		2023.78	50.26		2023.78	50.29
	1103	52.62	0.728588		1103	52.98		1099.98	51.78		1099.98	52.41		1099.98	52.16		2025.62	50.24		2025.62	50.24		2025.62	50.29
	1104	52.59	0.796893		1104	52.81		1100.98	51.83		1100.98	52.27		1100.98	52		2027.47	50.25		2027.47	50.22		2027.47	50.32
	1105	52.64	0.683051		1105	52.96		1101.98	51.72		1101.98	52.34		1101.98	52.01		2029.33	50.2		2029.33	50.25		2029.33	50.31
	1106	52.79	0.341525		1106	52.91		1102.98	51.83		1102.98	52.3		1102.98	52.09		2031.17	50.26		2031.17	50.2		2031.17	50.32
	1107	52.63	0.705819		1107	52.89		1103.98	51.76		1103.98	52.06		1103.98	52.22		2033.02	50.23		2033.02	50.17		2033.02	50.3
	1108	52.69	0.569209		1108	53.08		1104.98	51.62		1104.98	52.2		1104.98	52.27		2034.84	50.26		2034.84	50.23		2034.84	50.34
	1109	52.46	1.09288		1109	53.08		1105.98	51.75		1105.98	52.3		1105.98	52.03		2036.69	50.23		2036.69	50.2		2036.69	50.31
	1110	52.65	0.660283		1110	53.05		1106.98	51.76		1106.98	52.2		1106.98	51.94		2038.53	50.27		2038.53	50.24		2038.53	50.32
	1111	52.63	0.705819		1111	52.95		1107.98	51.76		1107.98	52.16		1107.98	52.09		2040.37	50.2		2040.37	50.18		2040.37	50.31
	1112	52.66	0.637514		1112	52.94		1108.98	51.67		1108.98	52.17		1108.98	52.06		2042.2	50.24		2042.2	50.2		2042.2	50.31
	1113	52.56	0.865198		1113	52.93		1109.98	51.9		1109.98	52.31		1109.98	52.03		2044.05	50.22		2044.05	50.21		2044.05	50.31
	1114	52.66	0.637514		1114	52.89		1110.98	51.92		1110.98	52.3		1110.98	52.12		2045.91	50.17		2045.91	50.23		2045.91	50.27
	1115	52.61	0.751356		1115	53.03		1111.98	51.87		1111.98	52.25		1111.98	52.1		2047.73	50.21		2047.73	50.24		2047.73	50.26
	1116	52.77	0.387062		1116	53.03		1112.98	51.73		1112.98	52.15		1112.98	52.1		2049.58	50.26		2049.58	50.24		2049.58	50.28
	1117	52.58	0.819661		1117	52.91		1113.98	51.86		1113.98	52.28		1113.98	52.12		2051.42	50.22		2051.42	50.24		2051.42	50.28
	1118	52.58	0.819661		1118	53.02		1114.98	51.87		1114.98	52.16		1114.98	52.08		2053.25	50.25		2053.25	50.25		2053.25	50.31
	1119	52.74	0.455367		1119	53.05		1115.98	51.72		1115.98	52.24		1115.98	52.03		2055.09	50.21		2055.09	50.23		2055.09	50.28
	1120	52.76	0.409831		1120	52.92		1116.98	51.72		1116.98	52		1116.98	52.05		2056.94	50.23		2056.94	50.22		2056.94	50.3
	1121	52.6	0.774124		1121	52.98		1117.98	51.77		1117.98	52.22		1117.98	52.13		2058.78	50.23		2058.78	50.21		2058.78	50.24
	1122	52.56	0.865198		1122	52.92		1118.98	51.73		1118.98	52.28		1118.98	52.11		2060.61	50.23		2060.61	50.21		2060.61	50.27
	1123	52.7	0.546441		1123	53.02		1119.98	51.84		1119.98	52.05		1119.98	52.09		2062.45	50.22		2062.45	50.25		2062.45	50.27
	1124	52.6	0.774124		1124	53.06		1120.98	51.7		1120.98	52.27		1120.98	52.06		2064.3	50.22		2064.3	50.19		2064.3	50.28
	1125	52.56	0.865198		1125	52.93		1121.98	51.65		1121.98	52.05		1121.98	52.07		2066.12	50.25		2066.12	50.21		2066.12	50.29
	1126	52.61	0.751356		1126	52.9		1122.98	51.67		1122.98	52.09		1122.98	52.3		2068	50.18		2068	50.26		2068	50.3
	1127	52.63	0.705819		1127	52.98		1123.98	51.77		1123.98	52.07		1123.98	51.95		2069.84	50.2		2069.84	50.25		2069.84	50.3
	1128	52.58	0.819661		1128	53.07		1124.98	51.75		1124.98	52.2		1124.98	51.97		2071.69	50.19		2071.69	50.21		2071.69	50.31
	1129	52.66	0.637514		1129	52.79		1125.98	51.66		1125.98	52.33		1125.98	52.09		2073.53	50.21		2073.53	50.23		2073.53	50.29
	1130	52.68	0.591977		1130	52.96		1126.98	51.83		1126.98	52.26		1126.98	52.14		2075.37	50.25		2075.37	50.2		2075.37	50.31
	1131	52.56	0.865198		1131	53.03		1127.98	51.89		1127.98	52.18		1127.98	51.79		2077.2	50.22		2077.2	50.27		2077.2	50.28
	1132	52.55	0.887966		1132	53.02		1128.98	51.97		1128.98	52.16		1128.98	52.06		2079.06	50.23		2079.06	50.24		2079.06	50.25
	1133	52.7	0.546441		1133	52.89		1129.98	51.58		1129.98	52.02		1129.98	51.87		2080.89	50.24		2080.89	50.19		2080.89	50.25
	1134	52.76	0.409831		1134	53.18		1130.98	51.53		1130.98	52.08		1130.98	52.08		2082.75	50.21		2082.75	50.21		2082.75	50.28
	1135	52.69	0.569209		1135	52.93		1131.98	51.68		1131.98	52.3		1131.98	52		2084.58	50.2		2084.58	50.19		2084.58	50.24
	1136	52.58	0.819661		1136	52.95		1132.98	51.83		1132.98	52.21		1132.98	51.97		2086.42	50.26		2086.42	50.2		2086.42	50.3
	1137	52.51	0.97904		1137	52.91		1133.98	51.72		1133.98	52.21		1133.98	51.98		2088.3	50.24		2088.3	50.21		2088.3	50.3
	1138	52.64	0.683051		1138	52.86		1134.98	51.73		1134.98	52.06		1134.98	52.12		2090.14	50.26		2090.14	50.22		2090.14	50.33
	1139	52.72	0.500904		1139	52.96		1135.98	51.6		1135.98	52.16		1135.98	52		2091.97	50.2		2091.97	50.19		2091.97	50.25
	1140	52.56	0.865198		1140	52.88		1136.98	51.65		1136.98	52.21		1136.98	52.14		2093.81	50.23		2093.81	50.2		2093.81	50.25
	1141	52.58	0.819661		1141	53.03		1137.98	51.76		1137.98	52.23		1137.98	52.03		2095.66	50.27		2095.66	50.23		2095.66	50.24
	1142	52.69	0.569209		1142	52.98		1138.98	51.82		1138.98	52.03		1138.98	52.14		2097.48	50.23		2097.48	50.21		2097.48	50.26
	1143	52.52	0.956271		1143	53.22		1139.98	51.75		1139.98	52.08		1139.98	52.16		2099.33	50.21		2099.33	50.19		2099.33	50.27
	1144	52.6	0.774124		1144	52.98		1140.98	51.78		1140.98	52.06		1140.98	52.14		2101.17	50.22		2101.17	50.18		2101.17	50.31
	1145	52.66	0.637514		1145	53.01		1141.98	51.76		1141.98	52.31		1141.98	52.07		2103	50.2		2103	50.23		2103	50.25
	1146	52.71	0.523672		1146	53.01		1142.98	51.61		1142.98	52.25		1142.98	52.07		2104.84	50.22		2104.84	50.16		2104.84	50.25
	1147	52.68	0.591977		1147	53.11		1143.98	51.67		1143.98	52.11		1143.98	52.06		2106.69	50.22		2106.69	50.21		2106.69	50.28
	1148	52.63	0.705819		1148	52.97		1144.98	51.61		1144.98	52.27		1144.98	52.08		2108.52	50.24		2108.52	50.21		2108.52	50.3
	1149	52.63	0.705819		1149	52.89		1145.98	51.65		1145.98	52.14		1145.98	52.02		2110.36	50.21		2110.36	50.19		2110.36	50.28
	1150	52.47	1.07011		1150	53		1146.98	51.86		1146.98	52.14		1146.98	52.05		2112.2	50.26		2112.2	50.19		2112.2	50.28
	1151	52.66	0.637514		1151	52.75		1147.98	51.64		1147.98	52.09		1147.98	52.12		2114.05	50.27		2114.05	50.22		2114.05	50.28
	1152	52.5	1.00181		1152	53		1148.98	51.76		1148.98	52.11		1148.98	51.99		2115.89	50.24		2115.89	50.21		2115.89	50.3
	1153	52.8	0.318757		1153	52.81		1149.98	51.61		1149.98	52.12		1149.98	52.11		2117.72	50.22		2117.72	50.2		2117.72	50.26
	1154	52.67	0.614746		1154	52.94		1150.98	51.67		1150.98	52.26		1150.98	51.93		2119.56	50.21		2119.56	50.22		2119.56	50.29
	1155	52.68	0.591977		1155	52.99		1151.98	51.75		1151.98	52.33		1151.98	52.1		2121.41	50.24		2121.41	50.18		2121.41	50.27
	1156	52.48	1.04734		1156	53.01		1152.98	51.76		1152.98	52.1		1152.98	52.2		2123.25	50.24		2123.25	50.19		2123.25	50.27
	1157	52.77	0.387062		1157	52.91		1153.98	51.85		1153.98	52.21		1153.98	52.06		2125.09	50.21		2125.09	50.18		2125.09	50.3
	1158	52.61	0.751356		1158	52.75		1154.98	51.75		1154.98	52.15		1154.98	52.09		2126.92	50.22		2126.92	50.18		2126.92	50.29
	1159	52.58	0.819661		1159	52.81		1155.98	51.61		1155.98	52.16		1155.98	52.07		2128.77	50.24		2128.77	50.17		2128.77	50.26
	1160	52.54	0.910735		1160	52.97		1156.98	51.84		1156.98	52.18		1156.98	52.03		2130.59	50.21		2130.59	50.22		2130.59	50.26
	1161	52.73	0.478136		1161	53.05		1157.98	51.76		1157.98	52.3		1157.98	52.11		2132.44	50.23		2132.44	50.21		2132.44	50.25
	1162	52.61	0.751356		1162	52.8		1158.98	51.84		1158.98	52.14		1158.98	51.98		2134.28	50.2		2134.28	50.18		2134.28	50.27
	1163	52.61	0.751356		1163	53.27		1159.98	51.68		1159.98	52.19		1159.98	52.15		2136.14	50.23		2136.14	50.22		2136.14	50.29
	1164	52.89	0.113842		1164	53.07		1160.98	51.68		1160.98	52.13		1160.98	52.03		2137.98	50.22		2137.98	50.19		2137.98	50.29
	1165	52.58	0.819661		1165	52.93		1161.98	51.77		1161.98	52.31		1161.98	52.15		2139.83	50.24		2139.83	50.18		2139.83	50.29
	1166	52.73	0.478136		1166	53.04		1162.98	51.75		1162.98	52.26		1162.98	52.21		2141.66	50.21		2141.66	50.21		2141.66	50.25
	1167	52.37	1.2978		1167	52.94		1163.98	51.75		1163.98	52.25		1163.98	52.06		2143.5	50.21		2143.5	50.19		2143.5	50.29
	1168	52.76	0.409831		1168	52.89		1164.98	51.77		1164.98	52.36		1164.98	51.9		2145.34	50.23		2145.34	50.22		2145.34	50.26
	1169	52.55	0.887966		1169	52.99		1165.98	51.83		1165.98	52.24		1165.98	52.16		2147.19	50.22		2147.19	50.19		2147.19	50.25
	1170	52.58	0.819661		1170	53.02		1166.98	51.79		1166.98	52.3		1166.98	51.98		2149.02	50.21		2149.02	50.16		2149.02	50.27
	1171	52.53	0.933503		1171	53.18		1167.98	51.65		1167.98	52.03		1167.98	52.05		2150.86	50.21		2150.86	50.23		2150.86	50.3
	1172	52.7	0.546441		1172	53.03		1168.98	51.82		1168.98	51.95		1168.98	52.09		2152.7	50.21		2152.7	50.21		2152.7	50.25
	1173	52.6	0.774124		1173	53.02		1169.98	51.65		1169.98	52.12		1169.98	52.09		2154.55	50.17		2154.55	50.19		2154.55	50.27
	1174	52.62	0.728588		1174	53.03		1170.98	51.48		1170.98	52.11		1170.98	51.98		2156.39	50.2		2156.39	50.22		2156.39	50.28
	1175	52.68	0.591977		1175	53.09		1171.98	51.61		1171.98	52.17		1171.98	52.14		2158.22	50.2		2158.22	50.19		2158.22	50.26
	1176	52.49	1.02458		1176	52.99		1172.98	51.68		1172.98	52.26		1172.98	52.06		2160.06	50.22		2160.06	50.2		2160.06	50.3
	1177	52.61	0.751356		1177	52.92		1173.98	51.87		1173.98	52.12		1173.98	52.1		2161.91	50.23		2161.91	50.16		2161.91	50.24
	1178	52.67	0.614746		1178	53.13		1174.98	51.83		1174.98	52.12		1174.98	52.01		2163.75	50.17		2163.75	50.17		2163.75	50.31
	1179	52.63	0.705819		1179	53.08		1175.98	51.68		1175.98	52.12		1175.98	52.16		2165.58	50.22		2165.58	50.19		2165.58	50.29
	1180	52.61	0.751356		1180	52.89		1176.98	51.64		1176.98	52.22		1176.98	52.01		2167.42	50.18		2167.42	50.17		2167.42	50.24
	1181	52.66	0.637514		1181	52.94		1177.98	51.59		1177.98	52.21		1177.98	51.92		2169.27	50.21		2169.27	50.17		2169.27	50.26
	1182	52.72	0.500904		1182	53.08		1178.98	51.59		1178.98	52.25		1178.98	52.14		2171.11	50.23		2171.11	50.17		2171.11	50.31
	1183	52.6	0.774124		1183	53.13		1179.98	51.65		1179.98	52.14		1179.98	52.14		2172.97	50.18		2172.97	50.2		2172.97	50.26
	1184	52.59	0.796893		1184	53.06		1180.98	51.72		1180.98	52.17		1180.98	52.25		2174.8	50.23		2174.8	50.19		2174.8	50.25
	1185	52.74	0.455367		1185	52.96		1181.98	51.66		1181.98	52.01		1181.98	52.07		2176.64	50.2		2176.64	50.2		2176.64	50.3
	1186	52.57	0.842429		1186	53		1182.98	51.53		1182.98	52.2		1182.98	52.07		2178.48	50.2		2178.48	50.2		2178.48	50.23
	1187	52.59	0.796893		1187	53		1183.98	51.69		1183.98	52.3		1183.98	51.95		2180.33	50.23		2180.33	50.16		2180.33	50.25
	1188	52.72	0.500904		1188	52.86		1184.98	51.76		1184.98	52.07		1184.98	52.09		2182.16	50.24		2182.16	50.17		2182.16	50.26
	1189	52.76	0.409831		1189	52.92		1185.98	51.55		1185.98	52.18		1185.98	52.04		2184	50.2		2184	50.16		2184	50.28
	1190	52.48	1.04734		1190	53.05		1186.98	51.78		1186.98	52.12		1186.98	51.97		2185.84	50.2		2185.84	50.21		2185.84	50.3
	1191	52.66	0.637514		1191	52.92		1187.98	51.54		1187.98	52.1		1187.98	52.03		2187.69	50.2		2187.69	50.2		2187.69	50.24
	1192	52.76	0.409831		1192	53.05		1188.98	51.63		1188.98	52.09		1188.98	52.2		2189.52	50.21		2189.52	50.22		2189.52	50.27
	1193	52.64	0.683051		1193	52.92		1189.98	51.65		1189.98	52.21		1189.98	52.08		2191.36	50.21		2191.36	50.21		2191.36	50.27
	1194	52.59	0.796893		1194	52.94		1190.98	51.71		1190.98	52.18		1190.98	51.83		2193.2	50.19		2193.2	50.21		2193.2	50.23
	1195	52.47	1.07011		1195	53.24		1191.98	51.54		1191.98	52.17		1191.98	52.12		2195.05	50.21		2195.05	50.21		2195.05	50.3
	1196	52.84	0.227684		1196	52.98		1192.98	51.6		1192.98	52.22		1192.98	52		2196.89	50.23		2196.89	50.16		2196.89	50.24
	1197	52.91	0.0683051		1197	53.02		1193.98	51.58		1193.98	52.19		1193.98	52.09		2198.72	50.22		2198.72	50.18		2198.72	50.27
	1198	52.56	0.865198		1198	53.17		1194.98	51.66		1194.98	52.17		1194.98	52.06		2200.56	50.16		2200.56	50.17		2200.56	50.28
	1199	52.59	0.796893		1199	53.03		1195.98	51.78		1195.98	52.28		1195.98	52.11		2202.41	50.17		2202.41	50.15		2202.41	50.27
	1200	52.67	0.614746		1200	52.94		1196.98	51.59		1196.98	52.05		1196.98	52.19		2204.25	50.16		2204.25	50.19		2204.25	50.27
	1201	52.69	0.569209		1201	53.16		1197.98	51.69		1197.98	52.2		1197.98	52.17		2206.09	50.15		2206.09	50.19		2206.09	50.26
	1202	52.74	0.455367		1202	52.92		1198.98	51.72		1198.98	52.3		1198.98	52.05		2207.92	50.2		2207.92	50.17		2207.92	50.27
	1203	52.73	0.478136		1203	53.28		1199.98	51.5		1199.98	52.34		1199.98	52.06		2209.77	50.21		2209.77	50.19		2209.77	50.23
	1204	52.64	0.683051		1204	52.88		1200.98	51.8		1200.98	52.31		1200.98	52.2		2211.61	50.22		2211.61	50.16		2211.61	50.29
	1205	52.52	0.956271		1205	52.91		1201.98	51.76		1201.98	52.12		1201.98	52.03		2213.45	50.23		2213.45	50.15		2213.45	50.25
	1206	52.45	1.11565		1206	53.09		1202.98	51.72		1202.98	52.14		1202.98	52		2215.28	50.2		2215.28	50.16		2215.28	50.23
	1207	52.6	0.774124		1207	53.12		1203.98	51.61		1203.98	51.93		1203.98	52.06		2217.12	50.19		2217.12	50.19		2217.12	50.25
	1208	52.61	0.751356		1208	53.22		1204.98	51.73		1204.98	52.11		1204.98	51.92		2218.97	50.19		2218.97	50.17		2218.97	50.29
	1209	52.64	0.683051		1209	52.86		1205.98	51.62		1205.98	52.22		1205.98	51.96		2220.81	50.21		2220.81	50.14		2220.81	50.29
	1210	52.7	0.546441		1210	53.01		1206.98	51.82		1206.98	52.06		1206.98	51.88		2222.66	50.18		2222.66	50.18		2222.66	50.25
	1211	52.76	0.409831		1211	52.77		1207.98	51.81		1207.98	52.11		1207.98	52.05		2224.5	50.22		2224.5	50.23		2224.5	50.27
	1212	52.73	0.478136		1212	52.91		1208.98	51.69		1208.98	52.1		1208.98	52		2226.33	50.24		2226.33	50.21		2226.33	50.25
	1213	52.58	0.819661		1213	52.89		1209.98	51.76		1209.98	52.17		1209.98	52.13		2228.17	50.17		2228.17	50.14		2228.17	50.23
	1214	52.57	0.842429		1214	53.13		1210.98	51.83		1210.98	52.19		1210.98	52.25		2230.02	50.14		2230.02	50.18		2230.02	50.28
	1215	52.58	0.819661		1215	52.95		1211.98	51.78		1211.98	52.28		1211.98	52.03		2231.86	50.15		2231.86	50.21		2231.86	50.25
	1216	52.55	0.887966		1216	52.92		1212.98	51.71		1212.98	52.19		1212.98	52.12		2233.69	50.2		2233.69	50.18		2233.69	50.27
	1217	52.62	0.728588		1217	53.06		1213.98	51.83		1213.98	52.13		1213.98	52.06		2235.53	50.18		2235.53	50.15		2235.53	50.26
	1218	52.84	0.227684		1218	52.88		1214.98	51.83		1214.98	52.11		1214.98	52.2		2237.37	50.21		2237.37	50.17		2237.37	50.27
	1219	52.56	0.865198		1219	53.01		1215.98	51.66		1215.98	52.26		1215.98	52.15		2239.22	50.21		2239.22	50.15		2239.22	50.27
	1220	52.64	0.683051		1220	53		1216.98	51.66		1216.98	52.36		1216.98	51.98		2241.06	50.19		2241.06	50.2		2241.06	50.24
	1221	52.66	0.637514		1221	53.14		1217.98	51.89		1217.98	52.2		1217.98	52.2		2242.89	50.22		2242.89	50.18		2242.89	50.27
	1222	52.6	0.774124		1222	53.05		1218.98	51.64		1218.98	52.32		1218.98	52.25		2244.73	50.17		2244.73	50.17		2244.73	50.25
	1223	52.61	0.751356		1223	52.86		1219.98	51.69		1219.98	52.25		1219.98	51.95		2246.58	50.25		2246.58	50.18		2246.58	50.23
	1224	52.52	0.956271		1224	52.88		1220.98	51.76		1220.98	52.11		1220.98	52.19		2248.41	50.24		2248.41	50.16		2248.41	50.22
	1225	52.58	0.819661		1225	53.14		1221.98	51.79		1221.98	52.17		1221.98	52.16		2250.25	50.2		2250.25	50.17		2250.25	50.2
	1226	52.47	1.07011		1226	52.85		1222.98	51.76		1222.98	52.03		1222.98	52.19		2252.12	50.2		2252.12	50.23		2252.12	50.25
	1227	52.78	0.364294		1227	53		1223.98	51.7		1223.98	51.97		1223.98	52.01		2253.97	50.19		2253.97	50.2		2253.97	50.23
	1228	52.75	0.432599		1228	52.99		1224.98	51.76		1224.98	52.12		1224.98	51.92		2255.81	50.18		2255.81	50.19		2255.81	50.22
	1229	52.68	0.591977		1229	52.82		1225.98	51.42		1225.98	52.19		1225.98	51.98		2257.66	50.22		2257.66	50.16		2257.66	50.22
	1230	52.54	0.910735		1230	52.75		1226.98	51.69		1226.98	52.26		1226.98	51.86		2259.48	50.21		2259.48	50.16		2259.48	50.25
	1231	52.61	0.751356		1231	52.92		1227.98	51.76		1227.98	52.27		1227.98	52.2		2261.33	50.19		2261.33	50.18		2261.33	50.22
	1232	52.74	0.455367		1232	52.91		1228.98	51.87		1228.98	52.26		1228.98	51.99		2263.17	50.19		2263.17	50.18		2263.17	50.25
	1233	52.68	0.591977		1233	53.1		1229.98	51.62		1229.98	52.15		1229.98	52.09		2265.02	50.2		2265.02	50.18		2265.02	50.21
	1234	52.56	0.865198		1234	52.89		1230.98	51.65		1230.98	52.11		1230.98	52.11		2266.86	50.2		2266.86	50.16		2266.86	50.23
	1235	52.61	0.751356		1235	52.83		1231.98	51.81		1231.98	52.17		1231.98	52.09		2268.7	50.21		2268.7	50.16		2268.7	50.27
	1236	52.68	0.591977		1236	52.7		1232.98	51.64		1232.98	52.15		1232.98	51.99		2270.53	50.15		2270.53	50.17		2270.53	50.22
	1237	52.58	0.819661		1237	52.92		1233.98	51.66		1233.98	52.09		1233.98	52.1		2272.37	50.16		2272.37	50.2		2272.37	50.23
	1238	52.55	0.887966		1238	52.89		1234.98	51.49		1234.98	52.21		1234.98	52.21		2274.22	50.21		2274.22	50.16		2274.22	50.24
	1239	52.77	0.387062		1239	53.13		1235.98	51.79		1235.98	52.36		1235.98	52.1		2276.05	50.18		2276.05	50.17		2276.05	50.27
	1240	52.65	0.660283		1240	53.03		1236.98	51.69		1236.98	52.39		1236.98	52.16		2277.89	50.19		2277.89	50.2		2277.89	50.25
	1241	52.57	0.842429		1241	53.18		1237.98	51.61		1237.98	52.13		1237.98	52.09		2279.73	50.19		2279.73	50.17		2279.73	50.25
	1242	52.55	0.887966		1242	52.92		1238.98	51.78		1238.98	52.42		1238.98	52.22		2281.58	50.19		2281.58	50.17		2281.58	50.23
	1243	52.59	0.796893		1243	53.16		1239.98	51.69		1239.98	52.19		1239.98	52.06		2283.41	50.13		2283.41	50.13		2283.41	50.23
	1244	52.45	1.11565		1244	52.83		1240.98	51.63		1240.98	52.36		1240.98	52.15		2285.27	50.2		2285.27	50.13		2285.27	50.21
	1245	52.64	0.683051		1245	52.81		1241.98	51.68		1241.98	52.31		1241.98	52.12		2287.11	50.16		2287.11	50.17		2287.11	50.23
	1246	52.54	0.910735		1246	52.78		1242.98	51.69		1242.98	52.25		1242.98	52.06		2288.94	50.15		2288.94	50.14		2288.94	50.2
	1247	52.59	0.796893		1247	53.04		1243.98	51.66		1243.98	52.11		1243.98	52.11		2290.78	50.18		2290.78	50.19		2290.78	50.23
	1248	52.64	0.683051		1248	53.02		1244.98	51.74		1244.98	52.3		1244.98	52.08		2292.62	50.18		2292.62	50.17		2292.62	50.23
	1249	52.65	0.660283		1249	53.01		1245.98	51.61		1245.98	52.01		1245.98	52.05		2294.47	50.18		2294.47	50.18		2294.47	50.22
	1250	52.53	0.933503		1250	52.97		1246.98	51.75		1246.98	52.33		1246.98	52.25		2296.3	50.15		2296.3	50.14		2296.3	50.25
	1251	52.59	0.796893		1251	52.94		1247.98	51.92		1247.98	52.3		1247.98	51.96		2298.14	50.19		2298.14	50.16		2298.14	50.25
	1252	52.62	0.728588		1252	53.02		1248.98	51.57		1248.98	52.34		1248.98	52.1		2299.98	50.19		2299.98	50.18		2299.98	50.23
	1253	52.69	0.569209		1253	52.95		1249.98	51.75		1249.98	52.17		1249.98	52.02		2301.83	50.18		2301.83	50.15		2301.83	50.23
	1254	52.49	1.02458		1254	52.8		1250.98	51.73		1250.98	52.21		1250.98	52.11		2303.66	50.18		2303.66	50.17		2303.66	50.27
	1255	52.61	0.751356		1255	52.94		1251.98	51.68		1251.98	52.23		1251.98	52.22		2305.5	50.19		2305.5	50.19		2305.5	50.23
	1256	52.56	0.865198		1256	52.92		1252.98	51.61		1252.98	52.25		1252.98	52.09		2307.34	50.21		2307.34	50.18		2307.34	50.26
	1257	52.45	1.11565		1257	53.19		1253.98	51.79		1253.98	52.1		1253.98	52.03		2309.19	50.19		2309.19	50.16		2309.19	50.27
	1258	52.78	0.364294		1258	52.94		1254.98	51.83		1254.98	52.41		1254.98	51.87		2311.03	50.2		2311.03	50.14		2311.03	50.24
	1259	52.64	0.683051		1259	52.92		1255.98	51.7		1255.98	52.23		1255.98	52.08		2312.86	50.2		2312.86	50.15		2312.86	50.22
	1260	52.62	0.728588		1260	53.08		1256.98	51.58		1256.98	52.22		1256.98	52.22		2314.7	50.18		2314.7	50.17		2314.7	50.23
	1261	52.44	1.13842		1261	53.28		1257.98	51.82		1257.98	52.26		1257.98	52.27		2316.55	50.2		2316.55	50.14		2316.55	50.29
	1262	52.53	0.933503		1262	52.85		1258.98	51.65		1258.98	52.07		1258.98	52.01		2318.39	50.19		2318.39	50.16		2318.39	50.23
	1263	52.71	0.523672		1263	52.97		1259.98	51.54		1259.98	52.14		1259.98	52.11		2320.22	50.17		2320.22	50.15		2320.22	50.22
	1264	52.66	0.637514		1264	52.79		1260.98	51.75		1260.98	52.27		1260.98	52.2		2322.06	50.17		2322.06	50.12		2322.06	50.22
	1265	52.61	0.751356		1265	52.92		1261.98	51.71		1261.98	52.28		1261.98	51.99		2323.91	50.22		2323.91	50.14		2323.91	50.21
	1266	52.58	0.819661		1266	52.79		1262.98	51.61		1262.98	52.25		1262.98	51.96		2325.75	50.2		2325.75	50.15		2325.75	50.22
	1267	52.7	0.546441		1267	52.88		1263.98	51.84		1263.98	52.26		1263.98	52.09		2327.59	50.18		2327.59	50.17		2327.59	50.25
	1268	52.61	0.751356		1268	53.16		1264.98	51.53		1264.98	52.22		1264.98	51.98		2329.44	50.17		2329.44	50.17		2329.44	50.24
	1269	52.63	0.705819		1269	52.99		1265.98	51.75		1265.98	52.36		1265.98	52.02		2331.27	50.17		2331.27	50.12		2331.27	50.25
	1270	52.55	0.887966		1270	53.12		1266.98	51.78		1266.98	52.28		1266.98	52.17		2333.11	50.14		2333.11	50.16		2333.11	50.23
	1271	52.5	1.00181		1271	52.88		1267.98	51.52		1267.98	52.31		1267.98	52.01		2334.94	50.2		2334.94	50.17		2334.94	50.23
	1272	52.64	0.683051		1272	52.92		1268.98	51.69		1268.98	52.09		1268.98	52		2336.78	50.12		2336.78	50.17		2336.78	50.2
	1273	52.59	0.796893		1273	52.86		1269.98	51.52		1269.98	52.12		1269.98	52.19		2338.62	50.2		2338.62	50.15		2338.62	50.21
	1274	52.7	0.546441		1274	53.1		1270.98	51.71		1270.98	52.07		1270.98	52.06		2340.47	50.13		2340.47	50.16		2340.47	50.21
	1275	52.7	0.546441		1275	53.09		1271.98	51.5		1271.98	52.31		1271.98	52.12		2342.31	50.16		2342.31	50.17		2342.31	50.25
	1276	52.59	0.796893		1276	53.01		1272.98	51.73		1272.98	52.19		1272.98	52.24		2344.16	50.2		2344.16	50.14		2344.16	50.22
	1277	52.56	0.865198		1277	53.09		1273.98	51.72		1273.98	52.14		1273.98	52.19		2345.98	50.21		2345.98	50.14		2345.98	50.21
	1278	52.7	0.546441		1278	52.84		1274.98	51.79		1274.98	52.06		1274.98	52.09		2347.83	50.16		2347.83	50.16		2347.83	50.22
	1279	52.64	0.683051		1279	53.03		1275.98	51.58		1275.98	52.3		1275.98	52.09		2349.67	50.16		2349.67	50.13		2349.67	50.22
	1280	52.74	0.455367		1280	52.94		1276.98	51.51		1276.98	52.31		1276.98	52.02		2351.5	50.16		2351.5	50.17		2351.5	50.25
	1281	52.65	0.660283		1281	52.95		1277.98	51.58		1277.98	52.33		1277.98	52.05		2353.34	50.18		2353.34	50.17		2353.34	50.22
	1282	52.53	0.933503		1282	52.97		1278.98	51.69		1278.98	52.26		1278.98	52.06		2355.19	50.16		2355.19	50.14		2355.19	50.22
	1283	52.65	0.660283		1283	52.95		1279.98	51.6		1279.98	52.21		1279.98	52.13		2357.02	50.17		2357.02	50.15		2357.02	50.22
	1284	52.58	0.819661		1284	52.94		1280.98	51.61		1280.98	52.27		1280.98	52.05		2358.86	50.17		2358.86	50.15		2358.86	50.25
	1285	52.58	0.819661		1285	53.14		1281.98	51.79		1281.98	52.14		1281.98	51.92		2360.7	50.2		2360.7	50.1		2360.7	50.24
	1286	52.68	0.591977		1286	53.06		1282.98	51.56		1282.98	52.13		1282.98	52.05		2362.55	50.17		2362.55	50.17		2362.55	50.22
	1287	52.65	0.660283		1287	52.91		1283.98	51.81		1283.98	52.13		1283.98	52.23		2364.37	50.18		2364.37	50.13		2364.37	50.22
	1288	52.55	0.887966		1288	52.88		1284.98	51.79		1284.98	52.1		1284.98	52.05		2366.22	50.2		2366.22	50.15		2366.22	50.23
	1289	52.56	0.865198		1289	52.89		1285.98	51.78		1285.98	52.08		1285.98	52.02		2368.06	50.18		2368.06	50.16		2368.06	50.23
	1290	52.68	0.591977		1290	53.02		1286.98	51.79		1286.98	52.12		1286.98	52.13		2369.91	50.15		2369.91	50.19		2369.91	50.22
	1291	52.58	0.819661		1291	52.97		1287.98	51.57		1287.98	52.25		1287.98	52.06		2371.73	50.19		2371.73	50.13		2371.73	50.18
	1292	52.6	0.774124		1292	52.86		1288.98	51.68		1288.98	52.37		1288.98	52.14		2373.58	50.16		2373.58	50.15		2373.58	50.21
	1293	52.69	0.569209		1293	52.92		1290	51.83		1290	52.22		1290	52.03		2375.42	50.15		2375.42	50.17		2375.42	50.21
	1294	52.59	0.796893		1294	52.95		1290.98	51.67		1290.98	52.26		1290.98	52.16		2377.25	50.18		2377.25	50.13		2377.25	50.23
	1295	52.58	0.819661		1295	53.08		1291.98	51.46		1291.98	52.2		1291.98	52.08		2379.09	50.16		2379.09	50.17		2379.09	50.26
	1296	52.69	0.569209		1296	53.1		1292.98	51.64		1292.98	52.16		1292.98	52.11		2380.94	50.13		2380.94	50.16		2380.94	50.25
	1297	52.72	0.500904		1297	53.05		1293.98	51.81		1293.98	52.24		1293.98	51.98		2382.78	50.14		2382.78	50.15		2382.78	50.19
	1298	52.61	0.751356		1298	53.14		1294.98	51.73		1294.98	52.34		1294.98	52.07		2384.61	50.16		2384.61	50.15		2384.61	50.22
	1299	52.69	0.569209		1299	53.14		1295.98	51.77		1295.98	51.94		1295.98	52.09		2386.45	50.21		2386.45	50.16		2386.45	50.25
	1300	52.56	0.865198		1300	52.89		1296.98	51.75		1296.98	52.36		1296.98	52.09		2388.31	50.14		2388.31	50.14		2388.31	50.23
	1301	52.69	0.569209		1301	53.1		1297.98	51.64		1297.98	52.16		1297.98	52.01		2390.16	50.15		2390.16	50.15		2390.16	50.19
	1302	52.63	0.705819		1302	53.08		1298.98	51.73		1298.98	52.15		1298.98	51.96		2392	50.17		2392	50.16		2392	50.26
	1303	52.63	0.705819		1303	52.93		1299.98	51.69		1299.98	52.33		1299.98	52.15		2393.84	50.15		2393.84	50.17		2393.84	50.2
	1304	52.68	0.591977		1304	53		1300.98	51.72		1300.98	52.42		1300.98	51.94		2395.67	50.17		2395.67	50.13		2395.67	50.19
	1305	52.55	0.887966		1305	52.85		1301.98	51.67		1301.98	52.21		1301.98	52.1		2397.52	50.18		2397.52	50.11		2397.52	50.2
	1306	52.73	0.478136		1306	52.89		1302.98	51.75		1302.98	52.14		1302.98	52.22		2399.36	50.17		2399.36	50.13		2399.36	50.23
	1307	52.53	0.933503		1307	52.89		1303.98	51.54		1303.98	52.17		1303.98	52.09		2401.2	50.17		2401.2	50.14		2401.2	50.22
	1308	52.84	0.227684		1308	52.99		1304.98	51.73		1304.98	51.97		1304.98	52.04		2403.03	50.13		2403.03	50.14		2403.03	50.2
	1309	52.47	1.07011		1309	52.88		1305.98	51.64		1305.98	52.18		1305.98	51.98		2404.89	50.2		2404.89	50.17		2404.89	50.22
	1310	52.54	0.910735		1310	53		1306.98	51.86		1306.98	52.11		1306.98	52.13		2406.72	50.16		2406.72	50.15		2406.72	50.2
	1311	52.68	0.591977		1311	52.9		1307.98	51.68		1307.98	52.27		1307.98	52.06		2408.56	50.15		2408.56	50.1		2408.56	50.23
	1312	52.75	0.432599		1312	53		1308.98	51.68		1308.98	52.33		1308.98	52.07		2410.41	50.18		2410.41	50.17		2410.41	50.24
	1313	52.68	0.591977		1313	53.03		1309.98	51.74		1309.98	52.18		1309.98	52.03		2412.27	50.15		2412.27	50.16		2412.27	50.22
	1314	52.63	0.705819		1314	52.97		1310.98	51.63		1310.98	52.16		1310.98	52.08		2414.09	50.19		2414.09	50.16		2414.09	50.2
	1315	52.7	0.546441		1315	53.1		1311.98	51.73		1311.98	52.24		1311.98	51.94		2415.94	50.16		2415.94	50.13		2415.94	50.2
	1316	52.68	0.591977		1316	52.78		1312.98	51.75		1312.98	52.3		1312.98	51.92		2417.78	50.17		2417.78	50.15		2417.78	50.21
	1317	52.48	1.04734		1317	52.92		1313.98	51.61		1313.98	52.26		1313.98	52.2		2419.62	50.18		2419.62	50.13		2419.62	50.19
	1318	52.85	0.204915		1318	53.02		1314.98	51.77		1314.98	52.19		1314.98	52.22		2421.47	50.13		2421.47	50.11		2421.47	50.17
	1319	52.66	0.637514		1319	52.99		1315.98	51.6		1315.98	52.23		1315.98	52.12		2423.3	50.13		2423.3	50.1		2423.3	50.19
	1320	52.52	0.956271		1320	53.12		1316.98	51.78		1316.98	52.26		1316.98	52.09		2425.14	50.18		2425.14	50.14		2425.14	50.2
	1321	52.61	0.751356		1321	53		1317.98	51.72		1317.98	52.17		1317.98	52.06		2426.98	50.17		2426.98	50.07		2426.98	50.18
	1322	52.64	0.683051		1322	52.88		1318.98	51.62		1318.98	52.2		1318.98	52.07		2428.83	50.15		2428.83	50.17		2428.83	50.19
	1323	52.71	0.523672		1323	52.78		1319.98	51.64		1319.98	52.22		1319.98	52.11		2430.66	50.14		2430.66	50.14		2430.66	50.21
	1324	52.64	0.683051		1324	52.96		1320.98	51.84		1320.98	52.26		1320.98	52.16		2432.5	50.17		2432.5	50.15		2432.5	50.18
	1325	52.59	0.796893		1325	53.1		1321.98	51.91		1321.98	52.17		1321.98	52.12		2434.34	50.17		2434.34	50.14		2434.34	50.22
	1326	52.59	0.796893		1326	52.94		1322.98	51.57		1322.98	52.19		1322.98	52.05		2436.22	50.15		2436.22	50.1		2436.22	50.19
	1327	52.65	0.660283		1327	53		1323.98	51.86		1323.98	52.09		1323.98	52.06		2438.06	50.19		2438.06	50.15		2438.06	50.19
	1328	52.48	1.04734		1328	52.99		1324.98	51.61		1324.98	52.31		1324.98	52.2		2439.89	50.14		2439.89	50.16		2439.89	50.21
	1329	52.66	0.637514		1329	53.1		1325.98	51.76		1325.98	52.32		1325.98	52.09		2441.73	50.15		2441.73	50.15		2441.73	50.19
	1330	52.51	0.97904		1330	52.96		1326.98	51.76		1326.98	52.23		1326.98	51.95		2443.58	50.13		2443.58	50.11		2443.58	50.18
	1331	52.56	0.865198		1331	52.95		1327.98	51.73		1327.98	52.31		1327.98	52.01		2445.41	50.17		2445.41	50.1		2445.41	50.17
	1332	52.61	0.751356		1332	52.88		1328.98	51.73		1328.98	52.12		1328.98	52.1		2447.25	50.2		2447.25	50.16		2447.25	50.18
	1333	52.64	0.683051		1333	52.84		1329.98	51.58		1329.98	52.11		1329.98	52.16		2449.09	50.2		2449.09	50.18		2449.09	50.15
	1334	52.8	0.318757		1334	53.13		1330.98	51.7		1330.98	52.06		1330.98	52.08		2450.94	50.15		2450.94	50.14		2450.94	50.21
	1335	52.67	0.614746		1335	53.03		1331.98	51.84		1331.98	52.17		1331.98	52.02		2452.77	50.14		2452.77	50.12		2452.77	50.2
	1336	52.73	0.478136		1336	52.91		1332.98	51.65		1332.98	52.14		1332.98	52.12		2454.61	50.15		2454.61	50.15		2454.61	50.21
	1337	52.5	1.00181		1337	53.1		1333.98	51.62		1333.98	52.13		1333.98	52.09		2456.45	50.17		2456.45	50.12		2456.45	50.22
	1338	52.64	0.683051		1338	53.14		1334.98	51.7		1334.98	52.15		1334.98	52.15		2458.3	50.14		2458.3	50.16		2458.3	50.21
	1339	52.46	1.09288		1339	53.08		1335.98	51.65		1335.98	52.19		1335.98	52.14		2460.14	50.16		2460.14	50.12		2460.14	50.22
	1340	52.61	0.751356		1340	52.99		1336.98	51.64		1336.98	52.19		1336.98	52.05		2461.97	50.15		2461.97	50.13		2461.97	50.21
	1341	52.55	0.887966		1341	53.12		1337.98	51.75		1337.98	52.36		1337.98	52.24		2463.81	50.15		2463.81	50.13		2463.81	50.21
	1342	52.6	0.774124		1342	53.03		1338.98	51.64		1338.98	52.29		1338.98	52.03		2465.66	50.15		2465.66	50.14		2465.66	50.25
	1343	52.67	0.614746		1343	53.11		1339.98	51.59		1339.98	52.3		1339.98	51.97		2467.5	50.2		2467.5	50.11		2467.5	50.21
	1344	52.74	0.455367		1344	53.01		1340.98	51.68		1340.98	52.15		1340.98	52.34		2469.33	50.16		2469.33	50.13		2469.33	50.2
	1345	52.58	0.819661		1345	52.97		1341.98	51.75		1341.98	52.08		1341.98	52.11		2471.17	50.14		2471.17	50.14		2471.17	50.2
	1346	52.5	1.00181		1346	53.1		1342.98	51.61		1342.98	52.24		1342.98	52.14		2473.02	50.13		2473.02	50.11		2473.02	50.17
	1347	52.65	0.660283		1347	52.97		1343.98	51.7		1343.98	52.19		1343.98	52.01		2474.86	50.14		2474.86	50.08		2474.86	50.18
	1348	52.52	0.956271		1348	53.14		1344.98	51.6		1344.98	52.11		1344.98	52.09		2476.69	50.12		2476.69	50.1		2476.69	50.18
	1349	52.67	0.614746		1349	52.95		1345.98	51.37		1345.98	52.28		1345.98	51.87		2478.53	50.14		2478.53	50.11		2478.53	50.19
	1350	52.6	0.774124		1350	53.04		1346.98	51.54		1346.98	52.33		1346.98	51.92		2480.37	50.15		2480.37	50.13		2480.37	50.19
	1351	52.62	0.728588		1351	52.84		1347.98	51.65		1347.98	52.31		1347.98	52.2		2482.2	50.17		2482.2	50.16		2482.2	50.23
	1352	52.63	0.705819		1352	52.97		1348.98	51.62		1348.98	52.31		1348.98	51.79		2484.05	50.13		2484.05	50.12		2484.05	50.26
	1353	52.67	0.614746		1353	53.19		1349.98	51.65		1349.98	52.2		1349.98	52.09		2485.89	50.18		2485.89	50.12		2485.89	50.22
	1354	52.68	0.591977		1354	52.83		1350.98	51.62		1350.98	52.2		1350.98	52.04		2487.73	50.15		2487.73	50.1		2487.73	50.18
	1355	52.64	0.683051		1355	53.26		1351.98	51.64		1351.98	52.22		1351.98	52.05		2489.58	50.14		2489.58	50.12		2489.58	50.2
	1356	52.67	0.614746		1356	52.91		1352.98	51.61		1352.98	52.28		1352.98	52.16		2491.41	50.14		2491.41	50.12		2491.41	50.22
	1357	52.64	0.683051		1357	52.94		1353.98	51.85		1353.98	52.2		1353.98	52.07		2493.25	50.14		2493.25	50.1		2493.25	50.2
	1358	52.8	0.318757		1358	53.1		1354.98	51.61		1354.98	52.05		1354.98	52.01		2495.09	50.12		2495.09	50.14		2495.09	50.17
	1359	52.81	0.295989		1359	52.85		1355.98	51.44		1355.98	52.14		1355.98	51.95		2496.92	50.16		2496.92	50.12		2496.92	50.22
	1360	52.67	0.614746		1360	52.92		1356.98	51.81		1356.98	52.19		1356.98	51.94		2498.77	50.14		2498.77	50.11		2498.77	50.24
	1361	52.63	0.705819		1361	53.15		1357.98	51.77		1357.98	52.29		1357.98	52.05		2500.61	50.14		2500.61	50.1		2500.61	50.2
	1362	52.75	0.432599		1362	52.78		1358.98	51.75		1358.98	52.2		1358.98	51.88		2502.45	50.15		2502.45	50.05		2502.45	50.23
	1363	52.65	0.660283		1363	52.89		1359.98	51.59		1359.98	51.98		1359.98	51.99		2504.28	50.17		2504.28	50.14		2504.28	50.19
	1364	52.64	0.683051		1364	52.91		1360.98	51.59		1360.98	52.22		1360.98	51.98		2506.12	50.16		2506.12	50.14		2506.12	50.17
	1365	52.44	1.13842		1365	53.04		1361.98	51.78		1361.98	52.22		1361.98	51.97		2507.97	50.16		2507.97	50.14		2507.97	50.22
	1366	52.52	0.956271		1366	53.02		1362.98	51.64		1362.98	52.12		1362.98	51.95		2509.81	50.12		2509.81	50.09		2509.81	50.19
	1367	52.67	0.614746		1367	52.92		1363.98	51.79		1363.98	52.27		1363.98	52.11		2511.66	50.18		2511.66	50.13		2511.66	50.15
	1368	52.69	0.569209		1368	52.84		1364.98	51.49		1364.98	52.12		1364.98	52.2		2513.5	50.17		2513.5	50.09		2513.5	50.2
	1369	52.64	0.683051		1369	53.1		1365.98	51.67		1365.98	52.14		1365.98	51.83		2515.33	50.17		2515.33	50.14		2515.33	50.21
	1370	52.61	0.751356		1370	52.98		1366.98	51.75		1366.98	52.12		1366.98	52.09		2517.17	50.11		2517.17	50.1		2517.17	50.19
	1371	52.63	0.705819		1371	52.92		1367.98	51.66		1367.98	51.98		1367.98	52.05		2519.02	50.16		2519.02	50.12		2519.02	50.2
	1372	52.42	1.18395		1372	53.18		1368.98	51.54		1368.98	52.35		1368.98	52.17		2520.86	50.14		2520.86	50.14		2520.86	50.22
	1373	52.63	0.705819		1373	52.99		1369.98	51.78		1369.98	52.15		1369.98	52.12		2522.7	50.15		2522.7	50.09		2522.7	50.17
	1374	52.69	0.569209		1374	52.89		1370.98	51.51		1370.98	52.26		1370.98	52.24		2524.55	50.15		2524.55	50.1		2524.55	50.18
	1375	52.56	0.865198		1375	52.88		1371.98	51.62		1371.98	52.09		1371.98	52.02		2526.39	50.16		2526.39	50.09		2526.39	50.19
	1376	52.53	0.933503		1376	53.03		1372.98	51.69		1372.98	52.42		1372.98	51.95		2528.22	50.2		2528.22	50.08		2528.22	50.15
	1377	52.6	0.774124		1377	53.02		1373.98	51.8		1373.98	52.19		1373.98	52.23		2530.06	50.14		2530.06	50.11		2530.06	50.22
	1378	52.77	0.387062		1378	52.99		1374.98	51.67		1374.98	52.28		1374.98	51.84		2531.91	50.08		2531.91	50.14		2531.91	50.15
	1379	52.53	0.933503		1379	53.05		1375.98	51.68		1375.98	52.26		1375.98	52.2		2533.75	50.17		2533.75	50.08		2533.75	50.2
	1380	52.7	0.546441		1380	52.88		1376.98	51.79		1376.98	52.37		1376.98	51.98		2535.58	50.17		2535.58	50.13		2535.58	50.16
	1381	52.66	0.637514		1381	52.9		1377.98	51.64		1377.98	52.21		1377.98	52.2		2537.42	50.13		2537.42	50.12		2537.42	50.15
	1382	52.7	0.546441		1382	53.02		1378.98	51.58		1378.98	52.19		1378.98	52.19		2539.27	50.14		2539.27	50.1		2539.27	50.17
	1383	52.86	0.182147		1383	52.92		1379.98	51.69		1379.98	52.11		1379.98	51.99		2541.09	50.11		2541.09	50.09		2541.09	50.18
	1384	52.55	0.887966		1384	53.09		1380.98	51.75		1380.98	52.18		1380.98	51.85		2542.94	50.16		2542.94	50.13		2542.94	50.21
	1385	52.51	0.97904		1385	52.84		1381.98	51.62		1381.98	52.13		1381.98	52.17		2544.78	50.15		2544.78	50.11		2544.78	50.14
	1386	52.6	0.774124		1386	52.67		1382.98	51.69		1382.98	52.36		1382.98	52.19		2546.61	50.17		2546.61	50.11		2546.61	50.15
	1387	52.7	0.546441		1387	53.15		1383.98	51.58		1383.98	52.22		1383.98	52.13		2548.45	50.17		2548.45	50.12		2548.45	50.19
	1388	52.77	0.387062		1388	52.85		1384.98	51.67		1384.98	52.23		1384.98	52.27		2550.3	50.14		2550.3	50.1		2550.3	50.19
	1389	52.53	0.933503		1389	52.95		1385.98	51.5		1385.98	52.15		1385.98	52.08		2552.14	50.16		2552.14	50.09		2552.14	50.17
	1390	52.65	0.660283		1390	53.04		1386.98	51.57		1386.98	52.3		1386.98	52.01		2554	50.15		2554	50.11		2554	50.15
	1391	52.67	0.614746		1391	53.09		1387.98	51.69		1387.98	52.3		1387.98	52.14		2555.84	50.14		2555.84	50.09		2555.84	50.18
	1392	52.59	0.796893		1392	52.94		1388.98	51.65		1388.98	52.07		1388.98	52.05		2557.69	50.15		2557.69	50.12		2557.69	50.17
	1393	52.6	0.774124		1393	52.87		1389.98	51.54		1389.98	52.19		1389.98	52.17		2559.52	50.13		2559.52	50.12		2559.52	50.17
	1394	52.39	1.25226		1394	52.91		1390.98	51.68		1390.98	52.11		1390.98	52.02		2561.36	50.18		2561.36	50.11		2561.36	50.16
	1395	52.59	0.796893		1395	53.07		1391.98	51.76		1391.98	52.22		1391.98	52.01		2563.2	50.14		2563.2	50.13		2563.2	50.18
	1396	52.61	0.751356		1396	52.74		1392.98	51.63		1392.98	52.16		1392.98	52.01		2565.05	50.17		2565.05	50.14		2565.05	50.14
	1397	52.67	0.614746		1397	52.99		1393.98	51.55		1393.98	52.11		1393.98	52.09		2566.87	50.12		2566.87	50.07		2566.87	50.21
	1398	52.63	0.705819		1398	52.97		1394.98	51.83		1394.98	52.36		1394.98	52.16		2568.72	50.14		2568.72	50.11		2568.72	50.21
	1399	52.58	0.819661		1399	52.91		1395.98	51.9		1395.98	52.08		1395.98	51.95		2570.56	50.17		2570.56	50.16		2570.56	50.21
	1400	52.74	0.455367		1400	53.08		1396.98	51.81		1396.98	52.19		1396.98	52.04		2572.41	50.13		2572.41	50.12		2572.41	50.17
	1401	52.68	0.591977		1401	53		1397.98	51.87		1397.98	52.2		1397.98	52.19		2574.25	50.13		2574.25	50.16		2574.25	50.14
	1402	52.61	0.751356		1402	52.87		1398.98	51.61		1398.98	52.24		1398.98	52.11		2576.09	50.16		2576.09	50.07		2576.09	50.23
	1403	52.61	0.751356		1403	52.99		1399.98	51.74		1399.98	52.36		1399.98	52.11		2577.92	50.18		2577.92	50.1		2577.92	50.18
	1404	52.55	0.887966		1404	52.83		1400.98	51.6		1400.98	52.14		1400.98	52.09		2579.77	50.11		2579.77	50.13		2579.77	50.24
	1405	52.34	1.3661		1405	52.86		1401.98	51.57		1401.98	52.26		1401.98	51.92		2581.61	50.17		2581.61	50.11		2581.61	50.21
	1406	52.52	0.956271		1406	52.92		1402.98	51.84		1402.98	52.16		1402.98	52		2583.45	50.12		2583.45	50.12		2583.45	50.17
	1407	52.66	0.637514		1407	53		1403.98	51.75		1403.98	52.39		1403.98	52.08		2585.3	50.13		2585.3	50.09		2585.3	50.15
	1408	52.55	0.887966		1408	52.91		1404.98	51.72		1404.98	52.24		1404.98	52.08		2587.14	50.13		2587.14	50.12		2587.14	50.14
	1409	52.48	1.04734		1409	52.85		1405.98	51.73		1405.98	52.3		1405.98	52.06		2588.97	50.16		2588.97	50.13		2588.97	50.18
	1410	52.59	0.796893		1410	52.95		1406.98	51.61		1406.98	52.41		1406.98	51.99		2590.81	50.13		2590.81	50.13		2590.81	50.2
	1411	52.65	0.660283		1411	52.95		1407.98	51.66		1407.98	52.09		1407.98	52.08		2592.66	50.12		2592.66	50.08		2592.66	50.18
	1412	52.67	0.614746		1412	52.87		1408.98	51.79		1408.98	52.01		1408.98	52.22		2594.5	50.18		2594.5	50.08		2594.5	50.17
	1413	52.64	0.683051		1413	52.82		1409.98	51.53		1409.98	52.25		1409.98	52.12		2596.33	50.12		2596.33	50.13		2596.33	50.21
	1414	52.63	0.705819		1414	52.94		1410.98	51.53		1410.98	52.15		1410.98	51.96		2598.17	50.14		2598.17	50.08		2598.17	50.16
	1415	52.56	0.865198		1415	52.86		1411.98	51.92		1411.98	52.25		1411.98	52		2600.02	50.08		2600.02	50.1		2600.02	50.18
	1416	52.6	0.774124		1416	52.7		1412.98	51.73		1412.98	52.2		1412.98	52.04		2601.86	50.12		2601.86	50.12		2601.86	50.19
	1417	52.44	1.13842		1417	53.04		1413.98	51.64		1413.98	52.39		1413.98	52.14		2603.69	50.15		2603.69	50.07		2603.69	50.18
	1418	52.64	0.683051		1418	52.99		1414.98	51.58		1414.98	52.14		1414.98	52.09		2605.53	50.15		2605.53	50.08		2605.53	50.21
	1419	52.74	0.455367		1419	52.98		1415.98	51.57		1415.98	52.22		1415.98	52.12		2607.37	50.11		2607.37	50.09		2607.37	50.14
	1420	52.68	0.591977		1420	52.84		1416.98	51.52		1416.98	52.26		1416.98	52.16		2609.22	50.12		2609.22	50.13		2609.22	50.19
	1421	52.61	0.751356		1421	52.89		1417.98	51.68		1417.98	52.27		1417.98	52.08		2611.05	50.15		2611.05	50.08		2611.05	50.21
	1422	52.48	1.04734		1422	52.97		1418.98	51.51		1418.98	52.22		1418.98	52.11		2612.89	50.13		2612.89	50.09		2612.89	50.18
	1423	52.61	0.751356		1423	52.95		1419.98	51.61		1419.98	52.17		1419.98	52.16		2614.73	50.12		2614.73	50.08		2614.73	50.16
	1424	52.61	0.751356		1424	53.1		1420.98	51.71		1420.98	52.13		1420.98	52.12		2616.58	50.14		2616.58	50.07		2616.58	50.14
	1425	52.7	0.546441		1425	52.87		1421.98	51.73		1421.98	52.33		1421.98	52.09		2618.41	50.16		2618.41	50.09		2618.41	50.19
	1426	52.74	0.455367		1426	52.86		1422.98	51.62		1422.98	52.26		1422.98	52.11		2620.28	50.13		2620.28	50.08		2620.28	50.18
	1427	52.74	0.455367		1427	52.97		1423.98	51.81		1423.98	52.07		1423.98	52		2622.12	50.13		2622.12	50.09		2622.12	50.15
	1428	52.66	0.637514		1428	52.86		1424.98	51.65		1424.98	52.26		1424.98	52.2		2623.97	50.16		2623.97	50.13		2623.97	50.15
	1429	52.6	0.774124		1429	52.81		1425.98	51.37		1425.98	52.06		1425.98	52.16		2625.81	50.12		2625.81	50.11		2625.81	50.16
	1430	52.64	0.683051		1430	52.89		1426.98	51.64		1426.98	52.36		1426.98	52.25		2627.66	50.15		2627.66	50.12		2627.66	50.17
	1431	52.68	0.591977		1431	53.01		1427.98	51.59		1427.98	52.35		1427.98	51.9		2629.48	50.12		2629.48	50.09		2629.48	50.16
	1432	52.56	0.865198		1432	52.94		1428.98	51.61		1428.98	52.19		1428.98	52.08		2631.33	50.14		2631.33	50.1		2631.33	50.13
	1433	52.64	0.683051		1433	52.83		1429.98	51.51		1429.98	52.18		1429.98	52.01		2633.17	50.09		2633.17	50.09		2633.17	50.16
	1434	52.64	0.683051		1434	52.94		1430.98	51.65		1430.98	52.33		1430.98	52.26		2635	50.16		2635	50.09		2635	50.17
	1435	52.51	0.97904		1435	53		1431.98	51.56		1431.98	52.06		1431.98	51.97		2636.84	50.15		2636.84	50.08		2636.84	50.14
	1436	52.58	0.819661		1436	53.17		1432.98	51.61		1432.98	52.09		1432.98	52.12		2638.67	50.13		2638.67	50.08		2638.67	50.14
	1437	52.59	0.796893		1437	53.19		1433.98	51.79		1433.98	52.15		1433.98	52.06		2640.52	50.14		2640.52	50.1		2640.52	50.19
	1438	52.7	0.546441		1438	52.94		1434.98	51.76		1434.98	52.21		1434.98	52.28		2642.36	50.16		2642.36	50.11		2642.36	50.14
	1439	52.58	0.819661		1439	52.91		1435.98	51.78		1435.98	52.06		1435.98	52		2644.2	50.12		2644.2	50.11		2644.2	50.19
	1440	52.71	0.523672		1440	53		1436.98	51.76		1436.98	52.06		1436.98	52.08		2646.03	50.11		2646.03	50.09		2646.03	50.14
	1441	52.6	0.774124		1441	52.99		1437.98	51.7		1437.98	52.29		1437.98	52.06		2647.87	50.13		2647.87	50.05		2647.87	50.17
	1442	52.51	0.97904		1442	52.92		1438.98	51.59		1438.98	52.3		1438.98	51.94		2649.72	50.17		2649.72	50.14		2649.72	50.17
	1443	52.69	0.569209		1443	53		1439.98	51.73		1439.98	52.01		1439.98	52.25		2651.56	50.13		2651.56	50.1		2651.56	50.16
	1444	52.66	0.637514		1444	53.02		1440.98	51.61		1440.98	52.26		1440.98	52.15		2653.41	50.12		2653.41	50.07		2653.41	50.14
	1445	52.47	1.07011		1445	53		1441.98	51.51		1441.98	52.17		1441.98	52.25		2655.23	50.14		2655.23	50.07		2655.23	50.15
	1446	52.67	0.614746		1446	53.14		1442.98	51.68		1442.98	52.1		1442.98	52.09		2657.08	50.12		2657.08	50.11		2657.08	50.15
	1447	52.73	0.478136		1447	53.03		1443.98	51.62		1443.98	52.35		1443.98	52.05		2658.92	50.12		2658.92	50.06		2658.92	50.16
	1448	52.63	0.705819		1448	52.79		1444.98	51.56		1444.98	52.26		1444.98	52.17		2660.75	50.1		2660.75	50.11		2660.75	50.13
	1449	52.72	0.500904		1449	53.06		1445.98	51.49		1445.98	52.14		1445.98	52.08		2662.59	50.13		2662.59	50.07		2662.59	50.18
	1450	52.51	0.97904		1450	52.99		1446.98	51.65		1446.98	52.19		1446.98	52.13		2664.44	50.08		2664.44	50.09		2664.44	50.16
	1451	52.47	1.07011		1451	52.79		1447.98	51.58		1447.98	52.31		1447.98	51.97		2666.27	50.13		2666.27	50.11		2666.27	50.17
	1452	52.64	0.683051		1452	53.1		1448.98	51.5		1448.98	52.18		1448.98	52.11		2668.11	50.15		2668.11	50.08		2668.11	50.15
	1453	52.66	0.637514		1453	52.96		1449.98	51.67		1449.98	52.1		1449.98	51.94		2669.95	50.14		2669.95	50.1		2669.95	50.18
	1454	52.41	1.20672		1454	52.92		1450.98	51.73		1450.98	52.3		1450.98	52.01		2671.8	50.14		2671.8	50.11		2671.8	50.17
	1455	52.69	0.569209		1455	53.13		1451.98	51.77		1451.98	52.06		1451.98	52		2673.64	50.11		2673.64	50.08		2673.64	50.14
	1456	52.47	1.07011		1456	52.92		1452.98	51.6		1452.98	52.28		1452.98	51.92		2675.48	50.14		2675.48	50.1		2675.48	50.14
	1457	52.58	0.819661		1457	52.91		1453.98	51.58		1453.98	52.2		1453.98	52.19		2677.31	50.13		2677.31	50.08		2677.31	50.15
	1458	52.69	0.569209		1458	53.05		1454.98	51.49		1454.98	52.07		1454.98	52.15		2679.16	50.1		2679.16	50.08		2679.16	50.17
	1459	52.75	0.432599		1459	53.04		1455.98	51.7		1455.98	52.23		1455.98	52.06		2681	50.1		2681	50.06		2681	50.13
	1460	52.67	0.614746		1460	52.81		1456.98	51.61		1456.98	52.28		1456.98	52.2		2682.83	50.12		2682.83	50.09		2682.83	50.14
	1461	52.64	0.683051		1461	53.02		1457.98	51.71		1457.98	52.26		1457.98	52.05		2684.69	50.11		2684.69	50.08		2684.69	50.16
	1462	52.53	0.933503		1462	52.99		1458.98	51.62		1458.98	52.06		1458.98	52.23		2686.53	50.11		2686.53	50.06		2686.53	50.19
	1463	52.6	0.774124		1463	52.94		1459.98	51.66		1459.98	52.22		1459.98	52.09		2688.37	50.1		2688.37	50.09		2688.37	50.19
	1464	52.61	0.751356		1464	52.98		1460.98	51.56		1460.98	52.15		1460.98	52.18		2690.22	50.1		2690.22	50.07		2690.22	50.18
	1465	52.51	0.97904		1465	52.87		1461.98	51.69		1461.98	52.05		1461.98	52.18		2692.06	50.09		2692.06	50.1		2692.06	50.15
	1466	52.47	1.07011		1466	52.87		1462.98	51.71		1462.98	52.17		1462.98	52.15		2693.89	50.14		2693.89	50.04		2693.89	50.15
	1467	52.64	0.683051		1467	52.88		1463.98	51.75		1463.98	52.33		1463.98	52.02		2695.73	50.1		2695.73	50.08		2695.73	50.14
	1468	52.58	0.819661		1468	52.96		1464.98	51.69		1464.98	52.3		1464.98	52.25		2697.58	50.12		2697.58	50.08		2697.58	50.13
	1469	52.67	0.614746		1469	52.95		1465.98	51.49		1465.98	52.17		1465.98	52.19		2699.42	50.13		2699.42	50.04		2699.42	50.13
	1470	52.37	1.2978		1470	52.95		1466.98	51.61		1466.98	52.13		1466.98	52.12		2701.27	50.11		2701.27	50.07		2701.27	50.16
	1471	52.77	0.387062		1471	53.04		1467.98	51.7		1467.98	52.05		1467.98	52.08		2703.11	50.12		2703.11	50.06		2703.11	50.12
	1472	52.66	0.637514		1472	53.11		1468.98	51.57		1468.98	52.19		1468.98	51.97		2704.94	50.15		2704.94	50.01		2704.94	50.18
	1473	52.58	0.819661		1473	52.99		1469.98	51.5		1469.98	52.2		1469.98	52.06		2706.78	50.14		2706.78	50.01		2706.78	50.14
	1474	52.68	0.591977		1474	52.92		1470.98	51.64		1470.98	52.13		1470.98	51.98		2708.62	50.12		2708.62	50.05		2708.62	50.14
	1475	52.65	0.660283		1475	53.02		1471.98	51.65		1471.98	52.24		1471.98	52.15		2710.47	50.15		2710.47	50.05		2710.47	50.16
	1476	52.52	0.956271		1476	52.82		1472.98	51.61		1472.98	52.15		1472.98	51.98		2712.34	50.14		2712.34	50.05		2712.34	50.14
	1477	52.62	0.728588		1477	52.91		1473.98	51.85		1473.98	52.19		1473.98	52.22		2714.19	50.11		2714.19	50.02		2714.19	50.16
	1478	52.55	0.887966		1478	53.07		1474.98	51.65		1474.98	52.14		1474.98	52.01		2716.03	50.17		2716.03	50.04		2716.03	50.12
	1479	52.6	0.774124		1479	53.04		1475.98	51.73		1475.98	52.12		1475.98	52.23		2717.86	50.12		2717.86	50.07		2717.86	50.2
	1480	52.63	0.705819		1480	52.95		1476.98	51.58		1476.98	51.98		1476.98	52.28		2719.7	50.12		2719.7	50.03		2719.7	50.13
	1481	52.78	0.364294		1481	52.92		1477.98	51.68		1477.98	52.17		1477.98	51.95		2721.55	50.11		2721.55	50.03		2721.55	50.12
	1482	52.67	0.614746		1482	53.06		1478.98	51.34		1478.98	52.12		1478.98	51.92		2723.37	50.08		2723.37	50.06		2723.37	50.15
	1483	52.66	0.637514		1483	52.97		1479.98	51.67		1479.98	52.22		1479.98	52.09		2725.22	50.12		2725.22	50.05		2725.22	50.11
	1484	52.64	0.683051		1484	53.08		1480.98	51.58		1480.98	52.26		1480.98	52.17		2727.06	50.13		2727.06	50.03		2727.06	50.14
	1485	52.72	0.500904		1485	52.94		1481.98	51.68		1481.98	52.24		1481.98	52.25		2728.91	50.09		2728.91	50.08		2728.91	50.1
	1486	52.58	0.819661		1486	53		1482.98	51.73		1482.98	52.23		1482.98	51.99		2730.75	50.13		2730.75	50.04		2730.75	50.15
	1487.02	52.68	0.591977		1487.02	53.04		1483.98	51.63		1483.98	52.21		1483.98	51.97		2732.59	50.13		2732.59	50.07		2732.59	50.14
	1488	52.52	0.956271		1488	53.05		1484.98	51.7		1484.98	52.09		1484.98	52.09		2734.44	50.1		2734.44	49.99		2734.44	50.17
	1489	52.5	1.00181		1489	52.86		1485.98	51.57		1485.98	52.22		1485.98	52.12		2736.28	50.13		2736.28	50.07		2736.28	50.11
	1490	52.48	1.04734		1490	52.94		1486.98	51.59		1486.98	52.19		1486.98	52		2738.14	50.12		2738.14	50.09		2738.14	50.12
	1491	52.55	0.887966		1491	52.91		1487.98	51.47		1487.98	52.17		1487.98	52.11		2739.97	50.13		2739.97	50.04		2739.97	50.15
	1492	52.64	0.683051		1492	53.06		1488.98	51.51		1488.98	52.36		1488.98	52.22		2741.81	50.13		2741.81	50.07		2741.81	50.15
	1493	52.67	0.614746		1493	52.95		1489.98	51.78		1489.98	52.06		1489.98	52.29		2743.66	50.14		2743.66	50.02		2743.66	50.14
	1494	52.54	0.910735		1494	53.02		1490.98	51.66		1490.98	52.3		1490.98	52.14		2745.48	50.08		2745.48	50.06		2745.48	50.15
	1495	52.57	0.842429		1495	52.82		1491.98	51.48		1491.98	52.19		1491.98	52.28		2747.33	50.1		2747.33	50.03		2747.33	50.18
	1496	52.57	0.842429		1496	53.1		1492.98	51.65		1492.98	52.19		1492.98	52.15		2749.17	50.12		2749.17	50.02		2749.17	50.12
	1497	52.72	0.500904		1497	52.91		1493.98	51.69		1493.98	52.22		1493.98	52.17		2751.02	50.1		2751.02	50.04		2751.02	50.11
	1498	52.44	1.13842		1498	52.93		1494.98	51.56		1494.98	52.24		1494.98	52.11		2752.86	50.08		2752.86	50.04		2752.86	50.13
	1499	52.63	0.705819		1499	52.8		1495.98	51.61		1495.98	52.16		1495.98	52.3		2754.69	50.1		2754.69	50.02		2754.69	50.13
	1500	52.66	0.637514		1500	52.94		1496.98	51.74		1496.98	52.13		1496.98	52.06		2756.53	50.13		2756.53	50.03		2756.53	50.12
	1501	52.67	0.614746		1501	53.1		1497.98	51.56		1497.98	52.28		1497.98	52.09		2758.37	50.11		2758.37	50.04		2758.37	50.16
	1502	52.71	0.523672		1502	53.1		1498.98	51.58		1498.98	52.19		1498.98	52.21		2760.22	50.14		2760.22	50.08		2760.22	50.13
	1503	52.61	0.751356		1503	52.91		1499.98	51.62		1499.98	52.2		1499.98	52.01		2762.05	50.11		2762.05	50.03		2762.05	50.14
	1504	52.63	0.705819		1504	52.96		1500.98	51.53		1500.98	52.2		1500.98	52.01		2763.89	50.1		2763.89	50.04		2763.89	50.12
	1505	52.66	0.637514		1505	52.99		1501.98	51.65		1501.98	52.27		1501.98	52.11		2765.73	50.1		2765.73	50.01		2765.73	50.16
	1506	52.62	0.728588		1506	52.92		1503	51.7		1503	52.27		1503	52.14		2767.56	50.07		2767.56	50.04		2767.56	50.13
	1507	52.74	0.455367		1507	53.13		1503.98	51.55		1503.98	52.39		1503.98	52.12		2769.44	50.12		2769.44	50.07		2769.44	50.09
	1508	52.52	0.956271		1508	52.87		1504.98	51.56		1504.98	52.12		1504.98	52.07		2771.27	50.11		2771.27	50.03		2771.27	50.12
	1509	52.69	0.569209		1509	53.28		1505.98	51.63		1505.98	52.16		1505.98	52.13		2773.11	50.1		2773.11	50.01		2773.11	50.12
	1510	52.55	0.887966		1510	52.81		1506.98	51.82		1506.98	52.38		1506.98	52.08		2774.95	50.16		2774.95	50.07		2774.95	50.15
	1511	52.46	1.09288		1511	52.77		1507.98	51.49		1507.98	52.19		1507.98	52.2		2776.78	50.07		2776.78	50.04		2776.78	50.12
	1512	52.55	0.887966		1512	52.94		1508.98	51.61		1508.98	52.39		1508.98	51.98		2778.62	50.13		2778.62	50.01		2778.62	50.13
	1513	52.5	1.00181		1513	53		1509.98	51.54		1509.98	52.24		1509.98	52.02		2780.47	50.07		2780.47	50.07		2780.47	50.13
	1514	52.58	0.819661		1514	52.88		1511	51.66		1511	52.37		1511	52.25		2782.31	50.17		2782.31	50.03		2782.31	50.13
	1515	52.45	1.11565		1515	52.89		1511.98	51.67		1511.98	52.34		1511.98	52		2784.16	50.11		2784.16	50.05		2784.16	50.08
	1516	52.64	0.683051		1516	52.96		1512.98	51.81		1512.98	52.09		1512.98	52.08		2785.98	50.11		2785.98	50.05		2785.98	50.11
	1517	52.59	0.796893		1517	52.77		1513.98	51.58		1513.98	52.16		1513.98	52.22		2787.83	50.1		2787.83	50.07		2787.83	50.12
	1518	52.68	0.591977		1518	52.98		1514.98	51.41		1514.98	52.11		1514.98	52.09		2789.67	50.12		2789.67	50.04		2789.67	50.13
	1519	52.58	0.819661		1519	52.96		1515.98	51.73		1515.98	52.3		1515.98	52.12		2791.5	50.1		2791.5	50.04		2791.5	50.11
	1520	52.53	0.933503		1520	52.91		1516.98	51.67		1516.98	52.25		1516.98	52.12		2793.34	50.07		2793.34	50.01		2793.34	50.12
	1521	52.8	0.318757		1521	53.03		1517.98	51.69		1517.98	52.23		1517.98	52.01		2795.19	50.12		2795.19	50.01		2795.19	50.1
	1522	52.6	0.774124		1522	52.97		1518.98	51.61		1518.98	52.46		1518.98	52.11		2797.02	50.12		2797.02	50.04		2797.02	50.15
	1523	52.62	0.728588		1523	52.87		1519.98	51.59		1519.98	52.16		1519.98	52.07		2798.86	50.13		2798.86	50.06		2798.86	50.12
	1524	52.56	0.865198		1524	52.86		1520.98	51.6		1520.98	52.09		1520.98	51.98		2800.7	50.07		2800.7	50.08		2800.7	50.13
	1525.02	52.42	1.18395		1525.02	52.86		1521.98	51.59		1521.98	52.11		1521.98	52		2802.55	50.09		2802.55	50.05		2802.55	50.07
	1526	52.43	1.16119		1526	52.82		1522.98	51.65		1522.98	52.12		1522.98	52.01		2804.42	50.07		2804.42	50.03		2804.42	50.12
	1527	52.59	0.796893		1527	52.81		1523.98	51.58		1523.98	52.33		1523.98	52.17		2806.27	50.06		2806.27	50.04		2806.27	50.1
	1528	52.58	0.819661		1528	52.99		1524.98	51.7		1524.98	52.29		1524.98	52.2		2808.09	50.08		2808.09	50.05		2808.09	50.13
	1529	52.47	1.07011		1529	52.96		1525.98	51.44		1525.98	52.33		1525.98	51.95		2809.94	50.13		2809.94	50.06		2809.94	50.11
	1530	52.56	0.865198		1530	52.88		1526.98	51.62		1526.98	52.12		1526.98	52.16		2811.78	50.13		2811.78	50.08		2811.78	50.14
	1531	52.59	0.796893		1531	52.78		1527.98	51.43		1527.98	52.31		1527.98	52.18		2813.62	50.1		2813.62	50.01		2813.62	50.14
	1532	52.7	0.546441		1532	53.01		1528.98	51.54		1528.98	51.91		1528.98	52.07		2815.45	50.08		2815.45	50.04		2815.45	50.16
	1533	52.74	0.455367		1533	53.13		1529.98	51.51		1529.98	52.09		1529.98	52.05		2817.3	50.07		2817.3	50.03		2817.3	50.12
	1534	52.53	0.933503		1534	52.97		1530.98	51.61		1530.98	52.24		1530.98	52.12		2819.14	50.1		2819.14	50.01		2819.14	50.15
	1535	52.61	0.751356		1535	52.88		1531.98	51.62		1531.98	52.21		1531.98	52.16		2820.98	50.08		2820.98	50.04		2820.98	50.15
	1536	52.73	0.478136		1536	52.98		1532.98	51.67		1532.98	52.31		1532.98	52.27		2822.81	50.13		2822.81	50.03		2822.81	50.11
	1537	52.59	0.796893		1537	52.8		1533.98	51.75		1533.98	52.11		1533.98	52.09		2824.66	50.08		2824.66	50.03		2824.66	50.1
	1538	52.56	0.865198		1538	53		1534.98	51.6		1534.98	52.09		1534.98	52.11		2826.5	50.15		2826.5	50.03		2826.5	50.12
	1539	52.47	1.07011		1539	52.87		1535.98	51.7		1535.98	52.19		1535.98	52.22		2828.34	50.09		2828.34	50.08		2828.34	50.08
	1540	52.66	0.637514		1540	53.17		1536.98	51.61		1536.98	52.14		1536.98	52.02		2830.19	50.1		2830.19	50.03		2830.19	50.12
	1541	52.62	0.728588		1541	53.06		1537.98	51.7		1537.98	52.22		1537.98	52.05		2832.02	50.11		2832.02	50.02		2832.02	50.12
	1542	52.84	0.227684		1542	52.84		1538.98	51.7		1538.98	52.2		1538.98	52.17		2833.86	50.1		2833.86	49.99		2833.86	50.1
	1543	52.71	0.523672		1543	52.78		1539.98	51.84		1539.98	52.2		1539.98	52.12		2835.7	50.08		2835.7	50.03		2835.7	50.11
	1544	52.53	0.933503		1544	53		1540.98	51.62		1540.98	52.27		1540.98	52.08		2837.56	50.04		2837.56	50.05		2837.56	50.14
	1545	52.37	1.2978		1545	52.92		1541.98	51.38		1541.98	52.21		1541.98	52.16		2839.41	50.08		2839.41	50.06		2839.41	50.13
	1546	52.49	1.02458		1546	52.97		1542.98	51.5		1542.98	51.96		1542.98	52.05		2841.25	50.06		2841.25	49.99		2841.25	50.14
	1547	52.63	0.705819		1547	53.04		1543.98	51.65		1543.98	52.27		1543.98	52.11		2843.09	50.08		2843.09	50		2843.09	50.12
	1548	52.72	0.500904		1548	52.99		1544.98	51.64		1544.98	52.28		1544.98	51.97		2844.94	50.05		2844.94	50		2844.94	50.07
	1549	52.61	0.751356		1549	53		1545.98	51.47		1545.98	52.26		1545.98	52.19		2846.78	50.05		2846.78	50.04		2846.78	50.1
	1550	52.57	0.842429		1550	52.99		1546.98	51.68		1546.98	52.3		1546.98	52.1		2848.61	50.07		2848.61	50.03		2848.61	50.12
	1551	52.55	0.887966		1551	53.02		1547.98	51.62		1547.98	52.19		1547.98	51.96		2850.45	50.07		2850.45	50.05		2850.45	50.11
	1552	52.69	0.569209		1552	52.84		1548.98	51.58		1548.98	52.14		1548.98	52.17		2852.3	50.07		2852.3	50.06		2852.3	50.1
	1553	52.8	0.318757		1553	53.07		1549.98	51.64		1549.98	52.25		1549.98	52.08		2854.14	50.09		2854.14	50.02		2854.14	50.15
	1554	52.66	0.637514		1554	52.85		1550.98	51.29		1550.98	52.26		1550.98	52.18		2855.97	50.07		2855.97	50		2855.97	50.11
	1555	52.48	1.04734		1555	52.99		1551.98	51.73		1551.98	52.54		1551.98	52.09		2857.81	50.12		2857.81	50.05		2857.81	50.1
	1556	52.67	0.614746		1556	52.77		1552.98	51.4		1552.98	52.01		1552.98	52.18		2859.66	50.1		2859.66	50.06		2859.66	50.12
	1557	52.64	0.683051		1557	53		1553.98	51.56		1553.98	52.25		1553.98	52.1		2861.5	50.06		2861.5	50.02		2861.5	50.11
	1558	52.56	0.865198		1558	52.98		1554.98	51.61		1554.98	52.37		1554.98	52.08		2863.33	50.12		2863.33	50.05		2863.33	50.08
	1559	52.7	0.546441		1559	52.95		1555.98	51.58		1555.98	52.16		1555.98	52.19		2865.17	50.09		2865.17	50.04		2865.17	50.08
	1560	52.66	0.637514		1560	53.05		1556.98	51.54		1556.98	51.95		1556.98	52.12		2867.02	50.1		2867.02	50.02		2867.02	50.1
	1561	52.7	0.546441		1561	53.11		1557.98	51.62		1557.98	52.23		1557.98	52		2868.86	50.07		2868.86	50.02		2868.86	50.11
	1562	52.56	0.865198		1562	52.8		1558.98	51.61		1558.98	52		1558.98	52.19		2870.69	50.05		2870.69	50		2870.69	50.1
	1563	52.59	0.796893		1563	52.91		1559.98	51.42		1559.98	52.25		1559.98	52.14		2872.53	50.07		2872.53	50.03		2872.53	50.11
	1564	52.69	0.569209		1564	52.91		1560.98	51.55		1560.98	52.3		1560.98	52.08		2874.37	50.1		2874.37	50.05		2874.37	50.14
	1565	52.63	0.705819		1565	52.92		1561.98	51.57		1561.98	52.17		1561.98	52.14		2876.22	50.11		2876.22	50.01		2876.22	50.11
	1566	52.57	0.842429		1566	53.06		1562.98	51.68		1562.98	52.19		1562.98	51.97		2878.05	50.06		2878.05	50.01		2878.05	50.11
	1567	52.53	0.933503		1567	53.01		1563.98	51.82		1563.98	52.09		1563.98	51.97		2879.89	50.09		2879.89	50.05		2879.89	50.12
	1568	52.46	1.09288		1568	52.87		1564.98	51.65		1564.98	52.13		1564.98	52.05		2881.73	50.07		2881.73	50.03		2881.73	50.14
	1569	52.61	0.751356		1569	52.92		1565.98	51.61		1565.98	52.19		1565.98	52.14		2883.58	50.08		2883.58	50.02		2883.58	50.09
	1570	52.5	1.00181		1570	52.85		1566.98	51.7		1566.98	52.35		1566.98	52.09		2885.42	50.09		2885.42	50.02		2885.42	50.11
	1571	52.62	0.728588		1571	52.91		1567.98	51.73		1567.98	52.35		1567.98	52.09		2887.27	50.1		2887.27	50.01		2887.27	50.09
	1572	52.55	0.887966		1572	53.11		1568.98	51.66		1568.98	52.08		1568.98	52.13		2889.09	50.1		2889.09	50.03		2889.09	50.13
	1573	52.56	0.865198		1573	52.91		1569.98	51.61		1569.98	52.35		1569.98	52.02		2890.94	50.08		2890.94	50		2890.94	50.07
	1574	52.62	0.728588		1574	52.74		1570.98	51.52		1570.98	52.31		1570.98	52.16		2892.78	50.04		2892.78	50.06		2892.78	50.14
	1575	52.73	0.478136		1575	52.97		1571.98	51.65		1571.98	52.28		1571.98	52.09		2894.61	50.05		2894.61	50.03		2894.61	50.08
	1576	52.67	0.614746		1576	53.02		1572.98	51.51		1572.98	52.22		1572.98	52.4		2896.45	50.08		2896.45	50.01		2896.45	50.11
	1577	52.47	1.07011		1577	52.87		1573.98	51.53		1573.98	52.33		1573.98	52.04		2898.3	50.08		2898.3	49.98		2898.3	50.1
	1578	52.71	0.523672		1578	52.92		1574.98	51.63		1574.98	52.14		1574.98	52.1		2900.14	50.08		2900.14	50.04		2900.14	50.09
	1579	52.5	1.00181		1579	53.02		1575.98	51.53		1575.98	52.19		1575.98	51.97		2901.97	50.05		2901.97	49.99		2901.97	50.06
	1580	52.74	0.455367		1580	52.88		1576.98	51.65		1576.98	52.19		1576.98	52.11		2903.81	50.09		2903.81	50.02		2903.81	50.09
	1581	52.66	0.637514		1581	53.01		1577.98	51.65		1577.98	52.23		1577.98	51.97		2905.66	50.06		2905.66	50.01		2905.66	50.13
	1582	52.61	0.751356		1582	52.88		1578.98	51.61		1578.98	52.17		1578.98	52.11		2907.5	50.11		2907.5	50.02		2907.5	50.14
	1583	52.88	0.13661		1583	52.97		1579.98	51.54		1579.98	52.15		1579.98	52.2		2909.33	50.12		2909.33	50.03		2909.33	50.08
	1584	52.63	0.705819		1584	53.01		1580.98	51.63		1580.98	52.37		1580.98	52.2		2911.17	50.09		2911.17	50.01		2911.17	50.09
	1585	52.62	0.728588		1585	52.89		1581.98	51.55		1581.98	52.39		1581.98	52.05		2913.02	50.05		2913.02	50.01		2913.02	50.09
	1586	52.68	0.591977		1586	52.78		1582.98	51.64		1582.98	52.09		1582.98	52.05		2914.86	50.03		2914.86	50.03		2914.86	50.09
	1587	52.68	0.591977		1587	52.81		1583.98	51.65		1583.98	52.25		1583.98	51.84		2916.7	50.07		2916.7	49.99		2916.7	50.11
	1588	52.61	0.751356		1588	52.86		1584.98	51.58		1584.98	52.22		1584.98	52.09		2918.53	50.08		2918.53	50.02		2918.53	50.11
	1589	52.67	0.614746		1589	52.91		1585.98	51.69		1585.98	52.22		1585.98	52.16		2920.37	50.11		2920.37	50.01		2920.37	50.05
	1590	52.61	0.751356		1590	52.91		1586.98	51.54		1586.98	52.12		1586.98	52.05		2922.22	50.04		2922.22	50.02		2922.22	50.15
	1591	52.64	0.683051		1591	52.77		1587.98	51.54		1587.98	52.3		1587.98	52.2		2924.06	50.07		2924.06	49.99		2924.06	50.1
	1592	52.5	1.00181		1592	52.97		1588.98	51.59		1588.98	52.16		1588.98	52.07		2925.91	50.08		2925.91	50.04		2925.91	50.1
	1593	52.62	0.728588		1593	53		1589.98	51.66		1589.98	52.25		1589.98	52.1		2927.75	50.09		2927.75	50		2927.75	50.1
	1594	52.64	0.683051		1594	53.04		1590.98	51.48		1590.98	52.18		1590.98	52.06		2929.59	50.06		2929.59	50.01		2929.59	50.1
	1595	52.56	0.865198		1595	53.05		1591.98	51.72		1591.98	52.42		1591.98	52.21		2931.42	50.08		2931.42	49.99		2931.42	50.12
	1596	52.67	0.614746		1596	52.94		1592.98	51.51		1592.98	52.12		1592.98	52.14		2933.27	50.1		2933.27	50.04		2933.27	50.09
	1597	52.58	0.819661		1597	53.11		1593.98	51.56		1593.98	52.21		1593.98	52.18		2935.11	50.06		2935.11	50.03		2935.11	50.08
	1598	52.66	0.637514		1598	53.11		1594.98	51.53		1594.98	52.35		1594.98	52.2		2936.95	50.1		2936.95	50.03		2936.95	50.08
	1599	52.6	0.774124		1599	52.92		1595.98	51.54		1595.98	52.26		1595.98	52.16		2938.8	50.07		2938.8	49.96		2938.8	50.11
	1600	52.57	0.842429		1600	52.95		1596.98	51.68		1596.98	52.1		1596.98	52.08		2940.62	50.12		2940.62	49.98		2940.62	50.08
	1601	52.36	1.32057		1601	52.84		1597.98	51.52		1597.98	52.2		1597.98	52.17		2942.47	50.06		2942.47	50.05		2942.47	50.12
	1602	52.59	0.796893		1602	52.82		1598.98	51.54		1598.98	52.14		1598.98	51.98		2944.31	50.05		2944.31	50.03		2944.31	50.07
	1603	52.71	0.523672		1603	52.92		1599.98	51.73		1599.98	52.17		1599.98	52.11		2946.16	50.05		2946.16	50.01		2946.16	50.12
	1604	52.6	0.774124		1604	52.85		1600.98	51.75		1600.98	52.21		1600.98	52.08		2948	50.05		2948	49.98		2948	50.11
	1605	52.59	0.796893		1605	52.93		1601.98	51.55		1601.98	52.14		1601.98	52.17		2949.83	50.07		2949.83	50.02		2949.83	50.11
	1606	52.67	0.614746		1606	53.08		1602.98	51.45		1602.98	52.23		1602.98	52.24		2951.67	50.11		2951.67	50.01		2951.67	50.03
	1607	52.81	0.295989		1607	52.97		1603.98	51.75		1603.98	52.11		1603.98	51.99		2953.52	50.11		2953.52	50.02		2953.52	50.14
	1608	52.58	0.819661		1608	53.09		1604.98	51.64		1604.98	52.34		1604.98	52.17		2955.34	50.08		2955.34	50.01		2955.34	50.09
	1609	52.48	1.04734		1609	53.02		1605.98	51.6		1605.98	52.31		1605.98	51.92		2957.19	50.04		2957.19	50		2957.19	50.09
	1610	52.75	0.432599		1610	52.81		1606.98	51.61		1606.98	52.32		1606.98	52.29		2959.03	50.06		2959.03	50.04		2959.03	50.04
	1611	52.5	1.00181		1611	52.86		1607.98	51.54		1607.98	52.21		1607.98	52.02		2960.86	50.08		2960.86	49.98		2960.86	50.07
	1612	52.55	0.887966		1612	53.07		1608.98	51.66		1608.98	52.19		1608.98	52.09		2962.7	50.09		2962.7	50		2962.7	50.08
	1613	52.58	0.819661		1613	52.81		1609.98	51.54		1609.98	52.32		1609.98	52.25		2964.55	50.07		2964.55	50.02		2964.55	50.08
	1614	52.55	0.887966		1614	53		1610.98	51.62		1610.98	52.17		1610.98	52.12		2966.39	50.06		2966.39	49.99		2966.39	50.1
	1615	52.67	0.614746		1615	53.16		1611.98	51.63		1611.98	52.23		1611.98	52.17		2968.23	50.08		2968.23	50.02		2968.23	50.09
	1616	52.53	0.933503		1616	52.88		1612.98	51.5		1612.98	52.39		1612.98	52.17		2970.06	50.1		2970.06	50.02		2970.06	50.14
	1617	52.71	0.523672		1617	52.98		1613.98	51.43		1613.98	52.14		1613.98	52.18		2971.91	50.05		2971.91	49.99		2971.91	50.09
	1618	52.59	0.796893		1618	52.85		1614.98	51.62		1614.98	52.05		1614.98	52.22		2973.73	50.08		2973.73	50.01		2973.73	50.1
	1619	52.69	0.569209		1619	52.8		1615.98	51.58		1615.98	52.03		1615.98	52.08		2975.58	50.03		2975.58	49.96		2975.58	50.08
	1620	52.61	0.751356		1620	53.01		1616.98	51.67		1616.98	52.12		1616.98	52.15		2977.42	50.06		2977.42	49.98		2977.42	50.09
	1621	52.59	0.796893		1621	53.09		1617.98	51.79		1617.98	52.3		1617.98	52.02		2979.27	50.06		2979.27	50.01		2979.27	50.12
	1622	52.56	0.865198		1622	52.9		1618.98	51.38		1618.98	52.14		1618.98	52.08		2981.11	50.06		2981.11	50		2981.11	50.05
	1623	52.47	1.07011		1623	52.94		1619.98	51.73		1619.98	52.34		1619.98	52.08		2982.95	50.05		2982.95	50.02		2982.95	50.09
	1624	52.34	1.3661		1624	53.03		1620.98	51.68		1620.98	52.05		1620.98	52.16		2984.78	50.07		2984.78	49.99		2984.78	50.07
	1625	52.5	1.00181		1625	52.94		1621.98	51.47		1621.98	52.19		1621.98	52.02		2986.62	50.05		2986.62	50		2986.62	50.1
	1626	52.61	0.751356		1626	52.83		1622.98	51.59		1622.98	52.11		1622.98	52.02		2988.53	50.04		2988.53	50.03		2988.53	50.07
	1627	52.59	0.796893		1627	52.9		1623.98	51.49		1623.98	52.09		1623.98	52.11		2990.36	50.05		2990.36	49.99		2990.36	50.06
	1628	52.59	0.796893		1628	52.79		1624.98	51.6		1624.98	52.2		1624.98	52.11		2992.2	50.08		2992.2	49.98		2992.2	50.03
	1629	52.55	0.887966		1629	53		1625.98	51.78		1625.98	52.16		1625.98	52.06		2994.05	50.06		2994.05	49.99		2994.05	50.05
	1630	52.43	1.16119		1630	52.91		1626.98	51.51		1626.98	52.23		1626.98	52		2995.87	50.04		2995.87	49.99		2995.87	50.07
	1631	52.64	0.683051		1631	52.83		1627.98	51.56		1627.98	52.19		1627.98	52.06		2997.72	50.07		2997.72	50.02		2997.72	50.05
	1632	52.53	0.933503		1632	52.84		1628.98	51.39		1628.98	52.39		1628.98	52.18		2999.56	50.06		2999.56	50		2999.56	50.1
	1633	52.66	0.637514		1633	52.98		1629.98	51.72		1629.98	52.17		1629.98	52.16		3001.39	50.07		3001.39	50.01		3001.39	50.06
	1634	52.58	0.819661		1634	53.02		1630.98	51.53		1630.98	52.42		1630.98	52.14		3003.23	50.03		3003.23	50.02		3003.23	50.1
	1635	52.36	1.32057		1635	52.96		1631.98	51.59		1631.98	52.44		1631.98	52.03		3005.08	50.08		3005.08	50.01		3005.08	50.07
	1636	52.65	0.660283		1636	52.95		1632.98	51.47		1632.98	52.28		1632.98	52.02		3006.92	50.05		3006.92	49.98		3006.92	50.07
	1637	52.52	0.956271		1637	52.7		1633.98	51.44		1633.98	52.3		1633.98	52.24		3008.75	50.05		3008.75	50		3008.75	50.07
	1638	52.71	0.523672		1638	52.78		1634.98	51.5		1634.98	52.23		1634.98	52.07		3010.59	50.05		3010.59	50.01		3010.59	50.04
	1639	52.72	0.500904		1639	52.8		1635.98	51.31		1635.98	52.24		1635.98	52.31		3012.44	50.03		3012.44	50.01		3012.44	50.1
	1640	52.61	0.751356		1640	53.12		1636.98	51.5		1636.98	52.3		1636.98	52.16		3014.28	50.06		3014.28	50.03		3014.28	50.06
	1641	52.45	1.11565		1641	52.84		1637.98	51.7		1637.98	52.26		1637.98	52.07		3016.11	50.05		3016.11	49.99		3016.11	50.07
	1642	52.78	0.364294		1642	52.85		1638.98	51.58		1638.98	52.16		1638.98	52.26		3017.95	50.02		3017.95	49.97		3017.95	50.09
	1643	52.53	0.933503		1643	53.08		1639.98	51.66		1639.98	52.31		1639.98	52.17		3019.8	50.04		3019.8	49.98		3019.8	50.11
	1644	52.45	1.11565		1644	53.07		1640.98	51.64		1640.98	52.12		1640.98	52.14		3021.62	50.06		3021.62	49.97		3021.62	50.09
	1645	52.61	0.751356		1645	53.11		1641.98	51.48		1641.98	52.12		1641.98	52.07		3023.47	50.03		3023.47	50		3023.47	50.1
	1646	52.55	0.887966		1646	52.99		1642.98	51.69		1642.98	52.06		1642.98	52.16		3025.3	50.04		3025.3	49.97		3025.3	50.08
	1647	52.59	0.796893		1647	52.96		1643.98	51.47		1643.98	52.21		1643.98	52.12		3027.16	50.07		3027.16	50		3027.16	50.07
	1648	52.71	0.523672		1648	53.03		1644.98	51.65		1644.98	52.31		1644.98	52.21		3029	50.07		3029	50.01		3029	50.09
	1649	52.6	0.774124		1649	52.86		1645.98	51.42		1645.98	52.27		1645.98	52.2		3030.84	50.05		3030.84	50.02		3030.84	50.05
	1650	52.73	0.478136		1650	53.08		1646.98	51.6		1646.98	52.31		1646.98	52.2		3032.69	50.07		3032.69	50		3032.69	50.07
	1651	52.58	0.819661		1651	52.84		1647.98	51.72		1647.98	52.39		1647.98	52.14		3034.53	50.07		3034.53	49.98		3034.53	50.04
	1652	52.58	0.819661		1652	52.97		1648.98	51.49		1648.98	52.08		1648.98	52.19		3036.36	50.07		3036.36	49.98		3036.36	50.06
	1653	52.61	0.751356		1653	52.91		1649.98	51.59		1649.98	52.21		1649.98	51.93		3038.2	50.06		3038.2	49.98		3038.2	50.08
	1654	52.68	0.591977		1654	53.16		1650.98	51.68		1650.98	52.26		1650.98	52.19		3040.05	50.04		3040.05	49.96		3040.05	50.07
	1655	52.53	0.933503		1655	52.92		1651.98	51.82		1651.98	52.16		1651.98	52.17		3041.89	50.04		3041.89	49.97		3041.89	50.07
	1656	52.68	0.591977		1656	52.99		1652.98	51.5		1652.98	52.2		1652.98	52.03		3043.72	50.07		3043.72	49.99		3043.72	50.06
	1657	52.63	0.705819		1657	52.86		1653.98	51.59		1653.98	52.2		1653.98	51.96		3045.56	50.06		3045.56	49.99		3045.56	50.1
	1658	52.61	0.751356		1658	52.91		1654.98	51.51		1654.98	52.13		1654.98	52.16		3047.41	50.06		3047.41	50.02		3047.41	50.07
	1659	52.6	0.774124		1659	52.91		1655.98	51.53		1655.98	52.2		1655.98	52.16		3049.27	50.06		3049.27	49.95		3049.27	50.04
	1660	52.58	0.819661		1660	53.05		1656.98	51.68		1656.98	52.01		1656.98	52.22		3051.09	50.03		3051.09	49.98		3051.09	50.05
	1661	52.69	0.569209		1661	52.98		1657.98	51.59		1657.98	52.12		1657.98	52.33		3052.94	50.08		3052.94	49.98		3052.94	50.03
	1662	52.5	1.00181		1662	52.83		1658.98	51.5		1658.98	52.19		1658.98	51.85		3054.78	50.06		3054.78	50		3054.78	50.05
	1663	52.61	0.751356		1663	53.18		1659.98	51.4		1659.98	52.05		1659.98	52.06		3056.62	50.02		3056.62	50.02		3056.62	50.04
	1664	52.59	0.796893		1664	52.96		1660.98	51.56		1660.98	52.3		1660.98	52.16		3058.47	50.01		3058.47	50		3058.47	50.08
	1665	52.77	0.387062		1665	52.84		1661.98	51.61		1661.98	52.13		1661.98	52.14		3060.3	50.08		3060.3	49.97		3060.3	50.1
	1666	52.38	1.27503		1666	53.18		1662.98	51.56		1662.98	52.17		1662.98	51.99		3062.14	50.04		3062.14	49.98		3062.14	50.06
	1667	52.61	0.751356		1667	52.95		1663.98	51.51		1663.98	52.34		1663.98	52.13		3063.98	50.12		3063.98	49.98		3063.98	50.08
	1668	52.42	1.18395		1668	52.81		1664.98	51.67		1664.98	52.31		1664.98	52.28		3065.83	50.03		3065.83	49.98		3065.83	50.09
	1669	52.56	0.865198		1669	52.97		1665.98	51.36		1665.98	52.22		1665.98	52.27		3067.67	50.02		3067.67	49.96		3067.67	50.06
	1670	52.47	1.07011		1670	52.99		1666.98	51.43		1666.98	52.22		1666.98	52.06		3069.5	50.03		3069.5	49.98		3069.5	50.06
	1671	52.69	0.569209		1671	53.05		1667.98	51.61		1667.98	52.14		1667.98	52.17		3071.34	50.04		3071.34	49.97		3071.34	50.05
	1672	52.61	0.751356		1672	52.9		1668.98	51.61		1668.98	52.48		1668.98	52.06		3073.19	50.05		3073.19	49.95		3073.19	50.01
	1673	52.56	0.865198		1673	52.86		1669.98	51.7		1669.98	52.2		1669.98	52.09		3075.02	50.01		3075.02	49.95		3075.02	50.05
	1674	52.8	0.318757		1674	52.91		1670.98	51.58		1670.98	52.29		1670.98	52.17		3076.86	50.03		3076.86	49.94		3076.86	50.05
	1675	52.68	0.591977		1675	52.82		1671.98	51.4		1671.98	52.22		1671.98	52.17		3078.7	50.08		3078.7	49.98		3078.7	50.08
	1676	52.51	0.97904		1676	52.91		1672.98	51.57		1672.98	52.09		1672.98	51.99		3080.55	50.02		3080.55	49.96		3080.55	50.03
	1677	52.58	0.819661		1677	52.8		1673.98	51.6		1673.98	52.13		1673.98	52.18		3082.39	50.06		3082.39	49.97		3082.39	50.07
	1678	52.53	0.933503		1678	52.98		1674.98	51.54		1674.98	52.36		1674.98	52.2		3084.22	50.08		3084.22	49.96		3084.22	50.09
	1679	52.66	0.637514		1679	52.9		1675.98	51.56		1675.98	52.3		1675.98	52.16		3086.08	50.01		3086.08	50		3086.08	50.04
	1680	52.61	0.751356		1680	53.06		1676.98	51.71		1676.98	52.25		1676.98	52.12		3087.92	50.07		3087.92	49.97		3087.92	50.06
	1681	52.53	0.933503		1681	52.81		1677.98	51.53		1677.98	52.16		1677.98	52.23		3089.77	50.04		3089.77	50.01		3089.77	50.11
	1682	52.33	1.38887		1682	52.97		1678.98	51.58		1678.98	52.09		1678.98	52.19		3091.61	50.06		3091.61	49.93		3091.61	50.06
	1683	52.49	1.02458		1683	52.88		1679.98	51.62		1679.98	52.09		1679.98	51.89		3093.44	50.04		3093.44	49.98		3093.44	50.06
	1684	52.7	0.546441		1684	52.69		1680.98	51.52		1680.98	52.18		1680.98	52.17		3095.28	50.05		3095.28	50.01		3095.28	50.08
	1685	52.48	1.04734		1685	53.08		1681.98	51.49		1681.98	52.34		1681.98	52.03		3097.12	50.08		3097.12	49.96		3097.12	50.05
	1686	52.72	0.500904		1686	52.78		1682.98	51.52		1682.98	52.28		1682.98	52.11		3098.97	50.08		3098.97	49.99		3098.97	50.07
	1687	52.59	0.796893		1687	53.03		1683.98	51.67		1683.98	52.42		1683.98	52.41		3100.8	50.05		3100.8	49.95		3100.8	50.07
	1688	52.69	0.569209		1688	53		1684.98	51.48		1684.98	52.23		1684.98	52.11		3102.64	49.98		3102.64	49.96		3102.64	50.05
	1689	52.7	0.546441		1689	52.95		1685.98	51.59		1685.98	52.16		1685.98	52.08		3104.48	50.04		3104.48	49.96		3104.48	50.05
	1690	52.67	0.614746		1690	53.02		1686.98	51.49		1686.98	52.22		1686.98	52.09		3106.33	50.04		3106.33	49.99		3106.33	50.06
	1691	52.57	0.842429		1691	52.96		1687.98	51.54		1687.98	52		1687.98	52.08		3108.17	49.98		3108.17	49.94		3108.17	50.04
	1692	52.83	0.250452		1692	52.87		1688.98	51.56		1688.98	52.26		1688.98	52.06		3110.02	50.07		3110.02	49.97		3110.02	50.04
	1693	52.67	0.614746		1693	52.91		1689.98	51.64		1689.98	52.26		1689.98	52.1		3111.86	50.03		3111.86	49.97		3111.86	50.08
	1694	52.62	0.728588		1694	53		1690.98	51.55		1690.98	52.21		1690.98	52.2		3113.7	50.06		3113.7	49.96		3113.7	50.06
	1695	52.66	0.637514		1695	52.96		1691.98	51.56		1691.98	52.22		1691.98	52.12		3115.55	50.06		3115.55	49.97		3115.55	50.07
	1696	52.61	0.751356		1696	52.91		1692.98	51.57		1692.98	52.26		1692.98	51.98		3117.39	50.02		3117.39	49.93		3117.39	50.07
	1697	52.6	0.774124		1697	52.89		1693.98	51.56		1693.98	52.3		1693.98	52.12		3119.22	50.04		3119.22	49.98		3119.22	50.06
	1698	52.44	1.13842		1698	52.75		1694.98	51.47		1694.98	52.18		1694.98	52.1		3121.06	50.03		3121.06	49.99		3121.06	50.03
	1699	52.58	0.819661		1699	52.75		1695.98	51.57		1695.98	52.18		1695.98	52.2		3122.92	50.05		3122.92	49.95		3122.92	50.03
	1700.02	52.58	0.819661		1700.02	53		1696.98	51.54		1696.98	52.12		1696.98	52.38		3124.77	50.04		3124.77	50.01		3124.77	50.09
	1701	52.55	0.887966		1701	52.97		1697.98	51.49		1697.98	52.27		1697.98	52.04		3126.61	50.05		3126.61	49.96		3126.61	50.06
	1702	52.35	1.34333		1702	52.94		1698.98	51.62		1698.98	52.23		1698.98	52.27		3128.44	50.09		3128.44	49.99		3128.44	50.03
	1703	52.63	0.705819		1703	53		1699.98	51.65		1699.98	52.22		1699.98	52.22		3130.28	50.01		3130.28	49.96		3130.28	50.03
	1704	52.5	1.00181		1704	53.11		1700.98	51.65		1700.98	52.16		1700.98	52.06		3132.12	50.03		3132.12	49.97		3132.12	50.04
	1705	52.84	0.227684		1705	53.01		1701.98	51.5		1701.98	52.26		1701.98	52.08		3133.97	50.05		3133.97	50		3133.97	50.03
	1706	52.64	0.683051		1706	53.02		1702.98	51.54		1702.98	52.24		1702.98	51.97		3135.81	50.04		3135.81	50		3135.81	50.07
	1707	52.52	0.956271		1707	52.92		1703.98	51.59		1703.98	52.26		1703.98	52.09		3137.64	50.06		3137.64	49.94		3137.64	50.06
	1708	52.63	0.705819		1708	52.86		1704.98	51.62		1704.98	52.19		1704.98	52.27		3139.48	50.05		3139.48	49.95		3139.48	50.03
	1709	52.47	1.07011		1709	52.98		1705.98	51.6		1705.98	52.25		1705.98	52.07		3141.33	50.05		3141.33	49.96		3141.33	50.05
	1710	52.59	0.796893		1710	52.97		1706.98	51.48		1706.98	52.26		1706.98	52.16		3143.17	50.01		3143.17	49.97		3143.17	50.09
	1711	52.59	0.796893		1711	52.91		1707.98	51.69		1707.98	52.22		1707.98	52.05		3145	50.06		3145	49.92		3145	50.08
	1712	52.61	0.751356		1712	52.74		1708.98	51.64		1708.98	52.07		1708.98	52.09		3146.84	50.02		3146.84	49.97		3146.84	50.07
	1713	52.64	0.683051		1713	52.86		1709.98	51.53		1709.98	52.27		1709.98	52.16		3148.69	50.02		3148.69	49.98		3148.69	50.03
	1714	52.58	0.819661		1714	52.96		1710.98	51.59		1710.98	52.15		1710.98	52.27		3150.53	50.03		3150.53	49.97		3150.53	50.09
	1715	52.63	0.705819		1715	53.03		1711.98	51.39		1711.98	52.27		1711.98	52.25		3152.37	50.05		3152.37	49.96		3152.37	50.03
	1716	52.58	0.819661		1716	52.88		1712.98	51.28		1712.98	52.2		1712.98	51.95		3154.2	50.03		3154.2	49.96		3154.2	50.06
	1717	52.63	0.705819		1717	52.92		1713.98	51.48		1713.98	52.19		1713.98	51.96		3156.05	50.01		3156.05	49.99		3156.05	50.05
	1718.02	52.65	0.660283		1718.02	52.93		1714.98	51.45		1714.98	52.01		1714.98	52.06		3157.91	50.02		3157.91	49.95		3157.91	50.06
	1719	52.56	0.865198		1719	52.75		1715.98	51.54		1715.98	52.26		1715.98	52.3		3159.75	50.01		3159.75	49.99		3159.75	50.08
	1720	52.46	1.09288		1720	52.86		1716.98	51.51		1716.98	52.1		1716.98	52.04		3161.59	50.04		3161.59	49.99		3161.59	50.06
	1721	52.53	0.933503		1721	52.7		1717.98	51.69		1717.98	52.28		1717.98	52.16		3163.44	50.03		3163.44	49.96		3163.44	50.02
	1722	52.55	0.887966		1722	53.15		1718.98	51.68		1718.98	52.24		1718.98	51.96		3165.27	50.03		3165.27	49.93		3165.27	50.04
	1723	52.56	0.865198		1723	52.93		1719.98	51.67		1719.98	52.13		1719.98	52.09		3167.11	49.99		3167.11	49.99		3167.11	50.08
	1724	52.5	1.00181		1724	52.93		1720.98	51.56		1720.98	52.16		1720.98	52.05		3168.94	50.02		3168.94	49.96		3168.94	50.08
	1725	52.52	0.956271		1725	52.95		1721.98	51.53		1721.98	52.21		1721.98	52.21		3170.78	50.05		3170.78	49.98		3170.78	50.03
	1726	52.45	1.11565		1726	52.95		1722.98	51.75		1722.98	52.25		1722.98	52.11		3172.66	49.99		3172.66	49.93		3172.66	50.05
	1727	52.64	0.683051		1727	52.95		1723.98	51.7		1723.98	52.13		1723.98	52.23		3174.52	50.03		3174.52	49.99		3174.52	50.09
	1728	52.74	0.455367		1728	52.94		1724.98	51.67		1724.98	52.19		1724.98	52.09		3176.36	50.03		3176.36	49.95		3176.36	50.06
	1729	52.66	0.637514		1729	52.86		1725.98	51.57		1725.98	52.28		1725.98	52.06		3178.2	50.04		3178.2	49.94		3178.2	50.06
	1730	52.67	0.614746		1730	52.87		1726.98	51.57		1726.98	52.37		1726.98	52.23		3180.05	50.05		3180.05	49.95		3180.05	50.04
	1731	52.43	1.16119		1731	52.81		1727.98	51.61		1727.98	52.19		1727.98	52.09		3181.91	50.06		3181.91	49.95		3181.91	50.07
	1732	52.58	0.819661		1732	52.83		1728.98	51.45		1728.98	52.39		1728.98	52.05		3183.75	50.03		3183.75	49.99		3183.75	50.06
	1733	52.64	0.683051		1733	52.92		1729.98	51.45		1729.98	52.28		1729.98	52.05		3185.59	50.07		3185.59	49.95		3185.59	50.05
	1734	52.51	0.97904		1734	52.79		1730.98	51.64		1730.98	52.2		1730.98	52.2		3187.44	50.06		3187.44	49.9		3187.44	50.05
	1735	52.58	0.819661		1735	52.88		1731.98	51.53		1731.98	52.23		1731.98	52.18		3189.28	50.04		3189.28	49.99		3189.28	50.07
	1736	52.57	0.842429		1736	52.9		1732.98	51.58		1732.98	52.15		1732.98	52.05		3191.12	50.01		3191.12	49.98		3191.12	50.07
	1737	52.47	1.07011		1737	52.98		1733.98	51.5		1733.98	52.1		1733.98	52.03		3192.98	50.03		3192.98	49.96		3192.98	50.02
	1738	52.61	0.751356		1738	52.8		1734.98	51.61		1734.98	52.23		1734.98	52.22		3194.83	50.05		3194.83	49.95		3194.83	50.02
	1739	52.38	1.27503		1739	52.97		1735.98	51.53		1735.98	52.25		1735.98	52.11		3196.66	49.95		3196.66	49.93		3196.66	50.01
	1740	52.64	0.683051		1740	53		1736.98	51.51		1736.98	52		1736.98	52.03		3198.5	50.03		3198.5	50		3198.5	50.02
	1741	52.45	1.11565		1741	52.76		1737.98	51.64		1737.98	52.47		1737.98	52.1		3200.34	50.05		3200.34	49.92		3200.34	50.05
	1742	52.44	1.13842		1742	52.94		1738.98	51.68		1738.98	52.2		1738.98	52.17		3202.19	50.06		3202.19	49.95		3202.19	50.04
	1743	52.56	0.865198		1743	52.81		1739.98	51.46		1739.98	52.16		1739.98	52.08		3204.02	50.01		3204.02	49.97		3204.02	50.07
	1744	52.63	0.705819		1744	53.01		1740.98	51.43		1740.98	52.13		1740.98	52.04		3205.86	50.04		3205.86	49.97		3205.86	50.03
	1745	52.67	0.614746		1745	52.84		1741.98	51.63		1741.98	52.17		1741.98	52.26		3207.72	50.05		3207.72	49.97		3207.72	50.01
	1746	52.7	0.546441		1746	52.95		1742.98	51.7		1742.98	52.21		1742.98	52.12		3209.56	50.04		3209.56	49.96		3209.56	50.03
	1747	52.41	1.20672		1747	52.84		1743.98	51.53		1743.98	52.16		1743.98	52.2		3211.39	50		3211.39	49.96		3211.39	50.06
	1748	52.58	0.819661		1748	52.89		1744.98	51.73		1744.98	52.2		1744.98	52.3		3213.23	50.04		3213.23	49.98		3213.23	50.03
	1749	52.5	1.00181		1749	52.9		1745.98	51.65		1745.98	52.26		1745.98	52.16		3215.08	50.01		3215.08	49.95		3215.08	50.01
	1750	52.71	0.523672		1750	53.03		1746.98	51.62		1746.98	52.39		1746.98	51.98		3216.92	50.05		3216.92	49.93		3216.92	50.07
	1751	52.54	0.910735		1751	52.92		1747.98	51.47		1747.98	52.03		1747.98	52.09		3218.77	50.05		3218.77	49.96		3218.77	50.02
	1752	52.47	1.07011		1752	53.08		1748.98	51.44		1748.98	52.23		1748.98	52.13		3220.61	50		3220.61	49.91		3220.61	50.08
	1753	52.65	0.660283		1753	53.05		1749.98	51.53		1749.98	52.14		1749.98	52.2		3222.44	50.02		3222.44	49.94		3222.44	50.07
	1754	52.72	0.500904		1754	53.11		1750.98	51.41		1750.98	52.22		1750.98	52.13		3224.28	50.03		3224.28	49.94		3224.28	50.04
	1755	52.63	0.705819		1755	52.98		1751.98	51.52		1751.98	52.15		1751.98	52.08		3226.12	50.04		3226.12	49.98		3226.12	50.05
	1756	52.65	0.660283		1756	52.89		1752.98	51.38		1752.98	52.2		1752.98	52.22		3227.97	50.03		3227.97	49.88		3227.97	50.02
	1757	52.68	0.591977		1757	52.96		1753.98	51.51		1753.98	52.22		1753.98	52.25		3229.81	50.04		3229.81	49.95		3229.81	50.04
	1758	52.64	0.683051		1758	53.06		1754.98	51.9		1754.98	52.1		1754.98	51.98		3231.64	50.04		3231.64	49.92		3231.64	49.96
	1759	52.44	1.13842		1759	53.13		1755.98	51.46		1755.98	52.2		1755.98	52.16		3233.48	50.05		3233.48	49.95		3233.48	50.01
	1760	52.56	0.865198		1760	52.99		1756.98	51.38		1756.98	52.54		1756.98	52.08		3235.33	50.06		3235.33	49.96		3235.33	50.03
	1761	52.6	0.774124		1761	52.91		1757.98	51.54		1757.98	52.08		1757.98	52.04		3237.16	50.03		3237.16	49.95		3237.16	50.03
	1762	52.63	0.705819		1762	52.85		1758.98	51.34		1758.98	52.26		1758.98	52.15		3239	50		3239	49.92		3239	50.02
	1763	52.53	0.933503		1763	52.99		1759.98	51.51		1759.98	52.22		1759.98	52.07		3240.84	50.04		3240.84	50.01		3240.84	50.04
	1764	52.69	0.569209		1764	52.89		1760.98	51.54		1760.98	52.23		1760.98	52.08		3242.69	50.03		3242.69	49.95		3242.69	50.06
	1765	52.56	0.865198		1765	52.98		1761.98	51.45		1761.98	52.25		1761.98	52.09		3244.52	49.99		3244.52	49.94		3244.52	50.05
	1766	52.69	0.569209		1766	52.9		1762.98	51.45		1762.98	52.31		1762.98	52.22		3246.36	50.02		3246.36	49.93		3246.36	50.04
	1767	52.55	0.887966		1767	52.75		1763.98	51.53		1763.98	52.2		1763.98	52.14		3248.2	49.98		3248.2	49.95		3248.2	50.04
	1768	52.48	1.04734		1768	53.09		1764.98	51.53		1764.98	52.31		1764.98	52.18		3250.03	50.04		3250.03	49.92		3250.03	50.05
	1769	52.34	1.3661		1769	52.88		1765.98	51.51		1765.98	52.06		1765.98	52.1		3251.87	50.04		3251.87	49.91		3251.87	50.03
	1770	52.59	0.796893		1770	52.88		1766.98	51.5		1766.98	52.17		1766.98	52.07		3253.72	50.02		3253.72	49.95		3253.72	50.04
	1771	52.41	1.20672		1771	53.14		1767.98	51.48		1767.98	52.29		1767.98	51.97		3255.56	49.97		3255.56	49.94		3255.56	50.05
	1772	52.64	0.683051		1772	53.16		1768.98	51.45		1768.98	52.22		1768.98	52.19		3257.39	50.04		3257.39	49.95		3257.39	50.02
	1773	52.64	0.683051		1773	52.88		1769.98	51.51		1769.98	52.29		1769.98	52.19		3259.27	50.01		3259.27	49.91		3259.27	50.07
	1774	52.57	0.842429		1774	52.89		1770.98	51.59		1770.98	52.19		1770.98	52.25		3261.09	50.01		3261.09	49.95		3261.09	50
	1775	52.44	1.13842		1775	52.66		1771.98	51.59		1771.98	52.12		1771.98	52.2		3262.94	50.01		3262.94	49.93		3262.94	50.01
	1776	52.53	0.933503		1776	52.83		1772.98	51.58		1772.98	52.09		1772.98	52.02		3264.78	50		3264.78	49.96		3264.78	50.03
	1777	52.36	1.32057		1777	53.14		1773.98	51.68		1773.98	52.17		1773.98	52.05		3266.61	49.99		3266.61	49.93		3266.61	50.01
	1778	52.62	0.728588		1778	52.83		1774.98	51.52		1774.98	52.19		1774.98	52.11		3268.45	49.95		3268.45	49.86		3268.45	50.04
	1779	52.58	0.819661		1779	52.98		1775.98	51.53		1775.98	52.3		1775.98	52.18		3270.3	50.03		3270.3	49.92		3270.3	50.03
	1780	52.48	1.04734		1780	52.97		1776.98	51.49		1776.98	52.16		1776.98	52.14		3272.14	50.03		3272.14	49.95		3272.14	50.03
	1781	52.65	0.660283		1781	52.79		1777.98	51.88		1777.98	52.27		1777.98	52.03		3273.98	50.04		3273.98	49.94		3273.98	49.99
	1782	52.66	0.637514		1782	52.66		1778.98	51.48		1778.98	52.22		1778.98	52.15		3275.83	50.01		3275.83	49.93		3275.83	50.06
	1783	52.56	0.865198		1783	52.72		1779.98	51.6		1779.98	52.25		1779.98	52.09		3277.66	49.99		3277.66	49.95		3277.66	50.03
	1784	52.59	0.796893		1784	52.95		1780.98	51.43		1780.98	52.16		1780.98	52.11		3279.5	50.02		3279.5	49.96		3279.5	49.99
	1785	52.41	1.20672		1785	52.85		1781.98	51.56		1781.98	52.2		1781.98	52.17		3281.34	50.03		3281.34	49.92		3281.34	50.03
	1786	52.65	0.660283		1786	52.99		1782.98	51.51		1782.98	52.26		1782.98	52.01		3283.19	50		3283.19	49.94		3283.19	50.01
	1787	52.48	1.04734		1787	52.87		1783.98	51.58		1783.98	52.12		1783.98	52.18		3285.03	50		3285.03	49.96		3285.03	50.05
	1788	52.58	0.819661		1788	52.9		1784.98	51.54		1784.98	52.25		1784.98	51.95		3286.89	50.01		3286.89	49.93		3286.89	50.04
	1789.02	52.5	1.00181		1789.02	53.03		1785.98	51.69		1785.98	52.28		1785.98	52.09		3288.72	50.03		3288.72	49.94		3288.72	50.03
	1790	52.47	1.07011		1790	52.86		1786.98	51.58		1786.98	52.25		1786.98	51.92		3290.56	50.05		3290.56	49.92		3290.56	50.02
	1791	52.53	0.933503		1791	52.99		1787.98	51.58		1787.98	52.17		1787.98	52.01		3292.41	50.03		3292.41	49.94		3292.41	50.01
	1792	52.53	0.933503		1792	52.84		1788.98	51.67		1788.98	52.22		1788.98	52.26		3294.25	50		3294.25	49.9		3294.25	50.01
	1793	52.55	0.887966		1793	52.91		1789.98	51.46		1789.98	52.26		1789.98	52		3296.08	50.04		3296.08	49.94		3296.08	49.99
	1794	52.66	0.637514		1794	52.84		1790.98	51.69		1790.98	52.44		1790.98	52.15		3297.92	50.01		3297.92	49.92		3297.92	50.04
	1795	52.46	1.09288		1795	52.67		1791.98	51.64		1791.98	52.44		1791.98	51.96		3299.75	50.05		3299.75	49.95		3299.75	50.06
	1796	52.94	0		1796	52.84		1792.98	51.59		1792.98	52.36		1792.98	52.26		3301.59	50.04		3301.59	49.92		3301.59	50.04
	1797	52.72	0.500904		1797	52.92		1793.98	51.36		1793.98	52.1		1793.98	51.93		3303.44	50.03		3303.44	49.93		3303.44	50.04
	1798	52.47	1.07011		1798	53.05		1794.98	51.48		1794.98	52.17		1794.98	52.16		3305.28	50.04		3305.28	49.95		3305.28	50.03
	1799	52.49	1.02458		1799	52.92		1795.98	51.49		1795.98	52.08		1795.98	52.14		3307.12	49.99		3307.12	49.9		3307.12	50.04
	1800	52.69	0.569209		1800	52.98		1796.98	51.45		1796.98	52.29		1796.98	52.02		3308.97	50		3308.97	49.92		3308.97	50.03
	1801	52.45	1.11565		1801	52.78		1797.98	51.47		1797.98	52.24		1797.98	52.1		3310.81	50		3310.81	49.94		3310.81	50.03
	1802	52.44	1.13842		1802	52.95		1798.98	51.6		1798.98	52.24		1798.98	52.22		3312.64	50.01		3312.64	49.9		3312.64	50.02
	1803	52.61	0.751356		1803	52.94		1799.98	51.64		1799.98	52.22		1799.98	52.26		3314.48	50		3314.48	49.93		3314.48	50.07
	1804	52.44	1.13842		1804	52.81		1800.98	51.53		1800.98	52.26		1800.98	52.13		3316.33	50.03		3316.33	49.94		3316.33	50.08
	1805	52.59	0.796893		1805	52.84		1801.98	51.61		1801.98	52.22		1801.98	51.98		3318.17	49.97		3318.17	49.96		3318.17	50.04
	1806	52.53	0.933503		1806	52.84		1802.98	51.56		1802.98	52.22		1802.98	52.25		3320	50		3320	49.91		3320	49.99
	1807	52.61	0.751356		1807	52.99		1803.98	51.51		1803.98	52.3		1803.98	51.96		3321.84	50.02		3321.84	49.95		3321.84	50.04
	1808	52.67	0.614746		1808	52.83		1804.98	51.59		1804.98	52.31		1804.98	52.02		3323.69	50.02		3323.69	49.92		3323.69	50
	1809	52.56	0.865198		1809	52.99		1805.98	51.42		1805.98	52.12		1805.98	52		3325.53	49.98		3325.53	49.91		3325.53	50.03
	1810	52.65	0.660283		1810	53.03		1806.98	51.51		1806.98	52.22		1806.98	52.08		3327.37	50.02		3327.37	49.94		3327.37	50.01
	1811	52.67	0.614746		1811	52.94		1807.98	51.56		1807.98	52.38		1807.98	52.14		3329.22	49.98		3329.22	49.95		3329.22	50.01
	1812	52.58	0.819661		1812	53		1808.98	51.49		1808.98	52.16		1808.98	52.11		3331.05	49.99		3331.05	49.93		3331.05	50.01
	1813	52.59	0.796893		1813	52.91		1809.98	51.52		1809.98	52.25		1809.98	52.2		3332.89	49.98		3332.89	49.95		3332.89	50.01
	1814	52.77	0.387062		1814	52.87		1810.98	51.42		1810.98	52.3		1810.98	52.26		3334.73	50.01		3334.73	49.93		3334.73	50.04
	1815	52.67	0.614746		1815	52.92		1811.98	51.5		1811.98	52.25		1811.98	52.04		3336.58	49.98		3336.58	49.99		3336.58	50.02
	1816	52.56	0.865198		1816	52.8		1812.98	51.71		1812.98	52.33		1812.98	52.1		3338.42	50		3338.42	49.93		3338.42	50.05
	1817	52.59	0.796893		1817	52.91		1813.98	51.54		1813.98	52.19		1813.98	52.08		3340.27	50.05		3340.27	49.96		3340.27	50.02
	1818	52.74	0.455367		1818	52.74		1814.98	51.53		1814.98	52.26		1814.98	51.99		3342.09	50.02		3342.09	49.95		3342.09	49.97
	1819	52.64	0.683051		1819	52.85		1815.98	51.4		1815.98	52.21		1815.98	51.98		3343.94	50		3343.94	49.9		3343.94	49.99
	1820	52.56	0.865198		1820	52.96		1816.98	51.49		1816.98	52.17		1816.98	52.26		3345.78	50		3345.78	49.94		3345.78	50.03
	1821	52.58	0.819661		1821	52.95		1817.98	51.53		1817.98	52.42		1817.98	52.01		3347.62	50		3347.62	49.92		3347.62	50.03
	1822	52.31	1.43441		1822	52.81		1818.98	51.58		1818.98	52.31		1818.98	52.17		3349.47	49.97		3349.47	49.89		3349.47	50.02
	1823	52.68	0.591977		1823	52.76		1819.98	51.58		1819.98	52.28		1819.98	52.05		3351.31	49.97		3351.31	49.9		3351.31	50.04
	1824	52.66	0.637514		1824	52.94		1820.98	51.52		1820.98	52.44		1820.98	52.19		3353.17	50		3353.17	49.91		3353.17	50.01
	1825	52.3	1.45718		1825	52.84		1821.98	51.57		1821.98	52.26		1821.98	52.31		3355	49.99		3355	49.9		3355	49.99
	1826	52.54	0.910735		1826	52.78		1822.98	51.43		1822.98	52.34		1822.98	52.25		3356.87	49.99		3356.87	49.95		3356.87	50.05
	1827	52.5	1.00181		1827	53		1823.98	51.45		1823.98	52.37		1823.98	51.98		3358.72	50.03		3358.72	49.92		3358.72	49.99
	1828	52.52	0.956271		1828	52.84		1824.98	51.71		1824.98	52.31		1824.98	52.14		3360.56	50.03		3360.56	49.92		3360.56	49.99
	1829	52.5	1.00181		1829	52.81		1825.98	51.49		1825.98	52.23		1825.98	52		3362.41	50.02		3362.41	49.89		3362.41	50.02
	1830	52.58	0.819661		1830	52.93		1826.98	51.63		1826.98	52.16		1826.98	52.12		3364.25	49.98		3364.25	49.93		3364.25	50
	1831	52.48	1.04734		1831	53.04		1827.98	51.45		1827.98	52.14		1827.98	52.2		3366.09	50		3366.09	49.87		3366.09	50.02
	1832	52.57	0.842429		1832	52.94		1828.98	51.61		1828.98	52.36		1828.98	51.94		3367.92	49.99		3367.92	49.9		3367.92	50
	1833	52.54	0.910735		1833	52.94		1829.98	51.5		1829.98	52.31		1829.98	52.02		3369.77	50		3369.77	49.92		3369.77	50.01
	1834	52.63	0.705819		1834	52.81		1830.98	51.5		1830.98	52.17		1830.98	52.06		3371.61	50.06		3371.61	49.9		3371.61	49.99
	1835	52.52	0.956271		1835	52.94		1831.98	51.61		1831.98	52.17		1831.98	52.11		3373.45	50.02		3373.45	49.94		3373.45	50.02
	1836	52.51	0.97904		1836	52.91		1832.98	51.67		1832.98	52.22		1832.98	52.33		3375.28	50.02		3375.28	49.92		3375.28	50.01
	1837	52.5	1.00181		1837	52.91		1833.98	51.44		1833.98	52.28		1833.98	52.18		3377.12	50.02		3377.12	49.96		3377.12	50
	1838	52.45	1.11565		1838	52.91		1834.98	51.47		1834.98	52.28		1834.98	52.21		3378.97	50.01		3378.97	49.92		3378.97	50.04
	1839	52.63	0.705819		1839	52.85		1835.98	51.59		1835.98	52.39		1835.98	52.09		3380.81	50.03		3380.81	49.93		3380.81	50.01
	1840	52.58	0.819661		1840	52.64		1836.98	51.44		1836.98	52.16		1836.98	52.03		3382.64	50.03		3382.64	49.97		3382.64	49.98
	1841	52.66	0.637514		1841	53		1837.98	51.59		1837.98	52.27		1837.98	52.28		3384.48	50.04		3384.48	49.94		3384.48	50.03
	1842	52.35	1.34333		1842	53.1		1838.98	51.58		1838.98	52.27		1838.98	52.19		3386.33	50.01		3386.33	49.93		3386.33	50
	1843	52.55	0.887966		1843	52.92		1839.98	51.41		1839.98	52.26		1839.98	52.11		3388.16	50		3388.16	49.9		3388.16	50.02
	1844	52.65	0.660283		1844	52.86		1840.98	51.37		1840.98	52.38		1840.98	52.12		3390	50		3390	49.94		3390	50.02
	1845	52.61	0.751356		1845	52.96		1841.98	51.67		1841.98	52.18		1841.98	52.21		3391.84	50		3391.84	49.92		3391.84	50.03
	1846	52.63	0.705819		1846	53.11		1842.98	51.45		1842.98	52.28		1842.98	51.97		3393.69	50		3393.69	49.89		3393.69	50.03
	1847	52.43	1.16119		1847	52.75		1843.98	51.61		1843.98	52.04		1843.98	52.18		3395.53	49.97		3395.53	49.93		3395.53	50.03
	1848	52.56	0.865198		1848	52.86		1844.98	51.53		1844.98	52.17		1844.98	52.03		3397.36	50.01		3397.36	49.93		3397.36	50.02
	1849	52.52	0.956271		1849	52.77		1845.98	51.47		1845.98	52.29		1845.98	52.09		3399.2	50.02		3399.2	49.96		3399.2	50.03
	1850	52.45	1.11565		1850	52.99		1846.98	51.32		1846.98	52.15		1846.98	52.1		3401.05	50.01		3401.05	49.91		3401.05	50.01
	1851	52.63	0.705819		1851	52.89		1847.98	51.53		1847.98	52.29		1847.98	52.14		3402.89	50.02		3402.89	49.93		3402.89	50.01
	1852	52.51	0.97904		1852	52.66		1848.98	51.5		1848.98	52.16		1848.98	52		3404.73	49.95		3404.73	49.92		3404.73	50.02
	1853	52.57	0.842429		1853	53.07		1849.98	51.7		1849.98	52.18		1849.98	52.14		3406.58	49.98		3406.58	49.94		3406.58	49.99
	1854	52.37	1.2978		1854	52.7		1850.98	51.47		1850.98	52.25		1850.98	52.13		3408.41	49.98		3408.41	49.96		3408.41	49.99
	1855	52.59	0.796893		1855	52.94		1851.98	51.45		1851.98	52.31		1851.98	52.05		3410.27	50.01		3410.27	49.94		3410.27	50.02
	1856	52.67	0.614746		1856	52.95		1852.98	51.7		1852.98	52.06		1852.98	52.13		3412.11	50.01		3412.11	49.9		3412.11	49.96
	1857	52.65	0.660283		1857	52.84		1853.98	51.67		1853.98	52.17		1853.98	52.08		3413.95	49.98		3413.95	49.94		3413.95	50.03
	1858	52.53	0.933503		1858	52.71		1854.98	51.34		1854.98	52.18		1854.98	51.98		3415.8	50.03		3415.8	49.89		3415.8	50.01
	1859	52.57	0.842429		1859	52.91		1855.98	51.53		1855.98	52.21		1855.98	52.24		3417.62	50		3417.62	49.93		3417.62	50.01
	1860	52.73	0.478136		1860	52.88		1856.98	51.61		1856.98	52.22		1856.98	52		3419.47	49.96		3419.47	49.94		3419.47	49.99
	1861	52.62	0.728588		1861	53.03		1857.98	51.51		1857.98	52.18		1857.98	52.03		3421.3	50.03		3421.3	49.91		3421.3	50.04
	1862	52.42	1.18395		1862	53.02		1858.98	51.42		1858.98	52.3		1858.98	52.01		3423.14	49.97		3423.14	49.93		3423.14	49.98
	1863	52.74	0.455367		1863	52.67		1859.98	51.57		1859.98	52.2		1859.98	52.01		3424.98	50.05		3424.98	49.89		3424.98	49.99
	1864	52.65	0.660283		1864	52.96		1860.98	51.47		1860.98	52.14		1860.98	52.11		3426.83	50.03		3426.83	49.93		3426.83	49.99
	1865	52.53	0.933503		1865	53.05		1861.98	51.62		1861.98	52.19		1861.98	52.12		3428.67	50		3428.67	49.94		3428.67	50.01
	1866	52.46	1.09288		1866	52.94		1862.98	51.4		1862.98	52.26		1862.98	52.08		3430.5	49.98		3430.5	49.91		3430.5	50
	1867	52.45	1.11565		1867	52.91		1863.98	51.6		1863.98	52.16		1863.98	52.07		3432.34	49.99		3432.34	49.85		3432.34	50.03
	1868	52.55	0.887966		1868	52.91		1864.98	51.48		1864.98	52.21		1864.98	52.11		3434.19	49.98		3434.19	49.95		3434.19	50
	1869	52.67	0.614746		1869	52.8		1865.98	51.5		1865.98	52.24		1865.98	52.11		3436.03	50.01		3436.03	49.94		3436.03	50
	1870	52.42	1.18395		1870	52.83		1866.98	51.47		1866.98	52.42		1866.98	52.18		3437.86	50.02		3437.86	49.89		3437.86	50
	1871	52.53	0.933503		1871	52.88		1867.98	51.54		1867.98	52.19		1867.98	52.19		3439.7	49.98		3439.7	49.91		3439.7	50.01
	1872	52.62	0.728588		1872	53.05		1868.98	51.42		1868.98	52.12		1868.98	52.04		3441.55	49.96		3441.55	49.92		3441.55	50.02
	1873	52.53	0.933503		1873	52.86		1869.98	51.47		1869.98	52.11		1869.98	52.25		3443.39	50		3443.39	49.87		3443.39	50.01
	1874	52.73	0.478136		1874	52.8		1870.98	51.53		1870.98	52.37		1870.98	52.05		3445.23	49.96		3445.23	49.89		3445.23	50.01
	1875	52.58	0.819661		1875	52.99		1871.98	51.55		1871.98	52.31		1871.98	52.09		3447.08	50.04		3447.08	49.9		3447.08	49.99
	1876	52.42	1.18395		1876	53		1872.98	51.43		1872.98	52.17		1872.98	51.96		3448.91	50.01		3448.91	49.93		3448.91	49.96
	1877	52.72	0.500904		1877	53.02		1873.98	51.62		1873.98	52.4		1873.98	52.36		3450.75	50		3450.75	49.91		3450.75	49.98
	1878.02	52.79	0.341525		1878.02	52.91		1874.98	51.31		1874.98	52.25		1874.98	52.02		3452.59	49.99		3452.59	49.91		3452.59	50.05
	1879	52.56	0.865198		1879	53.05		1875.98	51.42		1875.98	52.04		1875.98	52.02		3454.44	49.94		3454.44	49.9		3454.44	50
	1880	52.61	0.751356		1880	52.7		1876.98	51.31		1876.98	52.32		1876.98	52.1		3456.28	50.04		3456.28	49.91		3456.28	49.97
	1881	52.76	0.409831		1881	53.05		1877.98	51.61		1877.98	52.09		1877.98	52.15		3458.11	49.97		3458.11	49.91		3458.11	49.99
	1882	52.56	0.865198		1882	52.85		1878.98	51.42		1878.98	52.18		1878.98	52.05		3459.95	50.02		3459.95	49.92		3459.95	49.99
	1883	52.7	0.546441		1883	52.95		1879.98	51.36		1879.98	52.3		1879.98	52.11		3461.8	50.02		3461.8	49.95		3461.8	50.01
	1884	52.7	0.546441		1884	52.92		1880.98	51.56		1880.98	52.09		1880.98	52.26		3463.64	49.98		3463.64	49.89		3463.64	50.01
	1885	52.53	0.933503		1885	53.12		1881.98	51.46		1881.98	52.22		1881.98	52.17		3465.48	50.01		3465.48	49.9		3465.48	49.96
	1886	52.61	0.751356		1886	52.9		1882.98	51.44		1882.98	52.28		1882.98	52.22		3467.33	50.04		3467.33	49.92		3467.33	50
	1887	52.49	1.02458		1887	53.01		1883.98	51.47		1883.98	52.25		1883.98	52.09		3469.16	50.03		3469.16	49.88		3469.16	49.99
	1888	52.71	0.523672		1888	52.84		1884.98	51.48		1884.98	52.14		1884.98	52.13		3471	50		3471	49.93		3471	50.03
	1889	52.56	0.865198		1889	52.91		1885.98	51.43		1885.98	51.98		1885.98	52		3472.84	50		3472.84	49.88		3472.84	50.02
	1890	52.49	1.02458		1890	52.83		1886.98	51.58		1886.98	52.37		1886.98	52.25		3474.67	49.98		3474.67	49.9		3474.67	50.01
	1891	52.44	1.13842		1891	52.98		1887.98	51.54		1887.98	52.25		1887.98	52.22		3476.52	49.98		3476.52	49.91		3476.52	50.05
	1892	52.61	0.751356		1892	52.86		1888.98	51.42		1888.98	52.44		1888.98	52.21		3478.36	50.01		3478.36	49.87		3478.36	50.02
	1893	52.5	1.00181		1893	52.78		1889.98	51.39		1889.98	52.29		1889.98	52.01		3480.2	50.02		3480.2	49.91		3480.2	49.99
	1894	52.6	0.774124		1894	52.89		1890.98	51.51		1890.98	52.2		1890.98	52.23		3482.03	49.99		3482.03	49.85		3482.03	49.99
	1895	52.53	0.933503		1895	52.88		1891.98	51.55		1891.98	52.22		1891.98	52.09		3483.87	50.03		3483.87	49.93		3483.87	50.02
	1896	52.48	1.04734		1896	52.84		1892.98	51.3		1892.98	52.38		1892.98	52.14		3485.72	49.99		3485.72	49.89		3485.72	49.99
	1897	52.67	0.614746		1897	52.95		1893.98	51.5		1893.98	52.28		1893.98	52.2		3487.56	49.97		3487.56	49.9		3487.56	50.04
	1898	52.72	0.500904		1898	52.8		1894.98	51.58		1894.98	52.28		1894.98	52.08		3489.41	50		3489.41	49.91		3489.41	49.97
	1899	52.56	0.865198		1899	52.91		1895.98	51.38		1895.98	52.24		1895.98	52.09		3491.23	50.01		3491.23	49.91		3491.23	50.01
	1900	52.69	0.569209		1900	52.87		1896.98	51.53		1896.98	52.15		1896.98	51.98		3493.08	49.99		3493.08	49.89		3493.08	50.02
	1901	52.67	0.614746		1901	52.88		1897.98	51.58		1897.98	52.31		1897.98	52.23		3494.92	49.99		3494.92	49.88		3494.92	50.03
	1902	52.75	0.432599		1902	52.89		1898.98	51.64		1898.98	52.25		1898.98	52.28		3496.77	50.03		3496.77	49.93		3496.77	49.97
	1903	52.44	1.13842		1903	52.9		1899.98	51.63		1899.98	52.26		1899.98	52.12		3498.59	49.98		3498.59	49.87		3498.59	50
	1904	52.43	1.16119		1904	52.82		1900.98	51.45		1900.98	52.29		1900.98	52.16		3500.44	49.99		3500.44	49.89		3500.44	49.98
	1905	52.49	1.02458		1905	53.07		1901.98	51.5		1901.98	52.23		1901.98	52.08		3502.28	50		3502.28	49.9		3502.28	49.98
	1906	52.51	0.97904		1906	52.99		1902.98	51.57		1902.98	52.17		1902.98	52.17		3504.11	50.02		3504.11	49.89		3504.11	49.98
	1907	52.55	0.887966		1907	52.69		1903.98	51.45		1903.98	52.25		1903.98	52		3505.95	50		3505.95	49.89		3505.95	49.98
	1908	52.66	0.637514		1908	52.91		1904.98	51.29		1904.98	52.32		1904.98	52.11		3507.8	49.99		3507.8	49.88		3507.8	50.03
	1909	52.55	0.887966		1909	53.01		1905.98	51.45		1905.98	52.22		1905.98	52.21		3509.62	50		3509.62	49.89		3509.62	50
	1910	52.44	1.13842		1910	52.93		1906.98	51.45		1906.98	52.3		1906.98	52.24		3511.47	50.01		3511.47	49.89		3511.47	50
	1911	52.54	0.910735		1911	53.09		1907.98	51.42		1907.98	52.01		1907.98	52.04		3513.31	49.97		3513.31	49.89		3513.31	50
	1912	52.59	0.796893		1912	53		1908.98	51.64		1908.98	52.34		1908.98	52.11		3515.16	49.98		3515.16	49.87		3515.16	49.96
	1913	52.56	0.865198		1913	52.92		1909.98	51.37		1909.98	52.33		1909.98	52.04		3516.98	49.98		3516.98	49.89		3516.98	49.99
	1914	52.66	0.637514		1914	53.03		1910.98	51.61		1910.98	52.31		1910.98	52.13		3518.83	49.98		3518.83	49.88		3518.83	49.98
	1915	52.48	1.04734		1915	52.91		1911.98	51.41		1911.98	52.25		1911.98	52.19		3520.67	49.95		3520.67	49.91		3520.67	50.01
	1916	52.55	0.887966		1916	53.04		1912.98	51.46		1912.98	52.19		1912.98	52.19		3522.5	49.97		3522.5	49.89		3522.5	50.02
	1917	52.53	0.933503		1917	52.94		1913.98	51.4		1913.98	52.16		1913.98	52.13		3524.34	49.98		3524.34	49.91		3524.34	49.98
	1918	52.56	0.865198		1918	52.94		1914.98	51.51		1914.98	52.14		1914.98	52.15		3526.19	49.99		3526.19	49.9		3526.19	49.99
	1919	52.58	0.819661		1919	53.05		1915.98	51.27		1915.98	52.22		1915.98	52.01		3528.03	50.01		3528.03	49.92		3528.03	49.99
	1920	52.44	1.13842		1920	52.86		1916.98	51.58		1916.98	52.3		1916.98	51.94		3529.87	50.01		3529.87	49.89		3529.87	49.99
	1921	52.47	1.07011		1921	52.97		1917.98	51.48		1917.98	52.34		1917.98	52.08		3531.7	49.99		3531.7	49.9		3531.7	50.01
	1922	52.63	0.705819		1922	52.98		1918.98	51.61		1918.98	52.2		1918.98	52.28		3533.55	49.96		3533.55	49.89		3533.55	49.97
	1923	52.58	0.819661		1923	52.93		1919.98	51.54		1919.98	51.98		1919.98	52.13		3535.39	49.97		3535.39	49.88		3535.39	49.97
	1924	52.59	0.796893		1924	52.99		1920.98	51.59		1920.98	52.19		1920.98	52.11		3537.23	50.03		3537.23	49.91		3537.23	49.98
	1925	52.58	0.819661		1925	53.14		1921.98	51.42		1921.98	52.17		1921.98	52.12		3539.06	50.04		3539.06	49.92		3539.06	50
	1926	52.52	0.956271		1926	52.97		1922.98	51.43		1922.98	52.36		1922.98	52.14		3540.91	49.94		3540.91	49.9		3540.91	50.01
	1927	52.63	0.705819		1927	53.12		1923.98	51.43		1923.98	52.18		1923.98	52.19		3542.78	49.94		3542.78	49.93		3542.78	49.97
	1928	52.58	0.819661		1928	52.95		1924.98	51.72		1924.98	52.31		1924.98	52.3		3544.62	49.94		3544.62	49.9		3544.62	49.97
	1929	52.79	0.341525		1929	53		1925.98	51.7		1925.98	52.22		1925.98	52.25		3546.47	49.97		3546.47	49.9		3546.47	50.02
	1930	52.54	0.910735		1930	52.92		1926.98	51.28		1926.98	52.16		1926.98	52.21		3548.31	49.97		3548.31	49.9		3548.31	50
	1931	52.66	0.637514		1931	52.91		1927.98	51.54		1927.98	52.41		1927.98	52.21		3550.14	50.01		3550.14	49.88		3550.14	49.97
	1932	52.64	0.683051		1932	52.91		1928.98	51.64		1928.98	52.16		1928.98	52.19		3551.98	49.97		3551.98	49.87		3551.98	50.01
	1933	52.63	0.705819		1933	52.98		1929.98	51.62		1929.98	52.25		1929.98	52.1		3553.83	49.94		3553.83	49.88		3553.83	49.97
	1934	52.66	0.637514		1934	52.97		1930.98	51.36		1930.98	52.23		1930.98	52.33		3555.67	50		3555.67	49.84		3555.67	50.01
	1935	52.45	1.11565		1935	52.94		1931.98	51.45		1931.98	52.2		1931.98	51.98		3557.5	49.95		3557.5	49.9		3557.5	50.02
	1936	52.47	1.07011		1936	52.87		1932.98	51.34		1932.98	52.18		1932.98	52.23		3559.34	49.96		3559.34	49.88		3559.34	49.98
	1937	52.57	0.842429		1937	52.87		1933.98	51.52		1933.98	52.23		1933.98	52.16		3561.19	49.97		3561.19	49.89		3561.19	50
	1938	52.46	1.09288		1938	52.84		1934.98	51.63		1934.98	52.26		1934.98	52.14		3563.03	49.98		3563.03	49.88		3563.03	49.99
	1939	52.62	0.728588		1939	52.89		1935.98	51.48		1935.98	52.09		1935.98	52.14		3564.86	50.01		3564.86	49.88		3564.86	49.99
	1940	52.66	0.637514		1940	52.97		1936.98	51.42		1936.98	52.39		1936.98	52.07		3566.7	49.98		3566.7	49.89		3566.7	49.99
	1941	52.59	0.796893		1941	53.05		1937.98	51.57		1937.98	52.2		1937.98	52.26		3568.55	49.96		3568.55	49.91		3568.55	49.96
	1942	52.62	0.728588		1942	52.78		1938.98	51.61		1938.98	52.05		1938.98	52.11		3570.37	49.98		3570.37	49.89		3570.37	49.98
	1943	52.52	0.956271		1943	52.63		1939.98	51.48		1939.98	52.28		1939.98	52.12		3572.22	49.98		3572.22	49.88		3572.22	49.98
	1944	52.56	0.865198		1944	52.77		1940.98	51.49		1940.98	52.22		1940.98	52.12		3574.06	50.03		3574.06	49.9		3574.06	49.99
	1945	52.37	1.2978		1945	52.89		1941.98	51.62		1941.98	52.44		1941.98	52.17		3575.91	49.98		3575.91	49.89		3575.91	49.96
	1946	52.64	0.683051		1946	52.87		1942.98	51.42		1942.98	52.21		1942.98	52.16		3577.73	49.98		3577.73	49.88		3577.73	50.02
	1947	52.54	0.910735		1947	52.81		1943.98	51.54		1943.98	52.15		1943.98	52.04		3579.58	49.96		3579.58	49.86		3579.58	50
	1948	52.61	0.751356		1948	52.94		1944.98	51.32		1944.98	52.13		1944.98	52.13		3581.42	49.98		3581.42	49.87		3581.42	50
	1949	52.59	0.796893		1949	52.92		1945.98	51.59		1945.98	52.28		1945.98	52.13		3583.27	50		3583.27	49.88		3583.27	50
	1950	52.58	0.819661		1950	52.74		1946.98	51.45		1946.98	52.15		1946.98	52.01		3585.11	50		3585.11	49.87		3585.11	49.98
	1951	52.34	1.3661		1951	52.99		1947.98	51.53		1947.98	52.25		1947.98	52.23		3586.95	49.95		3586.95	49.9		3586.95	49.99
	1952	52.59	0.796893		1952	52.89		1948.98	51.62		1948.98	52.2		1948.98	52.16		3588.8	50		3588.8	49.87		3588.8	49.99
	1953	52.6	0.774124		1953	52.86		1949.98	51.64		1949.98	52.19		1949.98	52.26		3590.64	49.97		3590.64	49.86		3590.64	49.97
	1954	52.61	0.751356		1954	52.92		1950.98	51.5		1950.98	52.14		1950.98	52.16		3592.47	49.93		3592.47	49.85		3592.47	49.98
	1955	52.38	1.27503		1955	52.91		1951.98	51.39		1951.98	52.29		1951.98	52.08		3594.31	49.98		3594.31	49.86		3594.31	49.99
	1956	52.53	0.933503		1956	53		1952.98	51.43		1952.98	52.22		1952.98	52.12		3596.14	49.97		3596.14	49.88		3596.14	50
	1957	52.53	0.933503		1957	52.84		1953.98	51.41		1953.98	52.3		1953.98	52.03		3597.98	49.99		3597.98	49.9		3597.98	49.99
	1958	52.66	0.637514		1958	52.83		1954.98	51.45		1954.98	52.16		1954.98	52.09		3599.83	50		3599.83	49.87		3599.83	49.99
	1959	52.29	1.47994		1959	52.75		1955.98	51.34		1955.98	52.26		1955.98	52.14		3601.66	49.97		3601.66	49.85		3601.66	49.99
	1960	52.52	0.956271		1960	52.94		1956.98	51.56		1956.98	52.14		1956.98	52.1		3603.5	49.98		3603.5	49.87		3603.5	50
	1961	52.66	0.637514		1961	52.99		1957.98	51.43		1957.98	52.22		1957.98	51.95		3605.34	49.95		3605.34	49.88		3605.34	49.96
	1962	52.72	0.500904		1962	52.95		1958.98	51.4		1958.98	52.28		1958.98	52		3607.17	50.02		3607.17	49.87		3607.17	50
	1963	52.43	1.16119		1963	53.06		1959.98	51.58		1959.98	52.21		1959.98	52.23		3609.02	49.96		3609.02	49.88		3609.02	50
	1964	52.43	1.16119		1964	53.02		1960.98	51.47		1960.98	52.18		1960.98	52.11		3610.86	50.01		3610.86	49.85		3610.86	49.99
	1965	52.59	0.796893		1965	52.72		1961.98	51.51		1961.98	52.17		1961.98	52.16		3612.69	49.97		3612.69	49.87		3612.69	49.95
	1966	52.58	0.819661		1966	52.97		1962.98	51.43		1962.98	52.4		1962.98	52.15		3614.55	50		3614.55	49.89		3614.55	49.99
	1967	52.52	0.956271		1967	53.03		1963.98	51.55		1963.98	52.45		1963.98	52.14		3616.37	50		3616.37	49.86		3616.37	49.99
	1968	52.44	1.13842		1968	53		1964.98	51.53		1964.98	52.01		1964.98	52.09		3618.25	49.96		3618.25	49.88		3618.25	49.96
	1969	52.62	0.728588		1969	52.88		1965.98	51.32		1965.98	52.33		1965.98	52.16		3620.08	49.99		3620.08	49.92		3620.08	49.95
	1970	52.54	0.910735		1970	52.95		1966.98	51.5		1966.98	52.29		1966.98	52.19		3621.92	49.97		3621.92	49.88		3621.92	49.98
	1971	52.59	0.796893		1971	52.99		1967.98	51.49		1967.98	52.1		1967.98	52.18		3623.77	49.99		3623.77	49.85		3623.77	49.97
	1972	52.66	0.637514		1972	52.88		1968.98	51.37		1968.98	52.11		1968.98	52.09		3625.61	49.95		3625.61	49.85		3625.61	49.96
	1973	52.53	0.933503		1973	53.02		1969.98	51.43		1969.98	52.25		1969.98	52.08		3627.44	49.96		3627.44	49.88		3627.44	49.99
	1974	52.66	0.637514		1974	52.91		1970.98	51.54		1970.98	52.27		1970.98	52.1		3629.28	49.98		3629.28	49.92		3629.28	49.95
	1975	52.61	0.751356		1975	52.87		1971.98	51.55		1971.98	52.21		1971.98	52.16		3631.12	49.98		3631.12	49.9		3631.12	49.98
	1976	52.63	0.705819		1976	52.87		1972.98	51.43		1972.98	52.2		1972.98	52.21		3632.97	49.97		3632.97	49.87		3632.97	50
	1977	52.61	0.751356		1977	53.05		1973.98	51.5		1973.98	52.16		1973.98	52.27		3634.83	49.97		3634.83	49.86		3634.83	50.01
	1978	52.6	0.774124		1978	52.94		1974.98	51.54		1974.98	52.3		1974.98	52.19		3636.67	49.98		3636.67	49.9		3636.67	49.97
	1979	52.44	1.13842		1979	52.83		1975.98	51.56		1975.98	52.23		1975.98	52.16		3638.52	49.94		3638.52	49.88		3638.52	50
	1980	52.41	1.20672		1980	52.96		1976.98	51.43		1976.98	52.23		1976.98	52.04		3640.36	49.97		3640.36	49.86		3640.36	49.96
	1981	52.55	0.887966		1981	52.8		1977.98	51.45		1977.98	52.23		1977.98	52.21		3642.2	49.96		3642.2	49.86		3642.2	49.98
	1982	52.54	0.910735		1982	52.86		1978.98	51.43		1978.98	52.25		1978.98	52.03		3644.03	49.96		3644.03	49.86		3644.03	49.99
	1983	52.45	1.11565		1983	52.87		1979.98	51.53		1979.98	52.34		1979.98	52.23		3645.87	49.95		3645.87	49.88		3645.87	50
	1984	52.53	0.933503		1984	53.02		1980.98	51.52		1980.98	52.05		1980.98	52.22		3647.72	49.95		3647.72	49.89		3647.72	49.97
	1985	52.42	1.18395		1985	52.81		1981.98	51.57		1981.98	52.19		1981.98	52.08		3649.55	49.96		3649.55	49.9		3649.55	49.97
	1986	52.69	0.569209		1986	52.77		1982.98	51.64		1982.98	52.33		1982.98	52.14		3651.39	49.96		3651.39	49.84		3651.39	49.95
	1987	52.68	0.591977		1987	52.92		1983.98	51.31		1983.98	52.26		1983.98	52.31		3653.23	49.95		3653.23	49.88		3653.23	49.94
	1988	52.65	0.660283		1988	52.81		1984.98	51.5		1984.98	52.14		1984.98	52.07		3655.08	49.97		3655.08	49.85		3655.08	49.99
	1989	52.58	0.819661		1989	52.93		1985.98	51.53		1985.98	52.19		1985.98	51.98		3656.92	49.97		3656.92	49.87		3656.92	49.98
	1990	52.61	0.751356		1990	52.78		1986.98	51.4		1986.98	52.15		1986.98	52.19		3658.77	50		3658.77	49.88		3658.77	50.02
	1991	52.62	0.728588		1991	52.84		1987.98	51.32		1987.98	52.33		1987.98	52.18		3660.59	49.98		3660.59	49.9		3660.59	49.98
	1992	52.43	1.16119		1992	52.84		1988.98	51.5		1988.98	52.25		1988.98	52.3		3662.44	49.99		3662.44	49.9		3662.44	49.93
	1993	52.32	1.41164		1993	52.92		1989.98	51.37		1989.98	52.41		1989.98	52.08		3664.28	49.96		3664.28	49.9		3664.28	49.95
	1994	52.5	1.00181		1994	52.89		1990.98	51.44		1990.98	52.27		1990.98	52.09		3666.11	50.01		3666.11	49.86		3666.11	49.97
	1995	52.57	0.842429		1995	52.89		1991.98	51.3		1991.98	52.23		1991.98	52.05		3667.95	49.99		3667.95	49.9		3667.95	49.93
	1996	52.41	1.20672		1996	52.86		1992.98	51.36		1992.98	52.2		1992.98	52.08		3669.8	49.95		3669.8	49.85		3669.8	49.96
	1997	52.75	0.432599		1997	52.74		1993.98	51.61		1993.98	52.32		1993.98	52.01		3671.64	50.01		3671.64	49.89		3671.64	49.99
	1998	52.53	0.933503		1998	52.74		1994.98	51.43		1994.98	52.25		1994.98	51.96		3673.48	49.97		3673.48	49.89		3673.48	49.96
	1999	52.56	0.865198		1999	52.83		1995.98	51.36		1995.98	52.16		1995.98	52.16		3675.31	49.96		3675.31	49.9		3675.31	49.97
	2000	52.6	0.774124		2000	53.01		1996.98	51.42		1996.98	52.3		1996.98	51.94		3677.16	49.99		3677.16	49.9		3677.16	49.95
	2001	52.5	1.00181		2001	52.84		1997.98	51.5		1997.98	52.23		1997.98	51.98		3679	49.95		3679	49.86		3679	49.96
[truncated: 78,378 more rows]

## Sheet: Supplementary-Figure 36-right
1% KOtBu	Time / s	Pressur/bar	0.5% KOtBu	Time / s	Pressur/bar	0.1% KOtBu	Time / s	Pressur/bar	0.05% KOtBu	Time / s	Pressur/bar	0.04% KOtBu	Time / s	Pressur/bar	0.03% KOtBu	Time / s	Pressur/bar	0.02% KOtBu	Time / s	Pressur/bar
	0	51.21		0	51.64		0	51.53		0	51.68		0	51.6		0	52.1		0	50.9
	1	51.31		1	51.55		1	51.47		1	51.54		1	51.6		1	52.1		1	50.9
	2	51.36		2	51.67		2	51.36		2	51.47		2	51.5999		2	52.1		2	50.9
	3	51.48		3	51.69		3	51.39		3	51.48		3	51.5999		3	52.1		3	50.9
	4	51.31		4	51.79		4	51.57		4	51.68		4	51.5999		4	52.1		4	50.9
	5	51.45		5	51.7		5	51.29		5	51.48		5	51.5999		5	52.1		5	50.9
	6	51.4		6	51.64		6	51.28		6	51.51		6	51.5999		6	52.1		6	50.9
	7	51.2		7	51.52		7	51.24		7	51.63		7	51.5998		7	52.1		7	50.9
	8	51.36		8	51.61		8	51.28		8	51.59		8	51.5998		8	52.1		8	50.9
	9	51.38		9	51.68		9	51.36		9	51.51		9	51.5998		9	52.1		9	50.9
	10	51.53		10	51.77		10	51.51		10	51.71		10	51.5998		10	52.0999		10	50.9
	11	51.48		11	51.51		11	51.43		11	51.64		11	51.5998		11	52.0999		11	50.9
	12	51.37		12	51.79		12	51.34		12	51.5		12	51.5998		12	52.0999		12	50.9
	13	51.42		13	51.61		13	51.24		13	51.42		13	51.5998		13	52.0999		13	50.8999
	14	51.4		14	51.71		14	51.33		14	51.59		14	51.5998		14	52.0999		14	50.8999
	15	51.38		15	51.68		15	51.36		15	51.6		15	51.5998		15	52.1		15	50.8999
	16	51.26		16	51.81		16	51.5		16	51.48		16	51.5999		16	52.1		16	50.8999
	17	51.42		17	51.8		17	51.42		17	51.52		17	51.5999		17	52.1		17	50.8999
	18	51.39		18	51.72		18	51.45		18	51.38		18	51.5999		18	52.1		18	50.8999
	19	51.26		19	51.76		19	51.17		19	51.58		19	51.5999		19	52.1		19	50.8999
	20	51.42		20	51.8		20	51.37		20	51.58		20	51.6		20	52.1		20	50.8999
	21	51.45		21	51.67		21	51.38		21	51.59		21	51.6		21	52.1		21	50.8999
	22	51.49		22	51.68		22	51.43		22	51.49		22	51.6		22	52.1		22	50.8999
	23	51.28		23	51.66		23	51.33		23	51.75		23	51.5999		23	52.1		23	50.8999
	24	51.09		24	51.75		24	51.34		24	51.53		24	51.5999		24	52.1		24	50.8999
	25	51.37		25	51.77		25	51.22		25	51.56		25	51.5999		25	52.1		25	50.8999
	26	51.24		26	51.72		26	51.25		26	51.54		26	51.5999		26	52.1		26	50.8999
	27	51.32		27	51.54		27	51.43		27	51.48		27	51.5999		27	52.0999		27	50.8999
	28	51.43		28	51.61		28	51.56		28	51.48		28	51.5999		28	52.1		28	50.8999
	29	51.25		29	51.57		29	51.27		29	51.52		29	51.5999		29	52.1		29	50.8999
	30	51.42		30	51.62		30	51.23		30	51.38		30	51.5999		30	52.0999		30	50.8999
	31	51.28		31	51.61		31	51.25		31	51.32		31	51.5999		31	52.0999		31	50.8999
	32	51.36		32	51.76		32	51.29		32	51.51		32	51.5999		32	52.0999		32	50.8999
	33	51.43		33	51.65		33	51.07		33	51.54		33	51.6		33	52.0999		33	50.8999
	34	51.36		34	51.8		34	51.23		34	51.4		34	51.6		34	52.0999		34	50.8999
	35	51.52		35	51.62		35	51.3		35	51.49		35	51.6		35	52.0999		35	50.8999
	36	51.31		36	51.59		36	51.37		36	51.82		36	51.6		36	52.0999		36	50.8999
	37	51.4		37	51.84		37	51.4		37	51.4		37	51.6		37	52.0999		37	50.8999
	38	51.43		38	51.68		38	51.16		38	51.58		38	51.6		38	52.0998		38	50.8999
	39	51.37		39	51.67		39	51.41		39	51.61		39	51.6		39	52.0998		39	50.8999
	40	51.47		40	51.78		40	51.51		40	51.59		40	51.6		40	52.0999		40	50.8999
	41	51.4		41	51.66		41	51.23		41	51.56		41	51.6		41	52.0998		41	50.8999
	42	51.46		42	51.59		42	51.4		42	51.48		42	51.5999		42	52.0998		42	50.8999
	43	51.39		43	51.59		43	51.17		43	51.6		43	51.5999		43	52.0998		43	50.8999
	44	51.42		44	51.84		44	51.21		44	51.47		44	51.5999		44	52.0998		44	50.8999
	45	51.66		45	51.6		45	51.21		45	51.61		45	51.5998		45	52.0999		45	50.8999
	46	51.29		46	51.71		46	51.24		46	51.57		46	51.5998		46	52.0999		46	50.8999
	47	51.46		47	51.61		47	51.25		47	51.64		47	51.5998		47	52.0999		47	50.8999
	48	51.39		48	51.61		48	51.32		48	51.74		48	51.5998		48	52.0999		48	50.8999
	49	51.65		49	51.73		49	51.43		49	51.64		49	51.5998		49	52.0999		49	50.8999
	50	51.2		50	51.76		50	51.32		50	51.48		50	51.5998		50	52.0999		50	50.8999
	51	51.3		51	51.75		51	51.47		51	51.63		51	51.5998		51	52.0999		51	50.8999
	52	51.37		52	51.71		52	51.42		52	51.63		52	51.5998		52	52.0999		52	50.8999
	53	51.27		53	51.56		53	51.4		53	51.57		53	51.5998		53	52.1		53	50.8999
	54	51.39		54	51.68		54	51.26		54	51.62		54	51.5998		54	52.1		54	50.8999
	55	51.4		55	51.65		55	51.36		55	51.56		55	51.5998		55	52.1		55	50.8999
	56	51.28		56	51.73		56	51.47		56	51.51		56	51.5998		56	52.1		56	50.8999
	57	51.26		57	51.63		57	51.43		57	51.48		57	51.5998		57	52.1		57	50.8999
	58	51.14		58	51.45		58	51.17		58	51.53		58	51.5998		58	52.1		58	50.8999
	59	51.36		59	51.67		59	51.34		59	51.39		59	51.5998		59	52.1		59	50.8999
	60	51.18		60	51.55		60	51.4		60	51.45		60	51.5998		60	52.1		60	50.8999
	61	51.32		61	51.59		61	51.32		61	51.65		61	51.5998		61	52.1		61	50.8999
	62	51.2		62	51.71		62	51.34		62	51.55		62	51.5998		62	52.0999		62	50.8999
	63	51.26		63	51.77		63	51.39		63	51.72		63	51.5998		63	52.0999		63	50.8999
	64	51.54		64	51.59		64	51.26		64	51.69		64	51.5998		64	52.0999		64	50.8999
	65	51.54		65	51.72		65	51.34		65	51.66		65	51.5998		65	52.0999		65	50.8999
	66	51.42		66	51.58		66	51.36		66	51.51		66	51.5998		66	52.0999		66	50.8999
	67	51.43		67	51.67		67	51.36		67	51.62		67	51.5997		67	52.0999		67	50.8999
	68	51.34		68	51.71		68	51.33		68	51.66		68	51.5997		68	52.0998		68	50.8999
	69	51.51		69	51.53		69	51.29		69	51.51		69	51.5997		69	52.0998		69	50.8999
	70	51.42		70	51.51		70	51.21		70	51.6		70	51.5997		70	52.0998		70	50.8999
	71	51.47		71	51.7		71	51.32		71	51.42		71	51.5997		71	52.0998		71	50.8999
	72	51.36		72	51.71		72	51.32		72	51.39		72	51.5997		72	52.0998		72	50.8999
	73	51.3		73	51.74		73	51.36		73	51.58		73	51.5997		73	52.0998		73	50.8999
	74	51.44		74	51.67		74	51.23		74	51.47		74	51.5997		74	52.0998		74	50.8999
	75	51.45		75	51.56		75	51.29		75	51.79		75	51.5996		75	52.0998		75	50.8999
	76	51.52		76	51.65		76	51.25		76	51.5		76	51.5996		76	52.0998		76	50.8999
	77	51.51		77	51.53		77	51.42		77	51.54		77	51.5996		77	52.0998		77	50.8999
	78	51.16		78	51.67		78	51.3		78	51.57		78	51.5996		78	52.0998		78	50.8999
	79	51.37		79	51.83		79	51.22		79	51.72		79	51.5995		79	52.0998		79	50.8999
	80	51.43		80	51.65		80	51.48		80	51.68		80	51.5995		80	52.0998		80	50.8999
	81	51.28		81	51.71		81	51.31		81	51.31		81	51.5995		81	52.0998		81	50.8999
	82	51.49		82	51.86		82	51.54		82	51.56		82	51.5995		82	52.0998		82	50.8999
	83	51.26		83	51.68		83	51.37		83	51.59		83	51.5994		83	52.0998		83	50.8999
	84	51.34		84	51.6		84	51.33		84	51.69		84	51.5994		84	52.0998		84	50.8999
	85	51.45		85	51.55		85	51.26		85	51.65		85	51.5994		85	52.0998		85	50.8999
	86	51.53		86	51.5		86	51.24		86	51.65		86	51.5994		86	52.0998		86	50.8999
	87	51.34		87	51.76		87	51.5		87	51.62		87	51.5994		87	52.0998		87	50.8999
	88	51.33		88	51.73		88	51.35		88	51.54		88	51.5994		88	52.0998		88	50.8999
	89	51.36		89	51.72		89	51.45		89	51.47		89	51.5993		89	52.0998		89	50.8999
	90	51.2		90	51.59		90	51.42		90	51.61		90	51.5993		90	52.0997		90	50.8999
	91	51.39		91	51.79		91	51.47		91	51.66		91	51.5993		91	52.0997		91	50.8999
	92	51.33		92	51.52		92	51.29		92	51.66		92	51.5993		92	52.0997		92	50.8999
	93	51.34		93	51.66		93	51.48		93	51.67		93	51.5993		93	52.0997		93	50.8999
	94	51.29		94	51.62		94	51.53		94	51.43		94	51.5993		94	52.0997		94	50.8999
	95	51.39		95	51.76		95	51.29		95	51.62		95	51.5993		95	52.0997		95	50.8999
	96	51.45		96	51.59		96	51.26		96	51.55		96	51.5993		96	52.0997		96	50.8999
	97	51.57		97	51.61		97	51.3		97	51.55		97	51.5992		97	52.0996		97	50.8999
	98	51.2		98	51.54		98	51.31		98	51.56		98	51.5992		98	52.0996		98	50.8999
	99	51.52		99	51.53		99	51.45		99	51.6		99	51.5992		99	52.0996		99	50.8999
	100	51.47		100	51.78		100	51.28		100	51.59		100	51.5992		100	52.0996		100	50.8999
	101	51.31		101	51.64		101	51.45		101	51.6		101	51.5992		101	52.0996		101	50.8999
	102	51.13		102	51.7		102	51.32		102	51.5		102	51.5992		102	52.0996		102	50.8999
	103	51.18		103	51.7		103	51.45		103	51.61		103	51.5992		103	52.0996		103	50.8999
	104	51.38		104	51.73		104	51.35		104	51.46		104	51.5991		104	52.0996		104	50.8999
	105	51.26		105	51.83		105	51.44		105	51.68		105	51.5991		105	52.0996		105	50.8999
	106	51.33		106	51.58		106	51.33		106	51.57		106	51.5991		106	52.0996		106	50.8999
	107	51.31		107	51.69		107	51.45		107	51.56		107	51.5991		107	52.0996		107	50.8999
	108	51.41		108	51.65		108	51.39		108	51.56		108	51.5991		108	52.0996		108	50.8999
	109	51.61		109	51.72		109	51.36		109	51.34		109	51.5991		109	52.0996		109	50.8998
	110	51.34		110	51.81		110	51.39		110	51.62		110	51.5991		110	52.0995		110	50.8998
	111	51.36		111	51.67		111	51.48		111	51.56		111	51.5991		111	52.0995		111	50.8998
	112	51.4		112	51.68		112	51.41		112	51.57		112	51.5991		112	52.0995		112	50.8998
	113	51.34		113	51.78		113	51.33		113	51.58		113	51.5991		113	52.0995		113	50.8998
	114	51.48		114	51.72		114	51.26		114	51.51		114	51.5991		114	52.0995		114	50.8998
	115	51.4		115	51.76		115	51.47		115	51.59		115	51.599		115	52.0995		115	50.8998
	116	51.42		116	51.71		116	51.25		116	51.51		116	51.599		116	52.0995		116	50.8998
	117	51.24		117	51.86		117	51.42		117	51.62		117	51.599		117	52.0995		117	50.8998
	118	51.25		118	51.7		118	51.34		118	51.64		118	51.599		118	52.0995		118	50.8998
	119	51.53		119	51.67		119	51.41		119	51.57		119	51.5989		119	52.0994		119	50.8998
	120	51.26		120	51.56		120	51.49		120	51.52		120	51.5989		120	52.0994		120	50.8998
	121	51.51		121	51.67		121	51.21		121	51.64		121	51.5988		121	52.0994		121	50.8998
	122	51.42		122	51.73		122	51.29		122	51.51		122	51.5988		122	52.0994		122	50.8998
	123	51.22		123	51.64		123	51.28		123	51.71		123	51.5988		123	52.0994		123	50.8998
	124	51.23		124	51.6		124	51.22		124	51.54		124	51.5988		124	52.0994		124	50.8998
	125	51.45		125	51.65		125	51.37		125	51.64		125	51.5988		125	52.0994		125	50.8998
	126	51.47		126	51.49		126	51.29		126	51.73		126	51.5988		126	52.0994		126	50.8998
	127	51.32		127	51.58		127	51.33		127	51.56		127	51.5988		127	52.0994		127	50.8998
	128	51.36		128	51.68		128	51.16		128	51.75		128	51.5987		128	52.0994		128	50.8998
	129	51.56		129	51.76		129	51.54		129	51.42		129	51.5987		129	52.0994		129	50.8998
	130	51.14		130	51.61		130	51.26		130	51.53		130	51.5987		130	52.0994		130	50.8998
	131	51.36		131	51.59		131	51.26		131	51.5		131	51.5987		131	52.0994		131	50.8998
	132	51.48		132	51.76		132	51.42		132	51.84		132	51.5987		132	52.0994		132	50.8998
	133	51.17		133	51.62		133	51.41		133	51.59		133	51.5987		133	52.0994		133	50.8998
	134	51.43		134	51.68		134	51.45		134	51.56		134	51.5987		134	52.0994		134	50.8998
	135	51.29		135	51.8		135	51.48		135	51.51		135	51.5987		135	52.0993		135	50.8998
	136	51.48		136	51.73		136	51.31		136	51.65		136	51.5987		136	52.0993		136	50.8998
	137	51.47		137	51.58		137	51.31		137	51.72		137	51.5987		137	52.0993		137	50.8998
	138	51.4		138	51.79		138	51.28		138	51.78		138	51.5987		138	52.0993		138	50.8998
	139	51.35		139	51.79		139	51.42		139	51.72		139	51.5987		139	52.0993		139	50.8998
	140	51.37		140	51.47		140	51.15		140	51.7		140	51.5987		140	52.0993		140	50.8998
	141	51.31		141	51.72		141	51.44		141	51.7		141	51.5987		141	52.0993		141	50.8998
	142	51.45		142	51.65		142	51.33		142	51.68		142	51.5987		142	52.0993		142	50.8997
	143	51.29		143	51.98		143	51.47		143	51.37		143	51.5987		143	52.0992		143	50.8997
	144	51.29		144	51.53		144	51.39		144	51.59		144	51.5987		144	52.0992		144	50.8997
	145	51.42		145	51.79		145	51.41		145	51.62		145	51.5987		145	52.0992		145	50.8997
	146	51.27		146	51.8		146	51.43		146	51.63		146	51.5987		146	52.0992		146	50.8997
	147	51.23		147	51.72		147	51.42		147	51.61		147	51.5987		147	52.0992		147	50.8997
	148	51.62		148	51.69		148	51.45		148	51.69		148	51.5987		148	52.0992		148	50.8997
	149	51.45		149	51.49		149	51.35		149	51.65		149	51.5986		149	52.0992		149	50.8997
	150	51.59		150	51.77		150	51.47		150	51.79		150	51.5986		150	52.0992		150	50.8997
	151	51.28		151	51.72		151	51.46		151	51.61		151	51.5986		151	52.0992		151	50.8997
	152	51.49		152	51.73		152	51.29		152	51.73		152	51.5985		152	52.0992		152	50.8997
	153	51.47		153	51.73		153	51.28		153	51.68		153	51.5985		153	52.0992		153	50.8997
	154	51.24		154	51.54		154	51.56		154	51.59		154	51.5985		154	52.0992		154	50.8997
	155	51.29		155	51.61		155	51.45		155	51.68		155	51.5985		155	52.0992		155	50.8997
	156	51.39		156	51.77		156	51.5		156	51.54		156	51.5985		156	52.0992		156	50.8997
	157	51.3		157	51.72		157	51.41		157	51.7		157	51.5985		157	52.0992		157	50.8997
	158	51.36		158	51.51		158	51.51		158	51.61		158	51.5984		158	52.0992		158	50.8997
	159	51.34		159	51.88		159	51.48		159	51.54		159	51.5984		159	52.0992		159	50.8997
	160	51.37		160	51.73		160	51.22		160	51.58		160	51.5984		160	52.0992		160	50.8997
	161	51.44		161	51.75		161	51.39		161	51.73		161	51.5984		161	52.0992		161	50.8997
	162	51.26		162	51.75		162	51.5		162	51.71		162	51.5983		162	52.0992		162	50.8997
	163	51.55		163	51.72		163	51.38		163	51.6		163	51.5983		163	52.0992		163	50.8997
	164	51.37		164	51.67		164	51.29		164	51.53		164	51.5983		164	52.0992		164	50.8997
	165	51.42		165	51.88		165	51.45		165	51.63		165	51.5982		165	52.0992		165	50.8997
	166	51.41		166	51.9		166	51.52		166	51.63		166	51.5982		166	52.0992		166	50.8997
	167	51.42		167	51.74		167	51.43		167	51.78		167	51.5982		167	52.0992		167	50.8997
	168	51.47		168	51.71		168	51.48		168	51.56		168	51.5982		168	52.0992		168	50.8997
	169	51.35		169	51.78		169	51.23		169	51.73		169	51.5982		169	52.0992		169	50.8996
	170	51.45		170	51.73		170	51.39		170	51.59		170	51.5982		170	52.0992		170	50.8996
	171	51.31		171	51.57		171	51.29		171	51.65		171	51.5982		171	52.0992		171	50.8996
	172	51.35		172	51.7		172	51.33		172	51.64		172	51.5982		172	52.0991		172	50.8996
	173	51.23		173	51.61		173	51.45		173	51.59		173	51.5981		173	52.0991		173	50.8996
	174	51.43		174	51.7		174	51.35		174	51.63		174	51.5981		174	52.0991		174	50.8996
	175	51.25		175	51.82		175	51.4		175	51.66		175	51.5981		175	52.0991		175	50.8996
	176	51.4		176	51.71		176	51.34		176	51.65		176	51.5982		176	52.0991		176	50.8996
	177	51.42		177	51.71		177	51.36		177	51.51		177	51.5982		177	52.0991		177	50.8996
	178	51.6		178	51.8		178	51.57		178	51.65		178	51.5982		178	52.0991		178	50.8996
	179	51.47		179	51.72		179	51.4		179	51.65		179	51.5982		179	52.0991		179	50.8996
	180	51.45		180	51.71		180	51.23		180	51.61		180	51.5982		180	52.0991		180	50.8996
	181	51.51		181	51.72		181	51.45		181	51.71		181	51.5982		181	52.0991		181	50.8996
	182	51.41		182	51.78		182	51.59		182	51.7		182	51.5981		182	52.0991		182	50.8996
	183	51.41		183	51.78		183	51.28		183	51.65		183	51.5981		183	52.0991		183	50.8996
	184	51.48		184	51.92		184	51.45		184	51.7		184	51.5981		184	52.099		184	50.8996
	185	51.44		185	51.79		185	51.48		185	51.75		185	51.5981		185	52.099		185	50.8996
	186	51.64		186	51.8		186	51.55		186	51.64		186	51.598		186	52.099		186	50.8996
	187	51.59		187	51.68		187	51.39		187	51.66		187	51.598		187	52.099		187	50.8996
	188	51.39		188	51.86		188	51.51		188	51.66		188	51.598		188	52.099		188	50.8996
	189	51.43		189	51.67		189	51.48		189	51.51		189	51.598		189	52.099		189	50.8996
	190	51.46		190	51.79		190	51.47		190	51.79		190	51.5979		190	52.099		190	50.8996
	191	51.32		191	51.52		191	51.52		191	51.75		191	51.5979		191	52.099		191	50.8996
	192	51.55		192	51.84		192	51.52		192	51.61		192	51.5979		192	52.0989		192	50.8996
	193	51.4		193	51.77		193	51.39		193	51.65		193	51.5979		193	52.0989		193	50.8996
	194	51.32		194	51.72		194	51.6		194	51.67		194	51.5978		194	52.0989		194	50.8996
	195	51.54		195	51.83		195	51.47		195	51.65		195	51.5978		195	52.0989		195	50.8996
	196	51.58		196	51.55		196	51.39		196	51.81		196	51.5979		196	52.0988		196	50.8996
	197	51.64		197	51.51		197	51.5		197	51.76		197	51.5979		197	52.0988		197	50.8996
	198	51.5		198	51.63		198	51.52		198	51.59		198	51.5979		198	52.0988		198	50.8996
	199	51.48		199	51.72		199	51.4		199	51.6		199	51.5979		199	52.0988		199	50.8996
	200	51.56		200	51.73		200	51.36		200	51.79		200	51.5978		200	52.0987		200	50.8996
	201	51.34		201	51.84		201	51.47		201	51.67		201	51.5978		201	52.0987		201	50.8996
	202	51.47		202	51.55		202	51.54		202	51.76		202	51.5977		202	52.0987		202	50.8996
	203	51.59		203	51.7		203	51.4		203	51.81		203	51.5977		203	52.0987		203	50.8996
	204	51.4		204	51.9		204	51.45		204	51.51		204	51.5977		204	52.0987		204	50.8996
	205	51.49		205	51.61		205	51.42		205	51.76		205	51.5976		205	52.0987		205	50.8996
	206	51.51		206	51.83		206	51.53		206	51.76		206	51.5976		206	52.0987		206	50.8996
	207	51.48		207	51.73		207	51.51		207	51.59		207	51.5976		207	52.0987		207	50.8996
	208	51.42		208	51.7		208	51.56		208	51.83		208	51.5976		208	52.0987		208	50.8996
	209	51.4		209	51.77		209	51.32		209	51.72		209	51.5976		209	52.0987		209	50.8996
	210	51.4		210	51.79		210	51.43		210	51.59		210	51.5976		210	52.0987		210	50.8996
	211	51.39		211	51.91		211	51.51		211	51.65		211	51.5976		211	52.0987		211	50.8996
	212	51.54		212	51.86		212	51.56		212	51.61		212	51.5976		212	52.0987		212	50.8996
	213	51.36		213	51.83		213	51.43		213	51.79		213	51.5975		213	52.0987		213	50.8996
	214	51.27		214	51.67		214	51.42		214	51.62		214	51.5975		214	52.0987		214	50.8996
	215	51.32		215	51.72		215	51.55		215	51.67		215	51.5975		215	52.0987		215	50.8995
	216	51.35		216	51.92		216	51.52		216	51.58		216	51.5974		216	52.0987		216	50.8995
	217	51.34		217	51.68		217	51.42		217	51.73		217	51.5974		217	52.0987		217	50.8995
	218	51.45		218	51.91		218	51.4		218	51.75		218	51.5973		218	52.0987		218	50.8995
	219	51.43		219	51.83		219	51.24		219	51.65		219	51.5973		219	52.0987		219	50.8995
	220	51.26		220	51.79		220	51.52		220	51.68		220	51.5972		220	52.0987		220	50.8995
	221	51.46		221	51.83		221	51.45		221	51.62		221	51.5972		221	52.0987		221	50.8995
	222	51.52		222	51.86		222	51.47		222	51.62		222	51.5972		222	52.0986		222	50.8995
	223	51.4		223	51.92		223	51.4		223	51.74		223	51.5971		223	52.0986		223	50.8995
	224	51.43		224	51.75		224	51.6		224	51.65		224	51.5971		224	52.0986		224	50.8995
	225	51.41		225	51.68		225	51.43		225	51.61		225	51.5971		225	52.0986		225	50.8995
	226	51.21		226	51.75		226	51.47		226	51.65		226	51.5971		226	52.0986		226	50.8995
	227	51.43		227	51.86		227	51.49		227	51.77		227	51.5971		227	52.0986		227	50.8995
	228.02	51.39		228.02	51.91		228.02	51.63		228.02	51.79		228	51.5971		228	52.0986		228	50.8995
	229	51.46		229	51.76		229	51.38		229	51.54		229	51.597		229	52.0986		229	50.8995
	230	51.45		230	51.86		230	51.5		230	51.61		230	51.597		230	52.0985		230	50.8995
	231	51.24		231	51.78		231	51.6		231	51.64		231	51.597		231	52.0985		231	50.8995
	232	51.59		232	52		232	51.43		232	51.74		232	51.597		232	52.0985		232	50.8995
	233	51.42		233	51.94		233	51.43		233	51.72		233	51.597		233	52.0985		233	50.8995
	234	51.42		234	51.86		234	51.59		234	51.9		234	51.597		234	52.0985		234	50.8995
	235	51.49		235	51.81		235	51.42		235	51.83		235	51.597		235	52.0985		235	50.8995
	236	51.17		236	51.8		236	51.4		236	51.64		236	51.597		236	52.0985		236	50.8995
	237	51.51		237	51.97		237	51.52		237	51.79		237	51.597		237	52.0985		237	50.8995
	238	51.36		238	51.64		238	51.46		238	51.81		238	51.5969		238	52.0985		238	50.8995
	239	51.48		239	51.76		239	51.57		239	51.7		239	51.5969		239	52.0984		239	50.8995
	240	51.51		240	51.81		240	51.62		240	51.71		240	51.5969		240	52.0984		240	50.8995
	241	51.45		241	51.83		241	51.61		241	51.73		241	51.5969		241	52.0984		241	50.8995
	242	51.58		242	51.8		242	51.36		242	51.87		242	51.5969		242	52.0984		242	50.8995
	243	51.43		243	51.72		243	51.52		243	51.69		243	51.5968		243	52.0984		243	50.8995
	244	51.71		244	51.85		244	51.34		244	51.78		244	51.5968		244	52.0984		244	50.8995
	245	51.5		245	51.72		245	51.74		245	51.72		245	51.5967		245	52.0984		245	50.8995
	246	51.55		246	52.04		246	51.51		246	51.62		246	51.5966		246	52.0983		246	50.8995
	247	51.53		247	51.73		247	51.55		247	51.82		247	51.5966		247	52.0983		247	50.8995
	248	51.45		248	51.76		248	51.31		248	51.76		248	51.5966		248	52.0983		248	50.8995
	249	51.37		249	51.72		249	51.52		249	51.65		249	51.5965		249	52.0983		249	50.8995
	250	51.38		250	52.19		250	51.49		250	51.81		250	51.5965		250	52.0983		250	50.8995
	251	51.5		251	51.72		251	51.68		251	51.62		251	51.5965		251	52.0983		251	50.8995
	252	51.43		252	51.91		252	51.42		252	51.67		252	51.5965		252	52.0982		252	50.8995
	253	51.41		253	51.67		253	51.34		253	51.93		253	51.5964		253	52.0982		253	50.8995
	254	51.61		254	51.75		254	51.55		254	51.86		254	51.5964		254	52.0982		254	50.8995
	255	51.38		255	51.92		255	51.56		255	51.98		255	51.5965		255	52.0982		255	50.8995
	256	51.7		256	51.72		256	51.58		256	51.71		256	51.5965		256	52.0982		256	50.8995
	257	51.44		257	51.73		257	51.56		257	51.9		257	51.5965		257	52.0982		257	50.8995
	258	51.39		258	51.63		258	51.54		258	51.71		258	51.5965		258	52.0982		258	50.8995
	259	51.55		259	51.83		259	51.52		259	51.89		259	51.5964		259	52.0982		259	50.8995
	260	51.49		260	51.97		260	51.63		260	51.95		260	51.5964		260	52.0982		260	50.8995
	261	51.51		261	51.84		261	51.68		261	51.76		261	51.5964		261	52.0982		261	50.8995
	262	51.46		262	51.76		262	51.51		262	51.66		262	51.5964		262	52.0982		262	50.8995
	263	51.61		263	51.79		263	51.58		263	51.71		263	51.5964		263	52.0982		263	50.8995
	264	51.5		264	51.94		264	51.39		264	51.79		264	51.5964		264	52.0982		264	50.8995
	265	51.39		265	51.76		265	51.46		265	51.81		265	51.5964		265	52.0982		265	50.8995
	266	51.59		266	51.73		266	51.42		266	51.67		266	51.5963		266	52.0982		266	50.8995
	267	51.57		267	51.8		267	51.58		267	51.63		267	51.5963		267	52.0982		267	50.8995
	268	51.61		268	51.75		268	51.53		268	51.8		268	51.5963		268	52.0982		268	50.8995
	269	51.56		269	51.97		269	51.6		269	51.81		269	51.5963		269	52.0982		269	50.8995
	270	51.4		270	51.85		270	51.51		270	51.73		270	51.5962		270	52.0982		270	50.8995
	271	51.43		271	51.84		271	51.48		271	51.78		271	51.5962		271	52.0981		271	50.8995
	272	51.56		272	51.99		272	51.44		272	51.7		272	51.5962		272	52.0981		272	50.8995
	273	51.61		273	51.92		273	51.51		273	51.7		273	51.5962		273	52.0981		273	50.8995
	274	51.48		274	51.75		274	51.45		274	51.79		274	51.5961		274	52.0981		274	50.8995
	275	51.42		275	51.83		275	51.58		275	51.79		275	51.5961		275	52.098		275	50.8995
	276	51.51		276	51.92		276	51.46		276	51.87		276	51.5961		276	52.098		276	50.8995
	277	51.46		277	51.84		277	51.43		277	51.8		277	51.5961		277	52.098		277	50.8995
	278	51.59		278	51.93		278	51.65		278	51.83		278	51.596		278	52.098		278	50.8995
	279	51.47		279	51.95		279	51.57		279	51.74		279	51.596		279	52.098		279	50.8995
	280	51.49		280	51.79		280	51.54		280	51.56		280	51.5961		280	52.098		280	50.8995
	281	51.65		281	51.88		281	51.49		281	51.86		281	51.596		281	52.098		281	50.8995
	282	51.39		282	51.72		282	51.62		282	51.73		282	51.596		282	52.098		282	50.8995
	283	51.65		283	51.81		283	51.55		283	51.72		283	51.596		283	52.0979		283	50.8995
	284	51.43		284	51.98		284	51.57		284	51.65		284	51.596		284	52.0979		284	50.8995
	285	51.54		285	51.87		285	51.65		285	51.67		285	51.5959		285	52.0979		285	50.8995
	286	51.58		286	51.8		286	51.48		286	51.73		286	51.5959		286	52.0979		286	50.8995
	287	51.61		287	51.86		287	51.5		287	51.91		287	51.5959		287	52.0978		287	50.8995
	288	51.55		288	51.89		288	51.58		288	51.9		288	51.5959		288	52.0978		288	50.8995
	289	51.41		289	51.84		289	51.51		289	51.66		289	51.5958		289	52.0978		289	50.8995
	290	51.47		290	51.92		290	51.7		290	51.78		290	51.5958		290	52.0978		290	50.8995
	291	51.58		291	51.84		291	51.64		291	51.82		291	51.5958		291	52.0978		291	50.8995
	292	51.4		292	51.77		292	51.5		292	51.62		292	51.5958		292	52.0978		292	50.8995
	293	51.67		293	51.87		293	51.43		293	51.83		293	51.5957		293	52.0978		293	50.8995
	294	51.51		294	51.99		294	51.65		294	51.86		294	51.5957		294	52.0978		294	50.8995
	295	51.58		295	51.93		295	51.61		295	51.81		295	51.5956		295	52.0978		295	50.8995
	296	51.42		296	52.03		296	51.62		296	51.75		296	51.5956		296	52.0978		296	50.8995
	297	51.46		297	51.87		297	51.58		297	51.51		297	51.5956		297	52.0978		297	50.8995
	298	51.35		298	51.95		298	51.6		298	51.66		298	51.5955		298	52.0978		298	50.8995
	299	51.5		299	52.01		299	51.59		299	51.79		299	51.5955		299	52.0977		299	50.8995
	300	51.54		300	51.93		300	51.65		300	51.69		300	51.5954		300	52.0977		300	50.8994
	301	51.48		301	51.86		301	51.68		301	51.6		301	51.5954		301	52.0977		301	50.8994
	302	51.48		302	51.89		302	51.53		302	51.69		302	51.5953		302	52.0977		302	50.8994
	303	51.51		303	51.79		303	51.62		303	52.04		303	51.5952		303	52.0976		303	50.8994
	304	51.55		304	51.89		304	51.5		304	51.84		304	51.5953		304	52.0976		304	50.8994
	305	51.63		305	51.98		305	51.6		305	51.73		305	51.5953		305	52.0976		305	50.8994
	306	51.46		306	51.91		306	51.47		306	51.78		306	51.5952		306	52.0976		306	50.8994
	307	51.76		307	51.79		307	51.81		307	51.79		307	51.5951		307	52.0976		307	50.8994
	308	51.72		308	51.84		308	51.58		308	51.99		308	51.5951		308	52.0976		308	50.8994
	309	51.61		309	51.71		309	51.53		309	51.62		309	51.5951		309	52.0976		309	50.8994
	310	51.64		310	51.9		310	51.52		310	51.85		310	51.5951		310	52.0976		310	50.8994
	311	51.52		311	51.87		311	51.56		311	51.84		311	51.5951		311	52.0976		311	50.8994
	312	51.67		312	52.09		312	51.6		312	51.8		312	51.5951		312	52.0976		312	50.8994
	313	51.62		313	52.04		313	51.58		313	51.69		313	51.5951		313	52.0975		313	50.8994
	314	51.64		314	51.93		314	51.76		314	51.83		314	51.5951		314	52.0975		314	50.8994
	315	51.63		315	51.93		315	51.72		315	51.92		315	51.5951		315	52.0975		315	50.8994
	316	51.7		316	51.97		316	51.47		316	51.65		316	51.5951		316	52.0975		316	50.8994
	317	51.41		317	51.92		317	51.54		317	51.65		317	51.595		317	52.0974		317	50.8994
	318	51.47		318	52.08		318	51.48		318	51.66		318	51.595		318	52.0974		318	50.8994
	319	51.54		319	52.03		319	51.65		319	51.86		319	51.595		319	52.0974		319	50.8994
	320	51.62		320	51.75		320	51.5		320	51.93		320	51.5949		320	52.0974		320	50.8994
	321	51.53		321	52		321	51.58		321	51.9		321	51.5949		321	52.0974		321	50.8994
	322	51.32		322	51.96		322	51.55		322	51.83		322	51.5949		322	52.0974		322	50.8994
	323	51.79		323	51.79		323	51.45		323	51.78		323	51.5948		323	52.0973		323	50.8994
	324	51.41		324	52		324	51.65		324	51.67		324	51.5948		324	52.0973		324	50.8994
	325	51.6		325	51.75		325	51.73		325	51.92		325	51.5947		325	52.0973		325	50.8994
	326	51.6		326	51.87		326	51.68		326	51.81		326	51.5947		326	52.0973		326	50.8994
	327	51.57		327	51.94		327	51.51		327	51.9		327	51.5946		327	52.0973		327	50.8994
	328	51.78		328	52.09		328	51.51		328	51.81		328	51.5945		328	52.0973		328	50.8993
	329	51.7		329	52.06		329	51.6		329	51.78		329	51.5945		329	52.0973		329	50.8993
	330	51.59		330	52.11		330	51.62		330	51.87		330	51.5944		330	52.0972		330	50.8993
	331	51.73		331	52		331	51.7		331	51.81		331	51.5944		331	52.0972		331	50.8993
	332	51.38		332	52.08		332	51.63		332	51.92		332	51.5944		332	52.0972		332	50.8993
	333	51.67		333	51.94		333	51.72		333	51.88		333	51.5943		333	52.0972		333	50.8993
	334	51.56		334	51.91		334	51.62		334	51.89		334	51.5943		334	52.0971		334	50.8993
	335	51.6		335	51.98		335	51.64		335	52.01		335	51.5942		335	52.0971		335	50.8993
	336	51.62		336	51.86		336	51.67		336	51.89		336	51.5942		336	52.0971		336	50.8993
	337	51.49		337	51.94		337	51.76		337	51.82		337	51.5942		337	52.0971		337	50.8993
	338	51.72		338	52.11		338	51.65		338	51.75		338	51.5942		338	52.0971		338	50.8993
	339	51.61		339	52.03		339	51.64		339	51.88		339	51.5942		339	52.0971		339	50.8993
	340	51.6		340	52.01		340	51.54		340	52.06		340	51.5941		340	52.0971		340	50.8993
	341	51.5		341	51.77		341	51.67		341	51.78		341	51.5941		341	52.097		341	50.8993
	342	51.74		342	52.02		342	51.67		342	51.87		342	51.5941		342	52.097		342	50.8993
	343	51.59		343	52.02		343	51.62		343	51.83		343	51.594		343	52.097		343	50.8993
	344	51.67		344	51.98		344	51.62		344	51.86		344	51.5939		344	52.097		344	50.8993
	345	51.55		345	51.94		345	51.75		345	51.8		345	51.5939		345	52.097		345	50.8992
	346	51.58		346	52.01		346	51.58		346	51.84		346	51.5938		346	52.097		346	50.8992
	347	51.6		347	51.74		347	51.69		347	51.75		347	51.5938		347	52.0969		347	50.8992
	348	51.56		348	52.25		348	51.71		348	51.73		348	51.5938		348	52.0969		348	50.8992
	349	51.55		349	52.06		349	51.67		349	51.86		349	51.5938		349	52.0969		349	50.8992
	350	51.64		350	51.9		350	51.71		350	51.8		350	51.5937		350	52.0969		350	50.8992
	351	51.68		351	51.98		351	51.67		351	52.05		351	51.5937		351	52.0969		351	50.8992
	352	51.47		352	52.13		352	51.63		352	51.92		352	51.5937		352	52.0969		352	50.8992
	353	51.63		353	51.85		353	51.68		353	51.77		353	51.5936		353	52.0969		353	50.8992
	354	51.58		354	52.03		354	51.75		354	51.82		354	51.5936		354	52.0969		354	50.8992
	355	51.62		355	52.05		355	51.63		355	51.95		355	51.5936		355	52.0969		355	50.8992
	356	51.45		356	52.06		356	51.51		356	51.81		356	51.5936		356	52.0969		356	50.8992
	357	51.65		357	51.84		357	51.8		357	51.82		357	51.5936		357	52.0968		357	50.8992
	358	51.5		358	51.84		358	51.69		358	51.93		358	51.5935		358	52.0968		358	50.8992
	359	51.69		359	52.01		359	51.65		359	51.73		359	51.5935		359	52.0968		359	50.8991
	360	51.59		360	52.04		360	51.58		360	51.92		360	51.5934		360	52.0968		360	50.8991
	361	51.51		361	52.04		361	51.56		361	51.85		361	51.5934		361	52.0968		361	50.8991
	362	51.63		362	51.95		362	51.67		362	51.84		362	51.5933		362	52.0968		362	50.8991
	363	51.62		363	51.91		363	51.67		363	51.94		363	51.5933		363	52.0968		363	50.8991
	364	51.55		364	52.03		364	51.62		364	51.97		364	51.5933		364	52.0968		364	50.8991
	365	51.73		365	51.89		365	51.69		365	52		365	51.5933		365	52.0967		365	50.8991
	366	51.64		366	52.12		366	51.66		366	51.9		366	51.5933		366	52.0967		366	50.8991
	367	51.74		367	52		367	51.61		367	51.67		367	51.5933		367	52.0967		367	50.8991
	368	51.72		368	52.1		368	51.7		368	51.92		368	51.5932		368	52.0967		368	50.8991
	369	51.75		369	51.88		369	51.75		369	51.89		369	51.5932		369	52.0967		369	50.8991
	370	51.71		370	52.01		370	51.68		370	51.81		370	51.5932		370	52.0967		370	50.8991
	371	51.52		371	52.1		371	51.72		371	51.75		371	51.5931		371	52.0967		371	50.8991
	372	51.61		372	51.83		372	51.62		372	51.92		372	51.5931		372	52.0967		372	50.899
	373	51.56		373	51.89		373	51.7		373	51.95		373	51.593		373	52.0966		373	50.899
	374	51.54		374	52		374	51.7		374	51.97		374	51.593		374	52.0966		374	50.899
	375	51.73		375	52.09		375	51.51		375	52.06		375	51.593		375	52.0966		375	50.899
	376	51.79		376	52.15		376	51.75		376	51.82		376	51.5929		376	52.0966		376	50.899
	377	51.75		377	51.98		377	51.65		377	51.83		377	51.5929		377	52.0966		377	50.899
	378	51.6		378	51.98		378	51.68		378	51.88		378	51.5929		378	52.0965		378	50.899
	379	51.65		379	52.08		379	51.86		379	51.89		379	51.5928		379	52.0965		379	50.899
	380	51.74		380	52.03		380	51.68		380	51.87		380	51.5928		380	52.0965		380	50.899
	381	51.5		381	52.25		381	51.81		381	51.97		381	51.5927		381	52.0965		381	50.899
	382	51.57		382	52.01		382	51.74		382	51.81		382	51.5927		382	52.0965		382	50.899
	383	51.49		383	52.09		383	51.79		383	51.96		383	51.5927		383	52.0964		383	50.899
	384	51.81		384	51.97		384	51.63		384	51.88		384	51.5926		384	52.0964		384	50.899
	385	51.79		385	52.05		385	51.61		385	51.92		385	51.5926		385	52.0964		385	50.899
	386	51.81		386	52.01		386	51.76		386	51.91		386	51.5926		386	52.0964		386	50.899
	387	51.59		387	51.89		387	51.62		387	52		387	51.5925		387	52.0963		387	50.899
	388	51.58		388	51.91		388	51.65		388	51.87		388	51.5925		388	52.0964		388	50.899
	389	51.58		389	52.01		389	51.54		389	51.95		389	51.5925		389	52.0963		389	50.899
	390	51.64		390	52.09		390	51.56		390	51.81		390	51.5925		390	52.0963		390	50.899
	391	51.64		391	52.03		391	51.72		391	52.06		391	51.5925		391	52.0963		391	50.899
	392	51.89		392	52.01		392	51.77		392	51.95		392	51.5924		392	52.0963		392	50.899
	393	51.6		393	52.13		393	51.64		393	51.83		393	51.5924		393	52.0962		393	50.899
	394	51.86		394	51.97		394	51.63		394	51.94		394	51.5924		394	52.0962		394	50.899
	395	51.4		395	52.03		395	51.71		395	51.89		395	51.5924		395	52.0962		395	50.899
	396	51.48		396	52		396	51.65		396	51.86		396	51.5923		396	52.0962		396	50.899
	397	51.76		397	52		397	51.76		397	52.01		397	51.5923		397	52.0962		397	50.899
	398	51.56		398	52.06		398	51.61		398	51.72		398	51.5922		398	52.0962		398	50.899
	399	51.59		399	51.99		399	51.78		399	51.67		399	51.5922		399	52.0962		399	50.899
	400	51.81		400	51.95		400	51.68		400	51.77		400	51.5923		400	52.0962		400	50.8989
	401	51.7		401	51.98		401	51.57		401	51.96		401	51.5922		401	52.0962		401	50.8989
	402	51.56		402	51.97		402	51.73		402	52.05		402	51.5922		402	52.0962		402	50.8989
	403	51.6		403	52.01		403	51.72		403	51.65		403	51.5922		403	52.0962		403	50.8989
	404	51.77		404	51.92		404	51.72		404	51.96		404	51.5923		404	52.0962		404	50.8989
	405	51.72		405	51.86		405	51.55		405	51.93		405	51.5923		405	52.0961		405	50.8989
	406	51.78		406	52.01		406	51.68		406	51.84		406	51.5922		406	52.0961		406	50.8989
	407	51.61		407	51.9		407	51.64		407	51.86		407	51.5922		407	52.0961		407	50.8989
	408	51.76		408	52.23		408	51.68		408	51.81		408	51.5922		408	52.0961		408	50.8989
	409	51.61		409	52.14		409	51.76		409	51.88		409	51.5922		409	52.0961		409	50.8989
	410	51.57		410	52.09		410	51.8		410	51.9		410	51.5922		410	52.0961		410	50.8989
	411	51.58		411	51.93		411	51.62		411	52.11		411	51.5921		411	52.0961		411	50.8989
	412	51.45		412	52.01		412	51.81		412	51.78		412	51.5921		412	52.0961		412	50.8989
	413	51.67		413	51.95		413	51.69		413	51.92		413	51.592		413	52.096		413	50.8989
	414	51.75		414	52.04		414	51.75		414	51.91		414	51.592		414	52.096		414	50.8989
	415	51.81		415	52.03		415	51.61		415	51.92		415	51.5921		415	52.096		415	50.8989
	416	51.55		416	52.23		416	51.72		416	51.95		416	51.5921		416	52.096		416	50.8989
	417	51.86		417	52.08		417	51.73		417	51.9		417	51.5921		417	52.096		417	50.8989
	418	51.68		418	52.17		418	51.49		418	51.79		418	51.592		418	52.0959		418	50.8988
	419	51.75		419	52.25		419	51.65		419	51.57		419	51.592		419	52.0959		419	50.8988
	420	51.73		420	51.89		420	51.73		420	51.92		420	51.592		420	52.0959		420	50.8988
	421	51.76		421	52.08		421	51.81		421	51.94		421	51.592		421	52.0959		421	50.8988
	422	51.62		422	51.86		422	51.65		422	51.94		422	51.592		422	52.0959		422	50.8988
	423	51.69		423	51.89		423	51.59		423	51.81		423	51.592		423	52.0959		423	50.8988
	424	51.74		424	52.16		424	51.69		424	52.01		424	51.592		424	52.0959		424	50.8988
	425	51.76		425	51.94		425	51.51		425	52.01		425	51.592		425	52.0958		425	50.8988
	426	51.71		426	52.05		426	51.89		426	51.87		426	51.592		426	52.0958		426	50.8988
	427	51.69		427	52.07		427	51.59		427	51.73		427	51.5921		427	52.0958		427	50.8988
	428	51.64		428	52.09		428	51.81		428	51.97		428	51.592		428	52.0958		428	50.8988
	429	51.8		429	52		429	51.64		429	51.84		429	51.5919		429	52.0958		429	50.8988
	430	51.67		430	52.22		430	51.75		430	51.96		430	51.5919		430	52.0957		430	50.8988
	431	51.84		431	52.05		431	51.68		431	51.87		431	51.5919		431	52.0957		431	50.8988
	432	51.67		432	52.11		432	51.89		432	51.9		432	51.5919		432	52.0957		432	50.8988
	433	51.76		433	51.96		433	51.68		433	52.02		433	51.5918		433	52.0957		433	50.8987
	434	51.76		434	51.87		434	51.64		434	51.83		434	51.5918		434	52.0957		434	50.8987
	435	51.73		435	52.22		435	51.75		435	51.84		435	51.5918		435	52.0957		435	50.8987
	436	51.61		436	52.03		436	51.73		436	51.76		436	51.5918		436	52.0956		436	50.8987
	437	51.73		437	51.99		437	51.73		437	51.86		437	51.5918		437	52.0956		437	50.8987
	438	51.73		438	52.11		438	51.84		438	51.83		438	51.5917		438	52.0956		438	50.8987
	439	51.62		439	51.9		439	51.84		439	52.1		439	51.5917		439	52.0956		439	50.8987
	440	51.66		440	52.03		440	51.81		440	51.87		440	51.5916		440	52.0956		440	50.8987
	441	51.69		441	52.03		441	51.53		441	52.11		441	51.5915		441	52.0956		441	50.8987
	442	51.7		442	52.12		442	51.64		442	52		442	51.5915		442	52.0956		442	50.8987
	443	51.86		443	51.93		443	51.68		443	52.06		443	51.5914		443	52.0955		443	50.8987
	444	51.73		444	51.97		444	51.67		444	51.84		444	51.5914		444	52.0955		444	50.8987
	445	51.72		445	51.97		445	51.76		445	52.02		445	51.5914		445	52.0955		445	50.8987
	446	51.72		446	51.95		446	51.59		446	51.83		446	51.5913		446	52.0955		446	50.8987
	447	51.59		447	52.03		447	51.62		447	51.86		447	51.5913		447	52.0955		447	50.8987
	448	51.67		448	52.05		448	51.84		448	52.03		448	51.5913		448	52.0954		448	50.8987
	449	51.73		449	51.95		449	51.51		449	52		449	51.5913		449	52.0954		449	50.8987
	450	51.81		450	52.09		450	51.76		450	51.83		450	51.5912		450	52.0954		450	50.8987
	451	51.62		451	51.95		451	51.68		451	51.83		451	51.5912		451	52.0954		451	50.8987
	452	51.54		452	52.02		452	51.68		452	51.95		452	51.5911		452	52.0954		452	50.8987
	453	51.61		453	52.12		453	51.7		453	51.97		453	51.5911		453	52.0954		453	50.8986
	454	51.67		454	52.11		454	51.86		454	51.93		454	51.5911		454	52.0954		454	50.8986
	455	51.53		455	52.06		455	51.89		455	51.95		455	51.591		455	52.0954		455	50.8986
	456	51.66		456	51.94		456	51.72		456	51.9		456	51.591		456	52.0954		456	50.8986
	457	51.71		457	52.16		457	51.46		457	51.67		457	51.591		457	52.0954		457	50.8986
	458	51.77		458	52.17		458	51.66		458	52.03		458	51.5909		458	52.0953		458	50.8986
	459	51.57		459	51.94		459	51.7		459	51.92		459	51.5909		459	52.0953		459	50.8986
	460	51.69		460	52.21		460	51.65		460	51.85		460	51.5909		460	52.0953		460	50.8986
	461	51.82		461	51.92		461	51.76		461	51.95		461	51.5909		461	52.0953		461	50.8986
	462	51.76		462	51.97		462	51.62		462	51.87		462	51.5909		462	52.0953		462	50.8986
	463	51.64		463	52.19		463	51.71		463	51.94		463	51.5908		463	52.0953		463	50.8986
	464	51.7		464	52.1		464	51.69		464	52.14		464	51.5908		464	52.0953		464	50.8986
	465	51.85		465	52.09		465	51.87		465	51.84		465	51.5907		465	52.0953		465	50.8986
	466	51.56		466	52.09		466	51.64		466	52		466	51.5907		466	52.0953		466	50.8986
	467	51.83		467	52.24		467	51.73		467	51.86		467	51.5906		467	52.0953		467	50.8986
	468	52.03		468	52.18		468	51.76		468	51.96		468	51.5906		468	52.0953		468	50.8986
	469	51.85		469	51.94		469	51.61		469	52.11		469	51.5906		469	52.0952		469	50.8986
	470	51.73		470	51.94		470	51.75		470	51.78		470	51.5905		470	52.0952		470	50.8986
	471	51.75		471	52.22		471	51.81		471	51.85		471	51.5905		471	52.0952		471	50.8985
	472	51.7		472	51.83		472	51.8		472	51.94		472	51.5905		472	52.0952		472	50.8985
	473	51.63		473	51.93		473	51.72		473	51.92		473	51.5905		473	52.0951		473	50.8985
	474	51.75		474	52.22		474	51.72		474	51.86		474	51.5905		474	52.0951		474	50.8985
	475	51.83		475	52.01		475	51.64		475	51.87		475	51.5905		475	52.0951		475	50.8985
	476	51.82		476	52.14		476	51.79		476	51.86		476	51.5904		476	52.0951		476	50.8985
	477	51.58		477	52.21		477	51.78		477	51.94		477	51.5904		477	52.0951		477	50.8985
	478	51.74		478	51.89		478	51.72		478	51.73		478	51.5904		478	52.095		478	50.8985
	479	51.61		479	52.03		479	51.68		479	51.86		479	51.5904		479	52.095		479	50.8985
	480	51.58		480	51.98		480	51.73		480	52.02		480	51.5904		480	52.095		480	50.8985
	481	51.65		481	51.95		481	51.63		481	51.75		481	51.5903		481	52.095		481	50.8985
	482	51.62		482	52.25		482	51.62		482	51.89		482	51.5903		482	52.0949		482	50.8985
	483	51.72		483	52.22		483	51.59		483	51.93		483	51.5903		483	52.0949		483	50.8985
	484	51.73		484	52.14		484	51.64		484	52.11		484	51.5902		484	52.0949		484	50.8985
	485	51.82		485	51.99		485	51.97		485	51.98		485	51.5902		485	52.0949		485	50.8985
	486	51.76		486	52.01		486	51.65		486	52.03		486	51.5902		486	52.0949		486	50.8985
	487	51.74		487	52.15		487	51.65		487	52.03		487	51.5902		487	52.0949		487	50.8985
	488	51.81		488	52.06		488	51.6		488	52		488	51.5901		488	52.0949		488	50.8985
	489	51.83		489	51.98		489	51.71		489	51.9		489	51.5901		489	52.0949		489	50.8985
	490	51.68		490	51.75		490	51.76		490	51.86		490	51.59		490	52.0949		490	50.8985
	491	51.7		491	52.15		491	51.72		491	51.93		491	51.59		491	52.0949		491	50.8984
	492	51.7		492	52.02		492	51.71		492	51.92		492	51.5899		492	52.0949		492	50.8984
	493	51.76		493	52.07		493	51.94		493	51.96		493	51.5899		493	52.0949		493	50.8984
	494	51.72		494	52.09		494	51.7		494	51.99		494	51.5899		494	52.0949		494	50.8984
	495	51.66		495	52.06		495	51.78		495	51.81		495	51.5899		495	52.0948		495	50.8984
	496	51.72		496	52.05		496	51.75		496	51.95		496	51.5898		496	52.0948		496	50.8984
	497	51.54		497	51.99		497	51.75		497	51.9		497	51.5898		497	52.0948		497	50.8984
	498	51.68		498	52.01		498	51.84		498	52.05		498	51.5897		498	52.0948		498	50.8984
	499	51.77		499	52.04		499	51.85		499	51.91		499	51.5897		499	52.0947		499	50.8984
	500	51.62		500	52.11		500	51.69		500	52.05		500	51.5896		500	52.0947		500	50.8984
	501	51.83		501	52.06		501	51.86		501	51.88		501	51.5896		501	52.0947		501	50.8984
	502	51.71		502	52.15		502	51.86		502	51.92		502	51.5896		502	52.0947		502	50.8984
	503	51.93		503	52.16		503	51.66		503	51.91		503	51.5895		503	52.0947		503	50.8984
	504	51.54		504	52.11		504	51.7		504	51.76		504	51.5895		504	52.0947		504	50.8984
	505	51.62		505	51.97		505	51.62		505	51.84		505	51.5895		505	52.0947		505	50.8984
	506	51.47		506	52.04		506	51.73		506	51.84		506	51.5895		506	52.0947		506	50.8984
	507	51.66		507	51.95		507	51.7		507	51.89		507	51.5895		507	52.0947		507	50.8984
	508	51.7		508	52.1		508	51.86		508	51.72		508	51.5895		508	52.0947		508	50.8984
	509	51.83		509	52.09		509	51.62		509	51.92		509	51.5895		509	52.0947		509	50.8984
	510	51.76		510	52.11		510	51.65		510	51.94		510	51.5895		510	52.0947		510	50.8984
	511	51.63		511	52.08		511	51.73		511	52.01		511	51.5894		511	52.0947		511	50.8984
	512	51.57		512	52.2		512	51.57		512	51.93		512	51.5894		512	52.0947		512	50.8984
	513	51.77		513	52.2		513	51.74		513	51.92		513	51.5894		513	52.0947		513	50.8983
	514	51.72		514	51.94		514	51.91		514	51.92		514	51.5893		514	52.0946		514	50.8983
	515	51.64		515	52.12		515	51.76		515	51.86		515	51.5893		515	52.0946		515	50.8983
	516	51.85		516	52.18		516	51.68		516	51.98		516	51.5893		516	52.0946		516	50.8983
	517	51.84		517	51.94		517	51.77		517	52.09		517	51.5893		517	52.0946		517	50.8983
	518	51.54		518	52.04		518	51.92		518	52.01		518	51.5893		518	52.0946		518	50.8983
	519	52.01		519	52.17		519	51.8		519	51.95		519	51.5893		519	52.0946		519	50.8983
	520	51.71		520	52.03		520	51.87		520	52.02		520	51.5892		520	52.0946		520	50.8983
	521	51.64		521	51.94		521	51.84		521	51.84		521	51.5892		521	52.0946		521	50.8983
	522	51.86		522	52.16		522	51.76		522	51.9		522	51.5892		522	52.0946		522	50.8982
	523	51.78		523	52.11		523	51.72		523	52.05		523	51.5892		523	52.0946		523	50.8982
	524	51.81		524	52.16		524	51.75		524	52		524	51.5892		524	52.0945		524	50.8982
	525	51.97		525	52.35		525	51.77		525	52.09		525	51.5891		525	52.0945		525	50.8982
	526	51.64		526	52.12		526	51.64		526	52.03		526	51.5891		526	52.0945		526	50.8982
	527	51.63		527	52		527	51.76		527	51.95		527	51.589		527	52.0945		527	50.8982
	528	51.65		528	52.05		528	51.78		528	51.81		528	51.589		528	52.0945		528	50.8982
	529	51.7		529	52.03		529	51.65		529	51.72		529	51.5889		529	52.0945		529	50.8982
	530	51.66		530	52.15		530	51.67		530	52.02		530	51.5889		530	52.0944		530	50.8982
	531	51.68		531	52.03		531	51.79		531	51.88		531	51.5888		531	52.0944		531	50.8982
	532	51.85		532	52.25		532	51.76		532	52		532	51.5888		532	52.0944		532	50.8982
	533	51.84		533	52.03		533	51.75		533	52.14		533	51.5888		533	52.0944		533	50.8982
	534	51.82		534	51.89		534	51.72		534	52.17		534	51.5888		534	52.0944		534	50.8982
	535	51.91		535	52.09		535	51.92		535	51.81		535	51.5887		535	52.0944		535	50.8982
	536	51.81		536	52.15		536	51.82		536	52.12		536	51.5887		536	52.0944		536	50.8982
	537	51.73		537	52.19		537	52.01		537	52.08		537	51.5887		537	52.0944		537	50.8982
	538	51.73		538	52.04		538	51.93		538	51.99		538	51.5887		538	52.0944		538	50.8982
	539	51.79		539	51.92		539	51.63		539	52.03		539	51.5886		539	52.0944		539	50.8982
	540	51.84		540	52.1		540	51.58		540	52.08		540	51.5886		540	52.0943		540	50.8982
	541	51.84		541	52.14		541	51.88		541	52.05		541	51.5885		541	52.0944		541	50.8982
	542	51.75		542	52.26		542	51.78		542	52.02		542	51.5885		542	52.0944		542	50.8982
	543	51.73		543	52.06		543	51.81		543	51.89		543	51.5884		543	52.0944		543	50.8981
	544	51.65		544	52.28		544	51.78		544	51.95		544	51.5884		544	52.0944		544	50.8981
	545	51.75		545	52		545	51.7		545	51.83		545	51.5884		545	52.0944		545	50.8981
	546	51.86		546	52.12		546	51.73		546	52.14		546	51.5884		546	52.0943		546	50.8981
	547	51.65		547	52.14		547	51.72		547	52.01		547	51.5884		547	52.0943		547	50.8981
	548	51.76		548	52.09		548	51.89		548	51.92		548	51.5884		548	52.0943		548	50.8981
	549	51.64		549	52.09		549	51.75		549	51.87		549	51.5883		549	52.0943		549	50.8981
	550	51.92		550	51.98		550	51.82		550	51.91		550	51.5883		550	52.0943		550	50.8981
	551	51.82		551	52.1		551	51.94		551	52.05		551	51.5883		551	52.0943		551	50.8981
	552	51.98		552	52.29		552	51.59		552	51.86		552	51.5883		552	52.0942		552	50.8981
	553	51.72		553	52.18		553	51.83		553	51.94		553	51.5882		553	52.0942		553	50.898
	554	51.76		554	52.26		554	51.8		554	52.11		554	51.5882		554	52.0942		554	50.898
	555	51.9		555	52.07		555	51.82		555	51.94		555	51.5881		555	52.0942		555	50.898
	556	51.78		556	52.14		556	51.87		556	52.21		556	51.5881		556	52.0942		556	50.898
	557	51.71		557	51.94		557	51.78		557	51.99		557	51.5881		557	52.0942		557	50.898
	558	51.75		558	52.17		558	51.9		558	51.9		558	51.588		558	52.0941		558	50.898
	559	51.73		559	52.05		559	51.83		559	51.97		559	51.588		559	52.0941		559	50.898
	560	51.82		560	52.09		560	51.8		560	52.1		560	51.588		560	52.0941		560	50.8979
	561	51.79		561	52.26		561	51.86		561	51.98		561	51.588		561	52.0941		561	50.8979
	562	51.79		562	52.18		562	51.71		562	51.97		562	51.588		562	52.0941		562	50.8979
	563	51.87		563	52.1		563	51.79		563	51.88		563	51.588		563	52.0941		563	50.8979
	564	51.89		564	51.89		564	51.77		564	51.96		564	51.5879		564	52.0941		564	50.8979
	565	51.77		565	52.02		565	51.81		565	51.78		565	51.5879		565	52.0941		565	50.8979
	566	51.83		566	52		566	51.86		566	51.89		566	51.5879		566	52.094		566	50.8979
	567	51.79		567	52.3		567	51.75		567	52.06		567	51.5878		567	52.094		567	50.8979
	568	51.74		568	52.02		568	51.99		568	52.06		568	51.5878		568	52.094		568	50.8979
	569	51.88		569	52.17		569	51.8		569	51.93		569	51.5878		569	52.094		569	50.8979
	570	51.83		570	51.9		570	51.79		570	51.94		570	51.5877		570	52.0941		570	50.8979
	571	51.82		571	52.2		571	51.84		571	51.94		571	51.5877		571	52.094		571	50.8979
	572	51.65		572	52.23		572	51.89		572	51.92		572	51.5876		572	52.094		572	50.8979
	573	51.77		573	52.2		573	51.83		573	52.1		573	51.5876		573	52.094		573	50.8979
	574	51.78		574	52.06		574	51.65		574	51.89		574	51.5876		574	52.094		574	50.8978
	575	51.58		575	52.27		575	51.75		575	51.97		575	51.5876		575	52.094		575	50.8978
	576	51.75		576	52.13		576	51.97		576	51.89		576	51.5876		576	52.094		576	50.8978
	577	51.75		577	52.16		577	51.7		577	51.99		577	51.5876		577	52.094		577	50.8978
	578	51.87		578	52.17		578	51.72		578	52.17		578	51.5876		578	52.094		578	50.8978
	579	51.91		579	52.12		579	51.75		579	51.87		579	51.5876		579	52.094		579	50.8978
	580	51.89		580	52.16		580	51.81		580	52.06		580	51.5875		580	52.094		580	50.8978
	581	51.7		581	52.05		581	51.75		581	52.06		581	51.5875		581	52.094		581	50.8978
	582	51.79		582	52.19		582	51.72		582	52.06		582	51.5874		582	52.094		582	50.8978
	583	51.83		583	52.17		583	51.98		583	52.05		583	51.5874		583	52.0939		583	50.8978
	584	51.61		584	51.9		584	51.84		584	52.06		584	51.5873		584	52.0939		584	50.8978
	585	51.65		585	52.28		585	51.76		585	52.11		585	51.5873		585	52.0939		585	50.8978
	586	51.86		586	52.1		586	51.66		586	52.15		586	51.5872		586	52.0939		586	50.8978
	587	51.58		587	52.08		587	51.93		587	52.01		587	51.5872		587	52.0939		587	50.8977
	588	51.85		588	52.03		588	51.72		588	52.06		588	51.5872		588	52.0939		588	50.8977
	589	51.73		589	51.97		589	51.87		589	51.93		589	51.5872		589	52.0939		589	50.8977
	590	51.96		590	52.16		590	51.74		590	51.86		590	51.5872		590	52.0939		590	50.8977
	591	51.83		591	52.11		591	51.75		591	51.95		591	51.5871		591	52.0939		591	50.8977
	592	51.85		592	52.16		592	51.7		592	52.05		592	51.5871		592	52.0939		592	50.8977
	593	51.88		593	52.12		593	51.84		593	51.85		593	51.587		593	52.0939		593	50.8977
	594	51.77		594	52.06		594	51.75		594	51.97		594	51.587		594	52.0939		594	50.8977
	595	51.85		595	52.11		595	51.64		595	52.07		595	51.587		595	52.0939		595	50.8977
	596	51.84		596	52.17		596	52.05		596	52.04		596	51.587		596	52.0939		596	50.8977
	597	51.73		597	52.01		597	51.83		597	52.13		597	51.5869		597	52.0939		597	50.8977
	598	51.86		598	52.2		598	51.92		598	52.06		598	51.5869		598	52.0939		598	50.8976
	599	51.92		599	52.08		599	51.79		599	52.09		599	51.5868		599	52.0939		599	50.8976
	600	52.06		600	52.09		600	51.82		600	52		600	51.5868		600	52.0939		600	50.8976
	601	51.98		601	51.95		601	51.66		601	52.01		601	51.5868		601	52.0939		601	50.8976
	602	51.87		602	52.3		602	51.78		602	52.06		602	51.5867		602	52.0939		602	50.8976
	603	51.86		603	52.12		603	51.7		603	52.03		603	51.5867		603	52.0938		603	50.8976
	604	51.86		604	52.37		604	51.83		604	51.76		604	51.5866		604	52.0938		604	50.8976
	605	51.79		605	52.2		605	51.88		605	52.14		605	51.5866		605	52.0938		605	50.8976
	606	51.81		606	52.11		606	51.78		606	51.97		606	51.5866		606	52.0938		606	50.8976
	607	51.68		607	52.25		607	51.96		607	51.89		607	51.5866		607	52.0938		607	50.8976
	608	51.89		608	52.08		608	51.72		608	51.95		608	51.5866		608	52.0938		608	50.8976
	609	52		609	52.39		609	51.75		609	51.89		609	51.5865		609	52.0938		609	50.8976
	610	51.88		610	52.26		610	51.76		610	51.86		610	51.5865		610	52.0938		610	50.8976
	611	51.76		611	52.27		611	51.95		611	52.16		611	51.5865		611	52.0938		611	50.8976
	612	51.78		612	52.01		612	51.9		612	52.06		612	51.5865		612	52.0937		612	50.8975
	613	51.95		613	52.27		613	51.76		613	52.03		613	51.5864		613	52.0937		613	50.8975
	614	51.78		614	52.08		614	51.97		614	52.06		614	51.5864		614	52.0937		614	50.8975
	615	51.83		615	52.16		615	51.82		615	52.19		615	51.5864		615	52.0937		615	50.8975
	616	51.78		616	52.24		616	51.75		616	51.89		616	51.5864		616	52.0937		616	50.8975
	617	51.85		617	52.2		617	51.87		617	52.02		617	51.5863		617	52.0937		617	50.8975
	618	51.92		618	52.13		618	51.75		618	52.03		618	51.5863		618	52.0937		618	50.8975
	619	51.82		619	52.15		619	51.65		619	52.12		619	51.5863		619	52.0937		619	50.8974
	620	51.92		620	52.08		620	51.9		620	52.02		620	51.5863		620	52.0937		620	50.8974
	621	51.87		621	52.09		621	51.84		621	52.09		621	51.5863		621	52.0937		621	50.8974
	622	51.73		622	52.05		622	51.95		622	52.11		622	51.5862		622	52.0937		622	50.8974
	623	51.84		623	52.15		623	51.78		623	52.1		623	51.5862		623	52.0937		623	50.8974
	624	51.86		624	52.12		624	51.9		624	51.86		624	51.5862		624	52.0937		624	50.8974
	625	51.87		625	52.27		625	51.89		625	52.07		625	51.5862		625	52.0936		625	50.8974
	626	51.92		626	52.49		626	51.86		626	51.97		626	51.5861		626	52.0936		626	50.8974
	627	51.91		627	52.32		627	51.9		627	52.02		627	51.5861		627	52.0936		627	50.8974
	628	51.87		628	52.12		628	51.83		628	52.12		628	51.5861		628	52.0936		628	50.8974
	629	51.83		629	52.08		629	51.73		629	52.06		629	51.5861		629	52.0936		629	50.8974
	630	51.97		630	52.17		630	52		630	52.02		630	51.5861		630	52.0935		630	50.8974
	631	51.86		631	52.02		631	51.78		631	51.9		631	51.5861		631	52.0935		631	50.8974
	632	51.96		632	52.26		632	51.76		632	52.26		632	51.586		632	52.0935		632	50.8974
	633	51.74		633	51.98		633	51.85		633	52.1		633	51.586		633	52.0935		633	50.8974
	634	51.81		634	51.95		634	51.87		634	52.01		634	51.586		634	52.0935		634	50.8974
	635	51.77		635	52		635	51.85		635	51.71		635	51.5859		635	52.0934		635	50.8974
	636	51.76		636	52.09		636	51.72		636	52.06		636	51.5859		636	52.0934		636	50.8973
	637	51.92		637	52.28		637	51.89		637	52.04		637	51.5859		637	52.0934		637	50.8973
	638	52.11		638	52.12		638	51.93		638	51.88		638	51.5859		638	52.0934		638	50.8973
	639	51.75		639	52.08		639	51.72		639	52.06		639	51.5858		639	52.0934		639	50.8973
	640	51.78		640	52.17		640	51.8		640	52.11		640	51.5858		640	52.0934		640	50.8973
	641	51.9		641	52.09		641	51.78		641	52.11		641	51.5858		641	52.0934		641	50.8973
	642	52		642	52.19		642	51.86		642	51.86		642	51.5858		642	52.0933		642	50.8973
	643	52		643	52.06		643	51.84		643	51.9		643	51.5858		643	52.0933		643	50.8973
	644	51.93		644	52.14		644	51.78		644	52		644	51.5857		644	52.0933		644	50.8973
	645	51.6		645	52.2		645	51.67		645	52.03		645	51.5857		645	52.0933		645	50.8973
	646	51.78		646	52.27		646	51.7		646	52.16		646	51.5857		646	52.0933		646	50.8973
	647	51.78		647	52.19		647	51.75		647	52.07		647	51.5857		647	52.0933		647	50.8973
	648	51.9		648	52.13		648	51.93		648	52.22		648	51.5857		648	52.0933		648	50.8973
	649	51.79		649	51.93		649	51.81		649	52.09		649	51.5857		649	52.0933		649	50.8973
	650	51.87		650	52.18		650	51.81		650	52.03		650	51.5856		650	52.0932		650	50.8973
	651	51.99		651	52.08		651	51.9		651	51.95		651	51.5856		651	52.0932		651	50.8973
	652	51.78		652	52.13		652	51.74		652	52.01		652	51.5855		652	52.0932		652	50.8973
	653	51.83		653	52.21		653	51.83		653	52.06		653	51.5855		653	52.0932		653	50.8972
	654	51.77		654	52.25		654	51.92		654	51.9		654	51.5855		654	52.0932		654	50.8972
	655	51.99		655	52.01		655	51.76		655	52.01		655	51.5855		655	52.0932		655	50.8972
	656	51.92		656	52.22		656	51.7		656	51.9		656	51.5854		656	52.0932		656	50.8972
	657	51.86		657	52.23		657	51.69		657	52		657	51.5854		657	52.0932		657	50.8972
	658	51.74		658	52.17		658	51.84		658	52.09		658	51.5854		658	52.0932		658	50.8972
	659	51.95		659	52.38		659	51.85		659	52.01		659	51.5854		659	52.0932		659	50.8972
	660	51.7		660	52.09		660	51.8		660	52.11		660	51.5854		660	52.0931		660	50.8972
	661	51.85		661	52.16		661	51.75		661	52.01		661	51.5854		661	52.0931		661	50.8972
	662	51.86		662	52.28		662	51.95		662	51.95		662	51.5854		662	52.0931		662	50.8972
	663	51.87		663	52.19		663	51.91		663	52.05		663	51.5853		663	52.093		663	50.8972
	664	51.84		664	52.26		664	52.02		664	51.92		664	51.5853		664	52.093		664	50.8972
	665	51.92		665	52.16		665	51.75		665	51.92		665	51.5853		665	52.093		665	50.8972
	666	51.85		666	52.38		666	51.87		666	51.92		666	51.5852		666	52.093		666	50.8971
	667	51.77		667	52.03		667	51.9		667	52.18		667	51.5852		667	52.093		667	50.8971
	668	51.91		668	52.15		668	51.86		668	52.03		668	51.5852		668	52.093		668	50.8971
	669	51.7		669	52.18		669	51.8		669	51.98		669	51.5852		669	52.093		669	50.8971
	670	51.9		670	52.26		670	51.87		670	51.88		670	51.5852		670	52.0929		670	50.8971
	671	51.94		671	52.19		671	51.86		671	51.9		671	51.5852		671	52.0929		671	50.8971
	672	51.84		672	52.19		672	51.7		672	52.14		672	51.5851		672	52.0928		672	50.8971
	673	51.84		673	52.23		673	51.9		673	51.93		673	51.5851		673	52.0928		673	50.8971
	674	51.81		674	52.22		674	51.98		674	52.02		674	51.5851		674	52.0928		674	50.8971
	675	51.92		675	52.16		675	51.84		675	51.98		675	51.5851		675	52.0928		675	50.8971
	676	51.61		676	52.26		676	51.84		676	51.99		676	51.5851		676	52.0928		676	50.8971
	677	51.65		677	52.29		677	51.79		677	52.05		677	51.5851		677	52.0928		677	50.8971
	678	51.93		678	52.17		678	51.86		678	52.2		678	51.5851		678	52.0928		678	50.8971
	679	51.95		679	52.09		679	51.84		679	51.97		679	51.5851		679	52.0928		679	50.8971
	680	51.86		680	52.17		680	51.84		680	52.09		680	51.5851		680	52.0928		680	50.8971
	681	51.78		681	52.01		681	51.86		681	52.13		681	51.5851		681	52.0928		681	50.897
	682	51.81		682	52.16		682	51.81		682	52.09		682	51.5851		682	52.0928		682	50.897
	683	52.01		683	52.21		683	51.61		683	52.09		683	51.5851		683	52.0928		683	50.897
	684	51.67		684	52.06		684	51.75		684	52.02		684	51.585		684	52.0928		684	50.897
	685	51.64		685	52.04		685	51.9		685	52.16		685	51.5849		685	52.0928		685	50.897
	686	51.86		686	52.34		686	52.03		686	52.17		686	51.5849		686	52.0928		686	50.897
	687	51.88		687	52.07		687	51.75		687	51.89		687	51.5849		687	52.0927		687	50.897
	688	51.76		688	52.24		688	51.92		688	52.13		688	51.5849		688	52.0927		688	50.897
	689	51.74		689	52.12		689	51.85		689	52.01		689	51.5849		689	52.0927		689	50.897
	690	51.8		690	52.09		690	51.78		690	52.16		690	51.5849		690	52.0927		690	50.897
	691	51.97		691	52.14		691	51.7		691	52.19		691	51.5849		691	52.0926		691	50.897
	692	51.87		692	52.23		692	51.73		692	51.99		692	51.5848		692	52.0926		692	50.897
	693	51.87		693	52.22		693	51.94		693	52.09		693	51.5848		693	52.0926		693	50.897
	694	51.99		694	52.05		694	51.74		694	52.06		694	51.5848		694	52.0926		694	50.897
	695	51.94		695	52.14		695	51.87		695	51.89		695	51.5848		695	52.0926		695	50.897
	696	51.82		696	52.06		696	52.1		696	52.03		696	51.5848		696	52.0926		696	50.897
	697	51.8		697	52.14		697	51.81		697	51.94		697	51.5847		697	52.0926		697	50.897
	698	51.81		698	52.2		698	51.91		698	51.91		698	51.5847		698	52.0926		698	50.897
	699	51.95		699	52.23		699	51.96		699	52.02		699	51.5847		699	52.0926		699	50.897
	700	51.81		700	52.26		700	51.83		700	51.87		700	51.5847		700	52.0926		700	50.897
	701	51.81		701	52.11		701	51.77		701	52.16		701	51.5846		701	52.0926		701	50.897
	702	51.86		702	52.3		702	51.92		702	52.06		702	51.5846		702	52.0926		702	50.897
	703	51.86		703	52.22		703	51.96		703	51.83		703	51.5846		703	52.0926		703	50.8969
	704	51.82		704	52.26		704	51.9		704	52.08		704	51.5845		704	52.0926		704	50.8969
	705	51.73		705	52.17		705	51.91		705	52.12		705	51.5845		705	52.0926		705	50.8969
	706	51.94		706	52.15		706	51.81		706	52.02		706	51.5845		706	52.0926		706	50.8969
	707	51.95		707	52.33		707	51.93		707	52.03		707	51.5844		707	52.0926		707	50.8969
	708	51.81		708	52.27		708	51.69		708	52.01		708	51.5844		708	52.0926		708	50.8969
	709	51.94		709	52.23		709	51.81		709	52.01		709	51.5844		709	52.0925		709	50.8969
	710	51.97		710	52.17		710	51.97		710	52.04		710	51.5843		710	52.0925		710	50.8969
	711	51.77		711	52.3		711	51.74		711	51.92		711	51.5843		711	52.0925		711	50.8969
	712	51.8		712	52.26		712	51.68		712	52.01		712	51.5842		712	52.0925		712	50.8969
	713	51.64		713	52.13		713	51.76		713	52.2		713	51.5842		713	52.0925		713	50.8969
	714	51.76		714	52.12		714	51.75		714	52.25		714	51.5842		714	52.0924		714	50.8969
	715	51.77		715	52.1		715	51.75		715	52.05		715	51.5842		715	52.0924		715	50.8969
	716	51.77		716	52.14		716	52.03		716	51.95		716	51.5841		716	52.0924		716	50.8969
	717	51.87		717	52.3		717	51.73		717	52.11		717	51.5841		717	52.0924		717	50.8969
	718	51.92		718	52.11		718	51.98		718	52		718	51.5841		718	52.0924		718	50.8969
	719	51.95		719	52.04		719	51.81		719	51.94		719	51.584		719	52.0924		719	50.8968
	720	51.92		720	52.05		720	51.88		720	51.89		720	51.584		720	52.0924		720	50.8968
	721	51.87		721	52.17		721	51.9		721	52		721	51.584		721	52.0924		721	50.8968
	722	51.89		722	52.06		722	52.07		722	51.98		722	51.584		722	52.0924		722	50.8968
	723	51.8		723	52.25		723	51.95		723	52.03		723	51.584		723	52.0923		723	50.8968
	724	51.91		724	52.17		724	51.91		724	51.95		724	51.584		724	52.0923		724	50.8968
	725	51.89		725	52.28		725	51.77		725	52.04		725	51.584		725	52.0923		725	50.8968
	726	51.98		726	52.17		726	51.89		726	52.08		726	51.5839		726	52.0923		726	50.8968
	727	51.83		727	52.21		727	51.76		727	51.94		727	51.5839		727	52.0923		727	50.8968
	728	51.87		728	52.16		728	51.95		728	52.26		728	51.5838		728	52.0923		728	50.8968
	729	52.05		729	52.08		729	51.77		729	51.86		729	51.5838		729	52.0923		729	50.8968
	730	51.73		730	52.21		730	51.93		730	51.86		730	51.5838		730	52.0923		730	50.8967
	731	51.87		731	52.16		731	51.86		731	52.11		731	51.5837		731	52.0923		731	50.8967
	732	52		732	52.14		732	51.85		732	52.11		732	51.5837		732	52.0922		732	50.8967
	733	51.92		733	52.24		733	51.83		733	52.06		733	51.5836		733	52.0922		733	50.8967
	734	51.91		734	52.25		734	51.8		734	52.06		734	51.5836		734	52.0922		734	50.8967
	735	52.01		735	52.18		735	51.83		735	52.05		735	51.5836		735	52.0922		735	50.8967
	736	51.7		736	52.2		736	51.91		736	52.08		736	51.5835		736	52.0922		736	50.8967
	737	51.81		737	52.19		737	51.72		737	52.21		737	51.5835		737	52.0922		737	50.8967
	738	51.88		738	52.12		738	51.77		738	51.87		738	51.5835		738	52.0922		738	50.8967
	739	51.83		739	52.06		739	51.9		739	51.88		739	51.5835		739	52.0922		739	50.8967
	740	51.9		740	52.21		740	51.8		740	52.09		740	51.5835		740	52.0922		740	50.8967
	741	52.11		741	52.05		741	51.9		741	52.01		741	51.5834		741	52.0922		741	50.8967
	742	52.04		742	52.25		742	51.89		742	51.86		742	51.5834		742	52.0922		742	50.8966
	743	51.82		743	52.22		743	51.83		743	52		743	51.5834		743	52.0922		743	50.8966
	744	51.74		744	52.17		744	51.8		744	52.06		744	51.5834		744	52.0922		744	50.8967
	745	51.89		745	52.23		745	51.72		745	51.96		745	51.5834		745	52.0922		745	50.8967
	746	51.85		746	52.34		746	51.68		746	52.16		746	51.5833		746	52.0922		746	50.8967
	747	51.87		747	52.18		747	51.81		747	52.2		747	51.5833		747	52.0922		747	50.8967
	748	51.84		748	52.31		748	51.72		748	52.16		748	51.5833		748	52.0922		748	50.8966
	749	52		749	52		749	52		749	52.19		749	51.5833		749	52.0922		749	50.8966
	750	52.01		750	52.25		750	51.83		750	52.13		750	51.5832		750	52.0922		750	50.8966
	751	51.85		751	52.13		751	51.79		751	51.95		751	51.5832		751	52.0922		751	50.8966
	752	51.77		752	52.09		752	51.88		752	52.06		752	51.5831		752	52.0921		752	50.8966
	753	51.88		753	52.28		753	51.94		753	52.05		753	51.5831		753	52.0921		753	50.8966
	754	51.87		754	52.19		754	51.78		754	52.09		754	51.583		754	52.0921		754	50.8966
	755	51.9		755	52.25		755	51.68		755	52.17		755	51.583		755	52.0921		755	50.8966
	756	51.92		756	52.16		756	51.89		756	52.14		756	51.583		756	52.0921		756	50.8966
	757	51.92		757	52.14		757	51.78		757	52.12		757	51.583		757	52.0921		757	50.8966
	758	52.08		758	52.19		758	51.92		758	52.17		758	51.583		758	52.0921		758	50.8966
	759	51.87		759	52.23		759	51.77		759	52.1		759	51.5829		759	52.0921		759	50.8965
	760	51.89		760	52.23		760	51.92		760	52		760	51.5829		760	52.0921		760	50.8965
	761	51.75		761	52.32		761	52.01		761	51.97		761	51.5829		761	52.0921		761	50.8965
	762	51.86		762	52.28		762	51.83		762	52.23		762	51.5829		762	52.0921		762	50.8965
	763	51.98		763	52.32		763	51.9		763	52.14		763	51.5829		763	52.092		763	50.8965
	764	51.84		764	52.2		764	52.04		764	52		764	51.5828		764	52.092		764	50.8965
	765	51.98		765	52.2		765	51.95		765	52.01		765	51.5828		765	52.092		765	50.8965
	766	51.74		766	52.16		766	51.78		766	52.16		766	51.5828		766	52.092		766	50.8965
	767	51.75		767	52.33		767	51.81		767	52.2		767	51.5827		767	52.092		767	50.8965
	768	51.88		768	52.13		768	51.74		768	52.07		768	51.5827		768	52.092		768	50.8965
	769	51.99		769	52.23		769	51.77		769	51.9		769	51.5827		769	52.092		769	50.8965
	770	51.84		770	51.97		770	51.78		770	52.15		770	51.5827		770	52.0919		770	50.8965
	771	51.9		771	52.04		771	52.05		771	52.07		771	51.5826		771	52.0919		771	50.8965
	772	51.74		772	52.08		772	51.82		772	52.1		772	51.5826		772	52.0919		772	50.8965
	773	51.89		773	52.42		773	51.87		773	51.94		773	51.5825		773	52.0918		773	50.8965
	774	51.7		774	52.32		774	51.87		774	51.94		774	51.5825		774	52.0918		774	50.8965
	775	51.92		775	52.11		775	51.81		775	52.02		775	51.5824		775	52.0918		775	50.8965
	776	51.92		776	52.27		776	51.64		776	52.1		776	51.5824		776	52.0918		776	50.8965
	777	51.83		777	52.15		777	51.86		777	52.04		777	51.5823		777	52.0918		777	50.8964
	778	51.81		778	52.11		778	51.98		778	51.83		778	51.5823		778	52.0918		778	50.8964
	779	51.9		779	52.38		779	51.78		779	52.01		779	51.5824		779	52.0918		779	50.8964
	780	51.88		780	52.15		780	51.88		780	51.93		780	51.5824		780	52.0918		780	50.8964
	781	51.97		781	52.23		781	51.8		781	51.97		781	51.5824		781	52.0917		781	50.8964
	782	51.83		782	52.18		782	51.85		782	52.06		782	51.5823		782	52.0917		782	50.8964
	783	51.87		783	52.13		783	51.95		783	52.14		783	51.5823		783	52.0917		783	50.8964
	784	52.01		784	52.16		784	51.78		784	52.11		784	51.5823		784	52.0917		784	50.8964
	785	51.95		785	52.06		785	51.66		785	52.21		785	51.5823		785	52.0917		785	50.8964
	786	51.86		786	52.16		786	51.89		786	51.94		786	51.5822		786	52.0917		786	50.8964
	787	51.89		787	52.05		787	51.84		787	52.16		787	51.5821		787	52.0917		787	50.8964
	788	51.84		788	52.33		788	51.93		788	52.04		788	51.5821		788	52.0917		788	50.8964
	789	51.9		789	52.25		789	51.94		789	52.06		789	51.5821		789	52.0917		789	50.8964
	790	51.99		790	52.18		790	51.83		790	52.11		790	51.5821		790	52.0917		790	50.8963
	791	51.73		791	52.34		791	51.82		791	52		791	51.5821		791	52.0917		791	50.8963
	792	51.89		792	52.13		792	51.84		792	51.95		792	51.5821		792	52.0917		792	50.8963
	793	51.82		793	52.11		793	51.87		793	52.12		793	51.582		793	52.0917		793	50.8963
	794	51.92		794	52.3		794	51.92		794	52.15		794	51.5819		794	52.0917		794	50.8963
	795	51.86		795	52.3		795	51.78		795	52.21		795	51.5819		795	52.0917		795	50.8963
	796	51.94		796	52.06		796	51.92		796	52.01		796	51.5818		796	52.0916		796	50.8963
	797	51.94		797	52.22		797	51.65		797	51.9		797	51.5817		797	52.0916		797	50.8963
	798	51.78		798	52.31		798	51.76		798	52		798	51.5817		798	52.0916		798	50.8963
	799	51.84		799	52.24		799	51.79		799	52.29		799	51.5817		799	52.0916		799	50.8963
	800	51.87		800	51.98		800	51.85		800	52.06		800	51.5816		800	52.0916		800	50.8963
	801	51.83		801	52.23		801	51.87		801	52.11		801	51.5816		801	52.0916		801	50.8963
	802	51.75		802	52.36		802	51.92		802	52.12		802	51.5816		802	52.0916		802	50.8963
	803	51.84		803	52.15		803	51.94		803	52.09		803	51.5816		803	52.0915		803	50.8963
	804	51.84		804	52.25		804	51.91		804	52		804	51.5815		804	52.0915		804	50.8963
	805	51.77		805	52.09		805	51.98		805	51.98		805	51.5815		805	52.0915		805	50.8963
	806	52		806	52.2		806	52.01		806	52.22		806	51.5814		806	52.0915		806	50.8962
	807	51.78		807	52.32		807	51.71		807	52.05		807	51.5814		807	52.0915		807	50.8962
	808	51.86		808	52.18		808	51.94		808	52.07		808	51.5814		808	52.0915		808	50.8962
	809	51.98		809	52.3		809	51.86		809	52.09		809	51.5813		809	52.0915		809	50.8962
	810	51.87		810	52.13		810	52.03		810	52.08		810	51.5813		810	52.0915		810	50.8962
	811	51.87		811	52.28		811	51.78		811	52.11		811	51.5813		811	52.0915		811	50.8962
	812	51.89		812	52.24		812	51.78		812	52.07		812	51.5813		812	52.0915		812	50.8962
	813	51.83		813	52.23		813	51.79		813	51.92		813	51.5812		813	52.0915		813	50.8962
	814	51.84		814	52.16		814	51.95		814	52.17		814	51.5812		814	52.0915		814	50.8962
	815	51.98		815	52.26		815	51.87		815	52.05		815	51.5812		815	52.0914		815	50.8962
	816	52.08		816	52.19		816	51.76		816	52.03		816	51.5811		816	52.0914		816	50.8962
	817	51.97		817	52.09		817	51.85		817	51.98		817	51.5811		817	52.0914		817	50.8962
	818	51.88		818	52.1		818	51.88		818	52.16		818	51.5811		818	52.0914		818	50.8962
	819	51.82		819	52.22		819	51.89		819	52.05		819	51.5812		819	52.0913		819	50.8962
	820	51.87		820	52.2		820	51.89		820	51.87		820	51.5811		820	52.0913		820	50.8961
	821	51.9		821	52.28		821	52.01		821	51.89		821	51.5811		821	52.0913		821	50.8961
	822	52.06		822	52.2		822	51.88		822	51.99		822	51.581		822	52.0913		822	50.8961
	823	51.8		823	52.37		823	51.97		823	52.09		823	51.581		823	52.0913		823	50.8961
	824	51.73		824	52.23		824	51.84		824	52.09		824	51.581		824	52.0913		824	50.8961
	825	51.97		825	52.27		825	51.87		825	52.05		825	51.581		825	52.0913		825	50.8961
	826	51.81		826	52.09		826	51.86		826	52.08		826	51.5809		826	52.0912		826	50.8961
	827	51.81		827	52.3		827	51.86		827	52.01		827	51.5808		827	52.0912		827	50.8961
	828	52.03		828	52.36		828	51.75		828	52.26		828	51.5807		828	52.0912		828	50.8961
	829	51.84		829	52.41		829	51.78		829	52.26		829	51.5807		829	52.0912		829	50.8961
	830	51.92		830	52.25		830	51.9		830	52.06		830	51.5807		830	52.0911		830	50.8961
	831	52		831	52.25		831	51.86		831	52.02		831	51.5806		831	52.0911		831	50.8961
	832	51.79		832	52.24		832	51.83		832	52.21		832	51.5806		832	52.0911		832	50.896
	833	51.75		833	52.14		833	51.87		833	52.08		833	51.5806		833	52.0911		833	50.896
	834	51.97		834	52.1		834	51.93		834	52.09		834	51.5805		834	52.0911		834	50.896
	835	51.91		835	52.34		835	51.79		835	51.86		835	51.5805		835	52.091		835	50.896
	836	51.9		836	52.22		836	51.81		836	52.14		836	51.5804		836	52.091		836	50.896
	837	51.94		837	52.05		837	51.92		837	52.06		837	51.5804		837	52.091		837	50.896
	838	51.92		838	52.23		838	51.99		838	52.12		838	51.5804		838	52.091		838	50.896
	839	51.88		839	52.33		839	51.79		839	52.03		839	51.5803		839	52.091		839	50.896
	840	51.94		840	52.18		840	51.7		840	52.1		840	51.5803		840	52.091		840	50.896
	841	51.87		841	52.28		841	51.86		841	52.1		841	51.5803		841	52.0909		841	50.896
	842	51.72		842	52.24		842	51.9		842	51.95		842	51.5802		842	52.0909		842	50.896
	843	51.94		843	52.23		843	51.83		843	52.08		843	51.5802		843	52.0909		843	50.896
	844	51.89		844	52.26		844	51.99		844	51.9		844	51.5801		844	52.0909		844	50.8959
	845	52.06		845	52.16		845	51.82		845	52.15		845	51.5801		845	52.0909		845	50.8959
	846	52.15		846	52.17		846	51.85		846	52.12		846	51.58		846	52.0909		846	50.8959
	847	51.81		847	52.16		847	51.87		847	52.14		847	51.58		847	52.0908		847	50.8959
	848	51.9		848	52.23		848	51.84		848	52.06		848	51.58		848	52.0908		848	50.8959
	849	51.97		849	52.2		849	51.98		849	52.11		849	51.5799		849	52.0908		849	50.8959
	850	52.05		850	52.09		850	51.75		850	51.94		850	51.5799		850	52.0907		850	50.8959
	851	51.74		851	52.21		851	51.85		851	52.06		851	51.5798		851	52.0907		851	50.8959
	852	51.97		852	52.19		852	51.77		852	52.06		852	51.5798		852	52.0907		852	50.8959
	853	51.86		853	52.21		853	51.79		853	52.14		853	51.5797		853	52.0907		853	50.8959
	854	51.81		854	52.32		854	51.95		854	52.04		854	51.5797		854	52.0907		854	50.8959
	855	52.12		855	52.03		855	51.95		855	52		855	51.5796		855	52.0907		855	50.8959
	856	52		856	52.2		856	51.76		856	51.95		856	51.5796		856	52.0907		856	50.8959
	857	51.96		857	52.31		857	51.9		857	52.22		857	51.5796		857	52.0907		857	50.8959
	858	51.9		858	52.06		858	51.79		858	52.09		858	51.5795		858	52.0907		858	50.8959
	859	51.79		859	52.26		859	51.89		859	51.89		859	51.5795		859	52.0907		859	50.8959
	860	51.79		860	52.24		860	51.77		860	52.05		860	51.5795		860	52.0907		860	50.8959
	861	51.75		861	52.09		861	51.73		861	52.11		861	51.5795		861	52.0907		861	50.8959
	862	51.99		862	52.33		862	51.82		862	51.87		862	51.5794		862	52.0907		862	50.8958
	863	51.88		863	52.52		863	51.95		863	51.92		863	51.5795		863	52.0906		863	50.8958
	864	51.89		864	52.28		864	51.83		864	51.98		864	51.5795		864	52.0906		864	50.8958
	865	51.68		865	52.03		865	51.95		865	51.98		865	51.5794		865	52.0906		865	50.8958
	866	52.03		866	52.2		866	51.79		866	52.05		866	51.5793		866	52.0906		866	50.8958
	867	51.78		867	52.23		867	51.7		867	52.11		867	51.5793		867	52.0906		867	50.8958
	868	51.79		868	52.11		868	51.73		868	52.05		868	51.5793		868	52.0906		868	50.8958
	869	52		869	52.48		869	51.94		869	52.04		869	51.5792		869	52.0906		869	50.8958
	870	51.83		870	52.31		870	51.95		870	52.09		870	51.5792		870	52.0906		870	50.8958
	871	52.04		871	52.33		871	51.97		871	52.11		871	51.5792		871	52.0905		871	50.8958
	872	52.02		872	52.06		872	51.89		872	52		872	51.5791		872	52.0905		872	50.8958
	873	51.95		873	52.06		873	51.64		873	51.85		873	51.5791		873	52.0905		873	50.8958
	874	51.84		874	52.26		874	51.82		874	52.19		874	51.5791		874	52.0905		874	50.8958
	875	51.97		875	52.05		875	51.95		875	52.04		875	51.579		875	52.0904		875	50.8957
	876	51.89		876	52.3		876	51.98		876	52.05		876	51.579		876	52.0904		876	50.8957
	877	51.87		877	52.19		877	51.86		877	52.1		877	51.5791		877	52.0904		877	50.8957
	878	52.06		878	52		878	52.06		878	52		878	51.5791		878	52.0904		878	50.8957
	879	51.84		879	52.09		879	51.81		879	51.76		879	51.579		879	52.0904		879	50.8957
	880	52.04		880	52.34		880	51.96		880	52.05		880	51.579		880	52.0904		880	50.8957
	881	52		881	52.34		881	51.79		881	52.12		881	51.579		881	52.0904		881	50.8957
	882	52.08		882	52.25		882	51.78		882	52.15		882	51.5789		882	52.0904		882	50.8957
	883	51.92		883	52.2		883	51.89		883	52.23		883	51.5789		883	52.0904		883	50.8957
	884	51.87		884	52.19		884	51.84		884	52.19		884	51.5789		884	52.0903		884	50.8957
	885	51.76		885	52.32		885	51.85		885	52.17		885	51.5789		885	52.0903		885	50.8957
	886	51.72		886	52.23		886	51.86		886	52.19		886	51.5788		886	52.0903		886	50.8957
	887	51.84		887	52.41		887	51.67		887	52.17		887	51.5788		887	52.0903		887	50.8957
	888	51.81		888	52.25		888	51.76		888	52.13		888	51.5788		888	52.0902		888	50.8956
	889	51.84		889	52.39		889	51.98		889	51.89		889	51.5787		889	52.0902		889	50.8956
	890	52.09		890	52.15		890	51.88		890	51.97		890	51.5787		890	52.0902		890	50.8956
	891	51.95		891	52.2		891	51.95		891	51.86		891	51.5787		891	52.0902		891	50.8956
	892	52.12		892	52.3		892	51.87		892	52.03		892	51.5786		892	52.0902		892	50.8956
	893	51.78		893	52.12		893	51.76		893	52.31		893	51.5785		893	52.0901		893	50.8956
	894	51.75		894	52.26		894	51.83		894	52.19		894	51.5785		894	52.0901		894	50.8956
	895	51.95		895	52.28		895	51.89		895	52.1		895	51.5784		895	52.0901		895	50.8956
	896	51.94		896	52.12		896	51.73		896	52.22		896	51.5784		896	52.09		896	50.8956
	897	51.97		897	52.2		897	52.01		897	52.13		897	51.5784		897	52.09		897	50.8956
	898	51.84		898	52.22		898	51.86		898	51.95		898	51.5783		898	52.09		898	50.8956
	899	51.9		899	52.05		899	51.79		899	52.05		899	51.5783		899	52.09		899	50.8955
	900	51.91		900	52.31		900	51.76		900	52.11		900	51.5783		900	52.09		900	50.8955
	901	51.87		901	52.25		901	51.76		901	52		901	51.5783		901	52.09		901	50.8955
	902	51.92		902	52.3		902	51.83		902	52.1		902	51.5782		902	52.0899		902	50.8955
	903	51.96		903	52.18		903	51.95		903	51.94		903	51.5782		903	52.0899		903	50.8955
	904	51.84		904	52.18		904	51.86		904	52.22		904	51.5782		904	52.0899		904	50.8955
	905	51.91		905	52.14		905	51.95		905	52.02		905	51.5782		905	52.0899		905	50.8955
	906	51.84		906	52.22		906	51.87		906	51.97		906	51.5781		906	52.0899		906	50.8955
	907	51.91		907	52.14		907	52.01		907	52.15		907	51.5781		907	52.0899		907	50.8955
	908	51.95		908	52.26		908	51.92		908	52.06		908	51.5781		908	52.0898		908	50.8955
	909	51.95		909	52.05		909	51.77		909	52.09		909	51.578		909	52.0898		909	50.8955
	910	51.97		910	52.2		910	51.83		910	52.01		910	51.578		910	52.0898		910	50.8955
	911	51.91		911	52.36		911	51.94		911	51.97		911	51.578		911	52.0899		911	50.8955
	912	51.82		912	52.42		912	51.72		912	52.03		912	51.5779		912	52.0899		912	50.8955
	913	51.89		913	52.14		913	51.88		913	52.15		913	51.5779		913	52.0898		913	50.8955
	914	51.89		914	52.26		914	51.77		914	52.11		914	51.5778		914	52.0898		914	50.8955
	915	51.81		915	52.19		915	51.89		915	51.82		915	51.5778		915	52.0898		915	50.8954
	916	51.93		916	52.16		916	51.95		916	52.12		916	51.5777		916	52.0898		916	50.8954
	917	52.15		917	52.48		917	51.65		917	52.16		917	51.5777		917	52.0898		917	50.8954
	918	51.98		918	52.2		918	52		918	52.06		918	51.5776		918	52.0898		918	50.8954
	919	52.05		919	52.25		919	51.92		919	52.22		919	51.5776		919	52.0898		919	50.8954
	920	51.86		920	52.09		920	51.92		920	52.09		920	51.5775		920	52.0897		920	50.8954
	921	51.97		921	52.22		921	51.86		921	52.25		921	51.5774		921	52.0897		921	50.8954
	922	52.01		922	52.22		922	51.95		922	52.25		922	51.5774		922	52.0897		922	50.8954
	923	51.85		923	52.26		923	51.76		923	52.05		923	51.5773		923	52.0897		923	50.8954
	924	51.83		924	52.24		924	51.88		924	52.16		924	51.5773		924	52.0896		924	50.8954
	925	51.87		925	52.2		925	52.02		925	52.19		925	51.5773		925	52.0896		925	50.8954
	926	51.86		926	52.41		926	51.84		926	52.1		926	51.5772		926	52.0896		926	50.8954
	927	51.96		927	52.14		927	51.93		927	51.97		927	51.5772		927	52.0896		927	50.8954
	928	51.89		928	52.27		928	51.83		928	52		928	51.5771		928	52.0896		928	50.8954
	929	51.97		929	52.09		929	51.86		929	51.86		929	51.5771		929	52.0895		929	50.8954
	930	51.76		930	52.29		930	51.83		930	52.1		930	51.577		930	52.0895		930	50.8954
	931	51.92		931	52.26		931	51.85		931	52.04		931	51.577		931	52.0895		931	50.8954
	932	51.77		932	51.98		932	51.72		932	52.1		932	51.5769		932	52.0895		932	50.8954
	933	52.09		933	52.48		933	51.95		933	52.09		933	51.5769		933	52.0894		933	50.8954
	934	51.84		934	52.25		934	52.01		934	51.98		934	51.5769		934	52.0894		934	50.8954
	935	51.99		935	52.27		935	51.98		935	51.94		935	51.5768		935	52.0894		935	50.8954
	936	51.93		936	52.12		936	51.83		936	52.16		936	51.5768		936	52.0894		936	50.8954
	937	51.92		937	52.17		937	51.83		937	52.12		937	51.5767		937	52.0894		937	50.8953
	938	52.09		938	52.32		938	51.78		938	52.17		938	51.5767		938	52.0894		938	50.8953
	939	52		939	52.23		939	51.76		939	52		939	51.5767		939	52.0893		939	50.8953
	940	51.94		940	52.24		940	51.85		940	52.11		940	51.5767		940	52.0893		940	50.8953
	941	51.86		941	52.24		941	51.87		941	52		941	51.5767		941	52.0893		941	50.8953
	942	52		942	52.16		942	51.75		942	52.11		942	51.5767		942	52.0892		942	50.8953
	943	52		943	52.23		943	51.84		943	51.98		943	51.5766		943	52.0892		943	50.8953
	944	51.95		944	52.26		944	51.78		944	52.16		944	51.5766		944	52.0892		944	50.8953
	945	52.08		945	52.26		945	52.01		945	51.94		945	51.5766		945	52.0892		945	50.8953
	946	51.86		946	52.26		946	51.76		946	52.07		946	51.5766		946	52.0892		946	50.8953
	947	51.92		947	52.25		947	51.89		947	52		947	51.5766		947	52.0892		947	50.8953
	948	51.93		948	52.34		948	51.85		948	52.07		948	51.5765		948	52.0892		948	50.8953
	949	52.14		949	52.2		949	51.68		949	52.22		949	51.5765		949	52.0891		949	50.8953
	950	51.72		950	52.16		950	51.69		950	52.07		950	51.5765		950	52.0891		950	50.8953
	951	51.83		951	52.2		951	51.9		951	52.05		951	51.5765		951	52.0891		951	50.8953
	952	51.98		952	52		952	52.05		952	52.26		952	51.5764		952	52.0891		952	50.8953
	953	51.96		953	52.27		953	51.84		953	52.22		953	51.5764		953	52.0891		953	50.8953
	954	51.96		954	52.21		954	51.97		954	52.06		954	51.5763		954	52.0891		954	50.8953
	955	51.86		955	52.17		955	51.83		955	52.25		955	51.5763		955	52.0891		955	50.8952
	956	51.95		956	52.33		956	51.78		956	52.22		956	51.5763		956	52.089		956	50.8952
	957	51.81		957	52.16		957	51.7		957	52.09		957	51.5762		957	52.089		957	50.8952
	958	51.88		958	52.23		958	51.84		958	51.97		958	51.5762		958	52.0889		958	50.8952
	959	51.9		959	52.09		959	51.83		959	52.25		959	51.5761		959	52.0889		959	50.8952
	960	51.91		960	52.11		960	51.84		960	52.05		960	51.5761		960	52.0889		960	50.8952
	961	51.87		961	52.1		961	51.86		961	52.07		961	51.576		961	52.0889		961	50.8952
	962	51.93		962	52.21		962	51.87		962	51.91		962	51.5759		962	52.0889		962	50.8952
	963	51.89		963	52.25		963	51.83		963	52.09		963	51.5759		963	52.0889		963	50.8952
	964	51.88		964	52.29		964	51.88		964	52.03		964	51.5758		964	52.0889		964	50.8952
	965	51.94		965	52.12		965	52.03		965	52.05		965	51.5758		965	52.0888		965	50.8952
	966	51.78		966	52.25		966	52.03		966	52.08		966	51.5757		966	52.0888		966	50.8952
	967	52		967	52.25		967	51.86		967	52.24		967	51.5757		967	52.0888		967	50.8952
	968	51.9		968	52.19		968	51.97		968	52.09		968	51.5757		968	52.0887		968	50.8952
	969	51.94		969	52.34		969	51.92		969	52.05		969	51.5756		969	52.0887		969	50.8952
	970	51.98		970	52.22		970	51.96		970	51.94		970	51.5755		970	52.0887		970	50.8952
	971	52		971	52.34		971	51.75		971	52.09		971	51.5755		971	52.0887		971	50.8952
	972	51.84		972	52.23		972	52.01		972	52.08		972	51.5755		972	52.0887		972	50.8952
	973	51.79		973	52.25		973	51.89		973	52.11		973	51.5755		973	52.0887		973	50.8952
	974	51.94		974	52.34		974	51.96		974	52.24		974	51.5755		974	52.0886		974	50.8952
	975	51.95		975	52.22		975	51.82		975	52.12		975	51.5754		975	52.0886		975	50.8952
	976	51.81		976	52.37		976	51.87		976	52.01		976	51.5754		976	52.0886		976	50.8952
	977	52.02		977	52.25		977	51.98		977	52.19		977	51.5753		977	52.0886		977	50.8952
	978	52.01		978	52.19		978	51.8		978	52.14		978	51.5753		978	52.0885		978	50.8952
	979	51.95		979	52.23		979	51.9		979	52.01		979	51.5753		979	52.0885		979	50.8952
	980	51.9		980	52.06		980	51.72		980	52.03		980	51.5753		980	52.0885		980	50.8952
	981	51.93		981	52.01		981	51.92		981	52.09		981	51.5752		981	52.0885		981	50.8952
	982	51.87		982	52.36		982	51.95		982	52.02		982	51.5752		982	52.0885		982	50.8952
	983	51.82		983	52.23		983	51.88		983	52.02		983	51.5751		983	52.0884		983	50.8952
	984	52.01		984	52.37		984	51.73		984	52.1		984	51.5751		984	52.0884		984	50.8952
	985	52.04		985	52.36		985	51.92		985	52.24		985	51.5751		985	52.0884		985	50.8951
	986	51.98		986	52.12		986	51.87		986	52.09		986	51.5751		986	52.0884		986	50.8951
	987	51.87		987	52.26		987	51.8		987	52.17		987	51.5751		987	52.0884		987	50.8951
	988	51.95		988	52.31		988	51.87		988	52.04		988	51.575		988	52.0883		988	50.8951
	989	52.2		989	52.37		989	51.87		989	52.13		989	51.575		989	52.0883		989	50.8951
	990	52.09		990	52.23		990	51.81		990	52.07		990	51.575		990	52.0883		990	50.8951
	991	52.08		991	52.31		991	52.08		991	51.99		991	51.575		991	52.0883		991	50.8951
	992	51.97		992	52.25		992	51.95		992	52.22		992	51.5749		992	52.0883		992	50.8951
	993	51.78		993	52.38		993	51.89		993	51.96		993	51.5749		993	52.0883		993	50.8951
	994	51.75		994	52.15		994	51.83		994	52.1		994	51.5748		994	52.0882		994	50.8951
	995	51.95		995	52.12		995	51.9		995	52.15		995	51.5748		995	52.0882		995	50.8951
	996	52.05		996	52.37		996	51.95		996	52.03		996	51.5748		996	52.0882		996	50.8951
	997	52.06		997	52.14		997	51.95		997	52.09		997	51.5747		997	52.0881		997	50.8951
	998	51.75		998	52.14		998	51.81		998	52.02		998	51.5747		998	52.0881		998	50.8951
	999	51.83		999	52.24		999	51.96		999	51.97		999	51.5747		999	52.0881		999	50.895
	1000	51.89		1000	52.3		1000	51.84		1000	52.03		1000	51.5747		1000	52.0881		1000	50.895
	1001	51.94		1001	52.38		1001	51.95		1001	52.16		1001	51.5747		1001	52.0881		1001	50.895
	1002	51.92		1002	52.39		1002	51.88		1002	52.09		1002	51.5747		1002	52.0881		1002	50.895
	1003	51.9		1003	52.34		1003	51.86		1003	52.07		1003	51.5746		1003	52.088		1003	50.895
	1004	51.75		1004	52.31		1004	51.94		1004	52.04		1004	51.5746		1004	52.088		1004	50.895
	1005	52.07		1005	52.34		1005	51.96		1005	52.09		1005	51.5745		1005	52.088		1005	50.895
	1006	51.9		1006	52.12		1006	51.99		1006	52.14		1006	51.5744		1006	52.088		1006	50.895
	1007	51.86		1007	52.3		1007	51.83		1007	52.02		1007	51.5744		1007	52.088		1007	50.895
	1008	51.93		1008	51.97		1008	52		1008	52.01		1008	51.5744		1008	52.088		1008	50.895
	1009	51.79		1009	52.12		1009	51.87		1009	51.98		1009	51.5743		1009	52.088		1009	50.895
	1010	51.79		1010	52.31		1010	51.92		1010	52.14		1010	51.5743		1010	52.0879		1010	50.895
	1011	51.84		1011	52.15		1011	51.84		1011	52.09		1011	51.5743		1011	52.0879		1011	50.895
	1012	51.92		1012	52.35		1012	51.81		1012	52.17		1012	51.5743		1012	52.0879		1012	50.895
	1013	51.96		1013	52.35		1013	51.79		1013	52.05		1013	51.5743		1013	52.0879		1013	50.895
	1014	52.01		1014	52.47		1014	51.94		1014	52.11		1014	51.5743		1014	52.0879		1014	50.895
	1015	51.94		1015	52.22		1015	51.85		1015	52.01		1015	51.5742		1015	52.0879		1015	50.8949
	1016	51.86		1016	52.02		1016	51.65		1016	51.93		1016	51.5742		1016	52.0878		1016	50.8949
	1017	52		1017	52.21		1017	52.03		1017	51.9		1017	51.5742		1017	52.0878		1017	50.8949
	1018	52.03		1018	52.08		1018	51.79		1018	52.08		1018	51.5742		1018	52.0878		1018	50.8949
	1019	51.78		1019	52.04		1019	51.84		1019	52.22		1019	51.5742		1019	52.0878		1019	50.8949
	1020	51.91		1020	52.26		1020	51.77		1020	52.26		1020	51.5742		1020	52.0877		1020	50.8949
	1021	51.93		1021	52.22		1021	51.9		1021	52.17		1021	51.5742		1021	52.0877		1021	50.8949
	1022	51.9		1022	52.23		1022	51.75		1022	52.17		1022	51.5742		1022	52.0877		1022	50.8949
	1023	51.93		1023	52.33		1023	51.82		1023	52.14		1023	51.5742		1023	52.0877		1023	50.8949
	1024	51.96		1024	52.33		1024	51.8		1024	51.94		1024	51.5741		1024	52.0877		1024	50.8949
	1025	51.92		1025	52.27		1025	51.86		1025	51.95		1025	51.5741		1025	52.0877		1025	50.8949
	1026	51.99		1026	52.27		1026	51.74		1026	52.17		1026	51.574		1026	52.0877		1026	50.8949
	1027	51.89		1027	52.12		1027	51.88		1027	52.02		1027	51.574		1027	52.0877		1027	50.8949
	1028	51.89		1028	52.26		1028	51.79		1028	52.12		1028	51.574		1028	52.0877		1028	50.8949
	1029	51.77		1029	52.37		1029	51.94		1029	52.04		1029	51.5739		1029	52.0876		1029	50.8949
	1030	51.98		1030	52.14		1030	51.82		1030	51.9		1030	51.5739		1030	52.0876		1030	50.8949
	1031	51.95		1031	52.34		1031	51.86		1031	52.13		1031	51.5738		1031	52.0876		1031	50.8949
	1032	51.88		1032	52.26		1032	52.09		1032	51.89		1032	51.5738		1032	52.0876		1032	50.8949
	1033	52.09		1033	52.36		1033	51.79		1033	52.08		1033	51.5738		1033	52.0876		1033	50.8949
	1034	51.91		1034	52.19		1034	51.98		1034	52.05		1034	51.5738		1034	52.0876		1034	50.8949
	1035	51.97		1035	52.26		1035	51.88		1035	52.06		1035	51.5738		1035	52.0876		1035	50.8949
	1036	51.98		1036	52.14		1036	51.66		1036	52.14		1036	51.5737		1036	52.0876		1036	50.8949
	1037	51.8		1037	52.06		1037	51.79		1037	52.02		1037	51.5737		1037	52.0876		1037	50.8949
	1038	51.87		1038	52.22		1038	51.9		1038	52.1		1038	51.5737		1038	52.0876		1038	50.8949
	1039	51.98		1039	52.37		1039	51.9		1039	52.23		1039	51.5737		1039	52.0875		1039	50.8949
	1040	51.84		1040	52.14		1040	52		1040	52.03		1040	51.5736		1040	52.0875		1040	50.8949
	1041	51.76		1041	52.32		1041	51.98		1041	52.2		1041	51.5736		1041	52.0875		1041	50.8949
	1042	51.83		1042	52.3		1042	51.91		1042	52.11		1042	51.5735		1042	52.0875		1042	50.8949
	1043	52.07		1043	52.26		1043	51.81		1043	52.13		1043	51.5735		1043	52.0875		1043	50.8949
	1044	51.91		1044	52.28		1044	51.98		1044	52.17		1044	51.5735		1044	52.0875		1044	50.8949
	1045	52.06		1045	52.12		1045	51.83		1045	52.01		1045	51.5735		1045	52.0874		1045	50.8949
	1046	51.64		1046	52.11		1046	51.81		1046	52.01		1046	51.5734		1046	52.0874		1046	50.8949
	1047	52.06		1047	51.98		1047	51.78		1047	52.11		1047	51.5734		1047	52.0874		1047	50.8949
	1048	51.83		1048	52.17		1048	51.98		1048	52.25		1048	51.5733		1048	52.0874		1048	50.8949
	1049	51.97		1049	52.11		1049	51.78		1049	51.98		1049	51.5733		1049	52.0874		1049	50.8949
	1050	51.83		1050	52.39		1050	51.87		1050	51.99		1050	51.5733		1050	52.0873		1050	50.8949
	1051	51.97		1051	52.23		1051	51.96		1051	52.24		1051	51.5733		1051	52.0873		1051	50.8949
	1052	52		1052	52.23		1052	51.97		1052	52.05		1052	51.5732		1052	52.0873		1052	50.8949
	1053	52.01		1053	52.25		1053	51.81		1053	52.08		1053	51.5733		1053	52.0872		1053	50.8949
	1054	51.8		1054	52.14		1054	51.64		1054	51.93		1054	51.5733		1054	52.0872		1054	50.8949
	1055	51.89		1055	52.3		1055	51.96		1055	52.12		1055	51.5732		1055	52.0872		1055	50.8949
	1056	51.97		1056	52.19		1056	52		1056	51.98		1056	51.5731		1056	52.0872		1056	50.8949
	1057	51.87		1057	52.11		1057	51.92		1057	52.16		1057	51.5731		1057	52.0872		1057	50.8949
	1058	51.88		1058	52.44		1058	51.82		1058	52.04		1058	51.5731		1058	52.0872		1058	50.8949
	1059	51.98		1059	52.25		1059	51.89		1059	51.92		1059	51.573		1059	52.0871		1059	50.8948
	1060	52		1060	52.32		1060	51.94		1060	52.09		1060	51.573		1060	52.0871		1060	50.8948
	1061	51.98		1061	52.05		1061	51.97		1061	52.04		1061	51.573		1061	52.0871		1061	50.8948
	1062	51.73		1062	52.28		1062	52.01		1062	52.07		1062	51.5729		1062	52.0871		1062	50.8948
	1063	51.93		1063	52.42		1063	51.75		1063	52.06		1063	51.5729		1063	52.0871		1063	50.8948
	1064	51.97		1064	52.3		1064	52		1064	52.21		1064	51.5728		1064	52.0871		1064	50.8948
	1065	51.86		1065	52.19		1065	51.79		1065	52.21		1065	51.5727		1065	52.0871		1065	50.8948
	1066	51.95		1066	52.31		1066	51.7		1066	52.17		1066	51.5727		1066	52.087		1066	50.8948
	1067	51.88		1067	52.22		1067	51.92		1067	52.07		1067	51.5727		1067	52.087		1067	50.8948
	1068	51.89		1068	52.38		1068	51.82		1068	52.05		1068	51.5727		1068	52.087		1068	50.8948
	1069	51.94		1069	52.11		1069	51.95		1069	52.03		1069	51.5727		1069	52.087		1069	50.8948
	1070	51.85		1070	52.18		1070	51.84		1070	52.17		1070	51.5726		1070	52.087		1070	50.8948
	1071	52.04		1071	52.14		1071	51.87		1071	52.08		1071	51.5726		1071	52.0869		1071	50.8948
	1072	52.11		1072	52.31		1072	51.94		1072	52.02		1072	51.5726		1072	52.0869		1072	50.8948
	1073	52.16		1073	52.25		1073	51.82		1073	52.06		1073	51.5725		1073	52.0868		1073	50.8948
	1074	52.04		1074	52.1		1074	51.98		1074	52.01		1074	51.5725		1074	52.0868		1074	50.8948
	1075	51.76		1075	52.37		1075	51.82		1075	51.92		1075	51.5725		1075	52.0868		1075	50.8948
	1076	52.03		1076	52.42		1076	51.91		1076	52.04		1076	51.5725		1076	52.0868		1076	50.8948
	1077	51.86		1077	52.13		1077	51.83		1077	51.97		1077	51.5724		1077	52.0868		1077	50.8948
	1078	51.92		1078	52.24		1078	52		1078	52.09		1078	51.5724		1078	52.0867		1078	50.8948
	1079	51.81		1079	52.17		1079	51.95		1079	52.21		1079	51.5723		1079	52.0867		1079	50.8948
	1080	51.94		1080	52.09		1080	51.77		1080	52.02		1080	51.5723		1080	52.0867		1080	50.8948
	1081	51.73		1081	52.31		1081	51.87		1081	51.9		1081	51.5722		1081	52.0867		1081	50.8948
	1082	51.93		1082	52.42		1082	51.95		1082	52.09		1082	51.5722		1082	52.0867		1082	50.8947
	1083	52.06		1083	52.11		1083	52		1083	52		1083	51.5721		1083	52.0867		1083	50.8948
	1084	52		1084	52.29		1084	51.97		1084	52.17		1084	51.5721		1084	52.0867		1084	50.8948
	1085	51.97		1085	52.25		1085	51.87		1085	51.92		1085	51.572		1085	52.0866		1085	50.8947
	1086	51.97		1086	52.36		1086	51.87		1086	52.23		1086	51.572		1086	52.0866		1086	50.8947
	1087	51.78		1087	52.46		1087	52.12		1087	51.99		1087	51.572		1087	52.0866		1087	50.8947
	1088	51.86		1088	52.2		1088	51.86		1088	52.09		1088	51.5719		1088	52.0866		1088	50.8947
	1089	52.08		1089	52.27		1089	51.92		1089	52.05		1089	51.5719		1089	52.0866		1089	50.8947
	1090	51.83		1090	52.26		1090	51.74		1090	51.97		1090	51.5719		1090	52.0866		1090	50.8947
	1091	51.91		1091	52.41		1091	51.79		1091	52.04		1091	51.5718		1091	52.0866		1091	50.8947
	1092	51.55		1092	52.36		1092	51.78		1092	51.96		1092	51.5718		1092	52.0865		1092	50.8947
	1093	51.92		1093	52.31		1093	51.84		1093	52.21		1093	51.5718		1093	52.0865		1093	50.8947
	1094	51.79		1094	52.1		1094	52		1094	52.03		1094	51.5718		1094	52.0864		1094	50.8947
	1095	51.71		1095	52.21		1095	51.87		1095	52.05		1095	51.5717		1095	52.0864		1095	50.8947
	1096	52.12		1096	52.27		1096	51.66		1096	52.09		1096	51.5717		1096	52.0864		1096	50.8947
	1097	51.92		1097	52.22		1097	51.7		1097	52.14		1097	51.5717		1097	52.0864		1097	50.8947
	1098	52.09		1098	52.33		1098	51.89		1098	52.06		1098	51.5716		1098	52.0864		1098	50.8947
	1099	51.79		1099	51.99		1099	51.79		1099	52.05		1099	51.5716		1099	52.0864		1099	50.8947
	1100	51.93		1100	52.25		1100	51.9		1100	52.12		1100	51.5716		1100	52.0864		1100	50.8947
	1101	52.01		1101	52.2		1101	51.94		1101	52.11		1101	51.5716		1101	52.0864		1101	50.8947
	1102	51.88		1102	52.25		1102	51.99		1102	52.06		1102	51.5715		1102	52.0863		1102	50.8947
	1103	51.87		1103	52.31		1103	51.87		1103	52.11		1103	51.5715		1103	52.0863		1103	50.8947
	1104	51.93		1104	52.21		1104	52.01		1104	51.95		1104	51.5714		1104	52.0863		1104	50.8947
	1105	51.9		1105	52.19		1105	51.84		1105	52.2		1105	51.5714		1105	52.0863		1105	50.8947
	1106	52.03		1106	52.14		1106	51.76		1106	52.03		1106	51.5713		1106	52.0862		1106	50.8947
	1107	51.92		1107	52.42		1107	51.69		1107	52.08		1107	51.5712		1107	52.0862		1107	50.8946
	1108	51.9		1108	52.2		1108	51.88		1108	52.11		1108	51.5712		1108	52.0862		1108	50.8946
	1109	51.87		1109	52.21		1109	51.83		1109	52.06		1109	51.5711		1109	52.0862		1109	50.8946
	1110	51.9		1110	52.06		1110	51.91		1110	52.26		1110	51.5711		1110	52.0862		1110	50.8946
	1111	51.93		1111	52.22		1111	51.8		1111	52.04		1111	51.571		1111	52.0862		1111	50.8947
	1112	51.81		1112	52.27		1112	51.92		1112	52.07		1112	51.571		1112	52.0862		1112	50.8946
	1113	51.99		1113	52.22		1113	51.89		1113	52.07		1113	51.571		1113	52.0861		1113	50.8946
	1114	52.02		1114	52.25		1114	52		1114	52.14		1114	51.5709		1114	52.0861		1114	50.8946
	1115	51.89		1115	52.12		1115	51.89		1115	52.01		1115	51.5709		1115	52.0861		1115	50.8946
	1116	51.77		1116	52.34		1116	52.01		1116	52.17		1116	51.5708		1116	52.0861		1116	50.8946
	1117	51.89		1117	52.13		1117	51.94		1117	51.96		1117	51.5708		1117	52.0861		1117	50.8946
	1118	52.01		1118	52.11		1118	51.96		1118	51.96		1118	51.5707		1118	52.0861		1118	50.8946
	1119	51.78		1119	52.22		1119	51.81		1119	51.92		1119	51.5706		1119	52.0861		1119	50.8946
	1120	51.92		1120	52.25		1120	52.02		1120	52.11		1120	51.5706		1120	52.0861		1120	50.8946
	1121	51.79		1121	52.38		1121	51.97		1121	52.03		1121	51.5705		1121	52.0861		1121	50.8946
	1122	51.92		1122	52.18		1122	51.91		1122	51.81		1122	51.5705		1122	52.0861		1122	50.8946
	1123	52.08		1123	52.34		1123	51.77		1123	52.24		1123	51.5705		1123	52.0861		1123	50.8946
	1124	51.92		1124	52.19		1124	51.82		1124	52.11		1124	51.5705		1124	52.0861		1124	50.8946
	1125	51.98		1125	52.41		1125	51.95		1125	52.1		1125	51.5705		1125	52.0861		1125	50.8946
	1126	51.9		1126	52.03		1126	51.86		1126	51.97		1126	51.5704		1126	52.086		1126	50.8946
	1127	52.05		1127	52.19		1127	51.9		1127	51.96		1127	51.5704		1127	52.086		1127	50.8946
	1128	51.66		1128	52.22		1128	51.88		1128	52.05		1128	51.5704		1128	52.0859		1128	50.8946
	1129	51.96		1129	52.15		1129	51.93		1129	52.26		1129	51.5703		1129	52.0859		1129	50.8946
	1130	51.84		1130	52.19		1130	51.9		1130	52		1130	51.5703		1130	52.0858		1130	50.8946
	1131	51.97		1131	52.09		1131	51.92		1131	52.16		1131	51.5703		1131	52.0858		1131	50.8946
	1132	52.03		1132	52.25		1132	51.99		1132	52.3		1132	51.5703		1132	52.0858		1132	50.8946
	1133	51.92		1133	52.19		1133	51.96		1133	52.01		1133	51.5702		1133	52.0857		1133	50.8946
	1134	52.05		1134	52		1134	52.03		1134	52.15		1134	51.5702		1134	52.0857		1134	50.8945
	1135	52.1		1135	52.29		1135	51.82		1135	52.05		1135	51.5701		1135	52.0857		1135	50.8945
	1136	51.95		1136	52.33		1136	51.98		1136	52.06		1136	51.5701		1136	52.0857		1136	50.8945
	1137	51.8		1137	52.13		1137	51.87		1137	52.14		1137	51.5701		1137	52.0857		1137	50.8945
	1138	52.01		1138	52.19		1138	52.01		1138	52.19		1138	51.57		1138	52.0857		1138	50.8945
	1139	51.93		1139	52.25		1139	51.79		1139	52.1		1139	51.57		1139	52.0857		1139	50.8945
	1140	51.92		1140	52.36		1140	51.85		1140	52.2		1140	51.57		1140	52.0857		1140	50.8945
	1141	51.93		1141	52.2		1141	51.86		1141	51.72		1141	51.57		1141	52.0856		1141	50.8945
	1142	51.8		1142	52.31		1142	51.91		1142	52.06		1142	51.5699		1142	52.0856		1142	50.8945
	1143	51.99		1143	52.26		1143	51.89		1143	52.08		1143	51.5699		1143	52.0856		1143	50.8945
	1144	52.06		1144	52.28		1144	51.78		1144	52.09		1144	51.5699		1144	52.0856		1144	50.8945
	1145	51.83		1145	52.14		1145	51.89		1145	52.16		1145	51.5699		1145	52.0856		1145	50.8945
	1146	52		1146	52.15		1146	51.88		1146	52.11		1146	51.5699		1146	52.0856		1146	50.8945
	1147	51.97		1147	52.31		1147	51.76		1147	51.91		1147	51.5698		1147	52.0856		1147	50.8945
	1148	52.1		1148	52.12		1148	52.03		1148	52.11		1148	51.5698		1148	52.0855		1148	50.8944
	1149	52.04		1149	52.15		1149	52		1149	51.92		1149	51.5697		1149	52.0855		1149	50.8944
	1150	51.89		1150	52.29		1150	51.92		1150	52.3		1150	51.5697		1150	52.0855		1150	50.8944
	1151	51.95		1151	52.06		1151	51.85		1151	51.93		1151	51.5696		1151	52.0855		1151	50.8944
	1152	51.7		1152	52.29		1152	51.95		1152	52.11		1152	51.5695		1152	52.0854		1152	50.8944
	1153	51.9		1153	52.33		1153	52		1153	52		1153	51.5695		1153	52.0854		1153	50.8944
	1154	52.06		1154	52.16		1154	51.9		1154	52		1154	51.5694		1154	52.0854		1154	50.8944
	1155	52.16		1155	52.21		1155	51.95		1155	52.13		1155	51.5694		1155	52.0854		1155	50.8944
	1156	51.88		1156	52.22		1156	52.06		1156	51.92		1156	51.5693		1156	52.0854		1156	50.8944
	1157	51.97		1157	52.42		1157	51.99		1157	52.02		1157	51.5693		1157	52.0853		1157	50.8944
	1158	51.91		1158	52.25		1158	51.81		1158	52.07		1158	51.5693		1158	52.0853		1158	50.8944
	1159	51.77		1159	52.25		1159	51.89		1159	52.03		1159	51.5692		1159	52.0853		1159	50.8944
	1160	51.91		1160	52.26		1160	51.92		1160	51.94		1160	51.5692		1160	52.0853		1160	50.8944
	1161	51.81		1161	52.19		1161	51.87		1161	52.06		1161	51.5691		1161	52.0853		1161	50.8944
	1162	51.95		1162	52.11		1162	51.9		1162	52.01		1162	51.5691		1162	52.0853		1162	50.8944
	1163	51.83		1163	52.17		1163	51.73		1163	52.01		1163	51.569		1163	52.0853		1163	50.8944
	1164	51.98		1164	52.34		1164	51.81		1164	52.11		1164	51.5689		1164	52.0853		1164	50.8944
	1165	51.73		1165	52.18		1165	51.85		1165	52.15		1165	51.5689		1165	52.0853		1165	50.8944
	1166	51.86		1166	52.16		1166	51.86		1166	52.09		1166	51.5688		1166	52.0853		1166	50.8944
	1167	51.93		1167	52.33		1167	51.96		1167	52		1167	51.5688		1167	52.0852		1167	50.8944
	1168	52.01		1168	52.31		1168	51.92		1168	52		1168	51.5687		1168	52.0852		1168	50.8944
	1169	51.83		1169	52.24		1169	51.83		1169	52.12		1169	51.5687		1169	52.0852		1169	50.8943
	1170	51.87		1170	52.31		1170	51.78		1170	52.12		1170	51.5686		1170	52.0851		1170	50.8943
	1171	51.97		1171	52.17		1171	51.87		1171	52.03		1171	51.5686		1171	52.0851		1171	50.8943
	1172	51.97		1172	52.28		1172	51.86		1172	52.11		1172	51.5686		1172	52.0851		1172	50.8943
	1173	51.85		1173	52.2		1173	51.9		1173	52		1173	51.5685		1173	52.0851		1173	50.8943
	1174	52		1174	52.19		1174	51.87		1174	52.03		1174	51.5685		1174	52.085		1174	50.8943
	1175	52.03		1175	52.4		1175	52.01		1175	52.15		1175	51.5685		1175	52.085		1175	50.8943
	1176	52.02		1176	52.33		1176	51.77		1176	51.99		1176	51.5684		1176	52.085		1176	50.8943
	1177	51.75		1177	52.12		1177	52.03		1177	52.03		1177	51.5684		1177	52.085		1177	50.8943
	1178	52.01		1178	52.11		1178	51.95		1178	52.03		1178	51.5684		1178	52.085		1178	50.8943
	1179	51.95		1179	51.98		1179	51.87		1179	52.13		1179	51.5684		1179	52.0849		1179	50.8943
	1180	51.9		1180	52.15		1180	51.74		1180	52.15		1180	51.5684		1180	52.0849		1180	50.8943
	1181	51.86		1181	52.19		1181	51.97		1181	52		1181	51.5683		1181	52.0849		1181	50.8943
	1182	51.92		1182	52.04		1182	51.92		1182	52.07		1182	51.5683		1182	52.0848		1182	50.8942
	1183	51.92		1183	52.2		1183	51.81		1183	52.12		1183	51.5683		1183	52.0848		1183	50.8942
	1184	51.9		1184	52.34		1184	52.04		1184	51.91		1184	51.5682		1184	52.0848		1184	50.8942
	1185	51.73		1185	52.26		1185	51.97		1185	52.03		1185	51.5682		1185	52.0848		1185	50.8942
	1186	51.97		1186	52.09		1186	51.89		1186	52.19		1186	51.5681		1186	52.0847		1186	50.8942
	1187	52.05		1187	52.39		1187	51.75		1187	52.18		1187	51.5681		1187	52.0847		1187	50.8942
	1188	51.9		1188	52.27		1188	51.89		1188	52.06		1188	51.568		1188	52.0847		1188	50.8942
	1189	52.04		1189	52.12		1189	51.86		1189	52.14		1189	51.568		1189	52.0846		1189	50.8942
	1190	51.79		1190	52.15		1190	51.81		1190	52.01		1190	51.5679		1190	52.0846		1190	50.8942
	1191	51.98		1191	52.38		1191	51.88		1191	51.95		1191	51.5679		1191	52.0846		1191	50.8942
	1192	51.86		1192	52.23		1192	51.84		1192	52.08		1192	51.5678		1192	52.0846		1192	50.8942
	1193	51.89		1193	52.36		1193	51.93		1193	52.24		1193	51.5677		1193	52.0846		1193	50.8942
	1194	51.88		1194	52.3		1194	51.79		1194	52.15		1194	51.5677		1194	52.0846		1194	50.8942
	1195	52		1195	52.14		1195	51.84		1195	52.17		1195	51.5677		1195	52.0846		1195	50.8942
	1196	51.94		1196	52.39		1196	51.95		1196	52.05		1196	51.5676		1196	52.0846		1196	50.8942
	1197	51.93		1197	52.28		1197	51.83		1197	52		1197	51.5676		1197	52.0845		1197	50.8941
	1198	51.95		1198	52.33		1198	51.76		1198	52.16		1198	51.5676		1198	52.0845		1198	50.8941
	1199	51.81		1199	52.19		1199	51.88		1199	52.22		1199	51.5676		1199	52.0845		1199	50.8941
	1200	51.87		1200	52.33		1200	51.95		1200	51.95		1200	51.5676		1200	52.0845		1200	50.8941
	1201	51.92		1201	52.24		1201	51.82		1201	52.05		1201	51.5675		1201	52.0846		1201	50.8941
	1202	51.85		1202	52.42		1202	51.68		1202	52.03		1202	51.5675		1202	52.0845		1202	50.8941
	1203	52		1203	52.44		1203	51.9		1203	52.21		1203	51.5675		1203	52.0845		1203	50.8941
	1204	51.83		1204	52.18		1204	51.79		1204	51.98		1204	51.5675		1204	52.0845		1204	50.8941
	1205	51.71		1205	52.33		1205	51.81		1205	52.11		1205	51.5674		1205	52.0845		1205	50.8941
	1206	51.84		1206	52.48		1206	51.87		1206	52.19		1206	51.5674		1206	52.0845		1206	50.8941
	1207	51.9		1207	52.12		1207	51.92		1207	52.01		1207	51.5674		1207	52.0844		1207	50.8941
	1208	51.83		1208	52.28		1208	51.81		1208	52.2		1208	51.5673		1208	52.0844		1208	50.8941
	1209	51.88		1209	52.2		1209	51.91		1209	52.12		1209	51.5673		1209	52.0844		1209	50.8941
	1210	51.89		1210	52.13		1210	51.96		1210	52.06		1210	51.5673		1210	52.0843		1210	50.8941
	1211	51.96		1211	52.2		1211	51.89		1211	52.08		1211	51.5672		1211	52.0843		1211	50.8941
	1212	51.97		1212	52.03		1212	51.81		1212	52.09		1212	51.5672		1212	52.0843		1212	50.894
	1213	51.9		1213	52.17		1213	51.83		1213	52.12		1213	51.5671		1213	52.0843		1213	50.894
	1214	51.97		1214	52.41		1214	51.9		1214	52.11		1214	51.5671		1214	52.0843		1214	50.894
	1215	52.05		1215	52.23		1215	51.79		1215	51.93		1215	51.567		1215	52.0843		1215	50.894
	1216	51.84		1216	52.21		1216	51.79		1216	52.03		1216	51.567		1216	52.0843		1216	50.894
	1217	52.03		1217	52.23		1217	51.8		1217	52.1		1217	51.5669		1217	52.0843		1217	50.894
	1218	52.07		1218	52.22		1218	51.61		1218	52.02		1218	51.5669		1218	52.0842		1218	50.894
	1219	51.93		1219	52.23		1219	51.73		1219	52.05		1219	51.5668		1219	52.0842		1219	50.894
	1220	51.91		1220	52.06		1220	52		1220	51.94		1220	51.5668		1220	52.0842		1220	50.894
	1221	51.96		1221	52.13		1221	51.86		1221	52.06		1221	51.5667		1221	52.0842		1221	50.894
	1222	52.12		1222	52.07		1222	51.9		1222	52.09		1222	51.5667		1222	52.0842		1222	50.894
	1223	51.87		1223	52.36		1223	51.78		1223	52		1223	51.5666		1223	52.0842		1223	50.894
	1224	51.85		1224	52.12		1224	51.93		1224	51.98		1224	51.5665		1224	52.0841		1224	50.894
	1225	51.9		1225	52.17		1225	51.79		1225	52.2		1225	51.5665		1225	52.0841		1225	50.894
	1226	52.12		1226	52.25		1226	51.85		1226	51.93		1226	51.5665		1226	52.0841		1226	50.894
	1227	51.86		1227	52		1227	52.05		1227	52.06		1227	51.5664		1227	52.0841		1227	50.894
	1228	51.9		1228	52.2		1228	51.88		1228	52.01		1228	51.5664		1228	52.084		1228	50.894
	1229	52.02		1229	52.18		1229	51.82		1229	52		1229	51.5664		1229	52.084		1229	50.894
	1230	51.95		1230	52.17		1230	51.89		1230	52		1230	51.5663		1230	52.084		1230	50.894
	1231	51.98		1231	52.24		1231	51.72		1231	52.05		1231	51.5663		1231	52.084		1231	50.894
	1232	52.05		1232	52.3		1232	51.85		1232	52.11		1232	51.5663		1232	52.084		1232	50.8939
	1233	52.08		1233	52.28		1233	51.79		1233	52.03		1233	51.5663		1233	52.0839		1233	50.8939
	1234	51.94		1234	52.15		1234	51.82		1234	52		1234	51.5663		1234	52.0839		1234	50.8939
	1235	51.78		1235	52.25		1235	52.06		1235	52.18		1235	51.5663		1235	52.0838		1235	50.8939
	1236	51.87		1236	52.36		1236	51.86		1236	51.96		1236	51.5663		1236	52.0838		1236	50.8939
	1237	51.99		1237	52.38		1237	51.92		1237	52.06		1237	51.5663		1237	52.0838		1237	50.8939
	1238	51.95		1238	52.19		1238	51.9		1238	52.18		1238	51.5662		1238	52.0838		1238	50.8939
	1239	51.98		1239	52.37		1239	51.83		1239	51.86		1239	51.5661		1239	52.0838		1239	50.8939
	1240	51.83		1240	52.31		1240	51.74		1240	52.12		1240	51.5661		1240	52.0838		1240	50.8939
	1241	52.1		1241	52.25		1241	51.91		1241	52.01		1241	51.566		1241	52.0838		1241	50.8939
	1242	51.83		1242	52.28		1242	51.85		1242	52.28		1242	51.566		1242	52.0838		1242	50.8939
	1243	51.95		1243	52.4		1243	51.9		1243	52.06		1243	51.5659		1243	52.0837		1243	50.8939
	1244	51.74		1244	52.21		1244	51.87		1244	52.3		1244	51.5659		1244	52.0837		1244	50.8939
	1245	52.03		1245	52.41		1245	51.97		1245	52.09		1245	51.5658		1245	52.0837		1245	50.8939
	1246	52.03		1246	52.33		1246	51.67		1246	52.06		1246	51.5658		1246	52.0837		1246	50.8939
	1247	52.08		1247	52.35		1247	51.86		1247	52.05		1247	51.5657		1247	52.0837		1247	50.8939
	1248	51.78		1248	52.31		1248	51.87		1248	52.23		1248	51.5656		1248	52.0836		1248	50.8939
	1249	51.9		1249	52.11		1249	51.77		1249	52.08		1249	51.5655		1249	52.0836		1249	50.8938
	1250	52.01		1250	52.34		1250	51.76		1250	52.11		1250	51.5655		1250	52.0836		1250	50.8938
	1251	51.92		1251	52.25		1251	52.12		1251	52.18		1251	51.5654		1251	52.0836		1251	50.8938
	1252	52.04		1252	52.08		1252	51.89		1252	52.05		1252	51.5654		1252	52.0836		1252	50.8938
	1253	51.99		1253	52.32		1253	51.8		1253	51.86		1253	51.5654		1253	52.0836		1253	50.8938
	1254	52.11		1254	52.33		1254	51.92		1254	52.14		1254	51.5654		1254	52.0836		1254	50.8938
	1255	51.83		1255	52.21		1255	51.96		1255	52		1255	51.5654		1255	52.0835		1255	50.8938
	1256	52.03		1256	52.2		1256	51.89		1256	52.09		1256	51.5653		1256	52.0835		1256	50.8938
	1257	51.86		1257	52.26		1257	51.73		1257	52.17		1257	51.5653		1257	52.0835		1257	50.8938
	1258	51.99		1258	52.2		1258	51.98		1258	52.05		1258	51.5653		1258	52.0835		1258	50.8938
	1259	52		1259	52.2		1259	51.87		1259	52.05		1259	51.5652		1259	52.0834		1259	50.8938
	1260	51.89		1260	52.36		1260	51.69		1260	52.05		1260	51.5652		1260	52.0834		1260	50.8938
	1261	51.89		1261	52.23		1261	51.93		1261	52.07		1261	51.5651		1261	52.0834		1261	50.8938
	1262	51.84		1262	52.2		1262	51.95		1262	52.08		1262	51.5651		1262	52.0834		1262	50.8938
	1263	51.91		1263	52.39		1263	51.77		1263	52.02		1263	51.5651		1263	52.0834		1263	50.8937
	1264	51.98		1264	52.27		1264	51.9		1264	52.22		1264	51.5651		1264	52.0834		1264	50.8937
	1265	51.93		1265	52.2		1265	51.79		1265	52.01		1265	51.565		1265	52.0833		1265	50.8937
	1266	51.96		1266	52.12		1266	51.78		1266	51.87		1266	51.565		1266	52.0833		1266	50.8937
	1267	52.09		1267	52.17		1267	51.87		1267	52.16		1267	51.5649		1267	52.0833		1267	50.8937
	1268	51.92		1268	52.17		1268	52.04		1268	51.99		1268	51.5649		1268	52.0833		1268	50.8937
	1269	51.91		1269	52.29		1269	51.96		1269	52.12		1269	51.5649		1269	52.0832		1269	50.8937
	1270	51.98		1270	52.3		1270	52.17		1270	51.95		1270	51.5649		1270	52.0832		1270	50.8937
	1271	51.64		1271	52.16		1271	51.78		1271	52.15		1271	51.5648		1271	52.0832		1271	50.8937
	1272	52		1272	52.44		1272	51.93		1272	52.12		1272	51.5648		1272	52.0832		1272	50.8937
	1273	52.08		1273	52.25		1273	51.9		1273	52.08		1273	51.5647		1273	52.0832		1273	50.8937
	1274	52.05		1274	52.2		1274	51.89		1274	52.15		1274	51.5646		1274	52.0832		1274	50.8937
	1275	51.98		1275	52.13		1275	52		1275	52.11		1275	51.5645		1275	52.0832		1275	50.8937
	1276	51.67		1276	52.24		1276	51.94		1276	51.89		1276	51.5645		1276	52.0832		1276	50.8937
	1277	51.74		1277	52.3		1277	51.87		1277	52.13		1277	51.5645		1277	52.0832		1277	50.8937
	1278	51.8		1278	52.26		1278	51.86		1278	52.07		1278	51.5645		1278	52.0832		1278	50.8937
	1279	51.83		1279	52.33		1279	51.75		1279	51.86		1279	51.5644		1279	52.0831		1279	50.8937
	1280	52		1280	52.33		1280	51.89		1280	52.19		1280	51.5643		1280	52.0831		1280	50.8937
	1281	51.86		1281	52.29		1281	51.91		1281	51.97		1281	51.5642		1281	52.0831		1281	50.8937
	1282	51.87		1282	52.2		1282	51.86		1282	52.03		1282	51.5642		1282	52.0831		1282	50.8937
	1283	51.93		1283	52.12		1283	51.98		1283	51.97		1283	51.5641		1283	52.083		1283	50.8937
	1284	52.06		1284	52.26		1284	52.03		1284	52.08		1284	51.5641		1284	52.083		1284	50.8937
	1285	52.06		1285	52.37		1285	52.06		1285	52.14		1285	51.5641		1285	52.083		1285	50.8937
	1286	51.91		1286	52.17		1286	51.84		1286	52.05		1286	51.564		1286	52.0829		1286	50.8936
	1287	51.86		1287	52.37		1287	52.03		1287	52.06		1287	51.5639		1287	52.0829		1287	50.8936
	1288	51.8		1288	52.24		1288	51.78		1288	51.97		1288	51.5639		1288	52.0829		1288	50.8936
	1289	52.02		1289	52.26		1289	51.84		1289	52.14		1289	51.5639		1289	52.0828		1289	50.8936
	1290	51.84		1290	52.25		1290	52.01		1290	51.87		1290	51.5639		1290	52.0828		1290	50.8936
	1291	51.94		1291	52.12		1291	51.93		1291	52		1291	51.5639		1291	52.0828		1291	50.8936
	1292	52.03		1292	52.13		1292	51.86		1292	52.12		1292	51.5639		1292	52.0828		1292	50.8936
	1293	52.01		1293	52.2		1293	52.01		1293	51.94		1293	51.5638		1293	52.0827		1293	50.8936
	1294	51.89		1294	52.22		1294	52.05		1294	51.99		1294	51.5638		1294	52.0827		1294	50.8936
	1295	51.92		1295	52.12		1295	52.01		1295	51.8		1295	51.5638		1295	52.0827		1295	50.8935
	1296	51.85		1296	52.06		1296	51.84		1296	52.17		1296	51.5638		1296	52.0827		1296	50.8935
	1297	51.96		1297	52.35		1297	51.78		1297	51.95		1297	51.5638		1297	52.0826		1297	50.8935
	1298	51.95		1298	52.2		1298	51.92		1298	52.11		1298	51.5637		1298	52.0826		1298	50.8935
	1299	51.92		1299	52.22		1299	51.78		1299	51.97		1299	51.5637		1299	52.0826		1299	50.8935
	1300	51.92		1300	52.36		1300	52		1300	51.85		1300	51.5637		1300	52.0825		1300	50.8935
	1301	51.87		1301	52.31		1301	51.75		1301	51.92		1301	51.5637		1301	52.0825		1301	50.8935
	1302	51.86		1302	52.29		1302	51.76		1302	52.04		1302	51.5636		1302	52.0825		1302	50.8935
	1303	51.83		1303	52.17		1303	51.97		1303	52		1303	51.5636		1303	52.0825		1303	50.8935
	1304	51.99		1304	52.22		1304	51.76		1304	52.06		1304	51.5636		1304	52.0825		1304	50.8935
	1305	51.79		1305	52.2		1305	51.9		1305	51.91		1305	51.5635		1305	52.0825		1305	50.8935
	1306	52.05		1306	52.1		1306	51.75		1306	52.09		1306	51.5635		1306	52.0825		1306	50.8935
	1307	51.81		1307	52.25		1307	51.62		1307	52.14		1307	51.5635		1307	52.0825		1307	50.8935
	1308	51.87		1308	51.98		1308	51.95		1308	51.99		1308	51.5635		1308	52.0825		1308	50.8935
	1309	52.03		1309	52.21		1309	51.92		1309	51.87		1309	51.5634		1309	52.0824		1309	50.8935
	1310	51.9		1310	52.16		1310	51.97		1310	51.97		1310	51.5634		1310	52.0824		1310	50.8935
	1311	51.87		1311	52.21		1311	51.72		1311	52.05		1311	51.5633		1311	52.0824		1311	50.8935
	1312	51.79		1312	52.12		1312	51.9		1312	52.11		1312	51.5633		1312	52.0823		1312	50.8935
	1313	51.97		1313	52.23		1313	51.7		1313	51.94		1313	51.5633		1313	52.0823		1313	50.8935
	1314	51.86		1314	52.1		1314	51.86		1314	52.09		1314	51.5633		1314	52.0823		1314	50.8935
	1315	51.88		1315	52.47		1315	51.84		1315	52.17		1315	51.5632		1315	52.0823		1315	50.8935
	1316	51.95		1316	52.06		1316	51.76		1316	52.07		1316	51.5632		1316	52.0822		1316	50.8935
	1317	51.85		1317	52.51		1317	51.89		1317	52.14		1317	51.5632		1317	52.0822		1317	50.8935
	1318	51.92		1318	52.14		1318	51.79		1318	52.09		1318	51.5631		1318	52.0822		1318	50.8935
	1319	51.86		1319	52.19		1319	51.76		1319	52.14		1319	51.5631		1319	52.0822		1319	50.8935
	1320	51.81		1320	52.23		1320	51.97		1320	52.06		1320	51.563		1320	52.0822		1320	50.8935
	1321	51.98		1321	52.31		1321	52.02		1321	52.03		1321	51.563		1321	52.0821		1321	50.8935
	1322	51.83		1322	52.25		1322	51.94		1322	52.08		1322	51.563		1322	52.0821		1322	50.8935
	1323	52.08		1323	52.45		1323	51.89		1323	51.95		1323	51.563		1323	52.0821		1323	50.8935
	1324	51.91		1324	52.33		1324	51.95		1324	51.9		1324	51.563		1324	52.0821		1324	50.8935
	1325	51.78		1325	52.08		1325	51.8		1325	52.19		1325	51.5629		1325	52.0821		1325	50.8934
	1326	51.86		1326	52.11		1326	52.04		1326	52.11		1326	51.5629		1326	52.0821		1326	50.8934
	1327	51.95		1327	52.23		1327	51.85		1327	52.09		1327	51.5629		1327	52.082		1327	50.8934
	1328	52.05		1328	52.3		1328	51.73		1328	51.87		1328	51.5628		1328	52.082		1328	50.8934
	1329	51.74		1329	52.12		1329	51.98		1329	52.17		1329	51.5628		1329	52.082		1329	50.8934
	1330	51.94		1330	52.23		1330	51.67		1330	52.11		1330	51.5627		1330	52.082		1330	50.8934
	1331	52.08		1331	52.22		1331	51.82		1331	52.11		1331	51.5626		1331	52.082		1331	50.8934
	1332	51.92		1332	52.09		1332	51.87		1332	52.01		1332	51.5626		1332	52.082		1332	50.8934
	1333	51.97		1333	52.33		1333	51.92		1333	52.05		1333	51.5626		1333	52.082		1333	50.8934
	1334	51.83		1334	52.32		1334	51.81		1334	52.11		1334	51.5625		1334	52.082		1334	50.8934
	1335	51.99		1335	52.39		1335	51.73		1335	51.94		1335	51.5625		1335	52.082		1335	50.8934
	1336	51.87		1336	52.29		1336	52.02		1336	52.05		1336	51.5624		1336	52.0819		1336	50.8934
	1337	52.08		1337	52.25		1337	51.79		1337	52.1		1337	51.5624		1337	52.0819		1337	50.8934
	1338	51.88		1338	52.26		1338	51.76		1338	51.96		1338	51.5624		1338	52.0819		1338	50.8934
	1339	51.86		1339	52.19		1339	51.94		1339	52.16		1339	51.5624		1339	52.0819		1339	50.8934
	1340	51.85		1340	52.25		1340	51.79		1340	52.2		1340	51.5624		1340	52.0819		1340	50.8934
	1341	51.92		1341	52.23		1341	51.85		1341	52.2		1341	51.5624		1341	52.0819		1341	50.8934
	1342	51.73		1342	52.17		1342	51.94		1342	52.08		1342	51.5623		1342	52.0818		1342	50.8934
	1343	51.92		1343	52.21		1343	51.89		1343	52.18		1343	51.5623		1343	52.0818		1343	50.8934
	1344	51.86		1344	52.18		1344	51.83		1344	51.96		1344	51.5622		1344	52.0818		1344	50.8934
	1345	51.81		1345	52.2		1345	51.8		1345	52.08		1345	51.5622		1345	52.0818		1345	50.8934
	1346	51.95		1346	52.23		1346	52.01		1346	52.03		1346	51.5621		1346	52.0817		1346	50.8934
	1347	51.95		1347	52.15		1347	51.83		1347	52.16		1347	51.5621		1347	52.0817		1347	50.8934
	1348	51.95		1348	52.17		1348	51.85		1348	52.01		1348	51.5621		1348	52.0817		1348	50.8934
	1349	51.97		1349	52.45		1349	51.83		1349	52.04		1349	51.562		1349	52.0817		1349	50.8934
	1350	51.91		1350	52.17		1350	51.83		1350	52.09		1350	51.562		1350	52.0817		1350	50.8934
	1351	51.98		1351	52.31		1351	51.83		1351	52		1351	51.5619		1351	52.0817		1351	50.8934
	1352	51.9		1352	52.31		1352	51.83		1352	52.06		1352	51.5619		1352	52.0816		1352	50.8934
	1353	52.03		1353	52.31		1353	51.94		1353	52.03		1353	51.5619		1353	52.0816		1353	50.8934
	1354	51.87		1354	52.19		1354	51.88		1354	52.21		1354	51.5618		1354	52.0816		1354	50.8934
	1355	51.79		1355	52.24		1355	51.83		1355	52.23		1355	51.5618		1355	52.0815		1355	50.8933
	1356	51.81		1356	52.21		1356	51.94		1356	52.12		1356	51.5618		1356	52.0815		1356	50.8933
	1357	51.8		1357	52.47		1357	51.88		1357	52.23		1357	51.5618		1357	52.0815		1357	50.8933
	1358	52		1358	52.21		1358	51.86		1358	51.97		1358	51.5618		1358	52.0815		1358	50.8933
	1359	51.84		1359	52.36		1359	51.75		1359	52.2		1359	51.5617		1359	52.0814		1359	50.8933
	1360	51.72		1360	52.3		1360	51.9		1360	51.94		1360	51.5617		1360	52.0814		1360	50.8933
	1361	51.9		1361	52.23		1361	51.92		1361	52.07		1361	51.5616		1361	52.0814		1361	50.8933
	1362	51.94		1362	52.45		1362	51.82		1362	51.88		1362	51.5616		1362	52.0814		1362	50.8933
	1363	51.89		1363	52.21		1363	51.9		1363	52.01		1363	51.5616		1363	52.0814		1363	50.8933
	1364	51.95		1364	52.3		1364	51.84		1364	52.03		1364	51.5616		1364	52.0813		1364	50.8933
	1365	52.02		1365	52.14		1365	51.71		1365	52.15		1365	51.5615		1365	52.0813		1365	50.8933
	1366	51.94		1366	52.24		1366	51.86		1366	52.06		1366	51.5614		1366	52.0813		1366	50.8933
	1367	51.96		1367	52.09		1367	51.86		1367	52.2		1367	51.5614		1367	52.0812		1367	50.8933
	1368	51.92		1368	52.13		1368	51.72		1368	52.08		1368	51.5614		1368	52.0812		1368	50.8933
	1369	51.9		1369	52.38		1369	51.9		1369	52.27		1369	51.5613		1369	52.0811		1369	50.8933
	1370	52.06		1370	52.19		1370	51.79		1370	52.23		1370	51.5613		1370	52.0811		1370	50.8933
	1371	51.81		1371	52.5		1371	52.1		1371	52.2		1371	51.5612		1371	52.0811		1371	50.8933
	1372	51.99		1372	52.29		1372	51.9		1372	52.25		1372	51.5612		1372	52.0811		1372	50.8933
	1373	51.99		1373	52.21		1373	51.79		1373	52.19		1373	51.5611		1373	52.0811		1373	50.8933
	1374	51.97		1374	52.35		1374	51.86		1374	52.07		1374	51.5611		1374	52.081		1374	50.8933
	1375	51.68		1375	52.22		1375	51.83		1375	52.04		1375	51.561		1375	52.081		1375	50.8933
	1376	51.75		1376	52.31		1376	51.83		1376	52.03		1376	51.561		1376	52.081		1376	50.8933
	1377	51.99		1377	52.17		1377	51.89		1377	51.97		1377	51.5609		1377	52.081		1377	50.8933
	1378	51.89		1378	52.24		1378	51.97		1378	52.08		1378	51.5609		1378	52.081		1378	50.8933
	1379	52.02		1379	52.24		1379	51.93		1379	52.21		1379	51.5609		1379	52.081		1379	50.8933
	1380	51.76		1380	52.26		1380	51.82		1380	51.96		1380	51.5608		1380	52.081		1380	50.8933
	1381	51.9		1381	52.23		1381	51.85		1381	52.02		1381	51.5608		1381	52.0809		1381	50.8932
	1382	51.89		1382	52.31		1382	51.82		1382	52.13		1382	51.5608		1382	52.0809		1382	50.8932
	1383	51.82		1383	52.11		1383	51.86		1383	52.05		1383	51.5607		1383	52.0808		1383	50.8932
	1384	52.16		1384	52.18		1384	51.83		1384	52.07		1384	51.5607		1384	52.0808		1384	50.8932
	1385	52.01		1385	52.06		1385	51.85		1385	52.06		1385	51.5606		1385	52.0808		1385	50.8932
	1386	51.88		1386	52.23		1386	51.92		1386	51.95		1386	51.5606		1386	52.0808		1386	50.8932
	1387	51.86		1387	52.18		1387	52		1387	52.2		1387	51.5605		1387	52.0807		1387	50.8932
	1388	51.85		1388	52.12		1388	51.98		1388	51.94		1388	51.5605		1388	52.0807		1388	50.8932
	1389	51.72		1389	52.39		1389	51.71		1389	52.18		1389	51.5604		1389	52.0807		1389	50.8932
	1390	52.02		1390	52.2		1390	51.92		1390	52.26		1390	51.5603		1390	52.0807		1390	50.8932
	1391	51.82		1391	52.24		1391	51.78		1391	52.06		1391	51.5602		1391	52.0806		1391	50.8932
	1392	51.92		1392	52.22		1392	51.77		1392	52.18		1392	51.5602		1392	52.0806		1392	50.8932
	1393	51.92		1393	52.2		1393	51.81		1393	52.03		1393	51.5601		1393	52.0806		1393	50.8932
	1394	52.04		1394	52.17		1394	51.81		1394	52.06		1394	51.5601		1394	52.0805		1394	50.8932
	1395	52.08		1395	52.19		1395	51.84		1395	52.16		1395	51.56		1395	52.0805		1395	50.8932
	1396	51.8		1396	52.31		1396	52		1396	52.03		1396	51.56		1396	52.0805		1396	50.8932
	1397	51.84		1397	52.14		1397	51.89		1397	51.93		1397	51.56		1397	52.0805		1397	50.8931
	1398	52		1398	52.06		1398	51.73		1398	51.96		1398	51.56		1398	52.0804		1398	50.8931
	1399	51.79		1399	52.26		1399	51.95		1399	52.04		1399	51.5599		1399	52.0804		1399	50.8931
	1400	51.93		1400	52.2		1400	51.86		1400	52.16		1400	51.5599		1400	52.0804		1400	50.8931
	1401	52.03		1401	52.25		1401	51.8		1401	52.01		1401	51.5598		1401	52.0804		1401	50.8931
	1402	51.76		1402	52.13		1402	51.87		1402	52		1402	51.5598		1402	52.0803		1402	50.8931
	1403	52.14		1403	52.31		1403	51.85		1403	51.98		1403	51.5598		1403	52.0803		1403	50.8931
	1404	51.9		1404	52.17		1404	51.9		1404	51.94		1404	51.5597		1404	52.0803		1404	50.8931
	1405	52.01		1405	52.33		1405	51.83		1405	52.01		1405	51.5597		1405	52.0803		1405	50.8931
	1406	51.89		1406	52.29		1406	51.89		1406	52.16		1406	51.5596		1406	52.0803		1406	50.8931
	1407	51.8		1407	52.13		1407	51.86		1407	52.08		1407	51.5595		1407	52.0803		1407	50.8931
	1408	51.84		1408	52.39		1408	51.58		1408	52.19		1408	51.5595		1408	52.0803		1408	50.8931
	1409	51.9		1409	52.18		1409	51.9		1409	51.99		1409	51.5594		1409	52.0802		1409	50.8931
	1410	52		1410	51.98		1410	51.89		1410	52.03		1410	51.5594		1410	52.0803		1410	50.8931
	1411	51.98		1411	52.24		1411	51.81		1411	52		1411	51.5593		1411	52.0803		1411	50.8931
	1412	51.9		1412	52.13		1412	52.11		1412	52.06		1412	51.5593		1412	52.0802		1412	50.8931
	1413	51.94		1413	52.27		1413	51.86		1413	52.05		1413	51.5592		1413	52.0802		1413	50.8931
	1414	51.92		1414	52.28		1414	51.91		1414	52.19		1414	51.5591		1414	52.0802		1414	50.8931
	1415	51.8		1415	52.25		1415	51.85		1415	52.21		1415	51.559		1415	52.0801		1415	50.8931
	1416	52.03		1416	52.2		1416	51.84		1416	52.15		1416	51.559		1416	52.0801		1416	50.893
	1417	51.95		1417	52.35		1417	51.94		1417	52.08		1417	51.5589		1417	52.0801		1417	50.893
	1418	51.91		1418	52.3		1418	51.88		1418	52		1418	51.5589		1418	52.08		1418	50.893
	1419	51.77		1419	52.3		1419	51.89		1419	52.03		1419	51.5588		1419	52.08		1419	50.893
	1420	52.05		1420	52.28		1420	52.03		1420	52.03		1420	51.5588		1420	52.08		1420	50.893
	1421	51.92		1421	52.07		1421	51.95		1421	52.14		1421	51.5588		1421	52.08		1421	50.893
	1422	51.74		1422	52.22		1422	51.92		1422	52.11		1422	51.5587		1422	52.08		1422	50.893
	1423	52.12		1423	52.36		1423	51.93		1423	51.93		1423	51.5587		1423	52.0799		1423	50.893
	1424	51.94		1424	52.15		1424	52.11		1424	52.04		1424	51.5586		1424	52.0799		1424	50.893
	1425	51.86		1425	52.2		1425	51.78		1425	52.05		1425	51.5586		1425	52.0798		1425	50.893
	1426	51.77		1426	52.39		1426	51.75		1426	52.09		1426	51.5586		1426	52.0798		1426	50.893
	1427	52.02		1427	52.28		1427	51.84		1427	52.05		1427	51.5586		1427	52.0798		1427	50.893
	1428	51.81		1428	52.26		1428	51.9		1428	51.98		1428	51.5586		1428	52.0797		1428	50.893
	1429	51.95		1429	52.14		1429	51.88		1429	52.05		1429	51.5585		1429	52.0797		1429	50.8929
	1430	52.02		1430	52.23		1430	51.75		1430	52.04		1430	51.5585		1430	52.0797		1430	50.8929
	1431	51.84		1431	52.37		1431	51.89		1431	52.13		1431	51.5585		1431	52.0797		1431	50.8929
	1432	51.92		1432	52.31		1432	51.94		1432	52.12		1432	51.5584		1432	52.0796		1432	50.8929
	1433	52.08		1433	52.31		1433	51.75		1433	52.08		1433	51.5584		1433	52.0796		1433	50.8929
	1434	51.84		1434	52.19		1434	51.84		1434	52.08		1434	51.5584		1434	52.0796		1434	50.8929
	1435	51.85		1435	52.16		1435	51.81		1435	52.16		1435	51.5584		1435	52.0796		1435	50.8929
	1436	52.01		1436	52.42		1436	51.9		1436	52.14		1436	51.5583		1436	52.0796		1436	50.8929
	1437	52.01		1437	52.22		1437	52.05		1437	51.84		1437	51.5583		1437	52.0796		1437	50.8929
	1438	51.97		1438	52.06		1438	51.79		1438	51.95		1438	51.5582		1438	52.0796		1438	50.8929
	1439	51.97		1439	52.31		1439	51.68		1439	52.17		1439	51.5582		1439	52.0796		1439	50.8929
	1440	52.11		1440	52.2		1440	51.85		1440	52.16		1440	51.5581		1440	52.0796		1440	50.8929
	1441	51.77		1441	52.09		1441	51.94		1441	51.97		1441	51.5581		1441	52.0796		1441	50.8929
	1442	51.91		1442	52.14		1442	51.79		1442	52.07		1442	51.558		1442	52.0795		1442	50.8929
	1443	51.89		1443	52.19		1443	51.74		1443	52.02		1443	51.558		1443	52.0795		1443	50.8929
	1444	52		1444	52.23		1444	51.92		1444	51.94		1444	51.558		1444	52.0795		1444	50.8928
	1445	52.08		1445	52.4		1445	51.9		1445	52		1445	51.5579		1445	52.0795		1445	50.8928
	1446	51.93		1446	52.34		1446	51.75		1446	52.24		1446	51.5579		1446	52.0794		1446	50.8928
	1447	51.95		1447	52.26		1447	51.78		1447	52.27		1447	51.5578		1447	52.0794		1447	50.8928
	1448	51.83		1448	52.29		1448	51.88		1448	52.14		1448	51.5577		1448	52.0794		1448	50.8928
	1449	51.68		1449	52.29		1449	51.95		1449	52.11		1449	51.5577		1449	52.0794		1449	50.8928
	1450	51.78		1450	52.33		1450	51.9		1450	51.89		1450	51.5577		1450	52.0793		1450	50.8928
	1451	51.94		1451	52.15		1451	51.88		1451	52.03		1451	51.5576		1451	52.0793		1451	50.8928
	1452	51.88		1452	52.22		1452	51.95		1452	52.05		1452	51.5576		1452	52.0793		1452	50.8928
	1453	51.92		1453	52.29		1453	52.04		1453	52.11		1453	51.5576		1453	52.0793		1453	50.8928
	1454	51.89		1454	52.25		1454	51.83		1454	52.18		1454	51.5576		1454	52.0793		1454	50.8928
	1455	51.97		1455	52.41		1455	52.01		1455	52.02		1455	51.5576		1455	52.0793		1455	50.8928
	1456	52.11		1456	52.16		1456	51.89		1456	52.07		1456	51.5575		1456	52.0793		1456	50.8928
	1457	51.75		1457	52.2		1457	51.95		1457	51.98		1457	51.5575		1457	52.0793		1457	50.8927
	1458	51.91		1458	52.21		1458	51.81		1458	52.04		1458	51.5575		1458	52.0793		1458	50.8927
	1459	51.98		1459	52.31		1459	51.86		1459	52.14		1459	51.5574		1459	52.0793		1459	50.8927
	1460	51.92		1460	52.19		1460	51.76		1460	52.07		1460	51.5574		1460	52.0792		1460	50.8927
	1461	51.87		1461	52.13		1461	51.93		1461	51.92		1461	51.5574		1461	52.0792		1461	50.8927
	1462	51.99		1462	52.14		1462	51.96		1462	51.97		1462	51.5573		1462	52.0792		1462	50.8927
	1463	51.73		1463	52.22		1463	51.78		1463	52		1463	51.5573		1463	52.0791		1463	50.8927
	1464	51.99		1464	52.19		1464	51.89		1464	51.99		1464	51.5573		1464	52.0791		1464	50.8927
	1465	51.86		1465	52.26		1465	51.84		1465	51.94		1465	51.5572		1465	52.0791		1465	50.8927
	1466	51.89		1466	52.18		1466	51.83		1466	52.16		1466	51.5572		1466	52.0791		1466	50.8927
	1467	51.92		1467	52.25		1467	51.83		1467	52.14		1467	51.5571		1467	52.0791		1467	50.8927
	1468	51.95		1468	52.21		1468	51.79		1468	51.95		1468	51.5571		1468	52.0791		1468	50.8927
	1469	52.03		1469	52.13		1469	51.84		1469	52.19		1469	51.5571		1469	52.0791		1469	50.8927
	1470	52.05		1470	52.26		1470	51.84		1470	52.04		1470	51.5571		1470	52.079		1470	50.8927
	1471	51.95		1471	52.36		1471	51.85		1471	52.08		1471	51.557		1471	52.079		1471	50.8927
	1472	51.93		1472	52.31		1472	51.88		1472	52.01		1472	51.5569		1472	52.079		1472	50.8927
	1473	51.87		1473	52.33		1473	51.92		1473	52.12		1473	51.5569		1473	52.079		1473	50.8927
	1474	51.74		1474	52.11		1474	51.94		1474	52.01		1474	51.5568		1474	52.079		1474	50.8927
	1475	51.87		1475	52.25		1475	51.86		1475	51.96		1475	51.5568		1475	52.079		1475	50.8927
	1476	51.96		1476	52.25		1476	52		1476	52.05		1476	51.5567		1476	52.079		1476	50.8927
	1477	51.96		1477	52.21		1477	51.83		1477	52.01		1477	51.5567		1477	52.0789		1477	50.8927
	1478	51.8		1478	52.24		1478	51.87		1478	51.94		1478	51.5566		1478	52.0789		1478	50.8927
	1479	51.94		1479	52.2		1479	51.89		1479	52.2		1479	51.5566		1479	52.0789		1479	50.8926
	1480	51.83		1480	52.13		1480	51.81		1480	52.04		1480	51.5566		1480	52.0789		1480	50.8926
	1481	51.89		1481	52.19		1481	51.84		1481	52.06		1481	51.5566		1481	52.0789		1481	50.8926
	1482	51.91		1482	52.11		1482	51.98		1482	52		1482	51.5565		1482	52.0788		1482	50.8926
	1483	51.86		1483	52.14		1483	51.79		1483	52.15		1483	51.5565		1483	52.0788		1483	50.8926
	1484	52		1484	52.1		1484	51.88		1484	52.01		1484	51.5564		1484	52.0788		1484	50.8926
	1485	52		1485	52.26		1485	51.87		1485	52.14		1485	51.5564		1485	52.0788		1485	50.8926
	1486	51.9		1486	52.31		1486	51.77		1486	52.05		1486	51.5563		1486	52.0788		1486	50.8926
	1487	51.78		1487	52.14		1487	52.07		1487	51.95		1487	51.5563		1487	52.0787		1487	50.8926
	1488	51.86		1488	52.23		1488	51.83		1488	52.08		1488	51.5563		1488	52.0787		1488	50.8926
	1489	51.99		1489	52.2		1489	51.69		1489	52.08		1489	51.5563		1489	52.0787		1489	50.8926
	1490	51.89		1490	52.28		1490	51.78		1490	52.09		1490	51.5562		1490	52.0786		1490	50.8926
	1491	51.75		1491	52.1		1491	51.81		1491	52.03		1491	51.5562		1491	52.0786		1491	50.8926
	1492	52.01		1492	52.1		1492	51.89		1492	52.24		1492	51.5561		1492	52.0786		1492	50.8926
	1493	51.86		1493	52.13		1493	51.86		1493	51.97		1493	51.5561		1493	52.0786		1493	50.8926
	1494	51.88		1494	52.18		1494	51.86		1494	52.23		1494	51.5561		1494	52.0786		1494	50.8926
	1495	52.14		1495	52.13		1495	51.65		1495	52.12		1495	51.556		1495	52.0786		1495	50.8926
	1496	51.9		1496	52.14		1496	51.93		1496	51.9		1496	51.556		1496	52.0786		1496	50.8926
	1497	52		1497	52.24		1497	51.7		1497	51.89		1497	51.556		1497	52.0786		1497	50.8926
	1498	51.9		1498	52.4		1498	51.75		1498	52.08		1498	51.5559		1498	52.0785		1498	50.8926
	1499	52.03		1499	52.17		1499	51.89		1499	52.1		1499	51.5559		1499	52.0785		1499	50.8926
	1500	52.05		1500	52.37		1500	51.76		1500	51.8		1500	51.5558		1500	52.0785		1500	50.8926
	1501	52.11		1501	52.16		1501	51.66		1501	51.97		1501	51.5558		1501	52.0785		1501	50.8926
	1502	51.92		1502	52.2		1502	51.83		1502	52.11		1502	51.5558		1502	52.0785		1502	50.8926
	1503	52.11		1503	52.19		1503	51.86		1503	51.91		1503	51.5558		1503	52.0784		1503	50.8926
	1504	51.87		1504	52.07		1504	51.87		1504	51.87		1504	51.5557		1504	52.0784		1504	50.8926
	1505	52		1505	52.38		1505	51.85		1505	51.94		1505	51.5557		1505	52.0784		1505	50.8926
	1506	51.87		1506	52.11		1506	51.76		1506	51.95		1506	51.5557		1506	52.0784		1506	50.8926
	1507	52.02		1507	52.2		1507	51.79		1507	52.2		1507	51.5557		1507	52.0784		1507	50.8926
	1508	52		1508	52.52		1508	51.81		1508	51.97		1508	51.5556		1508	52.0784		1508	50.8926
	1509	51.87		1509	52.23		1509	51.84		1509	52.05		1509	51.5556		1509	52.0783		1509	50.8925
	1510	51.75		1510	52.09		1510	51.87		1510	52.05		1510	51.5555		1510	52.0783		1510	50.8925
	1511	51.98		1511	52.31		1511	51.62		1511	52.19		1511	51.5554		1511	52.0783		1511	50.8925
	1512	52		1512	52.3		1512	51.92		1512	51.78		1512	51.5554		1512	52.0783		1512	50.8925
	1513	51.89		1513	52.37		1513	51.85		1513	51.98		1513	51.5554		1513	52.0783		1513	50.8925
	1514	51.81		1514	52.23		1514	51.84		1514	51.94		1514	51.5554		1514	52.0782		1514	50.8925
	1515	51.76		1515	52.34		1515	51.83		1515	52.02		1515	51.5553		1515	52.0782		1515	50.8925
	1516	51.65		1516	52.23		1516	51.76		1516	52.12		1516	51.5553		1516	52.0782		1516	50.8925
	1517	51.88		1517	52.29		1517	51.94		1517	52.05		1517	51.5552		1517	52.0782		1517	50.8925
	1518	51.93		1518	52.11		1518	51.93		1518	51.94		1518	51.5552		1518	52.0782		1518	50.8925
	1519	51.93		1519	52.33		1519	51.97		1519	52.15		1519	51.5551		1519	52.0782		1519	50.8925
	1520	51.88		1520	52.25		1520	51.82		1520	51.97		1520	51.5551		1520	52.0782		1520	50.8924
	1521	51.92		1521	52.22		1521	51.88		1521	52.16		1521	51.555		1521	52.0782		1521	50.8924
	1522	52.09		1522	52.28		1522	51.86		1522	51.96		1522	51.5549		1522	52.0782		1522	50.8924
	1523	51.93		1523	52.35		1523	51.87		1523	52.11		1523	51.5549		1523	52.0781		1523	50.8924
	1524	51.8		1524	52.04		1524	51.92		1524	52.02		1524	51.5549		1524	52.0781		1524	50.8924
	1525	51.91		1525	52.26		1525	51.78		1525	52.11		1525	51.5549		1525	52.0781		1525	50.8924
	1526	51.9		1526	52.23		1526	51.89		1526	51.94		1526	51.5548		1526	52.0781		1526	50.8924
	1527	51.74		1527	52.16		1527	51.91		1527	52.14		1527	51.5548		1527	52.078		1527	50.8924
	1528	51.98		1528	52.12		1528	51.85		1528	51.97		1528	51.5548		1528	52.078		1528	50.8924
	1529	51.91		1529	52.2		1529	51.91		1529	52.26		1529	51.5547		1529	52.078		1529	50.8924
	1530	51.86		1530	52.11		1530	51.7		1530	52.06		1530	51.5547		1530	52.078		1530	50.8924
	1531	51.79		1531	51.98		1531	52		1531	51.8		1531	51.5547		1531	52.0779		1531	50.8924
	1532	51.93		1532	52.41		1532	51.79		1532	51.92		1532	51.5547		1532	52.0779		1532	50.8924
	1533	51.94		1533	52.19		1533	51.71		1533	52.12		1533	51.5547		1533	52.0779		1533	50.8924
	1534	51.88		1534	52.23		1534	51.92		1534	52.05		1534	51.5546		1534	52.0778		1534	50.8923
	1535	52.08		1535	52.16		1535	51.81		1535	52		1535	51.5546		1535	52.0778		1535	50.8924
	1536	51.9		1536	52.39		1536	51.96		1536	52.19		1536	51.5546		1536	52.0778		1536	50.8924
	1537	51.89		1537	52.33		1537	51.83		1537	52.22		1537	51.5546		1537	52.0778		1537	50.8923
	1538	51.78		1538	52.22		1538	51.74		1538	52.03		1538	51.5545		1538	52.0778		1538	50.8923
	1539	51.92		1539	52.25		1539	51.98		1539	52		1539	51.5544		1539	52.0778		1539	50.8923
	1540	51.79		1540	52.19		1540	51.6		1540	51.97		1540	51.5543		1540	52.0778		1540	50.8923
	1541	52		1541	52.39		1541	51.86		1541	52.11		1541	51.5543		1541	52.0777		1541	50.8923
	1542	51.94		1542	52.23		1542	51.84		1542	51.95		1542	51.5542		1542	52.0777		1542	50.8923
	1543	51.88		1543	52.37		1543	51.97		1543	51.93		1543	51.5542		1543	52.0777		1543	50.8923
	1544	51.81		1544	52		1544	51.64		1544	52.11		1544	51.5542		1544	52.0777		1544	50.8923
	1545	51.83		1545	52.2		1545	51.7		1545	52.03		1545	51.5541		1545	52.0776		1545	50.8923
	1546	51.73		1546	52.06		1546	51.86		1546	51.97		1546	51.554		1546	52.0776		1546	50.8923
	1547	51.73		1547	52.24		1547	51.94		1547	52.1		1547	51.554		1547	52.0776		1547	50.8923
	1548	51.92		1548	52.2		1548	51.92		1548	52.01		1548	51.5539		1548	52.0776		1548	50.8923
	1549	51.86		1549	52.23		1549	51.67		1549	52.07		1549	51.5538		1549	52.0776		1549	50.8923
	1550	51.96		1550	52.19		1550	51.77		1550	52		1550	51.5538		1550	52.0776		1550	50.8923
	1551	52		1551	52.2		1551	51.92		1551	52.11		1551	51.5538		1551	52.0775		1551	50.8923
	1552	51.83		1552	52.14		1552	51.84		1552	51.97		1552	51.5537		1552	52.0775		1552	50.8923
	1553	51.86		1553	52.2		1553	51.96		1553	51.97		1553	51.5537		1553	52.0775		1553	50.8923
	1554	52.02		1554	52.28		1554	51.83		1554	52.08		1554	51.5536		1554	52.0775		1554	50.8923
	1555	51.72		1555	52.36		1555	51.83		1555	52.05		1555	51.5536		1555	52.0775		1555	50.8923
	1556	51.9		1556	52.35		1556	52.01		1556	52.06		1556	51.5535		1556	52.0775		1556	50.8923
	1557	52.02		1557	52.13		1557	51.71		1557	52.09		1557	51.5535		1557	52.0775		1557	50.8922
	1558	51.89		1558	52.26		1558	51.82		1558	51.93		1558	51.5535		1558	52.0774		1558	50.8922
	1559	51.97		1559	52.23		1559	51.97		1559	52.14		1559	51.5535		1559	52.0774		1559	50.8922
	1560	51.73		1560	52.28		1560	51.87		1560	52.05		1560	51.5534		1560	52.0774		1560	50.8922
	1561	51.78		1561	52.17		1561	51.73		1561	52.05		1561	51.5534		1561	52.0774		1561	50.8922
	1562	51.94		1562	52.14		1562	51.63		1562	52.14		1562	51.5534		1562	52.0774		1562	50.8922
	1563	51.97		1563	52.12		1563	51.68		1563	52.17		1563	51.5534		1563	52.0774		1563	50.8922
	1564	51.86		1564	52.19		1564	51.83		1564	52.01		1564	51.5533		1564	52.0774		1564	50.8922
	1565	51.95		1565	52.24		1565	51.93		1565	52.05		1565	51.5533		1565	52.0773		1565	50.8922
	1566	52		1566	52.45		1566	51.85		1566	52.01		1566	51.5532		1566	52.0773		1566	50.8922
	1567	51.98		1567	52.25		1567	51.74		1567	52.17		1567	51.5532		1567	52.0773		1567	50.8922
	1568	51.87		1568	52.18		1568	51.85		1568	52.03		1568	51.5531		1568	52.0773		1568	50.8922
	1569	51.83		1569	52.12		1569	51.83		1569	52.17		1569	51.5531		1569	52.0773		1569	50.8922
	1570	52		1570	52.45		1570	51.87		1570	52.01		1570	51.553		1570	52.0773		1570	50.8922
	1571	51.84		1571	52.2		1571	51.87		1571	51.86		1571	51.553		1571	52.0772		1571	50.8922
	1572	51.9		1572	52.2		1572	51.7		1572	52.17		1572	51.553		1572	52.0772		1572	50.8922
	1573	51.91		1573	52.21		1573	51.79		1573	52.05		1573	51.553		1573	52.0772		1573	50.8922
	1574	51.65		1574	52.3		1574	51.93		1574	52.07		1574	51.553		1574	52.0772		1574	50.8922
	1575	51.93		1575	52.17		1575	51.82		1575	52.26		1575	51.5529		1575	52.0772		1575	50.8922
	1576	51.89		1576	52.26		1576	51.84		1576	52.03		1576	51.5529		1576	52.0772		1576	50.8922
	1577	51.79		1577	52.22		1577	51.71		1577	51.97		1577	51.5529		1577	52.0771		1577	50.8922
	1578	51.88		1578	52.33		1578	51.79		1578	52.1		1578	51.5529		1578	52.0771		1578	50.8922
	1579	51.95		1579	52.18		1579	51.64		1579	52.02		1579	51.5529		1579	52.0771		1579	50.8921
	1580	51.99		1580	52.35		1580	51.86		1580	52.01		1580	51.5528		1580	52.0771		1580	50.8921
	1581	51.94		1581	52.44		1581	51.87		1581	52.1		1581	51.5528		1581	52.077		1581	50.8921
	1582	51.82		1582	52.14		1582	51.84		1582	52.1		1582	51.5527		1582	52.077		1582	50.8921
	1583	51.9		1583	52.16		1583	51.72		1583	52.22		1583	51.5527		1583	52.0769		1583	50.8921
	1584	51.89		1584	52.14		1584	51.78		1584	51.92		1584	51.5527		1584	52.0769		1584	50.8921
	1585	51.92		1585	52		1585	51.68		1585	52.08		1585	51.5526		1585	52.0769		1585	50.8921
	1586	52		1586	52.13		1586	51.89		1586	52		1586	51.5526		1586	52.0769		1586	50.8921
	1587	51.83		1587	52.25		1587	51.8		1587	52.12		1587	51.5525		1587	52.0769		1587	50.8921
	1588	51.78		1588	52.19		1588	51.72		1588	52.01		1588	51.5525		1588	52.0769		1588	50.8921
	1589	51.78		1589	52.15		1589	52		1589	52.01		1589	51.5525		1589	52.0768		1589	50.8921
	1590	51.84		1590	52.31		1590	51.69		1590	52.04		1590	51.5525		1590	52.0768		1590	50.8921
	1591	51.73		1591	52.24		1591	52		1591	52		1591	51.5524		1591	52.0768		1591	50.8921
	1592	51.78		1592	52.29		1592	51.86		1592	52		1592	51.5524		1592	52.0767		1592	50.8921
	1593	51.87		1593	52.26		1593	51.87		1593	52.13		1593	51.5523		1593	52.0767		1593	50.8921
	1594	51.9		1594	52.31		1594	51.78		1594	51.83		1594	51.5523		1594	52.0767		1594	50.8921
	1595	51.94		1595	52.28		1595	51.64		1595	51.82		1595	51.5523		1595	52.0767		1595	50.8921
	1596	51.87		1596	52.26		1596	51.85		1596	52.02		1596	51.5522		1596	52.0767		1596	50.8921
	1597	51.95		1597	52.19		1597	51.89		1597	51.97		1597	51.5522		1597	52.0767		1597	50.8921
	1598	52.02		1598	52.06		1598	51.67		1598	52.14		1598	51.5522		1598	52.0766		1598	50.8921
	1599	51.97		1599	52.3		1599	51.7		1599	52.13		1599	51.5522		1599	52.0766		1599	50.8921
	1600	52.05		1600	52.28		1600	51.89		1600	52.14		1600	51.5522		1600	52.0766		1600	50.8921
	1601	51.83		1601	52.46		1601	51.72		1601	51.99		1601	51.5521		1601	52.0765		1601	50.8921
	1602	51.92		1602	52.26		1602	51.79		1602	52.09		1602	51.5521		1602	52.0765		1602	50.8921
	1603	51.81		1603	52.07		1603	51.78		1603	51.97		1603	51.552		1603	52.0766		1603	50.8921
	1604	51.74		1604	52.22		1604	51.84		1604	51.98		1604	51.5519		1604	52.0766		1604	50.8921
	1605	51.8		1605	52.28		1605	51.87		1605	52.01		1605	51.5518		1605	52.0765		1605	50.892
	1606	51.74		1606	52.3		1606	51.84		1606	52.16		1606	51.5517		1606	52.0765		1606	50.892
	1607	51.79		1607	52.17		1607	51.82		1607	51.84		1607	51.5517		1607	52.0765		1607	50.892
	1608	52.12		1608	52.2		1608	51.76		1608	51.97		1608	51.5517		1608	52.0765		1608	50.892
	1609	51.82		1609	52.25		1609	51.93		1609	52.11		1609	51.5516		1609	52.0765		1609	50.892
	1610	51.84		1610	52.23		1610	52.12		1610	51.84		1610	51.5515		1610	52.0765		1610	50.892
	1611	51.89		1611	52.28		1611	51.79		1611	52.06		1611	51.5515		1611	52.0765		1611	50.892
	1612	51.92		1612	52.11		1612	51.89		1612	52.03		1612	51.5514		1612	52.0765		1612	50.892
	1613	51.93		1613	52.03		1613	51.91		1613	51.92		1613	51.5514		1613	52.0765		1613	50.892
	1614	51.83		1614	52.19		1614	51.87		1614	52.16		1614	51.5513		1614	52.0765		1614	50.892
	1615	51.75		1615	52.32		1615	51.65		1615	52.05		1615	51.5512		1615	52.0765		1615	50.892
	1616	51.98		1616	52.14		1616	51.86		1616	52.08		1616	51.5511		1616	52.0764		1616	50.892
	1617	51.91		1617	52.45		1617	51.9		1617	51.95		1617	51.5511		1617	52.0764		1617	50.892
	1618	51.92		1618	52.12		1618	51.83		1618	51.92		1618	51.5511		1618	52.0764		1618	50.892
	1619	51.86		1619	52.29		1619	51.99		1619	52.11		1619	51.551		1619	52.0764		1619	50.892
	1620	51.76		1620	52.18		1620	51.73		1620	52.09		1620	51.551		1620	52.0764		1620	50.892
	1621	51.8		1621	52.14		1621	52		1621	52.28		1621	51.5509		1621	52.0763		1621	50.892
	1622	51.79		1622	52.12		1622	51.87		1622	52.04		1622	51.5509		1622	52.0763		1622	50.892
	1623	51.94		1623	52.12		1623	51.9		1623	52.03		1623	51.5508		1623	52.0763		1623	50.892
	1624	51.93		1624	52.14		1624	51.89		1624	52.03		1624	51.5508		1624	52.0763		1624	50.892
	1625	51.77		1625	52.25		1625	51.89		1625	51.9		1625	51.5507		1625	52.0762		1625	50.892
	1626	52.12		1626	52.14		1626	51.72		1626	51.97		1626	51.5507		1626	52.0762		1626	50.8919
	1627	51.96		1627	52.2		1627	51.78		1627	52.01		1627	51.5507		1627	52.0762		1627	50.8919
	1628	51.95		1628	52.41		1628	51.79		1628	51.94		1628	51.5506		1628	52.0762		1628	50.8919
	1629	51.88		1629	52.31		1629	51.83		1629	52.16		1629	51.5506		1629	52.0761		1629	50.8919
	1630	51.89		1630	52.09		1630	51.73		1630	52.27		1630	51.5506		1630	52.0761		1630	50.8919
	1631	51.86		1631	52.17		1631	51.76		1631	52.1		1631	51.5506		1631	52.0761		1631	50.8919
	1632	51.85		1632	52.26		1632	51.79		1632	52.05		1632	51.5506		1632	52.0761		1632	50.8919
	1633	51.92		1633	52.12		1633	51.72		1633	52.09		1633	51.5506		1633	52.0761		1633	50.8919
	1634	51.83		1634	52.22		1634	51.68		1634	52.11		1634	51.5505		1634	52.0761		1634	50.8919
	1635	51.95		1635	52.06		1635	51.76		1635	51.95		1635	51.5505		1635	52.0761		1635	50.8919
	1636	51.68		1636	52.26		1636	51.78		1636	52.01		1636	51.5505		1636	52.0761		1636	50.8918
	1637	51.93		1637	52.28		1637	51.95		1637	51.88		1637	51.5504		1637	52.076		1637	50.8918
	1638	51.91		1638	52.27		1638	51.84		1638	51.89		1638	51.5504		1638	52.076		1638	50.8918
	1639	51.96		1639	52.37		1639	51.87		1639	51.96		1639	51.5503		1639	52.076		1639	50.8918
	1640	52		1640	52.27		1640	51.78		1640	52.01		1640	51.5503		1640	52.076		1640	50.8918
	1641	51.83		1641	52.27		1641	51.95		1641	51.96		1641	51.5502		1641	52.076		1641	50.8918
	1642	51.8		1642	52.23		1642	51.95		1642	51.89		1642	51.5501		1642	52.076		1642	50.8918
	1643	51.89		1643	52.25		1643	51.72		1643	52.06		1643	51.5501		1643	52.076		1643	50.8918
	1644	51.9		1644	52.23		1644	51.84		1644	52.04		1644	51.5501		1644	52.0759		1644	50.8918
	1645	51.79		1645	52.33		1645	51.79		1645	52.03		1645	51.5501		1645	52.0759		1645	50.8918
	1646	51.84		1646	52.22		1646	52.05		1646	52.11		1646	51.5501		1646	52.0759		1646	50.8918
	1647	51.89		1647	52.11		1647	51.95		1647	52.05		1647	51.5501		1647	52.0759		1647	50.8918
	1648	51.98		1648	52.16		1648	51.91		1648	51.89		1648	51.55		1648	52.0759		1648	50.8918
	1649	51.91		1649	52.13		1649	51.73		1649	51.97		1649	51.5499		1649	52.0758		1649	50.8918
	1650	51.89		1650	52.18		1650	51.76		1650	52.05		1650	51.5499		1650	52.0758		1650	50.8918
	1651	51.91		1651	52.28		1651	51.83		1651	52.12		1651	51.5499		1651	52.0758		1651	50.8918
	1652	51.87		1652	52.25		1652	51.82		1652	51.99		1652	51.5499		1652	52.0758		1652	50.8918
	1653	51.92		1653	52.16		1653	51.89		1653	52.01		1653	51.5498		1653	52.0757		1653	50.8918
	1654	51.87		1654	52.15		1654	51.76		1654	52.08		1654	51.5498		1654	52.0757		1654	50.8918
	1655	51.87		1655	52.15		1655	52.01		1655	51.97		1655	51.5497		1655	52.0757		1655	50.8918
	1656	51.94		1656	52.27		1656	51.91		1656	51.94		1656	51.5497		1656	52.0757		1656	50.8918
	1657	51.9		1657	52.26		1657	51.72		1657	52.22		1657	51.5497		1657	52.0757		1657	50.8918
	1658	52.06		1658	52.16		1658	51.94		1658	52.08		1658	51.5496		1658	52.0757		1658	50.8918
	1659	51.78		1659	52.17		1659	51.75		1659	52.13		1659	51.5496		1659	52.0757		1659	50.8918
	1660	52.14		1660	52.17		1660	51.94		1660	51.95		1660	51.5496		1660	52.0756		1660	50.8918
	1661	51.78		1661	52.34		1661	51.84		1661	51.98		1661	51.5496		1661	52.0756		1661	50.8918
	1662	51.94		1662	52.03		1662	51.84		1662	51.91		1662	51.5496		1662	52.0756		1662	50.8917
	1663	51.8		1663	52.2		1663	51.9		1663	52.1		1663	51.5495		1663	52.0755		1663	50.8917
	1664	51.72		1664	52.35		1664	51.75		1664	51.99		1664	51.5495		1664	52.0755		1664	50.8917
	1665	51.75		1665	52.2		1665	51.82		1665	52.09		1665	51.5495		1665	52.0755		1665	50.8917
	1666	51.98		1666	52.12		1666	51.75		1666	52		1666	51.5495		1666	52.0755		1666	50.8917
	1667	51.75		1667	52.23		1667	51.92		1667	51.98		1667	51.5495		1667	52.0755		1667	50.8917
	1668	51.95		1668	52.17		1668	51.89		1668	51.95		1668	51.5494		1668	52.0755		1668	50.8917
	1669	51.9		1669	52.37		1669	51.97		1669	52.05		1669	51.5493		1669	52.0755		1669	50.8917
	1670	51.85		1670	52.08		1670	51.83		1670	51.96		1670	51.5493		1670	52.0754		1670	50.8917
	1671	51.84		1671	52.37		1671	51.79		1671	52		1671	51.5492		1671	52.0754		1671	50.8917
	1672	51.88		1672	52.29		1672	51.8		1672	52.09		1672	51.5492		1672	52.0754		1672	50.8916
	1673	51.7		1673	52.11		1673	51.94		1673	52.03		1673	51.5491		1673	52.0754		1673	50.8916
	1674	52		1674	52.16		1674	52.02		1674	52		1674	51.5491		1674	52.0754		1674	50.8916
	1675	51.88		1675	52.42		1675	51.67		1675	51.98		1675	51.549		1675	52.0754		1675	50.8916
	1676	51.86		1676	52.23		1676	51.76		1676	52.03		1676	51.549		1676	52.0753		1676	50.8916
	1677	51.9		1677	52.02		1677	51.83		1677	52.13		1677	51.5489		1677	52.0753		1677	50.8916
	1678	51.79		1678	52.22		1678	51.87		1678	52.09		1678	51.5489		1678	52.0753		1678	50.8916
	1679	51.69		1679	52.06		1679	51.75		1679	52		1679	51.5488		1679	52.0752		1679	50.8916
	1680	51.82		1680	52.05		1680	51.83		1680	51.98		1680	51.5488		1680	52.0752		1680	50.8916
	1681	51.88		1681	52.19		1681	51.72		1681	51.91		1681	51.5488		1681	52.0752		1681	50.8916
	1682	51.89		1682	52.36		1682	51.78		1682	52.16		1682	51.5487		1682	52.0752		1682	50.8916
	1683	51.92		1683	52.22		1683	51.9		1683	51.98		1683	51.5486		1683	52.0752		1683	50.8916
	1684	51.97		1684	52.22		1684	51.84		1684	51.86		1684	51.5486		1684	52.0751		1684	50.8916
	1685	52.08		1685	52.1		1685	51.75		1685	51.97		1685	51.5485		1685	52.0751		1685	50.8916
	1686	52.01		1686	52.17		1686	51.82		1686	51.94		1686	51.5485		1686	52.0751		1686	50.8916
	1687	51.71		1687	52.38		1687	52.06		1687	52.1		1687	51.5485		1687	52.0751		1687	50.8916
	1688	51.72		1688	52.26		1688	51.8		1688	52		1688	51.5485		1688	52.0751		1688	50.8916
	1689	51.86		1689	52.28		1689	51.75		1689	52.19		1689	51.5484		1689	52.0751		1689	50.8916
	1690	51.84		1690	52.29		1690	51.75		1690	52.18		1690	51.5484		1690	52.0751		1690	50.8916
	1691	51.9		1691	52.14		1691	51.89		1691	51.93		1691	51.5483		1691	52.075		1691	50.8916
	1692	51.97		1692	52.28		1692	51.81		1692	51.95		1692	51.5483		1692	52.075		1692	50.8916
	1693	51.83		1693	52.16		1693	51.73		1693	51.8		1693	51.5482		1693	52.075		1693	50.8915
	1694	51.81		1694	52.14		1694	51.79		1694	52.04		1694	51.5482		1694	52.075		1694	50.8915
	1695	52.04		1695	52.11		1695	51.95		1695	52.11		1695	51.5482		1695	52.0749		1695	50.8915
	1696	51.88		1696	52.28		1696	51.75		1696	52.08		1696	51.5481		1696	52.0749		1696	50.8915
	1697	51.68		1697	52.31		1697	51.79		1697	51.97		1697	51.5481		1697	52.0749		1697	50.8915
	1698	51.87		1698	52.25		1698	51.67		1698	52.04		1698	51.5481		1698	52.0749		1698	50.8915
	1699	51.76		1699	52.17		1699	51.99		1699	52.19		1699	51.548		1699	52.0749		1699	50.8915
	1700	51.94		1700	52.13		1700	51.81		1700	52.11		1700	51.548		1700	52.0749		1700	50.8915
	1701	51.79		1701	52.19		1701	51.78		1701	52.03		1701	51.548		1701	52.0749		1701	50.8915
	1702	51.94		1702	52.21		1702	51.59		1702	51.98		1702	51.548		1702	52.0748		1702	50.8915
	1703	51.9		1703	52.22		1703	51.87		1703	51.99		1703	51.5479		1703	52.0748		1703	50.8915
	1704	51.89		1704	52.11		1704	51.7		1704	52.12		1704	51.5479		1704	52.0747		1704	50.8915
	1705	51.82		1705	52.41		1705	51.72		1705	52.17		1705	51.5479		1705	52.0747		1705	50.8915
	1706	51.79		1706	52.16		1706	51.74		1706	52.06		1706	51.5479		1706	52.0747		1706	50.8915
	1707	51.89		1707	52.24		1707	51.68		1707	52.01		1707	51.5478		1707	52.0747		1707	50.8915
	1708	51.66		1708	52.26		1708	51.84		1708	52.09		1708	51.5477		1708	52.0746		1708	50.8915
	1709	51.9		1709	52.12		1709	51.63		1709	51.88		1709	51.5477		1709	52.0746		1709	50.8915
	1710	51.91		1710	52.26		1710	51.91		1710	51.86		1710	51.5476		1710	52.0746		1710	50.8915
	1711	51.87		1711	52.14		1711	51.72		1711	51.98		1711	51.5475		1711	52.0746		1711	50.8915
	1712	51.7		1712	52.08		1712	51.75		1712	52.05		1712	51.5474		1712	52.0745		1712	50.8915
	1713	51.79		1713	52.41		1713	51.95		1713	52		1713	51.5474		1713	52.0745		1713	50.8915
	1714	51.83		1714	52.08		1714	51.73		1714	51.94		1714	51.5474		1714	52.0745		1714	50.8915
	1715	51.81		1715	52.05		1715	51.74		1715	52.17		1715	51.5473		1715	52.0744		1715	50.8915
	1716	51.75		1716	52.25		1716	51.76		1716	52.14		1716	51.5473		1716	52.0744		1716	50.8915
	1717	51.9		1717	52.05		1717	51.79		1717	51.98		1717	51.5473		1717	52.0744		1717	50.8915
	1718	51.81		1718	52.28		1718	51.75		1718	52.02		1718	51.5472		1718	52.0744		1718	50.8915
	1719	51.89		1719	52.13		1719	51.78		1719	52.09		1719	51.5472		1719	52.0744		1719	50.8915
	1720	51.86		1720	52.24		1720	51.79		1720	51.83		1720	51.5471		1720	52.0744		1720	50.8914
	1721	51.78		1721	52.18		1721	51.88		1721	52.03		1721	51.5471		1721	52.0743		1721	50.8914
	1722	51.94		1722	52.09		1722	51.84		1722	51.95		1722	51.547		1722	52.0743		1722	50.8914
	1723	51.99		1723	52.27		1723	51.67		1723	51.98		1723	51.547		1723	52.0743		1723	50.8914
	1724	51.9		1724	51.97		1724	51.98		1724	52.07		1724	51.5469		1724	52.0743		1724	50.8914
	1725	51.95		1725	52.01		1725	51.94		1725	52.03		1725	51.5469		1725	52.0743		1725	50.8914
	1726	51.78		1726	52.2		1726	51.8		1726	51.94		1726	51.5469		1726	52.0743		1726	50.8914
	1727	51.76		1727	52.15		1727	51.76		1727	52.03		1727	51.5468		1727	52.0742		1727	50.8914
	1728	51.72		1728	52.18		1728	51.88		1728	51.94		1728	51.5468		1728	52.0742		1728	50.8914
	1729	51.92		1729	52.14		1729	51.75		1729	51.93		1729	51.5468		1729	52.0742		1729	50.8914
	1730	51.96		1730	52.31		1730	52		1730	52.11		1730	51.5467		1730	52.0742		1730	50.8914
	1731	51.97		1731	52.34		1731	51.77		1731	52		1731	51.5467		1731	52.0741		1731	50.8914
	1732	51.75		1732	52.16		1732	51.75		1732	51.98		1732	51.5467		1732	52.0741		1732	50.8914
	1733	51.82		1733	52.12		1733	51.72		1733	52.02		1733	51.5466		1733	52.0741		1733	50.8914
	1734	51.86		1734	52.19		1734	51.79		1734	52.06		1734	51.5466		1734	52.074		1734	50.8914
	1735	51.97		1735	52.12		1735	51.59		1735	51.95		1735	51.5465		1735	52.074		1735	50.8914
	1736	51.98		1736	52.11		1736	51.73		1736	52.01		1736	51.5465		1736	52.074		1736	50.8914
	1737	51.72		1737	52.25		1737	51.77		1737	52		1737	51.5465		1737	52.0739		1737	50.8914
	1738	51.89		1738	52.14		1738	51.86		1738	51.97		1738	51.5464		1738	52.0739		1738	50.8914
	1739	51.83		1739	52.13		1739	51.66		1739	51.99		1739	51.5464		1739	52.0738		1739	50.8913
	1740	51.83		1740	52.33		1740	52.01		1740	52.01		1740	51.5464		1740	52.0738		1740	50.8913
	1741	51.94		1741	52.13		1741	51.94		1741	51.86		1741	51.5464		1741	52.0737		1741	50.8913
	1742	51.84		1742	52.17		1742	51.82		1742	52.04		1742	51.5463		1742	52.0737		1742	50.8913
	1743	51.92		1743	52.22		1743	51.94		1743	52.17		1743	51.5463		1743	52.0737		1743	50.8913
	1744	51.77		1744	52.21		1744	51.68		1744	51.87		1744	51.5463		1744	52.0736		1744	50.8913
	1745	51.89		1745	52.23		1745	51.92		1745	52.04		1745	51.5463		1745	52.0736		1745	50.8913
	1746	52.05		1746	52.48		1746	51.76		1746	52.09		1746	51.5462		1746	52.0736		1746	50.8913
	1747	52		1747	52.19		1747	51.87		1747	51.89		1747	51.5461		1747	52.0736		1747	50.8913
	1748	51.81		1748	52.17		1748	51.87		1748	51.9		1748	51.5461		1748	52.0735		1748	50.8913
	1749	51.82		1749	52.09		1749	51.78		1749	52.05		1749	51.5461		1749	52.0735		1749	50.8913
	1750	51.74		1750	52.16		1750	51.74		1750	52.07		1750	51.5461		1750	52.0735		1750	50.8913
	1751	51.86		1751	52.27		1751	51.87		1751	52.17		1751	51.546		1751	52.0735		1751	50.8913
	1752	51.88		1752	52.26		1752	51.64		1752	52.09		1752	51.5459		1752	52.0735		1752	50.8913
	1753	51.83		1753	52.33		1753	51.81		1753	51.98		1753	51.5458		1753	52.0734		1753	50.8912
	1754	51.79		1754	52.06		1754	51.97		1754	52		1754	51.5458		1754	52.0734		1754	50.8912
	1755	51.97		1755	52.09		1755	51.95		1755	51.78		1755	51.5458		1755	52.0733		1755	50.8912
	1756	51.89		1756	52.08		1756	51.79		1756	52.04		1756	51.5458		1756	52.0733		1756	50.8912
	1757	51.9		1757	52.38		1757	51.69		1757	51.95		1757	51.5458		1757	52.0733		1757	50.8912
	1758	51.78		1758	52.19		1758	51.78		1758	52.19		1758	51.5457		1758	52.0733		1758	50.8912
	1759	51.91		1759	52.28		1759	51.67		1759	52.08		1759	51.5457		1759	52.0733		1759	50.8912
	1760	51.73		1760	52.2		1760	51.72		1760	52.01		1760	51.5457		1760	52.0733		1760	50.8912
	1761	51.71		1761	52.19		1761	51.84		1761	52.06		1761	51.5456		1761	52.0732		1761	50.8912
	1762	51.97		1762	52.09		1762	51.91		1762	52.05		1762	51.5456		1762	52.0732		1762	50.8912
	1763	51.81		1763	52.28		1763	51.86		1763	52.19		1763	51.5456		1763	52.0732		1763	50.8912
	1764	51.96		1764	52.22		1764	51.79		1764	52.03		1764	51.5456		1764	52.0732		1764	50.8911
	1765	51.72		1765	52.26		1765	51.86		1765	52.17		1765	51.5455		1765	52.0732		1765	50.8911
	1766	51.81		1766	52.09		1766	51.69		1766	51.91		1766	51.5455		1766	52.0731		1766	50.8911
	1767	52.02		1767	52.09		1767	51.98		1767	51.95		1767	51.5455		1767	52.0731		1767	50.8911
	1768	51.75		1768	52.15		1768	51.81		1768	52.02		1768	51.5455		1768	52.0731		1768	50.8911
	1769	51.71		1769	52.08		1769	51.81		1769	51.92		1769	51.5455		1769	52.0731		1769	50.8911
	1770	51.92		1770	52.14		1770	51.62		1770	52.07		1770	51.5454		1770	52.073		1770	50.8911
	1771	51.93		1771	52.26		1771	51.65		1771	52.01		1771	51.5453		1771	52.073		1771	50.8911
	1772	51.73		1772	52.08		1772	51.72		1772	52.22		1772	51.5452		1772	52.073		1772	50.8911
	1773	52		1773	52.09		1773	51.79		1773	51.87		1773	51.5452		1773	52.073		1773	50.8911
	1774	52.01		1774	52.25		1774	51.87		1774	51.9		1774	51.5451		1774	52.073		1774	50.8911
	1775	51.75		1775	52.19		1775	51.85		1775	52.01		1775	51.5451		1775	52.0729		1775	50.8911
	1776	52.12		1776	52.13		1776	51.75		1776	52.02		1776	51.5451		1776	52.0729		1776	50.891
	1777	52		1777	52.09		1777	51.78		1777	51.95		1777	51.5451		1777	52.0729		1777	50.891
	1778	52.01		1778	52.11		1778	51.72		1778	51.99		1778	51.545		1778	52.0729		1778	50.891
	1779	51.9		1779	52.39		1779	51.87		1779	51.9		1779	51.545		1779	52.0729		1779	50.891
	1780	51.76		1780	52.14		1780	51.74		1780	51.97		1780	51.5449		1780	52.0729		1780	50.891
	1781	52		1781	52.16		1781	51.83		1781	52.19		1781	51.5448		1781	52.0728		1781	50.891
	1782	51.95		1782	52.25		1782	51.75		1782	51.94		1782	51.5448		1782	52.0728		1782	50.891
	1783	51.94		1783	52.16		1783	51.7		1783	52.08		1783	51.5447		1783	52.0728		1783	50.891
	1784	51.97		1784	52.14		1784	51.84		1784	51.88		1784	51.5447		1784	52.0728		1784	50.891
	1785	51.92		1785	52.32		1785	51.94		1785	52.1		1785	51.5447		1785	52.0727		1785	50.891
	1786	51.98		1786	52.34		1786	51.68		1786	52.08		1786	51.5447		1786	52.0727		1786	50.891
	1787	51.96		1787	52.28		1787	52.03		1787	52.23		1787	51.5446		1787	52.0727		1787	50.891
	1788	51.91		1788	52.24		1788	51.81		1788	52.03		1788	51.5446		1788	52.0727		1788	50.891
	1789	51.81		1789	52.06		1789	51.81		1789	52.02		1789	51.5445		1789	52.0727		1789	50.891
	1790	51.85		1790	52.23		1790	51.84		1790	51.95		1790	51.5445		1790	52.0726		1790	50.8909
	1791	51.86		1791	52.18		1791	51.79		1791	52.01		1791	51.5445		1791	52.0726		1791	50.8909
	1792	51.71		1792	52.05		1792	51.78		1792	52.01		1792	51.5444		1792	52.0725		1792	50.8909
	1793	51.84		1793	52.2		1793	51.77		1793	52.12		1793	51.5444		1793	52.0725		1793	50.8909
	1794	51.76		1794	52.22		1794	51.91		1794	51.98		1794	51.5443		1794	52.0725		1794	50.8909
	1795	51.79		1795	52.08		1795	51.78		1795	52.03		1795	51.5442		1795	52.0725		1795	50.8909
	1796	51.96		1796	52.19		1796	51.83		1796	52		1796	51.5442		1796	52.0725		1796	50.8909
	1797	51.87		1797	52.26		1797	51.84		1797	52.05		1797	51.5441		1797	52.0724		1797	50.8909
	1798	52.03		1798	52.31		1798	51.7		1798	52.03		1798	51.5441		1798	52.0724		1798	50.8909
	1799	51.89		1799	52.2		1799	51.72		1799	52.01		1799	51.544		1799	52.0724		1799	50.8909
	1800	51.79		1800	52.25		1800	51.76		1800	52		1800	51.544		1800	52.0724		1800	50.8909
	1801	51.62		1801	52		1801	51.83		1801	52.06		1801	51.544		1801	52.0724		1801	50.8909
	1802	51.8		1802	52.2		1802	51.74		1802	51.85		1802	51.5439		1802	52.0724		1802	50.8909
	1803	51.87		1803	52.35		1803	51.67		1803	51.9		1803	51.5439		1803	52.0723		1803	50.8909
	1804	51.9		1804	52.22		1804	51.74		1804	51.98		1804	51.5439		1804	52.0723		1804	50.8909
	1805	51.7		1805	52.35		1805	51.73		1805	52.06		1805	51.5438		1805	52.0723		1805	50.8909
	1806	51.96		1806	52.21		1806	51.75		1806	52.05		1806	51.5438		1806	52.0722		1806	50.8909
	1807	51.7		1807	52.19		1807	51.76		1807	52.02		1807	51.5438		1807	52.0722		1807	50.8908
	1808	51.81		1808	52.33		1808	51.76		1808	52.07		1808	51.5437		1808	52.0722		1808	50.8908
	1809	51.9		1809	52.23		1809	51.82		1809	52.09		1809	51.5437		1809	52.0722		1809	50.8908
	1810	51.95		1810	52.3		1810	51.74		1810	51.98		1810	51.5436		1810	52.0722		1810	50.8908
	1811	51.93		1811	52.25		1811	51.76		1811	51.86		1811	51.5436		1811	52.0721		1811	50.8908
	1812	51.97		1812	52.06		1812	51.79		1812	51.89		1812	51.5436		1812	52.0721		1812	50.8908
	1813	51.92		1813	52.08		1813	51.86		1813	52.19		1813	51.5436		1813	52.072		1813	50.8908
	1814	51.78		1814	52.19		1814	51.81		1814	51.98		1814	51.5436		1814	52.072		1814	50.8908
	1815	51.84		1815	52.21		1815	51.84		1815	52.09		1815	51.5435		1815	52.072		1815	50.8908
	1816	51.83		1816	52.24		1816	51.95		1816	51.95		1816	51.5434		1816	52.072		1816	50.8908
	1817	51.78		1817	52.03		1817	51.97		1817	52		1817	51.5434		1817	52.0719		1817	50.8908
	1818	51.98		1818	52.12		1818	51.82		1818	51.95		1818	51.5433		1818	52.0719		1818	50.8908
	1819	51.81		1819	52.25		1819	51.7		1819	51.94		1819	51.5433		1819	52.0719		1819	50.8908
	1820	51.85		1820	52.26		1820	51.88		1820	52.12		1820	51.5433		1820	52.0719		1820	50.8907
	1821	52.01		1821	52.2		1821	51.98		1821	51.86		1821	51.5433		1821	52.0719		1821	50.8907
	1822	51.81		1822	52.03		1822	51.55		1822	51.94		1822	51.5433		1822	52.0719		1822	50.8907
	1823	51.8		1823	52.25		1823	51.88		1823	51.86		1823	51.5432		1823	52.0719		1823	50.8907
	1824	52.01		1824	52.21		1824	51.75		1824	51.94		1824	51.5432		1824	52.0718		1824	50.8907
	1825	51.98		1825	52.41		1825	51.92		1825	52.05		1825	51.5431		1825	52.0718		1825	50.8907
	1826	51.82		1826	51.95		1826	51.77		1826	51.93		1826	51.5431		1826	52.0718		1826	50.8907
	1827	51.86		1827	52.3		1827	51.64		1827	52.25		1827	51.543		1827	52.0718		1827	50.8907
	1828	51.95		1828	52.11		1828	51.77		1828	52.11		1828	51.543		1828	52.0718		1828	50.8907
	1829	51.89		1829	52.2		1829	51.65		1829	52.11		1829	51.5429		1829	52.0718		1829	50.8907
	1830	51.87		1830	52.14		1830	51.86		1830	52		1830	51.5428		1830	52.0717		1830	50.8907
	1831	51.87		1831	52.2		1831	51.75		1831	52.09		1831	51.5428		1831	52.0717		1831	50.8907
	1832	51.86		1832	52.1		1832	51.68		1832	51.91		1832	51.5427		1832	52.0716		1832	50.8907
	1833	51.94		1833	52.26		1833	51.85		1833	51.87		1833	51.5426		1833	52.0716		1833	50.8906
	1834	51.86		1834	52.12		1834	51.75		1834	51.83		1834	51.5425		1834	52.0716		1834	50.8906
	1835	51.82		1835	52.33		1835	51.94		1835	51.92		1835	51.5425		1835	52.0716		1835	50.8906
	1836	51.84		1836	52.26		1836	51.86		1836	52.01		1836	51.5425		1836	52.0715		1836	50.8906
	1837	51.65		1837	52.3		1837	51.82		1837	52.01		1837	51.5425		1837	52.0715		1837	50.8906
	1838	51.84		1838	52.29		1838	51.81		1838	51.98		1838	51.5425		1838	52.0715		1838	50.8906
	1839	51.79		1839	52.15		1839	51.87		1839	51.89		1839	51.5425		1839	52.0715		1839	50.8906
	1840	51.83		1840	51.99		1840	51.79		1840	52.03		1840	51.5424		1840	52.0715		1840	50.8905
	1841	51.89		1841	52.17		1841	51.65		1841	51.87		1841	51.5424		1841	52.0715		1841	50.8905
	1842	51.86		1842	52.17		1842	51.55		1842	51.94		1842	51.5423		1842	52.0715		1842	50.8905
	1843	51.85		1843	52.2		1843	51.84		1843	51.93		1843	51.5422		1843	52.0715		1843	50.8905
	1844	51.92		1844	52.26		1844	51.73		1844	51.95		1844	51.5422		1844	52.0715		1844	50.8905
	1845	51.84		1845	52.2		1845	51.86		1845	52.08		1845	51.5422		1845	52.0715		1845	50.8905
	1846	51.84		1846	52.33		1846	51.89		1846	52		1846	51.5422		1846	52.0714		1846	50.8905
	1847	51.65		1847	52.21		1847	51.84		1847	51.88		1847	51.5421		1847	52.0714		1847	50.8905
	1848	51.97		1848	52.15		1848	51.7		1848	52.07		1848	51.5421		1848	52.0714		1848	50.8905
	1849	51.89		1849	52.17		1849	51.86		1849	51.79		1849	51.542		1849	52.0714		1849	50.8905
	1850	51.98		1850	52.1		1850	51.79		1850	51.85		1850	51.542		1850	52.0714		1850	50.8905
	1851	51.82		1851	52.15		1851	51.8		1851	52.14		1851	51.5419		1851	52.0714		1851	50.8905
	1852	51.88		1852	52.29		1852	51.7		1852	51.97		1852	51.5419		1852	52.0713		1852	50.8904
	1853	51.96		1853	52.22		1853	51.75		1853	51.95		1853	51.5419		1853	52.0713		1853	50.8904
	1854	52		1854	52.29		1854	51.81		1854	51.87		1854	51.5418		1854	52.0713		1854	50.8904
	1855	51.83		1855	52.17		1855	51.8		1855	51.87		1855	51.5417		1855	52.0712		1855	50.8904
	1856	51.82		1856	52.14		1856	51.67		1856	52.06		1856	51.5416		1856	52.0712		1856	50.8904
	1857	51.86		1857	52.1		1857	51.86		1857	51.92		1857	51.5416		1857	52.0712		1857	50.8904
	1858	51.78		1858	52.05		1858	51.63		1858	52.1		1858	51.5415		1858	52.0712		1858	50.8904
	1859	51.86		1859	51.99		1859	51.63		1859	52.03		1859	51.5414		1859	52.0712		1859	50.8904
	1860	51.86		1860	52.27		1860	51.75		1860	51.95		1860	51.5414		1860	52.0712		1860	50.8904
	1861	51.67		1861	52.24		1861	51.79		1861	52.08		1861	51.5414		1861	52.0712		1861	50.8904
	1862	51.84		1862	52.17		1862	51.8		1862	51.94		1862	51.5414		1862	52.0711		1862	50.8904
	1863	51.67		1863	52.24		1863	51.97		1863	51.92		1863	51.5413		1863	52.0711		1863	50.8904
	1864	51.97		1864	52.18		1864	51.78		1864	51.97		1864	51.5413		1864	52.0711		1864	50.8904
	1865	51.86		1865	52.21		1865	51.97		1865	52.06		1865	51.5413		1865	52.071		1865	50.8904
	1866	51.86		1866	52.37		1866	51.79		1866	51.78		1866	51.5413		1866	52.071		1866	50.8904
	1867	52.12		1867	51.87		1867	51.87		1867	51.96		1867	51.5413		1867	52.071		1867	50.8904
	1868	52		1868	52.2		1868	51.8		1868	51.91		1868	51.5412		1868	52.071		1868	50.8904
	1869	51.89		1869	52.16		1869	51.79		1869	51.8		1869	51.5412		1869	52.0709		1869	50.8904
	1870	51.94		1870	52.09		1870	51.87		1870	51.88		1870	51.5412		1870	52.0709		1870	50.8904
	1871	51.86		1871	52.18		1871	51.81		1871	52.08		1871	51.5412		1871	52.0709		1871	50.8904
	1872	51.83		1872	52.35		1872	51.6		1872	51.82		1872	51.5411		1872	52.0708		1872	50.8904
	1873	51.72		1873	52.08		1873	51.77		1873	52.03		1873	51.5411		1873	52.0708		1873	50.8903
	1874	51.84		1874	52.06		1874	51.83		1874	52.17		1874	51.541		1874	52.0708		1874	50.8903
	1875	51.97		1875	52.16		1875	51.76		1875	51.94		1875	51.5409		1875	52.0707		1875	50.8903
	1876	51.76		1876	52.24		1876	51.81		1876	52.03		1876	51.5409		1876	52.0707		1876	50.8903
	1877	51.91		1877	52.19		1877	51.79		1877	51.98		1877	51.5409		1877	52.0707		1877	50.8903
	1878	51.89		1878	52.17		1878	51.61		1878	52.02		1878	51.5408		1878	52.0707		1878	50.8903
	1879	51.9		1879	52		1879	51.73		1879	51.79		1879	51.5408		1879	52.0706		1879	50.8903
	1880	51.87		1880	52.14		1880	51.78		1880	51.84		1880	51.5407		1880	52.0706		1880	50.8903
	1881	51.57		1881	52.17		1881	51.79		1881	51.98		1881	51.5407		1881	52.0706		1881	50.8903
	1882	51.89		1882	52.17		1882	51.71		1882	52.05		1882	51.5407		1882	52.0705		1882	50.8903
	1883	51.79		1883	52.16		1883	51.65		1883	51.98		1883	51.5407		1883	52.0705		1883	50.8902
	1884	51.77		1884	52.23		1884	51.86		1884	51.96		1884	51.5406		1884	52.0705		1884	50.8902
	1885	51.8		1885	52.23		1885	51.71		1885	51.95		1885	51.5406		1885	52.0705		1885	50.8902
	1886	51.88		1886	52.05		1886	51.89		1886	52.14		1886	51.5406		1886	52.0705		1886	50.8902
	1887	51.87		1887	52.08		1887	51.73		1887	51.95		1887	51.5406		1887	52.0704		1887	50.8902
	1888	51.75		1888	52.27		1888	51.92		1888	52.03		1888	51.5405		1888	52.0704		1888	50.8902
	1889	51.86		1889	52.12		1889	51.78		1889	51.98		1889	51.5404		1889	52.0704		1889	50.8902
[truncated: 24,290 more rows]

## Sheet: Supplementary-Figure 37-Left
1% KBHEt3	Time / s	Pressur/bar	0.5% KBHEt3	Time / s	Pressur/bar	0.1% KBHEt3	Time / s	Pressur/bar	0.05% KBHEt3	Time / s	Pressur/bar
[truncated: 32,418 more rows]

[truncated: 5 more sheets: Supplementary-Figure 37-right, Supplementary-Figure 38-left, Supplementary-Figure 38-right, Supplementary-Figure 39-left, Supplementary-Figure 39-right]
