# Supplementary material for: Robust and efficient hydrogenation of carbonyl compounds catalysed by mixed donor Mn(I) pincer complexes
Source: Nat Commun. 2021 Jan 4;12:12. doi: 10.1038/s41467-020-20168-2 (PMC7782525; doi:10.1038/s41467-020-20168-2)
Supplement: Supplementary file 3 — Source Data [file 41467_2020_20168_MOESM3_ESM.zip › CNP dataset/IR date.xlsx]

## Sheet: Supplementary-Figure 9
	Wavenumber	Transmittance
	3998.88	0.99697
	3997.85	0.99677
	3996.82	0.99577
	3995.79	0.99512
	3994.76	0.99549
	3993.73	0.99612
	3992.7	0.99673
	3991.67	0.99714
	3990.64	0.99627
	3989.6	0.99495
	3988.57	0.99522
	3987.54	0.9964
	3986.51	0.99643
	3985.48	0.99548
	3984.45	0.99515
	3983.42	0.99524
	3982.39	0.99532
	3981.36	0.99603
	3980.33	0.99671
	3979.3	0.99659
	3978.27	0.99617
	3977.24	0.99618
	3976.21	0.9967
	3975.18	0.99693
	3974.14	0.99644
	3973.11	0.99585
	3972.08	0.99545
	3971.05	0.99499
	3970.02	0.99451
	3968.99	0.99444
	3967.96	0.99483
	3966.93	0.99531
	3965.9	0.9954
	3964.87	0.99482
	3963.84	0.99426
	3962.81	0.99445
	3961.78	0.9951
	3960.75	0.99534
	3959.72	0.99501
	3958.69	0.99504
	3957.65	0.99543
	3956.62	0.9952
	3955.59	0.99423
	3954.56	0.99359
	3953.53	0.99408
	3952.5	0.99471
	3951.47	0.9942
	3950.44	0.9936
	3949.41	0.99407
	3948.38	0.99483
	3947.35	0.99528
	3946.32	0.99523
	3945.29	0.99492
	3944.26	0.99439
	3943.23	0.99334
	3942.2	0.99276
	3941.16	0.9932
	3940.13	0.99348
	3939.1	0.99325
	3938.07	0.99323
	3937.04	0.99342
	3936.01	0.99379
	3934.98	0.99431
	3933.95	0.99437
	3932.92	0.99409
	3931.89	0.99423
	3930.86	0.99467
	3929.83	0.99499
	3928.8	0.99485
	3927.77	0.99422
	3926.74	0.99397
	3925.7	0.99487
	3924.67	0.99608
	3923.64	0.99646
	3922.61	0.99633
	3921.58	0.99577
	3920.55	0.99486
	3919.52	0.99489
	3918.49	0.99582
	3917.46	0.99626
	3916.43	0.9962
	3915.4	0.99634
	3914.37	0.99621
	3913.34	0.99549
	3912.31	0.99532
	3911.28	0.99586
	3910.25	0.99588
	3909.21	0.99568
	3908.18	0.99577
	3907.15	0.99586
	3906.12	0.99552
	3905.09	0.99506
	3904.06	0.99486
	3903.03	0.99464
	3902	0.99495
	3900.97	0.99573
	3899.94	0.99602
	3898.91	0.99601
	3897.88	0.99612
	3896.85	0.99593
	3895.82	0.99553
	3894.79	0.99576
	3893.76	0.99634
	3892.72	0.99611
	3891.69	0.99535
	3890.66	0.99519
	3889.63	0.99546
	3888.6	0.99552
	3887.57	0.99555
	3886.54	0.99563
	3885.51	0.99537
	3884.48	0.99524
	3883.45	0.99566
	3882.42	0.99598
	3881.39	0.99611
	3880.36	0.99596
	3879.33	0.99566
	3878.3	0.9956
	3877.26	0.99539
	3876.23	0.99509
	3875.2	0.99463
	3874.17	0.9938
	3873.14	0.99376
	3872.11	0.99468
	3871.08	0.99534
	3870.05	0.99527
	3869.02	0.99484
	3867.99	0.99471
	3866.96	0.99518
	3865.93	0.99543
	3864.9	0.99499
	3863.87	0.99468
	3862.84	0.99502
	3861.81	0.99609
	3860.77	0.99678
	3859.74	0.99618
	3858.71	0.99564
	3857.68	0.99616
	3856.65	0.99699
	3855.62	0.99692
	3854.59	0.99543
	3853.56	0.99378
	3852.53	0.99339
	3851.5	0.99378
	3850.47	0.9942
	3849.44	0.99458
	3848.41	0.99483
	3847.38	0.99467
	3846.35	0.99401
	3845.32	0.99346
	3844.28	0.9941
	3843.25	0.99579
	3842.22	0.99698
	3841.19	0.99716
	3840.16	0.99673
	3839.13	0.99615
	3838.1	0.99567
	3837.07	0.99534
	3836.04	0.99557
	3835.01	0.99631
	3833.98	0.99679
	3832.95	0.99633
	3831.92	0.99547
	3830.89	0.99523
	3829.86	0.9956
	3828.82	0.99582
	3827.79	0.9958
	3826.76	0.99589
	3825.73	0.99592
	3824.7	0.9959
	3823.67	0.99597
	3822.64	0.99596
	3821.61	0.99587
	3820.58	0.99616
	3819.55	0.99664
	3818.52	0.99627
	3817.49	0.99541
	3816.46	0.99543
	3815.43	0.99602
	3814.4	0.99619
	3813.37	0.99595
	3812.33	0.99604
	3811.3	0.9966
	3810.27	0.99702
	3809.24	0.99739
	3808.21	0.9976
	3807.18	0.99696
	3806.15	0.99603
	3805.12	0.99585
	3804.09	0.99593
	3803.06	0.9953
	3802.03	0.9944
	3801	0.99422
	3799.97	0.995
	3798.94	0.99588
	3797.91	0.99582
	3796.88	0.99523
	3795.84	0.99517
	3794.81	0.99552
	3793.78	0.9957
	3792.75	0.99598
	3791.72	0.99641
	3790.69	0.99653
	3789.66	0.99615
	3788.63	0.99563
	3787.6	0.9957
	3786.57	0.99623
	3785.54	0.9966
	3784.51	0.99617
	3783.48	0.99507
	3782.45	0.9951
	3781.42	0.99654
	3780.38	0.9972
	3779.35	0.99661
	3778.32	0.99633
	3777.29	0.99658
	3776.26	0.99681
	3775.23	0.99723
	3774.2	0.99761
	3773.17	0.9971
	3772.14	0.99621
	3771.11	0.99631
	3770.08	0.99704
	3769.05	0.99704
	3768.02	0.99631
	3766.99	0.99581
	3765.96	0.9959
	3764.93	0.99597
	3763.89	0.99612
	3762.86	0.99669
	3761.83	0.9967
	3760.8	0.99652
	3759.77	0.99749
	3758.74	0.99853
	3757.71	0.99796
	3756.68	0.99677
	3755.65	0.99668
	3754.62	0.99701
	3753.59	0.99674
	3752.56	0.99624
	3751.53	0.9956
	3750.5	0.995
	3749.47	0.99488
	3748.43	0.99524
	3747.4	0.99586
	3746.37	0.99613
	3745.34	0.99591
	3744.31	0.99614
	3743.28	0.99668
	3742.25	0.99674
	3741.22	0.99652
	3740.19	0.99635
	3739.16	0.9962
	3738.13	0.99613
	3737.1	0.9959
	3736.07	0.99583
	3735.04	0.99657
	3734.01	0.99751
	3732.98	0.99793
	3731.94	0.99738
	3730.91	0.99651
	3729.88	0.99668
	3728.85	0.99759
	3727.82	0.99809
	3726.79	0.99752
	3725.76	0.99677
	3724.73	0.99723
	3723.7	0.99797
	3722.67	0.99754
	3721.64	0.99632
	3720.61	0.99552
	3719.58	0.99594
	3718.55	0.99662
	3717.52	0.99608
	3716.49	0.9951
	3715.45	0.99481
	3714.42	0.99512
	3713.39	0.99576
	3712.36	0.99607
	3711.33	0.99584
	3710.3	0.9958
	3709.27	0.9963
	3708.24	0.99699
	3707.21	0.9973
	3706.18	0.99678
	3705.15	0.99599
	3704.12	0.99572
	3703.09	0.99583
	3702.06	0.99564
	3701.03	0.99533
	3699.99	0.99556
	3698.96	0.99595
	3697.93	0.99605
	3696.9	0.99607
	3695.87	0.99581
	3694.84	0.9953
	3693.81	0.9951
	3692.78	0.99557
	3691.75	0.99609
	3690.72	0.99621
	3689.69	0.99665
	3688.66	0.99729
	3687.63	0.99733
	3686.6	0.99655
	3685.57	0.99585
	3684.54	0.99608
	3683.5	0.99623
	3682.47	0.99607
	3681.44	0.99642
	3680.41	0.9967
	3679.38	0.99623
	3678.35	0.99562
	3677.32	0.99535
	3676.29	0.99538
	3675.26	0.99587
	3674.23	0.99669
	3673.2	0.99711
	3672.17	0.99671
	3671.14	0.99631
	3670.11	0.99664
	3669.08	0.99723
	3668.05	0.99736
	3667.01	0.99691
	3665.98	0.99624
	3664.95	0.99595
	3663.92	0.99615
	3662.89	0.99642
	3661.86	0.99671
	3660.83	0.99696
	3659.8	0.99695
	3658.77	0.99643
	3657.74	0.99555
	3656.71	0.99479
	3655.68	0.99462
	3654.65	0.99538
	3653.62	0.9967
	3652.59	0.99769
	3651.55	0.99745
	3650.52	0.99586
	3649.49	0.99469
	3648.46	0.99519
	3647.43	0.99582
	3646.4	0.99566
	3645.37	0.99547
	3644.34	0.9957
	3643.31	0.99639
	3642.28	0.99743
	3641.25	0.9981
	3640.22	0.99749
	3639.19	0.99617
	3638.16	0.99549
	3637.13	0.99532
	3636.1	0.99537
	3635.06	0.99597
	3634.03	0.99703
	3633	0.99773
	3631.97	0.99698
	3630.94	0.99553
	3629.91	0.99532
	3628.88	0.99602
	3627.85	0.99614
	3626.82	0.99601
	3625.79	0.99646
	3624.76	0.9968
	3623.73	0.99663
	3622.7	0.99672
	3621.67	0.9966
	3620.64	0.99599
	3619.61	0.9955
	3618.57	0.99494
	3617.54	0.99452
	3616.51	0.9947
	3615.48	0.9956
	3614.45	0.99669
	3613.42	0.99696
	3612.39	0.99638
	3611.36	0.99589
	3610.33	0.99595
	3609.3	0.99599
	3608.27	0.99589
	3607.24	0.99615
	3606.21	0.99673
	3605.18	0.99699
	3604.15	0.99652
	3603.11	0.99557
	3602.08	0.99483
	3601.05	0.99491
	3600.02	0.99578
	3598.99	0.99658
	3597.96	0.9967
	3596.93	0.99659
	3595.9	0.99609
	3594.87	0.99498
	3593.84	0.9944
	3592.81	0.99468
	3591.78	0.99534
	3590.75	0.99631
	3589.72	0.99708
	3588.69	0.99711
	3587.66	0.99645
	3586.62	0.99578
	3585.59	0.99593
	3584.56	0.99626
	3583.53	0.99657
	3582.5	0.99736
	3581.47	0.99713
	3580.44	0.99547
	3579.41	0.99484
	3578.38	0.9957
	3577.35	0.99634
	3576.32	0.9963
	3575.29	0.99623
	3574.26	0.99677
	3573.23	0.99673
	3572.2	0.99571
	3571.17	0.99578
	3570.13	0.99659
	3569.1	0.99642
	3568.07	0.99632
	3567.04	0.99685
	3566.01	0.99675
	3564.98	0.99601
	3563.95	0.99523
	3562.92	0.99485
	3561.89	0.99527
	3560.86	0.99581
	3559.83	0.99586
	3558.8	0.99604
	3557.77	0.99645
	3556.74	0.99641
	3555.71	0.99604
	3554.67	0.99592
	3553.64	0.9962
	3552.61	0.99652
	3551.58	0.9966
	3550.55	0.99637
	3549.52	0.99606
	3548.49	0.996
	3547.46	0.99606
	3546.43	0.99595
	3545.4	0.99563
	3544.37	0.99539
	3543.34	0.99563
	3542.31	0.99621
	3541.28	0.99638
	3540.25	0.99608
	3539.22	0.99572
	3538.18	0.99582
	3537.15	0.99657
	3536.12	0.99648
	3535.09	0.99576
	3534.06	0.99614
	3533.03	0.99661
	3532	0.99659
	3530.97	0.99683
	3529.94	0.99687
	3528.91	0.99681
	3527.88	0.99688
	3526.85	0.99671
	3525.82	0.99641
	3524.79	0.99627
	3523.76	0.9963
	3522.72	0.99659
	3521.69	0.9965
	3520.66	0.99594
	3519.63	0.99575
	3518.6	0.99553
	3517.57	0.99534
	3516.54	0.99566
	3515.51	0.99607
	3514.48	0.99637
	3513.45	0.99649
	3512.42	0.99629
	3511.39	0.99594
	3510.36	0.9959
	3509.33	0.99606
	3508.3	0.99614
	3507.27	0.99619
	3506.23	0.99643
	3505.2	0.99715
	3504.17	0.99742
	3503.14	0.9966
	3502.11	0.99587
	3501.08	0.99548
	3500.05	0.99528
	3499.02	0.99567
	3497.99	0.99611
	3496.96	0.99623
	3495.93	0.99618
	3494.9	0.99592
	3493.87	0.99591
	3492.84	0.99622
	3491.81	0.99652
	3490.78	0.99655
	3489.74	0.99596
	3488.71	0.9956
	3487.68	0.99615
	3486.65	0.99694
	3485.62	0.99726
	3484.59	0.9969
	3483.56	0.99671
	3482.53	0.99712
	3481.5	0.99712
	3480.47	0.99691
	3479.44	0.99706
	3478.41	0.99683
	3477.38	0.9968
	3476.35	0.99752
	3475.32	0.99742
	3474.28	0.99627
	3473.25	0.99576
	3472.22	0.9962
	3471.19	0.99669
	3470.16	0.99682
	3469.13	0.99662
	3468.1	0.99634
	3467.07	0.99603
	3466.04	0.99564
	3465.01	0.99558
	3463.98	0.99591
	3462.95	0.99628
	3461.92	0.99656
	3460.89	0.9968
	3459.86	0.99666
	3458.83	0.99593
	3457.79	0.99553
	3456.76	0.99553
	3455.73	0.99523
	3454.7	0.99536
	3453.67	0.99576
	3452.64	0.99553
	3451.61	0.99514
	3450.58	0.995
	3449.55	0.99518
	3448.52	0.9955
	3447.49	0.99529
	3446.46	0.99496
	3445.43	0.99513
	3444.4	0.9957
	3443.37	0.99645
	3442.34	0.99666
	3441.3	0.99638
	3440.27	0.99603
	3439.24	0.9953
	3438.21	0.99483
	3437.18	0.9954
	3436.15	0.99613
	3435.12	0.99623
	3434.09	0.99602
	3433.06	0.99587
	3432.03	0.99536
	3431	0.99427
	3429.97	0.99378
	3428.94	0.99443
	3427.91	0.99535
	3426.88	0.99569
	3425.84	0.99543
	3424.81	0.99527
	3423.78	0.99532
	3422.75	0.9951
	3421.72	0.99461
	3420.69	0.99432
	3419.66	0.99463
	3418.63	0.99525
	3417.6	0.99515
	3416.57	0.9945
	3415.54	0.99434
	3414.51	0.99467
	3413.48	0.99463
	3412.45	0.99401
	3411.42	0.99409
	3410.39	0.99541
	3409.35	0.99646
	3408.32	0.99627
	3407.29	0.99574
	3406.26	0.99548
	3405.23	0.99549
	3404.2	0.9959
	3403.17	0.99618
	3402.14	0.99578
	3401.11	0.9953
	3400.08	0.99535
	3399.05	0.9955
	3398.02	0.9953
	3396.99	0.99489
	3395.96	0.99436
	3394.93	0.99402
	3393.9	0.99411
	3392.86	0.99451
	3391.83	0.99529
	3390.8	0.99644
	3389.77	0.99748
	3388.74	0.99746
	3387.71	0.99652
	3386.68	0.99584
	3385.65	0.99549
	3384.62	0.99504
	3383.59	0.9947
	3382.56	0.99457
	3381.53	0.99462
	3380.5	0.9949
	3379.47	0.99531
	3378.44	0.99562
	3377.4	0.99561
	3376.37	0.99522
	3375.34	0.99498
	3374.31	0.99524
	3373.28	0.99571
	3372.25	0.99592
	3371.22	0.9958
	3370.19	0.99579
	3369.16	0.99559
	3368.13	0.99468
	3367.1	0.99365
	3366.07	0.99306
	3365.04	0.993
	3364.01	0.99355
	3362.98	0.99418
	3361.95	0.99437
	3360.91	0.99456
	3359.88	0.99502
	3358.85	0.99519
	3357.82	0.99462
	3356.79	0.9939
	3355.76	0.99368
	3354.73	0.99377
	3353.7	0.99373
	3352.67	0.99344
	3351.64	0.99302
	3350.61	0.99283
	3349.58	0.99331
	3348.55	0.99397
	3347.52	0.99418
	3346.49	0.99407
	3345.46	0.99355
	3344.42	0.99301
	3343.39	0.99308
	3342.36	0.99315
	3341.33	0.99245
	3340.3	0.99176
	3339.27	0.99188
	3338.24	0.99221
	3337.21	0.99215
	3336.18	0.99189
	3335.15	0.99153
	3334.12	0.99115
	3333.09	0.99097
	3332.06	0.99066
	3331.03	0.99015
	3330	0.99008
	3328.96	0.98992
	3327.93	0.98917
	3326.9	0.98858
	3325.87	0.98828
	3324.84	0.98834
	3323.81	0.98864
	3322.78	0.98848
	3321.75	0.98768
	3320.72	0.98631
	3319.69	0.9849
	3318.66	0.98377
	3317.63	0.98266
	3316.6	0.98163
	3315.57	0.98065
	3314.54	0.97952
	3313.51	0.97853
	3312.47	0.97796
	3311.44	0.97718
	3310.41	0.97553
	3309.38	0.97353
	3308.35	0.97206
	3307.32	0.97069
	3306.29	0.96903
	3305.26	0.96742
	3304.23	0.96559
	3303.2	0.96366
	3302.17	0.96215
	3301.14	0.961
	3300.11	0.96011
	3299.08	0.95977
	3298.05	0.95989
	3297.01	0.95962
	3295.98	0.95907
	3294.95	0.95902
	3293.92	0.95942
	3292.89	0.96027
	3291.86	0.96162
	3290.83	0.96328
	3289.8	0.96533
	3288.77	0.96763
	3287.74	0.97003
	3286.71	0.97213
	3285.68	0.97334
	3284.65	0.97439
	3283.62	0.97618
	3282.59	0.97829
	3281.56	0.98011
	3280.52	0.98168
	3279.49	0.98285
	3278.46	0.98361
	3277.43	0.98499
	3276.4	0.9872
	3275.37	0.98886
	3274.34	0.98921
	3273.31	0.98871
	3272.28	0.98847
	3271.25	0.98898
	3270.22	0.9895
	3269.19	0.98998
	3268.16	0.99081
	3267.13	0.99133
	3266.1	0.99092
	3265.07	0.99062
	3264.03	0.99096
	3263	0.99105
	3261.97	0.99129
	3260.94	0.99223
	3259.91	0.99302
	3258.88	0.993
	3257.85	0.99288
	3256.82	0.99313
	3255.79	0.99313
	3254.76	0.99296
	3253.73	0.99306
	3252.7	0.9935
	3251.67	0.99389
	3250.64	0.99367
	3249.61	0.99333
	3248.57	0.99354
	3247.54	0.99368
	3246.51	0.99349
	3245.48	0.99383
	3244.45	0.99436
	3243.42	0.99433
	3242.39	0.99426
	3241.36	0.99437
	3240.33	0.99449
	3239.3	0.99463
	3238.27	0.9946
	3237.24	0.9945
	3236.21	0.9945
	3235.18	0.99482
	3234.15	0.99489
	3233.12	0.99408
	3232.08	0.99312
	3231.05	0.99292
	3230.02	0.99347
	3228.99	0.99419
	3227.96	0.99454
	3226.93	0.99462
	3225.9	0.99451
	3224.87	0.99401
	3223.84	0.99367
	3222.81	0.99365
	3221.78	0.9935
	3220.75	0.99374
	3219.72	0.99385
	3218.69	0.99314
	3217.66	0.99301
	3216.63	0.99367
	3215.59	0.99381
	3214.56	0.99337
	3213.53	0.99329
	3212.5	0.99355
	3211.47	0.99338
	3210.44	0.99304
	3209.41	0.99314
	3208.38	0.99358
	3207.35	0.99364
	3206.32	0.99318
	3205.29	0.99258
	3204.26	0.99162
	3203.23	0.99094
	3202.2	0.99124
	3201.17	0.99155
	3200.13	0.99146
	3199.1	0.99136
	3198.07	0.99103
	3197.04	0.99056
	3196.01	0.99014
	3194.98	0.98962
	3193.95	0.98927
	3192.92	0.98923
	3191.89	0.98907
	3190.86	0.98849
	3189.83	0.9875
	3188.8	0.98667
	3187.77	0.98612
	3186.74	0.98552
	3185.71	0.98512
	3184.68	0.98508
	3183.64	0.98483
	3182.61	0.98425
	3181.58	0.98382
	3180.55	0.98335
	3179.52	0.98269
	3178.49	0.98201
	3177.46	0.98118
	3176.43	0.98043
	3175.4	0.98066
	3174.37	0.98192
	3173.34	0.98265
	3172.31	0.98252
	3171.28	0.98264
	3170.25	0.98312
	3169.22	0.98357
	3168.19	0.98397
	3167.15	0.9843
	3166.12	0.98464
	3165.09	0.98509
	3164.06	0.98554
	3163.03	0.98553
	3162	0.98501
	3160.97	0.98444
	3159.94	0.98421
	3158.91	0.98455
	3157.88	0.98527
	3156.85	0.98585
	3155.82	0.98616
	3154.79	0.98593
	3153.76	0.98502
	3152.73	0.98436
	3151.69	0.98398
	3150.66	0.98331
	3149.63	0.98269
	3148.6	0.98213
	3147.57	0.98086
	3146.54	0.97916
	3145.51	0.9781
	3144.48	0.97763
	3143.45	0.97741
	3142.42	0.97731
	3141.39	0.97715
	3140.36	0.97705
	3139.33	0.97722
	3138.3	0.97718
	3137.27	0.97669
	3136.24	0.97672
	3135.2	0.97771
	3134.17	0.97887
	3133.14	0.97965
	3132.11	0.9802
	3131.08	0.98094
	3130.05	0.98177
	3129.02	0.98215
	3127.99	0.98213
	3126.96	0.98208
	3125.93	0.98209
	3124.9	0.98194
	3123.87	0.98178
	3122.84	0.98159
	3121.81	0.98125
	3120.78	0.98091
	3119.75	0.98093
	3118.71	0.98177
	3117.68	0.98261
	3116.65	0.98254
	3115.62	0.98201
	3114.59	0.98164
	3113.56	0.98147
	3112.53	0.98141
	3111.5	0.98129
	3110.47	0.98104
	3109.44	0.98079
	3108.41	0.98058
	3107.38	0.98076
	3106.35	0.98158
	3105.32	0.98234
	3104.29	0.98216
	3103.25	0.98147
	3102.22	0.98177
	3101.19	0.9826
	3100.16	0.98255
	3099.13	0.98193
	3098.1	0.98135
	3097.07	0.98066
	3096.04	0.9799
	3095.01	0.97929
	3093.98	0.97906
	3092.95	0.97921
	3091.92	0.97904
	3090.89	0.97818
	3089.86	0.9771
	3088.83	0.97613
	3087.8	0.9751
	3086.76	0.97388
	3085.73	0.97299
	3084.7	0.97284
	3083.67	0.97271
	3082.64	0.97191
	3081.61	0.971
	3080.58	0.97032
	3079.55	0.96979
	3078.52	0.96938
	3077.49	0.96909
	3076.46	0.96905
	3075.43	0.96849
	3074.4	0.96753
	3073.37	0.9673
	3072.34	0.96726
	3071.3	0.96668
	3070.27	0.96582
	3069.24	0.96473
	3068.21	0.96365
	3067.18	0.9629
	3066.15	0.96214
	3065.12	0.96141
	3064.09	0.96089
	3063.06	0.96014
	3062.03	0.95915
	3061	0.95847
	3059.97	0.95816
	3058.94	0.95823
	3057.91	0.95884
	3056.88	0.95942
	3055.85	0.95985
	3054.81	0.96039
	3053.78	0.96101
	3052.75	0.96218
	3051.72	0.96364
	3050.69	0.96438
	3049.66	0.96457
	3048.63	0.96516
	3047.6	0.96629
	3046.57	0.96736
	3045.54	0.96757
	3044.51	0.96702
	3043.48	0.96674
	3042.45	0.96712
	3041.42	0.96792
	3040.39	0.96862
	3039.36	0.96892
	3038.32	0.96944
	3037.29	0.97009
	3036.26	0.97006
	3035.23	0.96994
	3034.2	0.97014
	3033.17	0.97023
	3032.14	0.97021
	3031.11	0.97035
	3030.08	0.97039
	3029.05	0.97002
	3028.02	0.96955
	3026.99	0.96919
	3025.96	0.96939
	3024.93	0.97054
	3023.9	0.9716
	3022.86	0.97166
	3021.83	0.9717
	3020.8	0.97246
	3019.77	0.97291
	3018.74	0.97296
	3017.71	0.97355
	3016.68	0.97439
	3015.65	0.97479
	3014.62	0.97483
	3013.59	0.97469
	3012.56	0.97452
	3011.53	0.97497
	3010.5	0.97594
	3009.47	0.97655
	3008.44	0.9769
	3007.41	0.97701
	3006.37	0.97708
	3005.34	0.97826
	3004.31	0.97979
	3003.28	0.98008
	3002.25	0.97971
	3001.22	0.97991
	3000.19	0.98072
	2999.16	0.98129
	2998.13	0.98173
	2997.1	0.9827
	2996.07	0.9839
	2995.04	0.98443
	2994.01	0.98434
	2992.98	0.98455
	2991.95	0.98499
	2990.92	0.98576
	2989.88	0.98702
	2988.85	0.98778
	2987.82	0.9881
	2986.79	0.98879
	2985.76	0.98942
	2984.73	0.99013
	2983.7	0.99133
	2982.67	0.99223
	2981.64	0.99241
	2980.61	0.99242
	2979.58	0.99274
	2978.55	0.99326
	2977.52	0.99374
	2976.49	0.99393
	2975.46	0.99356
	2974.42	0.99282
	2973.39	0.99216
	2972.36	0.99174
	2971.33	0.99125
	2970.3	0.99064
	2969.27	0.99071
	2968.24	0.99132
	2967.21	0.99153
	2966.18	0.99125
	2965.15	0.99046
	2964.12	0.98945
	2963.09	0.98848
	2962.06	0.98767
	2961.03	0.98752
	2960	0.98755
	2958.97	0.98703
	2957.93	0.9864
	2956.9	0.98586
	2955.87	0.98513
	2954.84	0.98444
	2953.81	0.98415
	2952.78	0.98412
	2951.75	0.98403
	2950.72	0.98351
	2949.69	0.98248
	2948.66	0.98168
	2947.63	0.98176
	2946.6	0.98254
	2945.57	0.9833
	2944.54	0.98335
	2943.51	0.98288
	2942.48	0.98232
	2941.44	0.98175
	2940.41	0.98145
	2939.38	0.98106
	2938.35	0.98022
	2937.32	0.97962
	2936.29	0.97974
	2935.26	0.97986
	2934.23	0.97957
	2933.2	0.97924
	2932.17	0.97868
	2931.14	0.97741
	2930.11	0.97572
	2929.08	0.97428
	2928.05	0.97332
	2927.02	0.97258
	2925.98	0.97212
	2924.95	0.97192
	2923.92	0.97153
	2922.89	0.97097
	2921.86	0.97062
	2920.83	0.97056
	2919.8	0.97083
	2918.77	0.97086
	2917.74	0.97014
	2916.71	0.97007
	2915.68	0.9715
	2914.65	0.97297
	2913.62	0.97351
	2912.59	0.9738
	2911.56	0.97423
	2910.53	0.9743
	2909.49	0.97395
	2908.46	0.97396
	2907.43	0.97489
	2906.4	0.97582
	2905.37	0.97579
	2904.34	0.976
	2903.31	0.97704
	2902.28	0.97806
	2901.25	0.97875
	2900.22	0.97904
	2899.19	0.97936
	2898.16	0.98024
	2897.13	0.98147
	2896.1	0.98204
	2895.07	0.98193
	2894.04	0.98258
	2893	0.98408
	2891.97	0.98516
	2890.94	0.98544
	2889.91	0.98585
	2888.88	0.98681
	2887.85	0.98757
	2886.82	0.98798
	2885.79	0.98838
	2884.76	0.98866
	2883.73	0.98915
	2882.7	0.99004
	2881.67	0.99053
	2880.64	0.99053
	2879.61	0.99017
	2878.58	0.98971
	2877.54	0.98991
	2876.51	0.99045
	2875.48	0.99055
	2874.45	0.99013
	2873.42	0.98988
	2872.39	0.99004
	2871.36	0.99014
	2870.33	0.99024
	2869.3	0.99053
	2868.27	0.99054
	2867.24	0.98989
	2866.21	0.98901
	2865.18	0.98843
	2864.15	0.98808
	2863.12	0.98821
	2862.09	0.98899
	2861.05	0.98933
	2860.02	0.98896
	2858.99	0.98893
	2857.96	0.98923
	2856.93	0.98887
	2855.9	0.9885
	2854.87	0.98915
	2853.84	0.99004
	2852.81	0.99061
	2851.78	0.99098
	2850.75	0.99093
	2849.72	0.99023
	2848.69	0.98943
	2847.66	0.98905
	2846.63	0.98905
	2845.59	0.98916
	2844.56	0.98881
	2843.53	0.98832
	2842.5	0.98839
	2841.47	0.98872
	2840.44	0.98879
	2839.41	0.98852
	2838.38	0.9884
	2837.35	0.98889
	2836.32	0.98945
	2835.29	0.98967
	2834.26	0.98992
	2833.23	0.99006
	2832.2	0.98976
	2831.17	0.98938
	2830.14	0.98943
	2829.1	0.98958
	2828.07	0.98959
	2827.04	0.98993
	2826.01	0.9906
	2824.98	0.9911
	2823.95	0.99118
	2822.92	0.99087
	2821.89	0.99083
	2820.86	0.99115
	2819.83	0.99121
	2818.8	0.99093
	2817.77	0.99087
	2816.74	0.99123
	2815.71	0.99142
	2814.68	0.99136
	2813.65	0.99142
	2812.61	0.99141
	2811.58	0.99143
	2810.55	0.99172
	2809.52	0.9921
	2808.49	0.99251
	2807.46	0.99328
	2806.43	0.99418
	2805.4	0.99433
	2804.37	0.99369
	2803.34	0.99289
	2802.31	0.99241
	2801.28	0.99242
	2800.25	0.99271
	2799.22	0.99305
	2798.19	0.99313
	2797.15	0.99268
	2796.12	0.99251
	2795.09	0.99317
	2794.06	0.99389
	2793.03	0.99386
	2792	0.99352
	2790.97	0.99362
	2789.94	0.99372
	2788.91	0.99323
	2787.88	0.99285
	2786.85	0.99307
	2785.82	0.9932
	2784.79	0.99306
	2783.76	0.99317
	2782.73	0.99342
	2781.7	0.99354
	2780.66	0.99362
	2779.63	0.99346
	2778.6	0.99285
	2777.57	0.99238
	2776.54	0.9929
	2775.51	0.99384
	2774.48	0.9941
	2773.45	0.99389
	2772.42	0.99378
	2771.39	0.99383
	2770.36	0.99379
	2769.33	0.99381
	2768.3	0.99407
	2767.27	0.99406
	2766.24	0.99354
	2765.21	0.99337
	2764.17	0.99385
	2763.14	0.99423
	2762.11	0.99442
	2761.08	0.99494
	2760.05	0.99553
	2759.02	0.99538
	2757.99	0.99479
	2756.96	0.99475
	2755.93	0.99521
	2754.9	0.99529
	2753.87	0.99479
	2752.84	0.99446
	2751.81	0.99459
	2750.78	0.99461
	2749.75	0.99425
	2748.71	0.99388
	2747.68	0.99371
	2746.65	0.99358
	2745.62	0.9935
	2744.59	0.99346
	2743.56	0.99333
	2742.53	0.99348
	2741.5	0.99404
	2740.47	0.99412
	2739.44	0.99358
	2738.41	0.99341
	2737.38	0.99361
	2736.35	0.99349
	2735.32	0.99315
	2734.29	0.99311
	2733.26	0.99336
	2732.22	0.99355
	2731.19	0.99364
	2730.16	0.99375
	2729.13	0.99393
	2728.1	0.99424
	2727.07	0.99447
	2726.04	0.99448
	2725.01	0.9945
	2723.98	0.99449
	2722.95	0.99423
	2721.92	0.994
	2720.89	0.99415
	2719.86	0.99448
	2718.83	0.99481
	2717.8	0.99488
	2716.77	0.9945
	2715.73	0.99432
	2714.7	0.99474
	2713.67	0.99525
	2712.64	0.99571
	2711.61	0.99589
	2710.58	0.99545
	2709.55	0.9949
	2708.52	0.99475
	2707.49	0.99497
	2706.46	0.99511
	2705.43	0.99514
	2704.4	0.99537
	2703.37	0.99565
	2702.34	0.99568
	2701.31	0.99523
	2700.27	0.99478
	2699.24	0.99487
	2698.21	0.995
	2697.18	0.99503
	2696.15	0.99521
	2695.12	0.99532
	2694.09	0.99523
	2693.06	0.99517
	2692.03	0.99527
	2691	0.99507
	2689.97	0.99456
	2688.94	0.99443
	2687.91	0.99442
	2686.88	0.99412
	2685.85	0.99407
	2684.82	0.99421
	2683.78	0.99415
	2682.75	0.99397
	2681.72	0.99362
	2680.69	0.99348
	2679.66	0.99391
	2678.63	0.99436
	2677.6	0.99424
	2676.57	0.99368
	2675.54	0.99322
	2674.51	0.99313
	2673.48	0.99344
	2672.45	0.99397
	2671.42	0.99407
	2670.39	0.99377
	2669.36	0.99385
	2668.33	0.994
	2667.29	0.99385
	2666.26	0.99404
	2665.23	0.99472
	2664.2	0.99534
	2663.17	0.99557
	2662.14	0.99537
	2661.11	0.99508
	2660.08	0.99485
	2659.05	0.99494
	2658.02	0.99568
	2656.99	0.99624
	2655.96	0.99608
	2654.93	0.99598
	2653.9	0.99621
	2652.87	0.99629
	2651.83	0.99607
	2650.8	0.99576
	2649.77	0.99555
	2648.74	0.99529
	2647.71	0.99484
	2646.68	0.99482
	2645.65	0.9954
	2644.62	0.99606
	2643.59	0.9965
	2642.56	0.99665
	2641.53	0.99637
	2640.5	0.9954
	2639.47	0.99436
	2638.44	0.99434
	2637.41	0.99502
	2636.38	0.99519
	2635.34	0.99495
	2634.31	0.99542
	2633.28	0.99641
	2632.25	0.99693
	2631.22	0.99683
	2630.19	0.99622
	2629.16	0.99595
	2628.13	0.99669
	2627.1	0.99732
	2626.07	0.99722
	2625.04	0.99676
	2624.01	0.99602
	2622.98	0.9955
	2621.95	0.9957
	2620.92	0.9962
	2619.89	0.9964
	2618.85	0.99626
	2617.82	0.99575
	2616.79	0.99519
	2615.76	0.99532
	2614.73	0.99587
	2613.7	0.99612
	2612.67	0.99637
	2611.64	0.99674
	2610.61	0.99647
	2609.58	0.99574
	2608.55	0.99532
	2607.52	0.99545
	2606.49	0.99588
	2605.46	0.99588
	2604.43	0.99564
	2603.39	0.99579
	2602.36	0.99592
	2601.33	0.99581
	2600.3	0.99568
	2599.27	0.99548
	2598.24	0.99525
	2597.21	0.99522
	2596.18	0.99543
	2595.15	0.99599
	2594.12	0.9963
	2593.09	0.99577
	2592.06	0.99525
	2591.03	0.99523
	2590	0.99535
	2588.97	0.99541
	2587.94	0.99552
	2586.9	0.99559
	2585.87	0.99541
	2584.84	0.99546
	2583.81	0.99563
	2582.78	0.99572
	2581.75	0.99568
	2580.72	0.99499
	2579.69	0.99391
	2578.66	0.99333
	2577.63	0.99378
	2576.6	0.99473
	2575.57	0.99523
	2574.54	0.99515
	2573.51	0.99527
	2572.48	0.99594
	2571.44	0.99647
	2570.41	0.99652
	2569.38	0.99641
	2568.35	0.99626
	2567.32	0.99611
	2566.29	0.99617
	2565.26	0.99632
	2564.23	0.99606
	2563.2	0.99523
	2562.17	0.99433
	2561.14	0.99426
	2560.11	0.99492
	2559.08	0.99566
	2558.05	0.99633
	2557.02	0.99683
	2555.99	0.99691
	2554.95	0.99661
	2553.92	0.99589
	2552.89	0.99508
	2551.86	0.9949
	2550.83	0.99531
	2549.8	0.99582
	2548.77	0.99633
	2547.74	0.99629
	2546.71	0.99581
	2545.68	0.99585
	2544.65	0.99586
	2543.62	0.9954
	2542.59	0.99498
	2541.56	0.99519
	2540.53	0.9962
	2539.5	0.99672
	2538.46	0.99613
	2537.43	0.99556
	2536.4	0.99597
	2535.37	0.99646
	2534.34	0.99585
	2533.31	0.99528
	2532.28	0.99632
	2531.25	0.99789
	2530.22	0.99796
	2529.19	0.9972
	2528.16	0.99704
	2527.13	0.99701
	2526.1	0.9967
	2525.07	0.99678
	2524.04	0.99729
	2523	0.99758
	2521.97	0.99705
	2520.94	0.99598
	2519.91	0.99562
	2518.88	0.99598
	2517.85	0.99611
	2516.82	0.99567
	2515.79	0.99499
	2514.76	0.99525
	2513.73	0.99621
	2512.7	0.99592
	2511.67	0.99479
	2510.64	0.99474
	2509.61	0.99567
	2508.58	0.99631
	2507.55	0.99594
	2506.51	0.99517
	2505.48	0.99447
	2504.45	0.99375
	2503.42	0.99364
	2502.39	0.99407
	2501.36	0.99465
	2500.33	0.99528
	2499.3	0.99543
	2498.27	0.99523
	2497.24	0.99537
	2496.21	0.99584
	2495.18	0.99598
	2494.15	0.99609
	2493.12	0.99636
	2492.09	0.99576
	2491.06	0.99459
	2490.02	0.99434
	2488.99	0.99478
	2487.96	0.99501
	2486.93	0.99521
	2485.9	0.99557
	2484.87	0.99589
	2483.84	0.99541
	2482.81	0.99413
	2481.78	0.99366
	2480.75	0.99426
	2479.72	0.99494
	2478.69	0.99557
	2477.66	0.99582
	2476.63	0.99522
	2475.6	0.99445
	2474.56	0.99422
	2473.53	0.99479
	2472.5	0.99552
	2471.47	0.99542
	2470.44	0.99515
	2469.41	0.99509
	2468.38	0.99482
	2467.35	0.99474
	2466.32	0.99504
	2465.29	0.99523
	2464.26	0.99503
	2463.23	0.99454
	2462.2	0.99386
	2461.17	0.9935
	2460.14	0.9938
	2459.11	0.99442
	2458.07	0.99537
	2457.04	0.99606
	2456.01	0.99598
	2454.98	0.99585
	2453.95	0.99563
	2452.92	0.99514
	2451.89	0.99521
	2450.86	0.99582
	2449.83	0.99614
	2448.8	0.99571
	2447.77	0.99481
	2446.74	0.9946
	2445.71	0.99528
	2444.68	0.99587
	2443.65	0.9961
	2442.62	0.9962
	2441.58	0.99608
	2440.55	0.99574
	2439.52	0.99535
	2438.49	0.99524
	2437.46	0.99513
	2436.43	0.99479
	2435.4	0.99483
	2434.37	0.99486
	2433.34	0.9947
	2432.31	0.99489
	2431.28	0.99512
	2430.25	0.99563
	2429.22	0.99609
	2428.19	0.99548
	2427.16	0.99497
	2426.12	0.99521
	2425.09	0.99497
	2424.06	0.99449
	2423.03	0.99459
	2422	0.99472
	2420.97	0.99442
	2419.94	0.99395
	2418.91	0.99367
	2417.88	0.99398
	2416.85	0.99411
	2415.82	0.99352
	2414.79	0.99321
	2413.76	0.99354
	2412.73	0.99398
	2411.7	0.99399
	2410.67	0.99364
	2409.63	0.99355
	2408.6	0.99416
	2407.57	0.99493
	2406.54	0.99496
	2405.51	0.99466
	2404.48	0.995
	2403.45	0.99546
	2402.42	0.99494
	2401.39	0.99381
	2400.36	0.99339
	2399.33	0.99395
	2398.3	0.99404
	2397.27	0.99321
	2396.24	0.99273
	2395.21	0.99298
	2394.18	0.9937
	2393.14	0.99451
	2392.11	0.99459
	2391.08	0.99413
	2390.05	0.99383
	2389.02	0.99368
	2387.99	0.99373
	2386.96	0.99405
	2385.93	0.99445
	2384.9	0.99461
	2383.87	0.99454
	2382.84	0.99479
	2381.81	0.99505
	2380.78	0.99436
	2379.75	0.99358
	2378.72	0.99383
	2377.68	0.99432
	2376.65	0.99466
	2375.62	0.99476
	2374.59	0.99405
	2373.56	0.99297
	2372.53	0.99263
	2371.5	0.993
	2370.47	0.99332
	2369.44	0.99369
	2368.41	0.99456
	2367.38	0.99532
	2366.35	0.99526
	2365.32	0.99483
	2364.29	0.99438
	2363.26	0.99427
	2362.23	0.9942
	2361.19	0.99402
	2360.16	0.99428
	2359.13	0.99404
	2358.1	0.99373
	2357.07	0.99442
	2356.04	0.99508
	2355.01	0.99503
	2353.98	0.99406
	2352.95	0.99296
	2351.92	0.99293
	2350.89	0.99361
	2349.86	0.99403
	2348.83	0.99426
	2347.8	0.99465
	2346.77	0.99453
	2345.73	0.99383
	2344.7	0.99399
	2343.67	0.99491
	2342.64	0.99524
	2341.61	0.99492
	2340.58	0.99484
	2339.55	0.9955
	2338.52	0.99603
	2337.49	0.99548
	2336.46	0.99447
	2335.43	0.99427
	2334.4	0.9945
	2333.37	0.99419
	2332.34	0.994
	2331.31	0.9948
	2330.28	0.99595
	2329.24	0.99602
	2328.21	0.9953
	2327.18	0.9946
	2326.15	0.99394
	2325.12	0.99387
	2324.09	0.99442
	2323.06	0.99481
	2322.03	0.99449
	2321	0.99386
	2319.97	0.99358
	2318.94	0.99302
	2317.91	0.99201
	2316.88	0.99159
	2315.85	0.99231
	2314.82	0.99337
	2313.79	0.99356
	2312.75	0.99297
	2311.72	0.99248
	2310.69	0.99273
	2309.66	0.99372
	2308.63	0.99451
	2307.6	0.99453
	2306.57	0.99406
	2305.54	0.99349
	2304.51	0.99311
	2303.48	0.99317
	2302.45	0.99326
	2301.42	0.99331
	2300.39	0.99395
	2299.36	0.99469
	2298.33	0.99472
	2297.29	0.99505
	2296.26	0.99578
	2295.23	0.99564
	2294.2	0.99466
	2293.17	0.99373
	2292.14	0.99414
	2291.11	0.99574
	2290.08	0.9963
	2289.05	0.99535
	2288.02	0.99472
	2286.99	0.99448
	2285.96	0.99337
	2284.93	0.99249
	2283.9	0.99312
	2282.87	0.99485
	2281.84	0.99686
	2280.8	0.99764
	2279.77	0.99713
	2278.74	0.99665
	2277.71	0.9963
	2276.68	0.9959
	2275.65	0.99584
	2274.62	0.99628
	2273.59	0.99635
	2272.56	0.99531
	2271.53	0.99399
	2270.5	0.99391
	2269.47	0.99565
	2268.44	0.99741
	2267.41	0.9972
	2266.38	0.99602
	2265.35	0.99513
	2264.31	0.99475
	2263.28	0.99506
	2262.25	0.99524
	2261.22	0.99499
	2260.19	0.99564
	2259.16	0.99736
	2258.13	0.9973
	2257.1	0.99472
	2256.07	0.99335
	2255.04	0.99433
	2254.01	0.99532
	2252.98	0.99543
	2251.95	0.99577
	2250.92	0.9968
	2249.89	0.99722
	2248.85	0.99657
	2247.82	0.99623
	2246.79	0.99591
	2245.76	0.99439
	2244.73	0.9931
	2243.7	0.99367
	2242.67	0.99497
	2241.64	0.99526
	2240.61	0.99479
	2239.58	0.99469
	2238.55	0.99454
	2237.52	0.99393
	2236.49	0.99433
	2235.46	0.99503
	2234.43	0.99483
	2233.4	0.99508
	2232.36	0.99524
	2231.33	0.99465
	2230.3	0.99426
	2229.27	0.99426
	2228.24	0.99527
	2227.21	0.9972
	2226.18	0.99855
	2225.15	0.9989
	2224.12	0.99896
	2223.09	0.99988
	2222.06	1.00087
	2221.03	0.99942
	2220	0.99706
	2218.97	0.99682
	2217.94	0.99719
	2216.91	0.99546
	2215.87	0.99265
	2214.84	0.99098
	2213.81	0.99011
	2212.78	0.98942
	2211.75	0.98999
	2210.72	0.99223
	2209.69	0.99515
	2208.66	0.99772
	2207.63	0.99892
	2206.6	0.99791
	2205.57	0.99643
	2204.54	0.99671
	2203.51	0.99789
	2202.48	0.99907
	2201.45	1.0002
	2200.41	0.99989
	2199.38	0.99723
	2198.35	0.99552
	2197.32	0.99626
	2196.29	0.99645
	2195.26	0.99584
	2194.23	0.99639
	2193.2	0.99678
	2192.17	0.99606
	2191.14	0.99568
	2190.11	0.99571
	2189.08	0.99763
	2188.05	1.00004
	2187.02	0.99778
	2185.99	0.99363
	2184.96	0.99313
	2183.92	0.99451
	2182.89	0.99693
	2181.86	1.00031
	2180.83	1.00136
	2179.8	0.99924
	2178.77	0.99753
	2177.74	0.99892
	2176.71	1.00055
	2175.68	0.99871
	2174.65	0.99594
	2173.62	0.99667
	2172.59	1.0008
	2171.56	1.00266
	2170.53	1.00078
	2169.5	0.9997
	2168.47	0.99962
	2167.43	0.99649
	2166.4	0.99353
	2165.37	0.99546
	2164.34	0.99844
	2163.31	0.9997
	2162.28	0.99991
	2161.25	0.99984
	2160.22	0.99917
	2159.19	0.99386
	2158.16	0.98822
	2157.13	0.99049
	2156.1	0.9966
	2155.07	1.00016
	2154.04	1.00087
	2153.01	1.0004
	2151.97	0.99705
	2150.94	0.99309
	2149.91	0.99439
	2148.88	0.99944
	2147.85	1.00306
	2146.82	1.00443
	2145.79	1.00445
	2144.76	1.00111
	2143.73	0.99487
	2142.7	0.99081
	2141.67	0.99159
	2140.64	0.99472
	2139.61	0.99705
	2138.58	0.99856
	2137.55	0.99881
	2136.52	0.99692
	2135.48	0.99588
	2134.45	0.99638
	2133.42	0.99562
	2132.39	0.99491
	2131.36	0.99581
	2130.33	0.99672
	2129.3	0.9975
	2128.27	0.99893
	2127.24	0.99894
	2126.21	0.99674
	2125.18	0.99608
	2124.15	0.99805
	2123.12	0.9983
	2122.09	0.99597
	2121.06	0.9948
	2120.02	0.99492
	2118.99	0.99441
	2117.96	0.9936
	2116.93	0.99269
	2115.9	0.99181
	2114.87	0.99286
	2113.84	0.99556
	2112.81	0.99759
	2111.78	0.99881
	2110.75	0.9991
	2109.72	0.9983
	2108.69	0.99716
	2107.66	0.99557
	2106.63	0.99502
	2105.6	0.99571
	2104.57	0.99579
	2103.53	0.9959
	2102.5	0.99602
	2101.47	0.99528
	2100.44	0.99481
	2099.41	0.99457
	2098.38	0.99439
	2097.35	0.99568
	2096.32	0.99755
	2095.29	0.99805
	2094.26	0.9986
	2093.23	0.99966
	2092.2	0.99889
	2091.17	0.99698
	2090.14	0.99581
	2089.11	0.99595
	2088.08	0.99637
	2087.04	0.99524
	2086.01	0.99387
	2084.98	0.99481
	2083.95	0.99717
	2082.92	0.99735
	2081.89	0.99516
	2080.86	0.99457
	2079.83	0.99578
	2078.8	0.99653
	2077.77	0.99589
	2076.74	0.99406
	2075.71	0.99282
	2074.68	0.9931
	2073.65	0.99275
	2072.62	0.99106
	2071.58	0.99086
	2070.55	0.99227
	2069.52	0.99242
	2068.49	0.99249
	2067.46	0.99418
	2066.43	0.9951
	2065.4	0.99613
	2064.37	0.99841
	2063.34	0.99881
	2062.31	0.99657
	2061.28	0.99358
	2060.25	0.99113
	2059.22	0.99017
	2058.19	0.99118
	2057.16	0.99235
	2056.13	0.99178
	2055.09	0.9908
	2054.06	0.99047
	2053.03	0.99087
	2052	0.99078
	2050.97	0.98848
	2049.94	0.98667
	2048.91	0.98619
	2047.88	0.98439
	2046.85	0.98314
	2045.82	0.98306
	2044.79	0.98169
	2043.76	0.97909
	2042.73	0.9751
	2041.7	0.96993
	2040.67	0.96626
	2039.64	0.962
	2038.6	0.95314
	2037.57	0.94296
	2036.54	0.93328
	2035.51	0.92001
	2034.48	0.90254
	2033.45	0.88008
	2032.42	0.85061
	2031.39	0.81666
	2030.36	0.78149
	2029.33	0.74857
	2028.3	0.7174
	2027.27	0.68445
	2026.24	0.64965
	2025.21	0.61479
	2024.18	0.58276
	2023.14	0.55459
	2022.11	0.5335
	2021.08	0.52284
	2020.05	0.52074
	2019.02	0.52865
	2017.99	0.54923
	2016.96	0.57937
	2015.93	0.6156
	2014.9	0.65848
	2013.87	0.7059
	2012.84	0.75137
	2011.81	0.79291
	2010.78	0.82961
	2009.75	0.85761
	2008.72	0.87799
	2007.69	0.89581
	2006.65	0.9137
	2005.62	0.92903
	2004.59	0.93809
	2003.56	0.94328
	2002.53	0.94973
	2001.5	0.95762
	2000.47	0.96234
	1999.44	0.96311
	1998.41	0.96443
	1997.38	0.9673
	1996.35	0.97042
	1995.32	0.97374
	1994.29	0.97714
	1993.26	0.97935
	1992.23	0.97925
	1991.2	0.97914
	1990.16	0.98054
	1989.13	0.98254
	1988.1	0.9841
	1987.07	0.98398
	1986.04	0.98342
	1985.01	0.98345
	1983.98	0.98114
	1982.95	0.97763
	1981.92	0.97776
	1980.89	0.97816
	1979.86	0.97402
	1978.83	0.97013
	1977.8	0.97163
	1976.77	0.9753
	1975.74	0.97688
	1974.7	0.97644
	1973.67	0.97517
	1972.64	0.97328
	1971.61	0.97067
	1970.58	0.96633
	1969.55	0.9595
	1968.52	0.95262
	1967.49	0.9467
	1966.46	0.94039
	1965.43	0.93293
	1964.4	0.92358
	1963.37	0.9128
	1962.34	0.90046
	1961.31	0.88492
	1960.28	0.86724
	1959.25	0.85017
	1958.21	0.83201
	1957.18	0.81148
	1956.15	0.79228
	1955.12	0.77458
	1954.09	0.75529
	1953.06	0.73606
	1952.03	0.72038
	1951	0.70688
	1949.97	0.6913
	1948.94	0.67372
	1947.91	0.65876
	1946.88	0.64764
	1945.85	0.63793
	1944.82	0.63008
	1943.79	0.62525
	1942.76	0.622
	1941.72	0.62016
	1940.69	0.62144
	1939.66	0.62464
[truncated: 1,494 more rows]

## Sheet: Supplementary-Figure 15
	Wavenumber	Absorption
	3998.86	-0.00055
	3997.83	-0.00042
	3996.8	-0.00037
	3995.77	-0.00035
	3994.74	-0.0003
	3993.71	-0.00033
	3992.68	-0.00041
	3991.65	-0.00042
	3990.62	-0.00059
	3989.59	-0.00082
	3988.56	-0.00076
	3987.52	-0.00066
	3986.49	-0.00082
	3985.46	-0.00094
	3984.43	-0.00084
	3983.4	-0.00074
	3982.37	-0.00065
	3981.34	-0.00041
	3980.31	-0.00018
	3979.28	-0.00017
	3978.25	-0.00023
	3977.22	-0.00018
	3976.19	-2e-05
	3975.16	0.00017
	3974.13	0.00027
	3973.1	0.00031
	3972.07	0.00041
	3971.03	0.00046
	3970	0.00031
	3968.97	0.00012
	3967.94	2e-05
	3966.91	-5e-05
	3965.88	-5e-05
	3964.85	-4e-05
	3963.82	-5e-05
	3962.79	-0.0002
	3961.76	-0.00054
	3960.73	-0.00079
	3959.7	-0.00078
	3958.67	-0.00068
	3957.64	-0.00064
	3956.61	-0.00077
	3955.58	-0.001
	3954.54	-0.00111
	3953.51	-0.00102
	3952.48	-0.00097
	3951.45	-0.00099
	3950.42	-0.00094
	3949.39	-0.0009
	3948.36	-0.00108
	3947.33	-0.0013
	3946.3	-0.00121
	3945.27	-0.00111
	3944.24	-0.00115
	3943.21	-0.00106
	3942.18	-0.00094
	3941.15	-0.00094
	3940.12	-0.00077
	3939.09	-0.00054
	3938.05	-0.00058
	3937.02	-0.00058
	3935.99	-0.00039
	3934.96	-0.00047
	3933.93	-0.00093
	3932.9	-0.00126
	3931.87	-0.00108
	3930.84	-0.00067
	3929.81	-0.00056
	3928.78	-0.00082
	3927.75	-0.00103
	3926.72	-0.00101
	3925.69	-0.00089
	3924.66	-0.00077
	3923.63	-0.00071
	3922.59	-0.00058
	3921.56	-0.00027
	3920.53	-0.00016
	3919.5	-0.00036
	3918.47	-0.0005
	3917.44	-0.00053
	3916.41	-0.00057
	3915.38	-0.00064
	3914.35	-0.00071
	3913.32	-0.00077
	3912.29	-0.00092
	3911.26	-0.00104
	3910.23	-0.00105
	3909.2	-0.00101
	3908.17	-0.00084
	3907.14	-0.00068
	3906.1	-0.00061
	3905.07	-0.00056
	3904.04	-0.00059
	3903.01	-0.00059
	3901.98	-0.00052
	3900.95	-0.00044
	3899.92	-0.0004
	3898.89	-0.00043
	3897.86	-0.00027
	3896.83	-4e-05
	3895.8	4e-05
	3894.77	-2e-05
	3893.74	-0.00024
	3892.71	-0.00048
	3891.68	-0.00057
	3890.65	-0.00053
	3889.61	-0.00043
	3888.58	-0.00031
	3887.55	-0.00032
	3886.52	-0.00048
	3885.49	-0.00039
	3884.46	-3e-05
	3883.43	9e-05
	3882.4	5e-05
	3881.37	0.00038
	3880.34	0.00095
	3879.31	0.001
	3878.28	0.00074
	3877.25	0.00078
	3876.22	0.00095
	3875.19	0.00085
	3874.16	0.00072
	3873.12	0.00087
	3872.09	0.00099
	3871.06	0.00106
	3870.03	0.00125
	3869	0.00125
	3867.97	0.00091
	3866.94	0.00068
	3865.91	0.0007
	3864.88	0.00075
	3863.85	0.00084
	3862.82	0.00106
	3861.79	0.00114
	3860.76	0.00101
	3859.73	0.00076
	3858.7	0.00039
	3857.66	7e-05
	3856.63	1e-05
	3855.6	0.00013
	3854.57	0.00047
	3853.54	0.00102
	3852.51	0.00116
	3851.48	0.00066
	3850.45	2e-05
	3849.42	-0.00038
	3848.39	-0.00047
	3847.36	-0.0004
	3846.33	-0.00038
	3845.3	-0.00042
	3844.27	-0.00041
	3843.24	-0.00049
	3842.21	-0.00062
	3841.17	-0.00068
	3840.14	-0.00083
	3839.11	-0.0011
	3838.08	-0.00126
	3837.05	-0.0012
	3836.02	-0.00109
	3834.99	-0.00102
	3833.96	-0.00095
	3832.93	-0.00079
	3831.9	-0.00066
	3830.87	-0.00081
	3829.84	-0.00104
	3828.81	-0.00101
	3827.78	-0.00077
	3826.75	-0.00065
	3825.72	-0.00072
	3824.68	-0.00083
	3823.65	-0.00097
	3822.62	-0.0011
	3821.59	-0.00107
	3820.56	-0.00092
	3819.53	-0.00091
	3818.5	-0.00101
	3817.47	-0.00117
	3816.44	-0.0014
	3815.41	-0.0015
	3814.38	-0.00145
	3813.35	-0.00134
	3812.32	-0.00126
	3811.29	-0.00131
	3810.26	-0.00131
	3809.23	-0.00106
	3808.19	-0.00096
	3807.16	-0.00128
	3806.13	-0.00149
	3805.1	-0.00134
	3804.07	-0.00108
	3803.04	-0.00088
	3802.01	-0.00077
	3800.98	-0.00079
	3799.95	-0.00093
	3798.92	-0.00092
	3797.89	-0.00073
	3796.86	-0.00072
	3795.83	-0.00095
	3794.8	-0.00112
	3793.77	-0.00104
	3792.73	-0.00075
	3791.7	-0.00061
	3790.67	-0.0006
	3789.64	-0.00043
	3788.61	-0.00029
	3787.58	-0.00035
	3786.55	-0.00033
	3785.52	-0.00016
	3784.49	-7e-05
	3783.46	-0.0002
	3782.43	-0.00036
	3781.4	-0.00022
	3780.37	2e-05
	3779.34	0.0001
	3778.31	0.00017
	3777.28	0.00016
	3776.24	3e-05
	3775.21	-9e-05
	3774.18	-0.00022
	3773.15	-0.00031
	3772.12	-0.00032
	3771.09	-0.0003
	3770.06	-0.00025
	3769.03	-0.0002
	3768	-0.00026
	3766.97	-0.00034
	3765.94	-0.00017
	3764.91	8e-05
	3763.88	8e-05
	3762.85	2e-05
	3761.82	4e-05
	3760.79	7e-05
	3759.75	0.00014
	3758.72	0.00037
	3757.69	0.00068
	3756.66	0.00084
	3755.63	0.00083
	3754.6	0.00087
	3753.57	0.00085
	3752.54	0.0006
	3751.51	0.00048
	3750.48	0.00065
	3749.45	0.00086
	3748.42	0.00093
	3747.39	0.00088
	3746.36	0.00088
	3745.33	0.00097
	3744.3	0.00099
	3743.26	0.00081
	3742.23	0.00063
	3741.2	0.00067
	3740.17	0.00093
	3739.14	0.00111
	3738.11	0.00107
	3737.08	0.00097
	3736.05	0.00097
	3735.02	0.00102
	3733.99	0.00096
	3732.96	0.00077
	3731.93	0.0006
	3730.9	0.00065
	3729.87	0.00073
	3728.84	0.00072
	3727.8	0.00075
	3726.77	0.00088
	3725.74	0.00101
	3724.71	0.00111
	3723.68	0.00117
	3722.65	0.0012
	3721.62	0.00122
	3720.59	0.0013
	3719.56	0.00134
	3718.53	0.0013
	3717.5	0.00127
	3716.47	0.00128
	3715.44	0.00134
	3714.41	0.00144
	3713.38	0.00156
	3712.35	0.00166
	3711.31	0.00174
	3710.28	0.00197
	3709.25	0.00225
	3708.22	0.0023
	3707.19	0.00223
	3706.16	0.00236
	3705.13	0.00265
	3704.1	0.0029
	3703.07	0.0031
	3702.04	0.00336
	3701.01	0.00367
	3699.98	0.00394
	3698.95	0.00419
	3697.92	0.00454
	3696.89	0.00506
	3695.86	0.00564
	3694.82	0.00616
	3693.79	0.00664
	3692.76	0.00715
	3691.73	0.00774
	3690.7	0.00828
	3689.67	0.0086
	3688.64	0.00881
	3687.61	0.00893
	3686.58	0.00905
	3685.55	0.00918
	3684.52	0.00916
	3683.49	0.00903
	3682.46	0.00898
	3681.43	0.00903
	3680.4	0.00916
	3679.37	0.00934
	3678.33	0.00952
	3677.3	0.00967
	3676.27	0.0099
	3675.24	0.01015
	3674.21	0.01023
	3673.18	0.01022
	3672.15	0.01028
	3671.12	0.01049
	3670.09	0.01077
	3669.06	0.01095
	3668.03	0.01108
	3667	0.0113
	3665.97	0.01155
	3664.94	0.01173
	3663.91	0.01187
	3662.87	0.01207
	3661.84	0.01232
	3660.81	0.01258
	3659.78	0.01287
	3658.75	0.01317
	3657.72	0.01349
	3656.69	0.01378
	3655.66	0.014
	3654.63	0.01428
	3653.6	0.01461
	3652.57	0.01492
	3651.54	0.01525
	3650.51	0.0157
	3649.48	0.01615
	3648.45	0.01645
	3647.42	0.01663
	3646.38	0.01675
	3645.35	0.01682
	3644.32	0.017
	3643.29	0.01732
	3642.26	0.01772
	3641.23	0.01811
	3640.2	0.01841
	3639.17	0.01865
	3638.14	0.01891
	3637.11	0.01925
	3636.08	0.0196
	3635.05	0.01992
	3634.02	0.02033
	3632.99	0.02077
	3631.96	0.02109
	3630.93	0.0214
	3629.89	0.02181
	3628.86	0.02236
	3627.83	0.02281
	3626.8	0.02308
	3625.77	0.02336
	3624.74	0.02378
	3623.71	0.02418
	3622.68	0.02457
	3621.65	0.02509
	3620.62	0.02567
	3619.59	0.02622
	3618.56	0.02675
	3617.53	0.02718
	3616.5	0.02755
	3615.47	0.02802
	3614.44	0.02851
	3613.4	0.02898
	3612.37	0.02941
	3611.34	0.02979
	3610.31	0.03027
	3609.28	0.03087
	3608.25	0.03148
	3607.22	0.03204
	3606.19	0.03253
	3605.16	0.03304
	3604.13	0.03361
	3603.1	0.03419
	3602.07	0.03467
	3601.04	0.03511
	3600.01	0.03565
	3598.98	0.03623
	3597.95	0.03684
	3596.91	0.03746
	3595.88	0.03799
	3594.85	0.0384
	3593.82	0.03883
	3592.79	0.03934
	3591.76	0.03982
	3590.73	0.0403
	3589.7	0.04084
	3588.67	0.04135
	3587.64	0.04183
	3586.61	0.04226
	3585.58	0.04255
	3584.55	0.04269
	3583.52	0.04289
	3582.49	0.04325
	3581.45	0.0436
	3580.42	0.04382
	3579.39	0.04395
	3578.36	0.04408
	3577.33	0.04422
	3576.3	0.04426
	3575.27	0.04418
	3574.24	0.04415
	3573.21	0.04425
	3572.18	0.04426
	3571.15	0.04408
	3570.12	0.04386
	3569.09	0.04379
	3568.06	0.04379
	3567.03	0.04357
	3566	0.04311
	3564.96	0.04268
	3563.93	0.0423
	3562.9	0.04192
	3561.87	0.04153
	3560.84	0.04115
	3559.81	0.04075
	3558.78	0.04033
	3557.75	0.03997
	3556.72	0.03955
	3555.69	0.03909
	3554.66	0.03869
	3553.63	0.03829
	3552.6	0.03786
	3551.57	0.03744
	3550.54	0.03712
	3549.51	0.0369
	3548.47	0.03662
	3547.44	0.03624
	3546.41	0.03591
	3545.38	0.03571
	3544.35	0.0355
	3543.32	0.0352
	3542.29	0.03494
	3541.26	0.03485
	3540.23	0.03476
	3539.2	0.03461
	3538.17	0.03454
	3537.14	0.03461
	3536.11	0.03464
	3535.08	0.03451
	3534.05	0.03438
	3533.02	0.03445
	3531.98	0.03468
	3530.95	0.03487
	3529.92	0.03503
	3528.89	0.03519
	3527.86	0.03533
	3526.83	0.03553
	3525.8	0.03582
	3524.77	0.03613
	3523.74	0.0364
	3522.71	0.03661
	3521.68	0.03682
	3520.65	0.03709
	3519.62	0.0374
	3518.59	0.03772
	3517.56	0.03806
	3516.52	0.03835
	3515.49	0.03858
	3514.46	0.0388
	3513.43	0.03903
	3512.4	0.03921
	3511.37	0.03941
	3510.34	0.03964
	3509.31	0.03979
	3508.28	0.03983
	3507.25	0.03982
	3506.22	0.03988
	3505.19	0.04
	3504.16	0.04
	3503.13	0.03984
	3502.1	0.03971
	3501.07	0.03959
	3500.03	0.03947
	3499	0.03929
	3497.97	0.03897
	3496.94	0.03855
	3495.91	0.03816
	3494.88	0.03784
	3493.85	0.03747
	3492.82	0.03699
	3491.79	0.03644
	3490.76	0.03592
	3489.73	0.03544
	3488.7	0.03498
	3487.67	0.03453
	3486.64	0.034
	3485.61	0.03334
	3484.58	0.03267
	3483.54	0.03207
	3482.51	0.0315
	3481.48	0.0309
	3480.45	0.03031
	3479.42	0.02976
	3478.39	0.02924
	3477.36	0.02877
	3476.33	0.02828
	3475.3	0.02774
	3474.27	0.02722
	3473.24	0.02674
	3472.21	0.02628
	3471.18	0.02585
	3470.15	0.02538
	3469.12	0.02486
	3468.09	0.02433
	3467.05	0.02385
	3466.02	0.02345
	3464.99	0.02306
	3463.96	0.02261
	3462.93	0.02217
	3461.9	0.02173
	3460.87	0.0213
	3459.84	0.02091
	3458.81	0.02051
	3457.78	0.02005
	3456.75	0.01958
	3455.72	0.0192
	3454.69	0.01889
	3453.66	0.01855
	3452.63	0.01814
	3451.59	0.01773
	3450.56	0.01739
	3449.53	0.01707
	3448.5	0.01673
	3447.47	0.01641
	3446.44	0.0161
	3445.41	0.01578
	3444.38	0.01548
	3443.35	0.01515
	3442.32	0.01483
	3441.29	0.01457
	3440.26	0.01431
	3439.23	0.01394
	3438.2	0.01354
	3437.17	0.01326
	3436.14	0.01305
	3435.1	0.01283
	3434.07	0.0126
	3433.04	0.01237
	3432.01	0.01212
	3430.98	0.0118
	3429.95	0.0115
	3428.92	0.01133
	3427.89	0.01122
	3426.86	0.01098
	3425.83	0.01072
	3424.8	0.01053
	3423.77	0.01033
	3422.74	0.01006
	3421.71	0.00983
	3420.68	0.00968
	3419.65	0.00951
	3418.61	0.00931
	3417.58	0.00912
	3416.55	0.00894
	3415.52	0.00875
	3414.49	0.00857
	3413.46	0.00835
	3412.43	0.00814
	3411.4	0.00796
	3410.37	0.00776
	3409.34	0.00762
	3408.31	0.00758
	3407.28	0.00757
	3406.25	0.00752
	3405.22	0.00739
	3404.19	0.00721
	3403.16	0.00703
	3402.12	0.00691
	3401.09	0.00684
	3400.06	0.00675
	3399.03	0.00663
	3398	0.00657
	3396.97	0.00655
	3395.94	0.00649
	3394.91	0.00639
	3393.88	0.00629
	3392.85	0.00618
	3391.82	0.0061
	3390.79	0.00601
	3389.76	0.0059
	3388.73	0.0058
	3387.7	0.00574
	3386.66	0.00571
	3385.63	0.00569
	3384.6	0.00573
	3383.57	0.00577
	3382.54	0.00568
	3381.51	0.00554
	3380.48	0.00544
	3379.45	0.00534
	3378.42	0.00529
	3377.39	0.00529
	3376.36	0.00527
	3375.33	0.0052
	3374.3	0.00512
	3373.27	0.00507
	3372.24	0.00497
	3371.21	0.00486
	3370.17	0.00481
	3369.14	0.00479
	3368.11	0.00479
	3367.08	0.0048
	3366.05	0.00479
	3365.02	0.00474
	3363.99	0.00468
	3362.96	0.0046
	3361.93	0.00448
	3360.9	0.00438
	3359.87	0.00436
	3358.84	0.00439
	3357.81	0.00437
	3356.78	0.0043
	3355.75	0.00428
	3354.72	0.00426
	3353.68	0.00418
	3352.65	0.00415
	3351.62	0.0042
	3350.59	0.0042
	3349.56	0.00412
	3348.53	0.00406
	3347.5	0.00402
	3346.47	0.00398
	3345.44	0.00394
	3344.41	0.00387
	3343.38	0.00379
	3342.35	0.00379
	3341.32	0.00379
	3340.29	0.00371
	3339.26	0.00364
	3338.23	0.00356
	3337.19	0.00346
	3336.16	0.0034
	3335.13	0.00338
	3334.1	0.0034
	3333.07	0.00347
	3332.04	0.00348
	3331.01	0.00335
	3329.98	0.00319
	3328.95	0.00312
	3327.92	0.00309
	3326.89	0.00305
	3325.86	0.00302
	3324.83	0.00301
	3323.8	0.003
	3322.77	0.00296
	3321.73	0.00289
	3320.7	0.00284
	3319.67	0.00284
	3318.64	0.00286
	3317.61	0.00284
	3316.58	0.0028
	3315.55	0.00276
	3314.52	0.00269
	3313.49	0.00266
	3312.46	0.00272
	3311.43	0.0028
	3310.4	0.00281
	3309.37	0.00273
	3308.34	0.00264
	3307.31	0.0026
	3306.28	0.00259
	3305.24	0.00255
	3304.21	0.00244
	3303.18	0.00238
	3302.15	0.00244
	3301.12	0.00249
	3300.09	0.00245
	3299.06	0.0024
	3298.03	0.00241
	3297	0.00242
	3295.97	0.00243
	3294.94	0.00246
	3293.91	0.00253
	3292.88	0.00255
	3291.85	0.00252
	3290.82	0.00251
	3289.79	0.00254
	3288.75	0.00258
	3287.72	0.00258
	3286.69	0.00255
	3285.66	0.00248
	3284.63	0.00242
	3283.6	0.00242
	3282.57	0.00247
	3281.54	0.00251
	3280.51	0.00255
	3279.48	0.00252
	3278.45	0.00245
	3277.42	0.00244
	3276.39	0.00246
	3275.36	0.00243
	3274.33	0.00241
	3273.3	0.00247
	3272.26	0.00252
	3271.23	0.00252
	3270.2	0.0025
	3269.17	0.00253
	3268.14	0.00254
	3267.11	0.00251
	3266.08	0.00249
	3265.05	0.00243
	3264.02	0.00235
	3262.99	0.00232
	3261.96	0.00228
	3260.93	0.00226
	3259.9	0.00229
	3258.87	0.00226
	3257.84	0.00222
	3256.8	0.0022
	3255.77	0.00217
	3254.74	0.00215
	3253.71	0.00213
	3252.68	0.00211
	3251.65	0.00213
	3250.62	0.00215
	3249.59	0.00212
	3248.56	0.00207
	3247.53	0.00203
	3246.5	0.00202
	3245.47	0.00206
	3244.44	0.00214
	3243.41	0.00218
	3242.38	0.0021
	3241.35	0.00197
	3240.31	0.00189
	3239.28	0.00188
	3238.25	0.0019
	3237.22	0.00193
	3236.19	0.00199
	3235.16	0.00206
	3234.13	0.00207
	3233.1	0.00202
	3232.07	0.00194
	3231.04	0.00187
	3230.01	0.00187
	3228.98	0.00187
	3227.95	0.00187
	3226.92	0.00189
	3225.89	0.00192
	3224.86	0.00193
	3223.82	0.00191
	3222.79	0.00187
	3221.76	0.00189
	3220.73	0.00195
	3219.7	0.00196
	3218.67	0.00193
	3217.64	0.00186
	3216.61	0.00178
	3215.58	0.00182
	3214.55	0.00184
	3213.52	0.00174
	3212.49	0.00171
	3211.46	0.00182
	3210.43	0.00192
	3209.4	0.00191
	3208.37	0.00187
	3207.33	0.00189
	3206.3	0.0019
	3205.27	0.00181
	3204.24	0.0017
	3203.21	0.0017
	3202.18	0.00174
	3201.15	0.00176
	3200.12	0.00181
	3199.09	0.00186
	3198.06	0.00188
	3197.03	0.00187
	3196	0.00182
	3194.97	0.0017
	3193.94	0.00158
	3192.91	0.0016
	3191.88	0.00172
	3190.84	0.00176
	3189.81	0.00175
	3188.78	0.00179
	3187.75	0.00187
	3186.72	0.00195
	3185.69	0.00199
	3184.66	0.00199
	3183.63	0.00206
	3182.6	0.0022
	3181.57	0.00231
	3180.54	0.00239
	3179.51	0.00249
	3178.48	0.00259
	3177.45	0.00274
	3176.42	0.00296
	3175.38	0.00319
	3174.35	0.00337
	3173.32	0.00358
	3172.29	0.00388
	3171.26	0.00421
	3170.23	0.00445
	3169.2	0.00457
	3168.17	0.00466
	3167.14	0.00471
	3166.11	0.00467
	3165.08	0.00456
	3164.05	0.00442
	3163.02	0.00421
	3161.99	0.00393
	3160.96	0.00371
	3159.93	0.00353
	3158.89	0.00331
	3157.86	0.00304
	3156.83	0.00289
	3155.8	0.00289
	3154.77	0.00283
	3153.74	0.00271
	3152.71	0.00275
	3151.68	0.00285
	3150.65	0.00278
	3149.62	0.00263
	3148.59	0.00259
	3147.56	0.00267
	3146.53	0.00283
	3145.5	0.0031
	3144.47	0.00336
	3143.44	0.00358
	3142.4	0.00382
	3141.37	0.00408
	3140.34	0.00427
	3139.31	0.00439
	3138.28	0.00457
	3137.25	0.00473
	3136.22	0.00493
	3135.19	0.00533
	3134.16	0.00582
	3133.13	0.00631
	3132.1	0.00671
	3131.07	0.00685
	3130.04	0.00685
	3129.01	0.00677
	3127.98	0.0067
	3126.95	0.00677
	3125.91	0.00682
	3124.88	0.00678
	3123.85	0.00683
	3122.82	0.00706
	3121.79	0.00717
	3120.76	0.00705
	3119.73	0.00694
	3118.7	0.00702
	3117.67	0.00723
	3116.64	0.00751
	3115.61	0.00783
	3114.58	0.00809
	3113.55	0.00825
	3112.52	0.00851
	3111.49	0.0089
	3110.45	0.00926
	3109.42	0.00932
	3108.39	0.00919
	3107.36	0.0093
	3106.33	0.00958
	3105.3	0.00972
	3104.27	0.00971
	3103.24	0.00956
	3102.21	0.00921
	3101.18	0.00864
	3100.15	0.00787
	3099.12	0.00716
	3098.09	0.00681
	3097.06	0.0067
	3096.03	0.00651
	3095	0.00633
	3093.96	0.00643
	3092.93	0.00654
	3091.9	0.00638
	3090.87	0.00624
	3089.84	0.00643
	3088.81	0.00664
	3087.78	0.00667
	3086.75	0.00675
	3085.72	0.00691
	3084.69	0.00706
	3083.66	0.00722
	3082.63	0.00739
	3081.6	0.0076
	3080.57	0.00803
	3079.54	0.00875
	3078.51	0.0095
	3077.47	0.00999
	3076.44	0.01042
	3075.41	0.01089
	3074.38	0.01082
	3073.35	0.00993
	3072.32	0.00898
	3071.29	0.00884
	3070.26	0.00967
	3069.23	0.01028
	3068.2	0.01023
	3067.17	0.01055
	3066.14	0.01118
	3065.11	0.01129
	3064.08	0.01135
	3063.05	0.01242
	3062.02	0.01439
	3060.98	0.01636
	3059.95	0.0175
	3058.92	0.01743
	3057.89	0.01627
	3056.86	0.01473
	3055.83	0.01327
	3054.8	0.01207
	3053.77	0.01231
	3052.74	0.01481
	3051.71	0.01727
	3050.68	0.01709
	3049.65	0.01717
	3048.62	0.01994
	3047.59	0.02306
	3046.56	0.02511
	3045.52	0.02575
	3044.49	0.02513
	3043.46	0.02615
	3042.43	0.02821
	3041.4	0.02685
	3040.37	0.03157
	3039.34	0.03759
	3038.31	0.02375
	3037.28	0.00361
	3036.25	-0.00035
	3035.22	0.00432
	3034.19	0.02696
	3033.16	0.07777
	3032.13	0.17069
	3031.1	0.26548
	3030.07	0.26221
	3029.03	0.26867
	3028	0.23757
	3026.97	0.2431
	3025.94	0.34859
	3024.91	0.19948
	3023.88	0.0557
	3022.85	0.03559
	3021.82	0.08157
	3020.79	0.103
	3019.76	0.08739
	3018.73	0.17958
	3017.7	0.26557
	3016.67	0.0894
	3015.64	-0.08427
	3014.61	0.04017
	3013.58	0.08995
	3012.54	-0.03771
	3011.51	0.04945
	3010.48	0.1973
	3009.45	0.24574
	3008.42	-0.01146
	3007.39	-0.12275
	3006.36	0.0122
	3005.33	0.3293
	3004.3	0.33494
	3003.27	0.31177
	3002.24	0.34253
	3001.21	0.40199
	3000.18	0.56399
	2999.15	0.27749
	2998.12	0.23687
	2997.09	0.29429
	2996.05	0.28646
	2995.02	0.21856
	2993.99	0.34245
	2992.96	0.19677
	2991.93	0.01277
	2990.9	0.06451
	2989.87	0.32669
	2988.84	0.29875
	2987.81	0.24305
	2986.78	0.34549
	2985.75	0.36262
	2984.72	0.32189
	2983.69	0.25377
	2982.66	-0.04873
	2981.63	-0.24046
	2980.59	-0.23313
	2979.56	0.078
	2978.53	0.21506
	2977.5	0.17305
	2976.47	0.04775
	2975.44	0.10912
	2974.41	0.1609
	2973.38	0.34571
	2972.35	0.86776
	2971.32	0.26532
	2970.29	0.15816
	2969.26	0.08648
	2968.23	0.04042
	2967.2	-0.05922
	2966.17	-0.21005
	2965.14	-0.15711
	2964.1	0.03759
	2963.07	-0.04477
	2962.04	-0.06001
	2961.01	0.04089
	2959.98	0.22074
	2958.95	0.07648
	2957.92	0.07906
	2956.89	0.22286
	2955.86	-0.04567
	2954.83	0.01595
	2953.8	0.04703
	2952.77	-0.02163
	2951.74	0.00794
	2950.71	0.04916
	2949.68	-0.078
	2948.65	0.16652
	2947.61	0.46876
	2946.58	0.28257
	2945.55	0.09572
	2944.52	-0.00915
	2943.49	-0.03818
	2942.46	-0.05635
	2941.43	0.0628
	2940.4	0.07552
	2939.37	0.04249
	2938.34	-0.09997
	2937.31	-0.19367
	2936.28	-0.16969
	2935.25	-0.10744
	2934.22	-0.10945
	2933.19	-0.01576
	2932.16	-0.01738
	2931.12	0.01779
	2930.09	0.21248
	2929.06	0.31764
	2928.03	0.14369
	2927	0.00721
	2925.97	-0.19431
	2924.94	-0.21551
	2923.91	-0.05608
	2922.88	0.11935
	2921.85	0.29903
	2920.82	0.30726
	2919.79	0.20527
	2918.76	0.12057
	2917.73	0.15431
	2916.7	-0.04137
	2915.66	0.0647
	2914.63	0.30227
	2913.6	0.48621
	2912.57	0.39745
	2911.54	0.13425
	2910.51	0.11936
	2909.48	0.53099
	2908.45	0.1529
	2907.42	-0.07667
	2906.39	-0.05947
	2905.36	0.14267
	2904.33	0.12317
	2903.3	0.07554
	2902.27	0.09356
	2901.24	0.39741
	2900.21	0.71878
	2899.17	0.92536
	2898.14	0.31984
	2897.11	0.18626
	2896.08	0.34202
	2895.05	0.29445
	2894.02	0.1787
	2892.99	-0.01937
	2891.96	-0.11808
	2890.93	-0.13471
	2889.9	-0.13208
	2888.87	0.02886
	2887.84	0.2039
	2886.81	0.32902
	2885.78	0.37965
	2884.75	0.35329
	2883.72	0.31742
	2882.68	0.48094
	2881.65	0.35254
	2880.62	0.26775
	2879.59	0.36005
	2878.56	0.48287
	2877.53	0.31819
	2876.5	0.05315
	2875.47	0.06864
	2874.44	0.07966
	2873.41	0.02862
	2872.38	0.07294
	2871.35	-0.00927
	2870.32	-0.00387
	2869.29	0.03854
	2868.26	0.00925
	2867.23	-0.05222
	2866.19	-0.13278
	2865.16	-0.21252
	2864.13	-0.14552
	2863.1	-0.08092
	2862.07	-0.02056
	2861.04	0.20584
	2860.01	0.33906
	2858.98	0.14985
	2857.95	0.01564
	2856.92	-0.06247
	2855.89	0.07328
	2854.86	0.20881
	2853.83	0.26015
	2852.8	0.21532
	2851.77	0.1005
	2850.74	-0.06634
	2849.7	-0.14987
	2848.67	0.06901
	2847.64	0.11773
	2846.61	0.38712
	2845.58	0.37339
	2844.55	0.34319
	2843.52	0.41347
	2842.49	0.0582
	2841.46	-0.08042
	2840.43	-0.03702
	2839.4	0.00804
	2838.37	0.16386
	2837.34	0.20308
	2836.31	0.11979
	2835.28	0.05734
	2834.24	0.07793
	2833.21	0.45931
	2832.18	0.74377
	2831.15	0.58481
	2830.12	0.3422
	2829.09	0.05761
	2828.06	0.03658
	2827.03	0.07858
	2826	0.00561
	2824.97	0.05061
	2823.94	0.03929
	2822.91	-0.04945
	2821.88	-0.07982
	2820.85	0.0139
	2819.82	0.04002
	2818.79	0.08729
	2817.75	0.18798
	2816.72	0.37793
	2815.69	0.28647
	2814.66	0.21346
	2813.63	0.12126
	2812.6	-0.01456
	2811.57	-0.0152
	2810.54	0.18557
	2809.51	0.28275
	2808.48	0.24752
	2807.45	0.08854
	2806.42	-0.05725
	2805.39	-0.12072
	2804.36	0.21106
	2803.33	0.28989
	2802.3	0.14244
	2801.26	-0.04232
	2800.23	0.10621
	2799.2	0.13001
	2798.17	0.19478
	2797.14	0.26324
	2796.11	0.39781
	2795.08	0.32599
	2794.05	0.06742
	2793.02	0.04131
	2791.99	0.00952
	2790.96	-0.08699
	2789.93	-0.07805
	2788.9	0.17933
	2787.87	0.27792
	2786.84	0.19473
	2785.81	0.07426
	2784.77	-0.16904
	2783.74	-0.16052
	2782.71	0.17459
	2781.68	0.30111
	2780.65	0.39258
	2779.62	0.38222
	2778.59	0.33973
	2777.56	0.17581
	2776.53	0.08265
	2775.5	0.05967
	2774.47	0.04246
	2773.44	0.00439
	2772.41	-0.00834
	2771.38	0.01487
	2770.35	0.03339
	2769.31	0.02802
	2768.28	0.02043
	2767.25	0.01791
	2766.22	0.00861
	2765.19	0.00167
	2764.16	0.00705
	2763.13	0.01446
	2762.1	0.01349
	2761.07	0.00942
	2760.04	0.0113
	2759.01	0.01607
	2757.98	0.01747
	2756.95	0.0164
	2755.92	0.01678
	2754.89	0.01901
	2753.86	0.02016
	2752.82	0.01902
	2751.79	0.01638
	2750.76	0.01228
	2749.73	0.00774
	2748.7	0.00476
	2747.67	0.00441
	2746.64	0.00565
	2745.61	0.00617
	2744.58	0.00565
	2743.55	0.00542
	2742.52	0.00565
	2741.49	0.00564
	2740.46	0.00655
	2739.43	0.00959
	2738.4	0.01242
	2737.37	0.01279
	2736.33	0.01107
	2735.3	0.00863
	2734.27	0.00735
	2733.24	0.00825
	2732.21	0.01059
	2731.18	0.01211
	2730.15	0.01167
	2729.12	0.01124
	2728.09	0.01241
	2727.06	0.01419
	2726.03	0.0151
	2725	0.01499
	2723.97	0.01571
	2722.94	0.01744
	2721.91	0.01694
	2720.88	0.01529
	2719.84	0.01621
	2718.81	0.01987
	2717.78	0.02424
	2716.75	0.02341
	2715.72	0.01717
	2714.69	0.01487
	2713.66	0.01717
	2712.63	0.0181
	2711.6	0.01831
	2710.57	0.01784
	2709.54	0.01424
	2708.51	0.01044
	2707.48	0.0095
	2706.45	0.00983
	2705.42	0.01041
	2704.38	0.01203
	2703.35	0.01189
	2702.32	0.00788
	2701.29	0.00539
	2700.26	0.00636
	2699.23	0.00556
	2698.2	0.00219
	2697.17	-0.0009
	2696.14	-0.00164
	2695.11	0.00218
	2694.08	0.00689
	2693.05	0.00563
	2692.02	0.00321
	2690.99	0.00232
	2689.96	-0.00224
	2688.93	-0.00082
	2687.89	0.00594
	2686.86	0.02679
	2685.83	0.09156
	2684.8	0.13078
	2683.77	0.07333
	2682.74	-0.0096
	2681.71	-0.05694
	2680.68	-0.0359
	2679.65	0.0407
	2678.62	0.0614
	2677.59	0.01481
	2676.56	-0.00364
	2675.53	-0.00859
	2674.5	-0.0176
	2673.47	-0.0222
	2672.44	-0.01829
	2671.4	-0.00931
	2670.37	0.0005
	2669.34	0.00754
	2668.31	0.00725
	2667.28	0.00404
	2666.25	0.00562
	2665.22	0.00892
	2664.19	0.00789
	2663.16	0.0037
	2662.13	0.00073
	2661.1	0.00113
	2660.07	0.00431
	2659.04	0.00669
	2658.01	0.00576
	2656.98	0.00504
	2655.95	0.00611
	2654.91	0.005
	2653.88	0.00414
	2652.85	0.00732
	2651.82	0.0091
	2650.79	0.007
	2649.76	0.00396
	2648.73	0.00196
	2647.7	0.00038
	2646.67	-0.00088
	2645.64	-0.00096
	2644.61	-0.0011
	2643.58	-0.00134
	2642.55	-0.00029
	2641.52	0.00101
	2640.49	0.00145
	2639.45	0.00143
	2638.42	0.00133
	2637.39	0.0011
	2636.36	0.00067
	2635.33	0.00048
	2634.3	0.00071
	2633.27	0.00096
	2632.24	0.00123
	2631.21	0.00149
	2630.18	0.00139
	2629.15	0.00097
	2628.12	0.00057
	2627.09	0.00037
	2626.06	0.00015
	2625.03	7e-05
	2624	0.00044
	2622.96	0.00073
	2621.93	0.00057
	2620.9	0.00042
	2619.87	0.00058
	2618.84	0.00067
	2617.81	0.00059
	2616.78	0.00054
	2615.75	0.00056
	2614.72	0.00075
	2613.69	0.00083
	2612.66	0.00059
	2611.63	0.00035
	2610.6	0.00036
	2609.57	0.00054
	2608.54	0.00062
	2607.51	0.00047
	2606.47	0.00052
	2605.44	0.00083
	2604.41	0.00084
	2603.38	0.00068
	2602.35	0.00075
	2601.32	0.00084
	2600.29	0.00082
	2599.26	0.00086
	2598.23	0.001
	2597.2	0.00121
	2596.17	0.00124
	2595.14	0.00092
	2594.11	0.00059
	2593.08	0.00064
	2592.05	0.00088
	2591.02	0.00091
	2589.98	0.00088
	2588.95	0.00102
	2587.92	0.00112
	2586.89	0.00107
	2585.86	0.00108
	2584.83	0.00108
	2583.8	0.001
	2582.77	0.00098
	2581.74	0.00101
	2580.71	0.00099
	2579.68	0.00098
	2578.65	0.00096
	2577.62	0.00091
	2576.59	0.00092
	2575.56	0.00101
	2574.52	0.00103
	2573.49	0.00095
	2572.46	0.00084
	2571.43	0.00077
	2570.4	0.00078
	2569.37	0.00075
	2568.34	0.00063
	2567.31	0.00061
	2566.28	0.00075
	2565.25	0.00082
	2564.22	0.00086
	2563.19	0.00095
	2562.16	0.00095
	2561.13	0.0009
	2560.1	0.00099
	2559.07	0.0011
	2558.03	0.00112
	2557	0.00109
	2555.97	0.00105
	2554.94	0.00098
	2553.91	0.00086
	2552.88	0.00082
	2551.85	0.00096
	2550.82	0.00108
	2549.79	0.00113
	2548.76	0.00112
	2547.73	0.00098
	2546.7	0.00077
	2545.67	0.00064
	2544.64	0.00069
	2543.61	0.00073
	2542.58	0.00082
	2541.54	0.00099
	2540.51	0.00103
	2539.48	0.00099
	2538.45	0.00106
	2537.42	0.00115
	2536.39	0.00114
	2535.36	0.00113
	2534.33	0.00121
	2533.3	0.00129
	2532.27	0.00126
	2531.24	0.00117
	2530.21	0.00108
	2529.18	0.00101
	2528.15	0.001
	2527.12	0.00102
	2526.09	0.00108
	2525.05	0.00119
	2524.02	0.00124
	2522.99	0.00119
	2521.96	0.00113
	2520.93	0.00108
	2519.9	0.00108
	2518.87	0.00108
	2517.84	0.00107
	2516.81	0.0011
	2515.78	0.00117
	2514.75	0.00121
	2513.72	0.00116
	2512.69	0.00109
	2511.66	0.00116
	2510.63	0.00132
	2509.59	0.00135
	2508.56	0.00127
	2507.53	0.00124
	2506.5	0.00123
	2505.47	0.00121
	2504.44	0.00127
	2503.41	0.00136
	2502.38	0.00136
	2501.35	0.00129
	2500.32	0.00126
	2499.29	0.00127
	2498.26	0.00126
	2497.23	0.00126
	2496.2	0.00128
	2495.17	0.00128
	2494.14	0.00128
	2493.1	0.00129
	2492.07	0.00128
	2491.04	0.00126
	2490.01	0.00123
	2488.98	0.00116
	2487.95	0.0011
	2486.92	0.00109
	2485.89	0.00113
	2484.86	0.00118
	2483.83	0.00118
	2482.8	0.00115
	2481.77	0.00114
	2480.74	0.00117
	2479.71	0.00124
	2478.68	0.00127
	2477.65	0.00125
	2476.61	0.00126
	2475.58	0.00132
	2474.55	0.00134
	2473.52	0.00132
	2472.49	0.0013
	2471.46	0.00132
	2470.43	0.00133
	2469.4	0.00132
	2468.37	0.00133
	2467.34	0.00138
	2466.31	0.00145
	2465.28	0.00149
	2464.25	0.00145
	2463.22	0.00142
	2462.19	0.00141
	2461.16	0.00139
	2460.12	0.00138
	2459.09	0.00139
	2458.06	0.00142
	2457.03	0.0014
	2456	0.00134
	2454.97	0.00132
	2453.94	0.00135
	2452.91	0.00141
	2451.88	0.00144
	2450.85	0.0014
	2449.82	0.00134
	2448.79	0.00132
	2447.76	0.00138
	2446.73	0.00142
	2445.7	0.00133
	2444.67	0.00127
	2443.63	0.00131
	2442.6	0.00135
	2441.57	0.00132
	2440.54	0.00131
	2439.51	0.00135
	2438.48	0.00139
	2437.45	0.00143
	2436.42	0.00143
	2435.39	0.00142
	2434.36	0.00144
	2433.33	0.00143
	2432.3	0.0014
	2431.27	0.00137
	2430.24	0.00137
	2429.21	0.00137
	2428.17	0.00134
	2427.14	0.00131
	2426.11	0.00132
	2425.08	0.00135
	2424.05	0.00141
	2423.02	0.00146
	2421.99	0.00147
	2420.96	0.00142
	2419.93	0.00138
	2418.9	0.00136
	2417.87	0.00133
	2416.84	0.00135
	2415.81	0.0014
	2414.78	0.00142
	2413.75	0.0014
	2412.72	0.00135
	2411.68	0.00127
	2410.65	0.00118
	2409.62	0.00116
	2408.59	0.00119
	2407.56	0.00118
	2406.53	0.00112
	2405.5	0.0011
	2404.47	0.00111
	2403.44	0.00107
	2402.41	0.00102
	2401.38	0.00104
	2400.35	0.00104
	2399.32	0.00098
	2398.29	0.00091
	2397.26	0.00088
	2396.23	0.00088
	2395.19	0.00086
	2394.16	0.00079
	2393.13	0.00073
	2392.1	0.00076
	2391.07	0.00087
	2390.04	0.00097
	2389.01	0.00103
	2387.98	0.00107
	2386.95	0.00108
	2385.92	0.00107
	2384.89	0.00109
	2383.86	0.00112
	2382.83	0.00114
	2381.8	0.00121
	2380.77	0.0014
	2379.74	0.00163
	2378.7	0.00178
	2377.67	0.00191
	2376.64	0.00208
	2375.61	0.00224
	2374.58	0.00231
	2373.55	0.0024
	2372.52	0.0025
	2371.49	0.00263
	2370.46	0.00281
	2369.43	0.00297
	2368.4	0.00315
	2367.37	0.00335
	2366.34	0.00349
	2365.31	0.00354
	2364.28	0.00353
	2363.24	0.00361
	2362.21	0.00368
	2361.18	0.00353
	2360.15	0.00329
	2359.12	0.00314
	2358.09	0.00322
	2357.06	0.00342
	2356.03	0.0035
	2355	0.00346
	2353.97	0.00332
	2352.94	0.00304
	2351.91	0.00278
	2350.88	0.00248
	2349.85	0.00211
	2348.82	0.00193
	2347.79	0.00198
	2346.75	0.00206
	2345.72	0.00214
	2344.69	0.00229
	2343.66	0.00247
	2342.63	0.00263
	2341.6	0.0027
	2340.57	0.00267
	2339.54	0.00256
	2338.51	0.00245
	2337.48	0.0024
	2336.45	0.00239
	2335.42	0.00237
	2334.39	0.00226
	2333.36	0.00217
	2332.33	0.00228
	2331.3	0.0024
	2330.26	0.00234
	2329.23	0.00218
	2328.2	0.00202
	2327.17	0.00196
	2326.14	0.00193
	2325.11	0.00188
	2324.08	0.00197
	2323.05	0.00214
	2322.02	0.00222
	2320.99	0.00211
	2319.96	0.00185
	2318.93	0.00167
	2317.9	0.00165
	2316.87	0.0016
	2315.84	0.00147
	2314.81	0.00145
	2313.77	0.00148
	2312.74	0.00138
	2311.71	0.00122
	2310.68	0.00107
	2309.65	0.00093
	2308.62	0.00076
	2307.59	0.00065
	2306.56	0.00063
	2305.53	0.00062
	2304.5	0.00052
	2303.47	0.00039
	2302.44	0.00034
	2301.41	0.00033
	2300.38	0.00031
	2299.35	0.00029
	2298.31	0.00022
	2297.28	0.00016
	2296.25	0.00013
	2295.22	7e-05
	2294.19	5e-05
	2293.16	6e-05
	2292.13	0
	2291.1	-9e-05
	2290.07	-0.0001
	2289.04	-9e-05
	2288.01	-0.00016
	2286.98	-0.00022
	2285.95	-0.00019
	2284.92	-0.00019
	2283.89	-0.00019
	2282.86	-0.0002
	2281.82	-0.00022
	2280.79	-0.0002
	2279.76	-0.0002
	2278.73	-0.00026
	2277.7	-0.0002
	2276.67	-5e-05
	2275.64	-7e-05
	2274.61	-0.00015
	2273.58	-0.00022
	2272.55	-0.00028
	2271.52	-0.00029
	2270.49	-0.00026
	2269.46	-0.00023
	2268.43	-0.0002
	2267.4	-0.00018
	2266.37	-0.00019
	2265.33	-0.00014
	2264.3	-0.00014
	2263.27	-0.00019
	2262.24	-0.00018
	2261.21	-0.00014
	2260.18	-9e-05
	2259.15	5e-05
	2258.12	0.00018
	2257.09	0.00019
	2256.06	8e-05
	2255.03	-7e-05
	2254	-0.00015
	2252.97	-0.00012
	2251.94	-3e-05
	2250.91	0.00011
	2249.88	0.00015
	2248.84	6e-05
	2247.81	5e-05
	2246.78	0.00011
	2245.75	7e-05
	2244.72	-7e-05
	2243.69	-0.00015
	2242.66	-0.00012
	2241.63	-5e-05
	2240.6	-4e-05
	2239.57	-5e-05
	2238.54	-1e-05
	2237.51	4e-05
	2236.48	5e-05
	2235.45	7e-05
	2234.42	2e-05
	2233.38	-7e-05
	2232.35	-0.00012
	2231.32	-7e-05
	2230.29	1e-05
	2229.26	0.00012
	2228.23	0.00026
	2227.2	0.00031
	2226.17	0.00022
	2225.14	0.0001
	2224.11	5e-05
	2223.08	8e-05
	2222.05	0.0001
	2221.02	7e-05
	2219.99	7e-05
	2218.96	0.00011
	2217.93	9e-05
	2216.89	-3e-05
	2215.86	-0.00015
	2214.83	-0.00014
	2213.8	-0.0001
	2212.77	-0.0001
	2211.74	-0.0001
	2210.71	-5e-05
	2209.68	3e-05
	2208.65	8e-05
	2207.62	2e-05
	2206.59	-5e-05
	2205.56	-4e-05
	2204.53	-6e-05
	2203.5	-0.00011
	2202.47	-3e-05
	2201.44	0.00015
	2200.4	0.00016
	2199.37	-1e-05
	2198.34	-8e-05
	2197.31	8e-05
	2196.28	0.00022
	2195.25	0.00024
	2194.22	0.00027
	2193.19	0.00031
	2192.16	0.00028
	2191.13	0.0002
	2190.1	0.00011
	2189.07	5e-05
	2188.04	7e-05
	2187.01	0.00017
	2185.98	0.00028
	2184.95	0.0003
	2183.91	0.00025
	2182.88	0.00023
	2181.85	0.00019
	2180.82	9e-05
	2179.79	7e-05
	2178.76	0.00014
	2177.73	0.00016
	2176.7	0.00013
	2175.67	0.00017
	2174.64	0.00026
	2173.61	0.0003
	2172.58	0.00026
	2171.55	0.00021
	2170.52	0.00021
	2169.49	0.00023
	2168.45	0.00026
	2167.42	0.0003
	2166.39	0.00033
	2165.36	0.00034
	2164.33	0.00036
	2163.3	0.00041
	2162.27	0.00043
	2161.24	0.00044
	2160.21	0.00046
	2159.18	0.00046
	2158.15	0.00041
	2157.12	0.00039
	2156.09	0.00039
	2155.06	0.00044
	2154.03	0.00054
	2153	0.0006
	2151.96	0.00066
	2150.93	0.00068
	2149.9	0.00062
	2148.87	0.00058
	2147.84	0.00065
	2146.81	0.00073
	2145.78	0.00078
	2144.75	0.00082
	2143.72	0.00086
	2142.69	0.00087
	2141.66	0.0009
	2140.63	0.00086
	2139.6	0.0008
	2138.57	0.00084
	2137.54	0.00094
	2136.51	0.00101
	2135.47	0.00103
	2134.44	0.00103
	2133.41	0.00104
	2132.38	0.00106
	2131.35	0.00103
	2130.32	0.00099
	2129.29	0.00102
	2128.26	0.00109
	2127.23	0.00111
	2126.2	0.00113
	2125.17	0.00117
	2124.14	0.00117
	2123.11	0.00112
	2122.08	0.00104
	2121.05	0.00102
	2120.02	0.0011
	2118.98	0.00122
	2117.95	0.00128
	2116.92	0.00124
	2115.89	0.0012
	2114.86	0.00117
	2113.83	0.00118
	2112.8	0.00124
	2111.77	0.00126
	2110.74	0.00121
	2109.71	0.00116
	2108.68	0.00116
	2107.65	0.00124
	2106.62	0.00133
	2105.59	0.00133
	2104.56	0.00124
	2103.52	0.00111
	2102.49	0.00106
	2101.46	0.00115
	2100.43	0.0012
	2099.4	0.00119
	2098.37	0.00124
	2097.34	0.00125
	2096.31	0.00113
	2095.28	0.00107
	2094.25	0.0011
	2093.22	0.00108
	2092.19	0.00107
	2091.16	0.00118
	2090.13	0.00127
	2089.1	0.0013
	2088.07	0.00133
	2087.03	0.00138
	2086	0.00136
	2084.97	0.00125
	2083.94	0.00121
	2082.91	0.00127
	2081.88	0.00128
	2080.85	0.00124
	2079.82	0.00123
	2078.79	0.00126
	2077.76	0.00134
	2076.73	0.00143
	2075.7	0.0014
	2074.67	0.00128
	2073.64	0.00125
	2072.61	0.00133
	2071.58	0.00138
	2070.54	0.00137
	2069.51	0.00143
	2068.48	0.00155
	2067.45	0.00163
	2066.42	0.00161
	2065.39	0.00159
	2064.36	0.00158
	2063.33	0.00157
	2062.3	0.00158
	2061.27	0.00157
	2060.24	0.00157
	2059.21	0.00161
	2058.18	0.00165
	2057.15	0.00167
	2056.12	0.00167
	2055.09	0.00169
	2054.05	0.00172
	2053.02	0.00174
	2051.99	0.00181
	2050.96	0.00192
	2049.93	0.00197
	2048.9	0.00199
	2047.87	0.00206
	2046.84	0.00214
	2045.81	0.00223
	2044.78	0.00232
	2043.75	0.0024
	2042.72	0.0025
	2041.69	0.00262
	2040.66	0.00274
	2039.63	0.00282
	2038.6	0.00289
	2037.56	0.00295
	2036.53	0.00297
	2035.5	0.00294
	2034.47	0.0029
	2033.44	0.00291
	2032.41	0.00298
	2031.38	0.00305
	2030.35	0.00311
	2029.32	0.00319
	2028.29	0.00333
	2027.26	0.00355
	2026.23	0.0038
	2025.2	0.00403
	2024.17	0.00425
	2023.14	0.00447
	2022.1	0.00466
	2021.07	0.00484
	2020.04	0.00503
	2019.01	0.00523
	2017.98	0.00547
	2016.95	0.00571
	2015.92	0.00589
	2014.89	0.00614
	2013.86	0.00658
	2012.83	0.00718
	2011.8	0.00793
	2010.77	0.00888
	2009.74	0.01008
	2008.71	0.01145
	2007.68	0.01291
	2006.65	0.01452
	2005.61	0.01643
	2004.58	0.01885
	2003.55	0.02199
	2002.52	0.02577
	2001.49	0.03012
	2000.46	0.03518
	1999.43	0.04125
	1998.4	0.049
	1997.37	0.06
	1996.34	0.0771
	1995.31	0.10489
	1994.28	0.15004
	1993.25	0.22209
	1992.22	0.33521
	1991.19	0.49064
	1990.16	0.63841
	1989.12	0.67743
	1988.09	0.56993
	1987.06	0.412
	1986.03	0.27953
	1985	0.1872
	1983.97	0.12827
	1982.94	0.09253
	1981.91	0.07168
	1980.88	0.06
	1979.85	0.05344
	1978.82	0.04933
	1977.79	0.04558
	1976.76	0.04012
	1975.73	0.03256
	1974.7	0.02532
	1973.67	0.02037
	1972.63	0.01669
	1971.6	0.01324
	1970.57	0.01075
	1969.54	0.00947
	1968.51	0.00903
	1967.48	0.00946
	1966.45	0.00988
	1965.42	0.00902
	1964.39	0.00716
	1963.36	0.00588
	1962.33	0.00613
	1961.3	0.00725
	1960.27	0.0079
	1959.24	0.00749
	1958.21	0.00713
	1957.17	0.00762
	1956.14	0.00791
	1955.11	0.00796
	1954.08	0.00875
	1953.05	0.01005
	1952.02	0.01128
	1950.99	0.01233
	1949.96	0.01326
	1948.93	0.01415
	1947.9	0.01489
	1946.87	0.01542
	1945.84	0.01576
	1944.81	0.01589
	1943.78	0.01603
	1942.75	0.01624
	1941.72	0.01632
	1940.68	0.0163
	1939.65	0.0163
[truncated: 1,543 more rows]

## Sheet: Supplementary-Figure 18
Complex 3	Wavenumber	Absorption	Complex+KOtBu	Wavenumber	Absorption
	3998.86	-0.00119		3998.86	-0.00109
	3997.83	-0.00116		3997.83	-0.00086
	3996.8	-0.00111		3996.8	-0.00067
	3995.77	-0.00112		3995.77	-0.00066
	3994.74	-0.00121		3994.74	-0.00075
	3993.71	-0.00124		3993.71	-0.0007
	3992.68	-0.0012		3992.68	-0.00062
	3991.65	-0.00111		3991.65	-0.00066
	3990.62	-0.00105		3990.62	-0.00072
	3989.59	-0.00094		3989.59	-0.00073
	3988.56	-0.00086		3988.56	-0.00073
	3987.52	-0.00084		3987.52	-0.00065
	3986.49	-0.0008		3986.49	-0.00045
	3985.46	-0.00076		3985.46	-0.00039
	3984.43	-0.00084		3984.43	-0.00049
	3983.4	-0.00098		3983.4	-0.00042
	3982.37	-0.00108		3982.37	-8e-05
	3981.34	-0.00106		3981.34	0.00029
	3980.31	-0.00089		3980.31	0.00056
	3979.28	-0.00072		3979.28	0.00076
	3978.25	-0.00068		3978.25	0.001
	3977.22	-0.00066		3977.22	0.00136
	3976.19	-0.00064		3976.19	0.00183
	3975.16	-0.00072		3975.16	0.00238
	3974.13	-0.00073		3974.13	0.00298
	3973.1	-0.00058		3973.1	0.00336
	3972.07	-0.00053		3972.07	0.00337
	3971.03	-0.00059		3971.03	0.00319
	3970	-0.00059		3970	0.00301
	3968.97	-0.00053		3968.97	0.00282
	3967.94	-0.00049		3967.94	0.00247
	3966.91	-0.00047		3966.91	0.00193
	3965.88	-0.00045		3965.88	0.00141
	3964.85	-0.00044		3964.85	0.00106
	3963.82	-0.00032		3963.82	0.00077
	3962.79	-0.0001		3962.79	0.00048
	3961.76	3e-05		3961.76	0.0002
	3960.73	9e-05		3960.73	-1e-05
	3959.7	0.0001		3959.7	-0.00017
	3958.67	0.00011		3958.67	-0.00036
	3957.64	0.00021		3957.64	-0.00057
	3956.61	0.00025		3956.61	-0.00065
	3955.58	0.00028		3955.58	-0.0006
	3954.54	0.00042		3954.54	-0.00059
	3953.51	0.00047		3953.51	-0.00064
	3952.48	0.00042		3952.48	-0.00069
	3951.45	0.00051		3951.45	-0.00074
	3950.42	0.00076		3950.42	-0.00073
	3949.39	0.00094		3949.39	-0.00065
	3948.36	0.00094		3948.36	-0.00058
	3947.33	0.00091		3947.33	-0.00061
	3946.3	0.00101		3946.3	-0.00073
	3945.27	0.00126		3945.27	-0.00072
	3944.24	0.00148		3944.24	-0.00054
	3943.21	0.00153		3943.21	-0.00052
	3942.18	0.00155		3942.18	-0.00082
	3941.15	0.00155		3941.15	-0.00119
	3940.12	0.00141		3940.12	-0.00135
	3939.09	0.00135		3939.09	-0.00128
	3938.05	0.0015		3938.05	-0.0012
	3937.02	0.00164		3937.02	-0.00125
	3935.99	0.00159		3935.99	-0.0014
	3934.96	0.00141		3934.96	-0.00145
	3933.93	0.00128		3933.93	-0.00121
	3932.9	0.00123		3932.9	-0.00078
	3931.87	0.00107		3931.87	-0.00061
	3930.84	0.00069		3930.84	-0.00078
	3929.81	0.00036		3929.81	-0.00104
	3928.78	0.00016		3928.78	-0.00131
	3927.75	-0.00018		3927.75	-0.00143
	3926.72	-0.00049		3926.72	-0.00121
	3925.69	-0.00043		3925.69	-0.00077
	3924.66	-0.00045		3924.66	-0.00058
	3923.63	-0.00083		3923.63	-0.00093
	3922.59	-0.00137		3922.59	-0.00145
	3921.56	-0.00185		3921.56	-0.00152
	3920.53	-0.00199		3920.53	-0.00108
	3919.5	-0.00192		3919.5	-0.00068
	3918.47	-0.00195		3918.47	-0.00049
	3917.44	-0.00196		3917.44	-0.00029
	3916.41	-0.00174		3916.41	-0.00024
	3915.38	-0.00147		3915.38	-0.00054
	3914.35	-0.00131		3914.35	-0.00088
	3913.32	-0.00122		3913.32	-0.00098
	3912.29	-0.00118		3912.29	-0.00096
	3911.26	-0.00122		3911.26	-0.00099
	3910.23	-0.00134		3910.23	-0.00109
	3909.2	-0.00149		3909.2	-0.00121
	3908.17	-0.00162		3908.17	-0.00105
	3907.14	-0.00172		3907.14	-0.00045
	3906.1	-0.00171		3906.1	0.00032
	3905.07	-0.00161		3905.07	0.00083
	3904.04	-0.00155		3904.04	0.00102
	3903.01	-0.00158		3903.01	0.00115
	3901.98	-0.00155		3901.98	0.00114
	3900.95	-0.00144		3900.95	0.00101
	3899.92	-0.00136		3899.92	0.00111
	3898.89	-0.00117		3898.89	0.00105
	3897.86	-0.00102		3897.86	0.00049
	3896.83	-0.0011		3896.83	-0.00011
	3895.8	-0.00121		3895.8	-0.00031
	3894.77	-0.00126		3894.77	-0.00014
	3893.74	-0.00138		3893.74	0.00011
	3892.71	-0.00153		3892.71	0.00052
	3891.68	-0.00162		3891.68	0.00107
	3890.65	-0.0016		3890.65	0.00115
	3889.61	-0.00153		3889.61	0.00098
	3888.58	-0.00148		3888.58	0.00109
	3887.55	-0.00154		3887.55	0.00159
	3886.52	-0.00171		3886.52	0.00229
	3885.49	-0.00175		3885.49	0.00281
	3884.46	-0.00166		3884.46	0.00304
	3883.43	-0.00155		3883.43	0.00316
	3882.4	-0.00142		3882.4	0.00354
	3881.37	-0.0012		3881.37	0.00444
	3880.34	-0.00103		3880.34	0.00518
	3879.31	-0.00117		3879.31	0.00511
	3878.28	-0.00134		3878.28	0.00486
	3877.25	-0.00128		3877.25	0.00492
	3876.22	-0.00111		3876.22	0.00537
	3875.19	-0.001		3875.19	0.00614
	3874.16	-0.00093		3874.16	0.00659
	3873.12	-0.00088		3873.12	0.00639
	3872.09	-0.00082		3872.09	0.00635
	3871.06	-0.00077		3871.06	0.00689
	3870.03	-0.00065		3870.03	0.00723
	3869	-0.00046		3869	0.00657
	3867.97	-0.00054		3867.97	0.00578
	3866.94	-0.00086		3866.94	0.00558
	3865.91	-0.00107		3865.91	0.00587
	3864.88	-0.00101		3864.88	0.00612
	3863.85	-0.00087		3863.85	0.00599
	3862.82	-0.00073		3862.82	0.00576
	3861.79	-0.00061		3861.79	0.00549
	3860.76	-0.00057		3860.76	0.00502
	3859.73	-0.0006		3859.73	0.00463
	3858.7	-0.00064		3858.7	0.0045
	3857.66	-0.00065		3857.66	0.00423
	3856.63	-0.00071		3856.63	0.00377
	3855.6	-0.00093		3855.6	0.00386
	3854.57	-0.0013		3854.57	0.00473
	3853.54	-0.00149		3853.54	0.00532
	3852.51	-0.00138		3852.51	0.00463
	3851.48	-0.00127		3851.48	0.00324
	3850.45	-0.00111		3850.45	0.00216
	3849.42	-0.0009		3849.42	0.00156
	3848.39	-0.00086		3848.39	0.00105
	3847.36	-0.00091		3847.36	0.00057
	3846.33	-0.00092		3846.33	0.00036
	3845.3	-0.00096		3845.3	0.00051
	3844.27	-0.00112		3844.27	0.00078
	3843.24	-0.00129		3843.24	0.00085
	3842.21	-0.0014		3842.21	0.00092
	3841.17	-0.00147		3841.17	0.0012
	3840.14	-0.00152		3840.14	0.00141
	3839.11	-0.00168		3839.11	0.0016
	3838.08	-0.00176		3838.08	0.00169
	3837.05	-0.0015		3837.05	0.0014
	3836.02	-0.00135		3836.02	0.00107
	3834.99	-0.00148		3834.99	0.00066
	3833.96	-0.00151		3833.96	0.00014
	3832.93	-0.0014		3832.93	-6e-05
	3831.9	-0.00143		3831.9	-0.00013
	3830.87	-0.00158		3830.87	-0.00049
	3829.84	-0.00167		3829.84	-0.00079
	3828.81	-0.00164		3828.81	-0.00081
	3827.78	-0.00159		3827.78	-0.0007
	3826.75	-0.0017		3826.75	-0.00062
	3825.72	-0.00177		3825.72	-0.00071
	3824.68	-0.00161		3824.68	-0.00079
	3823.65	-0.00149		3823.65	-0.00058
	3822.62	-0.00146		3822.62	1e-05
	3821.59	-0.00131		3821.59	0.00073
	3820.56	-0.0011		3820.56	0.00071
	3819.53	-0.00109		3819.53	-0.00013
	3818.5	-0.0013		3818.5	-0.00083
	3817.47	-0.00158		3817.47	-0.00088
	3816.44	-0.00172		3816.44	-0.00063
	3815.41	-0.00173		3815.41	-0.00094
	3814.38	-0.00176		3814.38	-0.00157
	3813.35	-0.00174		3813.35	-0.0019
	3812.32	-0.0017		3812.32	-0.00186
	3811.29	-0.0018		3811.29	-0.00181
	3810.26	-0.00197		3810.26	-0.00183
	3809.23	-0.00206		3809.23	-0.00159
	3808.19	-0.00207		3808.19	-0.00116
	3807.16	-0.00204		3807.16	-0.00102
	3806.13	-0.00198		3806.13	-0.00124
	3805.1	-0.00192		3805.1	-0.00138
	3804.07	-0.00187		3804.07	-0.00122
	3803.04	-0.00181		3803.04	-0.00081
	3802.01	-0.00183		3802.01	-0.00033
	3800.98	-0.00194		3800.98	-0.00022
	3799.95	-0.00199		3799.95	-0.00044
	3798.92	-0.00198		3798.92	-0.00052
	3797.89	-0.00187		3797.89	-0.00043
	3796.86	-0.00172		3796.86	-0.00039
	3795.83	-0.0018		3795.83	-0.00056
	3794.8	-0.00212		3794.8	-0.00077
	3793.77	-0.00233		3793.77	-0.00083
	3792.73	-0.00237		3792.73	-0.00077
	3791.7	-0.00235		3791.7	-0.00065
	3790.67	-0.00241		3790.67	-0.00053
	3789.64	-0.00254		3789.64	-0.00044
	3788.61	-0.00255		3788.61	-0.00034
	3787.58	-0.00241		3787.58	-0.00031
	3786.55	-0.00235		3786.55	-0.00022
	3785.52	-0.00242		3785.52	7e-05
	3784.49	-0.00251		3784.49	0.00029
	3783.46	-0.00254		3783.46	0.00024
	3782.43	-0.00252		3782.43	0.00021
	3781.4	-0.0025		3781.4	0.00038
	3780.37	-0.0025		3780.37	0.00076
	3779.34	-0.00239		3779.34	0.00089
	3778.31	-0.00218		3778.31	0.00045
	3777.28	-0.00215		3777.28	-1e-05
	3776.24	-0.00229		3776.24	-0.0002
	3775.21	-0.00235		3775.21	-0.00032
	3774.18	-0.00231		3774.18	-0.00047
	3773.15	-0.00224		3773.15	-0.00049
	3772.12	-0.0021		3772.12	-0.00035
	3771.09	-0.00198		3771.09	3e-05
	3770.06	-0.00192		3770.06	0.00039
	3769.03	-0.00185		3769.03	0.00029
	3768	-0.00184		3768	8e-05
	3766.97	-0.00193		3766.97	0.00016
	3765.94	-0.00191		3765.94	0.0003
	3764.91	-0.00172		3764.91	0.00018
	3763.88	-0.00155		3763.88	-1e-05
	3762.85	-0.00137		3762.85	0
	3761.82	-0.0012		3761.82	0.00027
	3760.79	-0.00116		3760.79	0.00081
	3759.75	-0.00118		3759.75	0.00135
	3758.72	-0.00111		3758.72	0.00154
	3757.69	-0.00094		3757.69	0.00167
	3756.66	-0.00074		3756.66	0.0018
	3755.63	-0.00061		3755.63	0.00183
	3754.6	-0.00061		3754.6	0.002
	3753.57	-0.00071		3753.57	0.00253
	3752.54	-0.00071		3752.54	0.00335
	3751.51	-0.00059		3751.51	0.00395
	3750.48	-0.00055		3750.48	0.00418
	3749.45	-0.00053		3749.45	0.00391
	3748.42	-0.00043		3748.42	0.00322
	3747.39	-0.00043		3747.39	0.00286
	3746.36	-0.0005		3746.36	0.00305
	3745.33	-0.00051		3745.33	0.00374
	3744.3	-0.00035		3744.3	0.00398
	3743.26	-0.00015		3743.26	0.00318
	3742.23	-3e-05		3742.23	0.00244
	3741.2	-1e-05		3741.2	0.00203
	3740.17	-3e-05		3740.17	0.00187
	3739.14	0		3739.14	0.002
	3738.11	9e-05		3738.11	0.00233
	3737.08	0.00023		3737.08	0.0029
	3736.05	0.00031		3736.05	0.00364
	3735.02	0.00021		3735.02	0.00382
	3733.99	8e-05		3733.99	0.0034
	3732.96	1e-05		3732.96	0.00299
	3731.93	6e-05		3731.93	0.00247
	3730.9	0.00019		3730.9	0.00176
	3729.87	0.00027		3729.87	0.00122
	3728.84	0.00029		3728.84	0.00108
	3727.8	0.0003		3727.8	0.00132
	3726.77	0.00032		3726.77	0.0016
	3725.74	0.00039		3725.74	0.0016
	3724.71	0.00047		3724.71	0.00144
	3723.68	0.00046		3723.68	0.00152
	3722.65	0.00034		3722.65	0.00167
	3721.62	0.00024		3721.62	0.00142
	3720.59	0.00024		3720.59	0.00112
	3719.56	0.00029		3719.56	0.001
	3718.53	0.00025		3718.53	0.00077
	3717.5	0.00014		3717.5	0.00047
	3716.47	8e-05		3716.47	0.00034
	3715.44	0.00012		3715.44	0.00039
	3714.41	0.0002		3714.41	0.00059
	3713.38	0.00027		3713.38	0.00115
	3712.35	0.00039		3712.35	0.00192
	3711.31	0.00054		3711.31	0.00221
	3710.28	0.00067		3710.28	0.00212
	3709.25	0.00079		3709.25	0.00182
	3708.22	0.00096		3708.22	0.00122
	3707.19	0.00112		3707.19	0.0007
	3706.16	0.0012		3706.16	0.00039
	3705.13	0.00127		3705.13	0.00026
	3704.1	0.00138		3704.1	0.0003
	3703.07	0.00148		3703.07	0.00059
	3702.04	0.00153		3702.04	0.00088
	3701.01	0.00159		3701.01	0.00068
	3699.98	0.0017		3699.98	0.00014
	3698.95	0.00185		3698.95	-0.00029
	3697.92	0.00203		3697.92	-0.00045
	3696.89	0.00219		3696.89	-0.00047
	3695.86	0.00231		3695.86	-0.00058
	3694.82	0.00237		3694.82	-0.00083
	3693.79	0.00241		3693.79	-0.00101
	3692.76	0.00248		3692.76	-0.00074
	3691.73	0.00262		3691.73	-0.00019
	3690.7	0.00273		3690.7	3e-05
	3689.67	0.00274		3689.67	9e-05
	3688.64	0.00274		3688.64	2e-05
	3687.61	0.00277		3687.61	-0.00072
	3686.58	0.00284		3686.58	-0.00159
	3685.55	0.00294		3685.55	-0.00207
	3684.52	0.00302		3684.52	-0.00228
	3683.49	0.00306		3683.49	-0.00242
	3682.46	0.00309		3682.46	-0.0025
	3681.43	0.00309		3681.43	-0.00237
	3680.4	0.00303		3680.4	-0.00198
	3679.37	0.00303		3679.37	-0.00165
	3678.33	0.00311		3678.33	-0.00155
	3677.3	0.0032		3677.3	-0.00111
	3676.27	0.00326		3676.27	-3e-05
	3675.24	0.00332		3675.24	0.00046
	3674.21	0.00335		3674.21	-0.00057
	3673.18	0.00336		3673.18	-0.00153
	3672.15	0.00335		3672.15	-0.0016
	3671.12	0.00338		3671.12	-0.0011
	3670.09	0.00353		3670.09	-0.00084
	3669.06	0.00368		3669.06	-0.00124
	3668.03	0.00375		3668.03	-0.00204
	3667	0.00376		3667	-0.00278
	3665.97	0.00377		3665.97	-0.00328
	3664.94	0.00382		3664.94	-0.00361
	3663.91	0.00389		3663.91	-0.00383
	3662.87	0.00395		3662.87	-0.00396
	3661.84	0.00402		3661.84	-0.00401
	3660.81	0.00413		3660.81	-0.00405
	3659.78	0.00424		3659.78	-0.00412
	3658.75	0.00433		3658.75	-0.00416
	3657.72	0.00444		3657.72	-0.00395
	3656.69	0.00459		3656.69	-0.00361
	3655.66	0.00472		3655.66	-0.0038
	3654.63	0.0048		3654.63	-0.00441
	3653.6	0.00482		3653.6	-0.0047
	3652.57	0.00485		3652.57	-0.00432
	3651.54	0.00497		3651.54	-0.00341
	3650.51	0.00518		3650.51	-0.00264
	3649.48	0.00536		3649.48	-0.00252
	3648.45	0.00547		3648.45	-0.00271
	3647.42	0.00554		3647.42	-0.00325
	3646.38	0.0056		3646.38	-0.00433
	3645.35	0.00568		3645.35	-0.00537
	3644.32	0.00577		3644.32	-0.00593
	3643.29	0.00587		3643.29	-0.00612
	3642.26	0.00599		3642.26	-0.0062
	3641.23	0.00611		3641.23	-0.00629
	3640.2	0.00618		3640.2	-0.0064
	3639.17	0.00622		3639.17	-0.00645
	3638.14	0.00635		3638.14	-0.00649
	3637.11	0.00656		3637.11	-0.00663
	3636.08	0.00675		3636.08	-0.00673
	3635.05	0.00689		3635.05	-0.00659
	3634.02	0.00699		3634.02	-0.00647
	3632.99	0.00703		3632.99	-0.00662
	3631.96	0.00709		3631.96	-0.00666
	3630.93	0.00727		3630.93	-0.00618
	3629.89	0.00751		3629.89	-0.0052
	3628.86	0.00772		3628.86	-0.00474
	3627.83	0.00784		3627.83	-0.00548
	3626.8	0.00793		3626.8	-0.00644
	3625.77	0.00806		3625.77	-0.00713
	3624.74	0.0082		3624.74	-0.00757
	3623.71	0.00832		3623.71	-0.0078
	3622.68	0.00847		3622.68	-0.00781
	3621.65	0.00854		3621.65	-0.00757
	3620.62	0.00854		3620.62	-0.00721
	3619.59	0.00856		3619.59	-0.00698
	3618.56	0.00866		3618.56	-0.00711
	3617.53	0.00884		3617.53	-0.00761
	3616.5	0.009		3616.5	-0.00814
	3615.47	0.00914		3615.47	-0.00839
	3614.44	0.00927		3614.44	-0.00844
	3613.4	0.0094		3613.4	-0.00847
	3612.37	0.00959		3612.37	-0.00879
	3611.34	0.00978		3611.34	-0.00928
	3610.31	0.00997		3610.31	-0.0094
	3609.28	0.01018		3609.28	-0.00924
	3608.25	0.01037		3608.25	-0.00927
	3607.22	0.0106		3607.22	-0.00964
	3606.19	0.01085		3606.19	-0.0103
	3605.16	0.011		3605.16	-0.01093
	3604.13	0.01113		3604.13	-0.01127
	3603.1	0.01133		3603.1	-0.01136
	3602.07	0.01152		3602.07	-0.01133
	3601.04	0.01166		3601.04	-0.01133
	3600.01	0.01183		3600.01	-0.01145
	3598.98	0.01202		3598.98	-0.01171
	3597.95	0.01216		3597.95	-0.01199
	3596.91	0.01229		3596.91	-0.01207
	3595.88	0.0125		3595.88	-0.01204
	3594.85	0.01273		3594.85	-0.01219
	3593.82	0.01284		3593.82	-0.01245
	3592.79	0.01289		3592.79	-0.01275
	3591.76	0.01293		3591.76	-0.01308
	3590.73	0.01301		3590.73	-0.01323
	3589.7	0.01315		3589.7	-0.01302
	3588.67	0.01336		3588.67	-0.0126
	3587.64	0.0136		3587.64	-0.01235
	3586.61	0.01377		3586.61	-0.01259
	3585.58	0.01385		3585.58	-0.01321
	3584.55	0.01389		3584.55	-0.01379
	3583.52	0.01393		3583.52	-0.01416
	3582.49	0.01397		3582.49	-0.01429
	3581.45	0.01404		3581.45	-0.01426
	3580.42	0.01408		3580.42	-0.01424
	3579.39	0.01409		3579.39	-0.0143
	3578.36	0.01412		3578.36	-0.01431
	3577.33	0.01415		3577.33	-0.01425
	3576.3	0.01415		3576.3	-0.0142
	3575.27	0.01414		3575.27	-0.01419
	3574.24	0.01415		3574.24	-0.01417
	3573.21	0.01412		3573.21	-0.01408
	3572.18	0.01407		3572.18	-0.01389
	3571.15	0.01407		3571.15	-0.01357
	3570.12	0.01407		3570.12	-0.01311
	3569.09	0.01404		3569.09	-0.01241
	3568.06	0.01401		3568.06	-0.01157
	3567.03	0.01399		3567.03	-0.01095
	3566	0.01395		3566	-0.01091
	3564.96	0.01388		3564.96	-0.01123
	3563.93	0.01374		3563.93	-0.01145
	3562.9	0.01356		3562.9	-0.01139
	3561.87	0.0134		3561.87	-0.01113
	3560.84	0.01326		3560.84	-0.01081
	3559.81	0.01314		3559.81	-0.01055
	3558.78	0.01303		3558.78	-0.01036
	3557.75	0.0129		3557.75	-0.01011
	3556.72	0.01279		3556.72	-0.00976
	3555.69	0.01272		3555.69	-0.00934
	3554.66	0.01261		3554.66	-0.00881
	3553.63	0.01242		3553.63	-0.00819
	3552.6	0.01224		3552.6	-0.00761
	3551.57	0.01213		3551.57	-0.00724
	3550.54	0.01208		3550.54	-0.00697
	3549.51	0.01203		3549.51	-0.00658
	3548.47	0.0119		3548.47	-0.00598
	3547.44	0.01179		3547.44	-0.00523
	3546.41	0.01177		3546.41	-0.00452
	3545.38	0.01177		3545.38	-0.00402
	3544.35	0.01176		3544.35	-0.00372
	3543.32	0.01171		3543.32	-0.00351
	3542.29	0.01164		3542.29	-0.00328
	3541.26	0.01166		3541.26	-0.00293
	3540.23	0.0117		3540.23	-0.00243
	3539.2	0.01169		3539.2	-0.00189
	3538.17	0.01171		3538.17	-0.00135
	3537.14	0.01177		3537.14	-0.00077
	3536.11	0.01179		3536.11	-0.00024
	3535.08	0.0118		3535.08	0.00015
	3534.05	0.01186		3534.05	0.00052
	3533.02	0.01196		3533.02	0.00103
	3531.98	0.01207		3531.98	0.00163
	3530.95	0.01224		3530.95	0.00221
	3529.92	0.01239		3529.92	0.00281
	3528.89	0.01244		3528.89	0.00346
	3527.86	0.01251		3527.86	0.00408
	3526.83	0.01264		3526.83	0.00458
	3525.8	0.01276		3525.8	0.00506
	3524.77	0.01287		3524.77	0.00566
	3523.74	0.01302		3523.74	0.0063
	3522.71	0.01314		3522.71	0.00675
	3521.68	0.01326		3521.68	0.00711
	3520.65	0.01343		3520.65	0.0076
	3519.62	0.0136		3519.62	0.00823
	3518.59	0.01373		3518.59	0.00889
	3517.56	0.01388		3517.56	0.00952
	3516.52	0.01402		3516.52	0.01014
	3515.49	0.01416		3515.49	0.01078
	3514.46	0.01426		3514.46	0.01146
	3513.43	0.01435		3513.43	0.01221
	3512.4	0.01446		3512.4	0.013
	3511.37	0.01463		3511.37	0.01381
	3510.34	0.01481		3510.34	0.01468
	3509.31	0.01489		3509.31	0.01554
	3508.28	0.01495		3508.28	0.01625
	3507.25	0.01508		3507.25	0.01688
	3506.22	0.01523		3506.22	0.01763
	3505.19	0.01531		3505.19	0.01858
	3504.16	0.01536		3504.16	0.01963
	3503.13	0.01538		3503.13	0.02068
	3502.1	0.01536		3502.1	0.02162
	3501.07	0.01537		3501.07	0.02243
	3500.03	0.01541		3500.03	0.02326
	3499	0.01543		3499	0.0242
	3497.97	0.01538		3497.97	0.02524
	3496.94	0.01529		3496.94	0.02626
	3495.91	0.01521		3495.91	0.02719
	3494.88	0.01513		3494.88	0.02809
	3493.85	0.01504		3493.85	0.02902
	3492.82	0.01496		3492.82	0.02999
	3491.79	0.01483		3491.79	0.031
	3490.76	0.01471		3490.76	0.032
	3489.73	0.01468		3489.73	0.03294
	3488.7	0.01464		3488.7	0.03386
	3487.67	0.01453		3487.67	0.03477
	3486.64	0.01439		3486.64	0.03559
	3485.61	0.01429		3485.61	0.03634
	3484.58	0.01417		3484.58	0.03709
	3483.54	0.01398		3483.54	0.03789
	3482.51	0.01379		3482.51	0.03871
	3481.48	0.01364		3481.48	0.03938
	3480.45	0.0135		3480.45	0.03984
	3479.42	0.01335		3479.42	0.04025
	3478.39	0.01323		3478.39	0.04066
	3477.36	0.0131		3477.36	0.04105
	3476.33	0.01294		3476.33	0.04138
	3475.3	0.01277		3475.3	0.04167
	3474.27	0.01262		3474.27	0.04193
	3473.24	0.01246		3473.24	0.04214
	3472.21	0.0123		3472.21	0.04227
	3471.18	0.01219		3471.18	0.04229
	3470.15	0.01208		3470.15	0.04225
	3469.12	0.01194		3469.12	0.04218
	3468.09	0.01178		3468.09	0.04213
	3467.05	0.01162		3467.05	0.04203
	3466.02	0.01146		3466.02	0.04184
	3464.99	0.01131		3464.99	0.04157
	3463.96	0.01117		3463.96	0.04126
	3462.93	0.01104		3462.93	0.04091
	3461.9	0.01088		3461.9	0.04046
	3460.87	0.01071		3460.87	0.03994
	3459.84	0.01057		3459.84	0.03936
	3458.81	0.01045		3458.81	0.03876
	3457.78	0.0103		3457.78	0.03814
	3456.75	0.01015		3456.75	0.03755
	3455.72	0.01001		3455.72	0.03696
	3454.69	0.0099		3454.69	0.03636
	3453.66	0.0098		3453.66	0.03572
	3452.63	0.00969		3452.63	0.03501
	3451.59	0.00958		3451.59	0.03427
	3450.56	0.00945		3450.56	0.03353
	3449.53	0.00931		3449.53	0.03284
	3448.5	0.00917		3448.5	0.03224
	3447.47	0.00903		3447.47	0.03162
	3446.44	0.0089		3446.44	0.03085
	3445.41	0.00878		3445.41	0.03003
	3444.38	0.00863		3444.38	0.02924
	3443.35	0.0085		3443.35	0.02849
	3442.32	0.0084		3442.32	0.02777
	3441.29	0.00833		3441.29	0.02703
	3440.26	0.00826		3440.26	0.02629
	3439.23	0.00815		3439.23	0.02557
	3438.2	0.00803		3438.2	0.02486
	3437.17	0.0079		3437.17	0.02413
	3436.14	0.00775		3436.14	0.02343
	3435.1	0.00762		3435.1	0.02279
	3434.07	0.00754		3434.07	0.02218
	3433.04	0.00748		3433.04	0.02157
	3432.01	0.00738		3432.01	0.02092
	3430.98	0.00724		3430.98	0.02028
	3429.95	0.00711		3429.95	0.01971
	3428.92	0.007		3428.92	0.01919
	3427.89	0.00688		3427.89	0.01869
	3426.86	0.00676		3426.86	0.01816
	3425.83	0.00669		3425.83	0.01761
	3424.8	0.00664		3424.8	0.01705
	3423.77	0.00657		3423.77	0.01656
	3422.74	0.00644		3422.74	0.01615
	3421.71	0.00631		3421.71	0.01572
	3420.68	0.00624		3420.68	0.01528
	3419.65	0.00622		3419.65	0.01482
	3418.61	0.00618		3418.61	0.01435
	3417.58	0.00614		3417.58	0.0139
	3416.55	0.00609		3416.55	0.01349
	3415.52	0.00598		3415.52	0.01311
	3414.49	0.00587		3414.49	0.01273
	3413.46	0.00581		3413.46	0.01233
	3412.43	0.00577		3412.43	0.01195
	3411.4	0.00574		3411.4	0.01163
	3410.37	0.00564		3410.37	0.01137
	3409.34	0.00553		3409.34	0.01112
	3408.31	0.00549		3408.31	0.01084
	3407.28	0.00552		3407.28	0.01056
	3406.25	0.00553		3406.25	0.01031
	3405.22	0.00548		3405.22	0.01006
	3404.19	0.00539		3404.19	0.0098
	3403.16	0.00528		3403.16	0.00956
	3402.12	0.0052		3402.12	0.00934
	3401.09	0.00514		3401.09	0.00914
	3400.06	0.00512		3400.06	0.00895
	3399.03	0.0051		3399.03	0.00875
	3398	0.00506		3398	0.00853
	3396.97	0.00503		3396.97	0.00831
	3395.94	0.00502		3395.94	0.0081
	3394.91	0.00496		3394.91	0.00792
	3393.88	0.00492		3393.88	0.00784
	3392.85	0.00493		3392.85	0.00776
	3391.82	0.00494		3391.82	0.00757
	3390.79	0.00491		3390.79	0.0073
	3389.76	0.00488		3389.76	0.00704
	3388.73	0.00486		3388.73	0.00683
	3387.7	0.00481		3387.7	0.00671
	3386.66	0.00473		3386.66	0.00666
	3385.63	0.00472		3385.63	0.00659
	3384.6	0.00474		3384.6	0.00647
	3383.57	0.00475		3383.57	0.00627
	3382.54	0.00474		3382.54	0.00603
	3381.51	0.00473		3381.51	0.00588
	3380.48	0.00474		3380.48	0.0058
	3379.45	0.00478		3379.45	0.00568
	3378.42	0.00479		3378.42	0.00555
	3377.39	0.00476		3377.39	0.00542
	3376.36	0.00475		3376.36	0.00526
	3375.33	0.00479		3375.33	0.00506
	3374.3	0.00481		3374.3	0.00489
	3373.27	0.00479		3373.27	0.00478
	3372.24	0.0048		3372.24	0.00469
	3371.21	0.00485		3371.21	0.00458
	3370.17	0.00491		3370.17	0.00443
	3369.14	0.00495		3369.14	0.0043
	3368.11	0.00495		3368.11	0.00423
	3367.08	0.00493		3367.08	0.00418
	3366.05	0.00495		3366.05	0.00409
	3365.02	0.005		3365.02	0.00395
	3363.99	0.00503		3363.99	0.00381
	3362.96	0.00501		3362.96	0.0037
	3361.93	0.00499		3361.93	0.00358
	3360.9	0.005		3360.9	0.00344
	3359.87	0.00503		3359.87	0.00334
	3358.84	0.00504		3358.84	0.00322
	3357.81	0.00505		3357.81	0.0031
	3356.78	0.00508		3356.78	0.00302
	3355.75	0.00509		3355.75	0.00298
	3354.72	0.0051		3354.72	0.00286
	3353.68	0.00512		3353.68	0.00271
	3352.65	0.00517		3352.65	0.00259
	3351.62	0.00522		3351.62	0.0025
	3350.59	0.00522		3350.59	0.0024
	3349.56	0.00521		3349.56	0.0023
	3348.53	0.00519		3348.53	0.00222
	3347.5	0.00517		3347.5	0.00216
	3346.47	0.00513		3346.47	0.00208
	3345.44	0.00508		3345.44	0.00199
	3344.41	0.00506		3344.41	0.00193
	3343.38	0.0051		3343.38	0.00189
	3342.35	0.00512		3342.35	0.00186
	3341.32	0.00513		3341.32	0.00181
	3340.29	0.00516		3340.29	0.00179
	3339.26	0.00517		3339.26	0.00179
	3338.23	0.00513		3338.23	0.00179
	3337.19	0.00509		3337.19	0.0018
	3336.16	0.00511		3336.16	0.00181
	3335.13	0.00512		3335.13	0.00177
	3334.1	0.00506		3334.1	0.00172
	3333.07	0.00499		3333.07	0.00172
	3332.04	0.00499		3332.04	0.00175
	3331.01	0.00502		3331.01	0.00177
	3329.98	0.00497		3329.98	0.00179
	3328.95	0.00492		3328.95	0.00183
	3327.92	0.00489		3327.92	0.0019
	3326.89	0.00491		3326.89	0.00202
	3325.86	0.00493		3325.86	0.00209
	3324.83	0.00495		3324.83	0.00209
	3323.8	0.00494		3323.8	0.0021
	3322.77	0.00489		3322.77	0.00214
	3321.73	0.00485		3321.73	0.00218
	3320.7	0.00485		3320.7	0.0022
	3319.67	0.00488		3319.67	0.00222
	3318.64	0.0049		3318.64	0.00223
	3317.61	0.0049		3317.61	0.00225
	3316.58	0.0049		3316.58	0.00231
	3315.55	0.00491		3315.55	0.00239
	3314.52	0.00493		3314.52	0.00249
	3313.49	0.00496		3313.49	0.00256
	3312.46	0.00501		3312.46	0.00255
	3311.43	0.00509		3311.43	0.00253
	3310.4	0.00517		3310.4	0.00257
	3309.37	0.00527		3309.37	0.00263
	3308.34	0.00541		3308.34	0.00266
	3307.31	0.00554		3307.31	0.00266
	3306.28	0.00564		3306.28	0.00264
	3305.24	0.00574		3305.24	0.0026
	3304.21	0.00588		3304.21	0.00255
	3303.18	0.00611		3303.18	0.00248
	3302.15	0.00641		3302.15	0.00241
	3301.12	0.0067		3301.12	0.00233
	3300.09	0.00693		3300.09	0.00227
	3299.06	0.00714		3299.06	0.00225
	3298.03	0.00746		3298.03	0.00222
	3297	0.00787		3297	0.00216
	3295.97	0.00823		3295.97	0.00209
	3294.94	0.00855		3294.94	0.00206
	3293.91	0.00895		3293.91	0.00205
	3292.88	0.0094		3292.88	0.00208
	3291.85	0.00979		3291.85	0.00212
	3290.82	0.01013		3290.82	0.00213
	3289.79	0.0105		3289.79	0.00206
	3288.75	0.01085		3288.75	0.00194
	3287.72	0.01113		3287.72	0.00182
	3286.69	0.01133		3286.69	0.00181
	3285.66	0.01144		3285.66	0.00187
	3284.63	0.01147		3284.63	0.0019
	3283.6	0.01139		3283.6	0.00187
	3282.57	0.01119		3282.57	0.00183
	3281.54	0.01094		3281.54	0.00183
	3280.51	0.01064		3280.51	0.00181
	3279.48	0.01026		3279.48	0.0018
	3278.45	0.00983		3278.45	0.00183
	3277.42	0.00941		3277.42	0.00187
	3276.39	0.009		3276.39	0.00187
	3275.36	0.00863		3275.36	0.00189
	3274.33	0.00833		3274.33	0.00194
	3273.3	0.00806		3273.3	0.00196
	3272.26	0.00779		3272.26	0.00193
	3271.23	0.00757		3271.23	0.00193
	3270.2	0.00737		3270.2	0.00193
	3269.17	0.00723		3269.17	0.00191
	3268.14	0.00718		3268.14	0.00189
	3267.11	0.00715		3267.11	0.00189
	3266.08	0.00713		3266.08	0.00191
	3265.05	0.00714		3265.05	0.00195
	3264.02	0.00714		3264.02	0.00205
	3262.99	0.00713		3262.99	0.00216
	3261.96	0.00719		3261.96	0.00221
	3260.93	0.00727		3260.93	0.00225
	3259.9	0.00735		3259.9	0.00228
	3258.87	0.00749		3258.87	0.00232
	3257.84	0.00768		3257.84	0.00238
	3256.8	0.00791		3256.8	0.0024
	3255.77	0.00811		3255.77	0.00241
	3254.74	0.00826		3254.74	0.0024
	3253.71	0.00845		3253.71	0.0024
	3252.68	0.00872		3252.68	0.00241
	3251.65	0.00897		3251.65	0.00243
	3250.62	0.00919		3250.62	0.00248
	3249.59	0.00945		3249.59	0.00256
	3248.56	0.00977		3248.56	0.00263
	3247.53	0.01013		3247.53	0.00265
	3246.5	0.01045		3246.5	0.00269
	3245.47	0.01074		3245.47	0.00276
	3244.44	0.0111		3244.44	0.00279
	3243.41	0.01151		3243.41	0.00279
	3242.38	0.01196		3242.38	0.0028
	3241.35	0.01245		3241.35	0.0028
	3240.31	0.01293		3240.31	0.0028
	3239.28	0.01341		3239.28	0.00279
	3238.25	0.01391		3238.25	0.00282
	3237.22	0.01447		3237.22	0.00291
	3236.19	0.01508		3236.19	0.00301
	3235.16	0.01572		3235.16	0.00308
	3234.13	0.01637		3234.13	0.00313
	3233.1	0.01704		3233.1	0.0031
	3232.07	0.01779		3232.07	0.00298
	3231.04	0.01858		3231.04	0.00288
	3230.01	0.0194		3230.01	0.0029
	3228.98	0.02026		3228.98	0.00298
	3227.95	0.02114		3227.95	0.00297
	3226.92	0.02205		3226.92	0.00288
	3225.89	0.02305		3225.89	0.00283
	3224.86	0.02413		3224.86	0.00286
	3223.82	0.02528		3223.82	0.00287
	3222.79	0.02641		3222.79	0.00284
	3221.76	0.02755		3221.76	0.00281
	3220.73	0.02882		3220.73	0.00278
	3219.7	0.03015		3219.7	0.00276
	3218.67	0.03147		3218.67	0.00278
	3217.64	0.03287		3217.64	0.00285
	3216.61	0.03436		3216.61	0.00293
	3215.58	0.03584		3215.58	0.003
	3214.55	0.0373		3214.55	0.00303
	3213.52	0.03879		3213.52	0.00298
	3212.49	0.04033		3212.49	0.0029
	3211.46	0.04185		3211.46	0.00292
	3210.43	0.04335		3210.43	0.00304
	3209.4	0.04485		3209.4	0.00318
	3208.37	0.04638		3208.37	0.00326
	3207.33	0.04797		3207.33	0.0033
	3206.3	0.04955		3206.3	0.00334
	3205.27	0.05106		3205.27	0.00341
	3204.24	0.05251		3204.24	0.00353
	3203.21	0.05389		3203.21	0.0036
	3202.18	0.05523		3202.18	0.00367
	3201.15	0.05661		3201.15	0.0038
	3200.12	0.05792		3200.12	0.00396
	3199.09	0.05909		3199.09	0.0041
	3198.06	0.06011		3198.06	0.00419
	3197.03	0.06108		3197.03	0.00424
	3196	0.06202		3196	0.00436
	3194.97	0.06284		3194.97	0.0045
	3193.94	0.06354		3193.94	0.00461
	3192.91	0.06418		3192.91	0.0047
	3191.88	0.06471		3191.88	0.00484
	3190.84	0.06509		3190.84	0.00501
	3189.81	0.06538		3189.81	0.00519
	3188.78	0.06557		3188.78	0.00536
	3187.75	0.06567		3187.75	0.00555
	3186.72	0.0657		3186.72	0.00573
	3185.69	0.06568		3185.69	0.00592
	3184.66	0.06561		3184.66	0.00615
	3183.63	0.06545		3183.63	0.00635
	3182.6	0.06523		3182.6	0.00656
	3181.57	0.06497		3181.57	0.00685
	3180.54	0.06467		3180.54	0.00717
	3179.51	0.06429		3179.51	0.00756
	3178.48	0.06391		3178.48	0.00805
	3177.45	0.06352		3177.45	0.00856
	3176.42	0.06303		3176.42	0.00912
	3175.38	0.06252		3175.38	0.00972
	3174.35	0.062		3174.35	0.01033
	3173.32	0.06138		3173.32	0.01104
	3172.29	0.06063		3172.29	0.01185
	3171.26	0.05984		3171.26	0.01264
	3170.23	0.059		3170.23	0.0133
	3169.2	0.05804		3169.2	0.01374
	3168.17	0.05699		3168.17	0.01397
	3167.14	0.05586		3167.14	0.01404
	3166.11	0.05453		3166.11	0.01393
	3165.08	0.05301		3165.08	0.01361
	3164.05	0.05144		3164.05	0.01312
	3163.02	0.04987		3163.02	0.0125
	3161.99	0.04827		3161.99	0.01177
	3160.96	0.04659		3160.96	0.01105
	3159.93	0.04481		3159.93	0.01047
	3158.89	0.043		3158.89	0.00998
	3157.86	0.04125		3157.86	0.00946
	3156.83	0.03961		3156.83	0.00903
	3155.8	0.03806		3155.8	0.00877
	3154.77	0.03659		3154.77	0.00855
	3153.74	0.0353		3153.74	0.00827
	3152.71	0.03422		3152.71	0.00804
	3151.68	0.03326		3151.68	0.00787
	3150.65	0.03238		3150.65	0.00773
	3149.62	0.03164		3149.62	0.00773
	3148.59	0.03114		3148.59	0.00795
	3147.56	0.03081		3147.56	0.00828
	3146.53	0.03051		3146.53	0.00864
	3145.5	0.03026		3145.5	0.00908
	3144.47	0.03007		3144.47	0.00961
	3143.44	0.02992		3143.44	0.01013
	3142.4	0.02977		3142.4	0.01057
	3141.37	0.02964		3141.37	0.01092
	3140.34	0.02955		3140.34	0.01132
	3139.31	0.02943		3139.31	0.01184
	3138.28	0.02927		3138.28	0.01234
	3137.25	0.02914		3137.25	0.01289
	3136.22	0.02917		3136.22	0.0136
	3135.19	0.02935		3135.19	0.01443
	3134.16	0.02951		3134.16	0.01523
	3133.13	0.02953		3133.13	0.01595
	3132.1	0.02946		3132.1	0.01661
	3131.07	0.02937		3131.07	0.01723
	3130.04	0.02931		3130.04	0.01773
	3129.01	0.02928		3129.01	0.01799
	3127.98	0.02924		3127.98	0.01809
	3126.95	0.02918		3126.95	0.01825
	3125.91	0.02913		3125.91	0.01834
	3124.88	0.02907		3124.88	0.0183
	3123.85	0.02905		3123.85	0.01833
	3122.82	0.02905		3122.82	0.01844
	3121.79	0.02893		3121.79	0.01854
	3120.76	0.02887		3120.76	0.01872
	3119.73	0.02896		3119.73	0.01905
	3118.7	0.02915		3118.7	0.01944
	3117.67	0.0295		3117.67	0.01987
	3116.64	0.0299		3116.64	0.02042
	3115.61	0.03018		3115.61	0.02106
	3114.58	0.0304		3114.58	0.0217
	3113.55	0.03072		3113.55	0.0224
	3112.52	0.03108		3112.52	0.02325
	3111.49	0.03144		3111.49	0.02409
	3110.45	0.03195		3110.45	0.02479
	3109.42	0.03252		3109.42	0.02537
	3108.39	0.03301		3108.39	0.02579
	3107.36	0.03348		3107.36	0.02607
	3106.33	0.03391		3106.33	0.02616
	3105.3	0.0342		3105.3	0.02598
	3104.27	0.03439		3104.27	0.02548
	3103.24	0.03454		3103.24	0.02474
	3102.21	0.03459		3102.21	0.02386
	3101.18	0.0346		3101.18	0.02285
	3100.15	0.03447		3100.15	0.02169
	3099.12	0.03409		3099.12	0.02048
	3098.09	0.03352		3098.09	0.01943
	3097.06	0.03276		3097.06	0.01857
	3096.03	0.03198		3096.03	0.0178
	3095	0.03139		3095	0.01718
	3093.96	0.03067		3093.96	0.01678
	3092.93	0.02971		3092.93	0.01655
	3091.9	0.02889		3091.9	0.01631
	3090.87	0.02843		3090.87	0.01616
	3089.84	0.02822		3089.84	0.01629
	3088.81	0.02806		3088.81	0.01653
	3087.78	0.0278		3087.78	0.01673
	3086.75	0.02755		3086.75	0.01695
	3085.72	0.02762		3085.72	0.01732
	3084.69	0.02801		3084.69	0.01775
	3083.66	0.02845		3083.66	0.01839
	3082.63	0.02866		3082.63	0.0194
	3081.6	0.02848		3081.6	0.02058
	3080.57	0.02826		3080.57	0.02185
	3079.54	0.02809		3079.54	0.02335
	3078.51	0.02762		3078.51	0.02479
	3077.47	0.02729		3077.47	0.02554
	3076.44	0.02748		3076.44	0.02557
	3075.41	0.02745		3075.41	0.02513
	3074.38	0.02721		3074.38	0.02431
	3073.35	0.02757		3073.35	0.02348
	3072.32	0.02824		3072.32	0.02296
	3071.29	0.02867		3071.29	0.02276
	3070.26	0.02952		3070.26	0.02286
	3069.23	0.03116		3069.23	0.02358
	3068.2	0.03294		3068.2	0.02466
	3067.17	0.0343		3067.17	0.02548
	3066.14	0.03521		3066.14	0.02658
	3065.11	0.03617		3065.11	0.02872
	3064.08	0.03754		3064.08	0.03128
	3063.05	0.03878		3063.05	0.03342
	3062.02	0.0391		3062.02	0.03604
	3060.98	0.03824		3060.98	0.03974
	3059.95	0.03732		3059.95	0.04226
	3058.92	0.03702		3058.92	0.04285
	3057.89	0.0365		3057.89	0.04301
	3056.86	0.03591		3056.86	0.04305
	3055.83	0.03563		3055.83	0.04237
	3054.8	0.03519		3054.8	0.03963
	3053.77	0.03446		3053.77	0.03537
	3052.74	0.03335		3052.74	0.03304
	3051.71	0.03185		3051.71	0.03303
	3050.68	0.03071		3050.68	0.03219
	3049.65	0.0298		3049.65	0.03104
	3048.62	0.02683		3048.62	0.02971
	3047.59	0.02303		3047.59	0.02644
	3046.56	0.02139		3046.56	0.02429
	3045.52	0.02155		3045.52	0.02414
	3044.49	0.02332		3044.49	0.02137
	3043.46	0.02625		3043.46	0.01387
	3042.43	0.02955		3042.43	0.00796
	3041.4	0.02853		3041.4	0.01199
	3040.37	0.02064		3040.37	0.01988
	3039.34	0.01929		3039.34	0.01829
	3038.31	0.0358		3038.31	0.01176
	3037.28	0.05574		3037.28	-0.00582
	3036.25	0.05402		3036.25	-0.04563
	3035.22	0.02896		3035.22	-0.05077
	3034.19	0.02719		3034.19	0.01049
	3033.16	0.07793		3033.16	0.07642
	3032.13	0.10192		3032.13	0.08256
	3031.1	0.1153		3031.1	0.09479
	3030.07	0.21185		3030.07	0.16853
	3029.03	0.27297		3029.03	0.18106
	3028	0.26369		3028	0.03056
	3026.97	0.17342		3026.97	0.03479
	3025.94	0.02489		3025.94	-0.00713
	3024.91	-0.24963		3024.91	-0.20702
	3023.88	-0.20964		3023.88	-0.237
	3022.85	0.10706		3022.85	0.0675
	3021.82	0.28609		3021.82	0.13276
	3020.79	0.3561		3020.79	0.1786
	3019.76	0.40339		3019.76	-0.29332
	3018.73	0.24067		3018.73	-0.66894
	3017.7	0.05105		3017.7	-0.18636
	3016.67	-0.13495		3016.67	0.09702
	3015.64	-0.2106		3015.64	-0.13865
	3014.61	-0.06291		3014.61	-0.35821
	3013.58	0.16981		3013.58	-0.51987
	3012.54	0.08519		3012.54	-0.11826
	3011.51	-0.0045		3011.51	-0.00046
	3010.48	0.09647		3010.48	-0.09845
	3009.45	0.09843		3009.45	-0.10662
	3008.42	-0.10878		3008.42	0.00618
	3007.39	-0.31493		3007.39	0.0501
	3006.36	-0.42261		3006.36	-0.021
	3005.33	-0.54447		3005.33	0.04988
	3004.3	-0.2898		3004.3	-0.02462
	3003.27	-0.24518		3003.27	-0.01652
	3002.24	-0.3263		3002.24	0.05193
	3001.21	-0.21403		3001.21	0.00615
	3000.18	-0.19601		3000.18	0.01487
	2999.15	-0.26613		2999.15	0.08442
	2998.12	-0.17662		2998.12	0.27872
	2997.09	-0.06208		2997.09	0.14925
	2996.05	-0.0159		2996.05	-0.02295
	2995.02	-0.12578		2995.02	0.09639
	2993.99	-0.22089		2993.99	0.27044
	2992.96	-0.11424		2992.96	0.16303
	2991.93	0.00323		2991.93	-0.04523
	2990.9	-0.01185		2990.9	-0.21363
	2989.87	-0.0218		2989.87	-0.2009
	2988.84	-0.08582		2988.84	-0.0751
	2987.81	-0.11803		2987.81	-0.20778
	2986.78	-0.10824		2986.78	-0.33215
	2985.75	-0.04801		2985.75	-0.21907
	2984.72	-0.07404		2984.72	-0.40776
	2983.69	-0.07941		2983.69	-0.57799
	2982.66	-0.19474		2982.66	-0.3577
	2981.63	-0.26488		2981.63	0.13725
	2980.59	-0.31486		2980.59	0.07606
	2979.56	-0.3744		2979.56	-0.42035
	2978.53	-0.33585		2978.53	-0.32509
	2977.5	-0.19238		2977.5	0.10531
	2976.47	-0.14125		2976.47	0.06129
	2975.44	-0.07386		2975.44	0.09496
	2974.41	-0.16401		2974.41	0.27622
	2973.38	-0.19766		2973.38	0.20755
	2972.35	0.02076		2972.35	0.00268
	2971.32	0.19952		2971.32	-0.21857
	2970.29	0.10476		2970.29	-0.29662
	2969.26	0.03119		2969.26	-0.18785
	2968.23	0.00868		2968.23	-0.48363
	2967.2	-0.19259		2967.2	-0.30167
	2966.17	-0.20505		2966.17	-0.12948
	2965.14	-0.07945		2965.14	-0.10335
	2964.1	-0.10885		2964.1	-0.14515
	2963.07	-0.09937		2963.07	-0.17772
	2962.04	0.05923		2962.04	-0.09216
	2961.01	0.15238		2961.01	-0.16564
	2959.98	0.09799		2959.98	-0.28507
	2958.95	0.08727		2958.95	-0.18661
	2957.92	0.02031		2957.92	-0.12504
	2956.89	-0.10889		2956.89	0.09849
	2955.86	-0.16089		2955.86	0.12958
	2954.83	-0.23528		2954.83	-0.02277
	2953.8	-0.29608		2953.8	-0.07996
	2952.77	-0.30358		2952.77	-0.25809
	2951.74	-0.32364		2951.74	-0.01123
	2950.71	-0.18553		2950.71	-0.0822
	2949.68	0.0332		2949.68	-0.40691
	2948.65	0.30026		2948.65	-0.25822
	2947.61	0.47603		2947.61	-0.28702
	2946.58	0.63854		2946.58	0.02705
	2945.55	0.37785		2945.55	0.20435
	2944.52	-0.10219		2944.52	0.19327
	2943.49	-0.40583		2943.49	0.06585
	2942.46	-0.39142		2942.46	-0.1093
	2941.43	-0.40872		2941.43	-0.29609
	2940.4	-0.27074		2940.4	-0.20636
	2939.37	-0.38304		2939.37	-0.02348
	2938.34	-0.30303		2938.34	-0.01066
	2937.31	-0.1316		2937.31	-0.17314
	2936.28	0.03229		2936.28	-0.15783
	2935.25	0.25253		2935.25	-0.15795
	2934.22	0.23204		2934.22	-0.11713
	2933.19	0.01743		2933.19	-0.10823
	2932.16	-0.15403		2932.16	-0.0519
	2931.12	-0.03448		2931.12	-0.00873
	2930.09	0.04476		2930.09	0.0522
	2929.06	0.08746		2929.06	0.19597
	2928.03	0.24078		2928.03	0.18024
	2927	0.19407		2927	0.09358
	2925.97	0.05009		2925.97	0.19487
	2924.94	0.015		2924.94	0.15827
	2923.91	0.08082		2923.91	-0.00114
	2922.88	0.12192		2922.88	-0.0188
	2921.85	0.18232		2921.85	-0.0463
	2920.82	0.19922		2920.82	-0.04662
	2919.79	0.15055		2919.79	0.08964
	2918.76	0.12025		2918.76	0.22328
	2917.73	-0.01972		2917.73	0.14661
	2916.7	-0.06093		2916.7	-0.00454
	2915.66	-0.06008		2915.66	-0.02235
	2914.63	-0.27805		2914.63	-0.14776
	2913.6	-0.31387		2913.6	-0.17667
	2912.57	-0.22185		2912.57	-0.13296
	2911.54	-0.1588		2911.54	-0.00905
	2910.51	-0.10375		2910.51	0.07401
	2909.48	-0.10175		2909.48	0.02894
	2908.45	0.05003		2908.45	0.06964
	2907.42	0.08164		2907.42	0.07589
	2906.39	-0.04017		2906.39	-0.12572
	2905.36	-0.07765		2905.36	-0.27277
	2904.33	-0.08292		2904.33	-0.32374
	2903.3	0.00078		2903.3	-0.23354
	2902.27	0.04405		2902.27	-0.06382
	2901.24	0.01092		2901.24	0.37981
	2900.21	-0.01521		2900.21	0.49735
	2899.17	0.09833		2899.17	0.09841
	2898.14	-0.0022		2898.14	-0.22159
	2897.11	-0.2819		2897.11	-0.24713
	2896.08	-0.29413		2896.08	-0.28978
	2895.05	-0.01295		2895.05	-0.30478
	2894.02	0.07555		2894.02	-0.31656
	2892.99	0.0481		2892.99	-0.17954
	2891.96	-0.00265		2891.96	-0.20737
	2890.93	-0.01395		2890.93	-0.22874
	2889.9	-0.05691		2889.9	-0.18349
	2888.87	-0.11176		2888.87	-0.17145
	2887.84	-0.05824		2887.84	-0.22808
	2886.81	-0.25843		2886.81	0.05894
	2885.78	-0.36895		2885.78	0.20154
	2884.75	-0.07992		2884.75	0.01255
	2883.72	0.04348		2883.72	-0.05986
	2882.68	0.05559		2882.68	0.17172
	2881.65	0.01682		2881.65	0.36673
	2880.62	0.07911		2880.62	0.15502
	2879.59	0.0859		2879.59	-0.00993
	2878.56	0.00652		2878.56	0.05387
	2877.53	0.0473		2877.53	0.0384
	2876.5	0.13418		2876.5	-0.15546
	2875.47	0.0655		2875.47	-0.10891
	2874.44	-0.07323		2874.44	-0.18029
	2873.41	-0.02873		2873.41	-0.42768
	2872.38	0.10561		2872.38	-0.17127
	2871.35	0.12637		2871.35	-0.0514
	2870.32	0.09463		2870.32	-0.26504
	2869.29	-0.01293		2869.29	-0.20841
	2868.26	-0.05293		2868.26	0.13714
	2867.23	0.08636		2867.23	0.56262
	2866.19	0.20708		2866.19	0.53242
	2865.16	0.22675		2865.16	0.40906
	2864.13	0.21457		2864.13	0.09083
	2863.1	0.10941		2863.1	0.0932
	2862.07	-0.14452		2862.07	0.04461
	2861.04	-0.24727		2861.04	0.04959
	2860.01	0.03366		2860.01	0.06445
	2858.98	0.25573		2858.98	0.2228
	2857.95	0.17622		2857.95	0.30029
	2856.92	-0.02231		2856.92	-0.00979
	2855.89	-0.14865		2855.89	-0.29855
	2854.86	-0.03384		2854.86	-0.17755
	2853.83	0.01202		2853.83	-0.23126
	2852.8	-0.16624		2852.8	-0.1837
	2851.77	-0.14927		2851.77	0.02909
	2850.74	-0.07365		2850.74	0.13973
	2849.7	-0.07204		2849.7	0.0813
	2848.67	0.13208		2848.67	0.09497
	2847.64	0.30481		2847.64	0.0836
	2846.61	0.20365		2846.61	0.02286
	2845.58	0.06595		2845.58	-0.10072
	2844.55	0.00721		2844.55	-0.22203
	2843.52	-0.0368		2843.52	-0.27811
	2842.49	0.02552		2842.49	-0.3441
	2841.46	0.05913		2841.46	-0.17807
	2840.43	-0.06926		2840.43	0.01765
	2839.4	-0.12592		2839.4	-0.14426
	2838.37	-0.13838		2838.37	-0.27636
	2837.34	-0.20204		2837.34	-0.23901
	2836.31	-0.21142		2836.31	-0.11114
	2835.28	-0.10776		2835.28	-0.0031
	2834.24	-0.13477		2834.24	0.02366
	2833.21	-0.23398		2833.21	-0.07045
	2832.18	-0.31291		2832.18	-0.1314
	2831.15	-0.25719		2831.15	-0.11536
	2830.12	-0.07897		2830.12	-0.07875
	2829.09	0.00129		2829.09	-0.0632
	2828.06	-0.05419		2828.06	0.0213
	2827.03	-0.19008		2827.03	0.08523
	2826	-0.13937		2826	0.07983
	2824.97	-0.09499		2824.97	0.02552
	2823.94	-0.15867		2823.94	-0.01474
	2822.91	-0.10372		2822.91	-0.00458
	2821.88	0.00451		2821.88	-0.02649
	2820.85	-0.0096		2820.85	-0.15436
	2819.82	-0.22234		2819.82	-0.25919
	2818.79	-0.44124		2818.79	-0.29605
	2817.75	-0.1891		2817.75	-0.11229
	2816.72	0.04329		2816.72	0.16498
	2815.69	-0.04495		2815.69	0.23493
	2814.66	-0.21337		2814.66	0.05045
	2813.63	-0.25264		2813.63	-0.0626
	2812.6	-0.22536		2812.6	-0.12578
	2811.57	-0.28226		2811.57	-0.03676
	2810.54	-0.31596		2810.54	0.15765
	2809.51	-0.28449		2809.51	0.10392
	2808.48	-0.26737		2808.48	-0.06735
	2807.45	-0.27505		2807.45	-0.04081
	2806.42	-0.29675		2806.42	-0.04867
	2805.39	-0.17995		2805.39	-0.15718
	2804.36	-0.08577		2804.36	-0.29583
	2803.33	-0.11136		2803.33	-0.21379
	2802.3	-0.14939		2802.3	-0.09624
	2801.26	-0.07478		2801.26	-0.28732
	2800.23	-0.04416		2800.23	-0.44672
	2799.2	-0.03464		2799.2	-0.29039
	2798.17	-0.01817		2798.17	-0.05092
	2797.14	-0.1183		2797.14	0.04215
	2796.11	-0.33346		2796.11	-0.01914
	2795.08	-0.447		2795.08	-0.09396
	2794.05	-0.37525		2794.05	-0.10718
	2793.02	-0.24309		2793.02	-0.11439
	2791.99	-0.17721		2791.99	-0.18246
	2790.96	-0.17535		2790.96	-0.23574
	2789.93	-0.07698		2789.93	-0.15912
	2788.9	-0.00982		2788.9	-0.03794
	2787.87	-0.08338		2787.87	-0.01279
	2786.84	-0.2075		2786.84	0.06611
	2785.81	-0.20652		2785.81	0.05389
	2784.77	-0.04646		2784.77	0.02765
	2783.74	0.07859		2783.74	0.06832
	2782.71	0.0123		2782.71	0.07203
	2781.68	-0.13178		2781.68	0.05713
	2780.65	-0.12851		2780.65	-0.06096
	2779.62	-0.10351		2779.62	-0.33344
	2778.59	-0.04948		2778.59	-0.17458
	2777.56	-0.00732		2777.56	-0.10803
	2776.53	0.01053		2776.53	-0.13672
	2775.5	0.03221		2775.5	-0.10378
	2774.47	0.06643		2774.47	-0.05324
	2773.44	0.05528		2773.44	-0.0308
	2772.41	0.04276		2772.41	0.00981
	2771.38	0.03958		2771.38	0.05489
	2770.35	0.01391		2770.35	0.05905
	2769.31	-0.00387		2769.31	0.04026
	2768.28	0.01227		2768.28	0.03616
	2767.25	0.02651		2767.25	0.03967
	2766.22	0.01823		2766.22	0.03555
	2765.19	0.01122		2765.19	0.03426
	2764.16	0.01461		2764.16	0.03717
	2763.13	0.01572		2763.13	0.03347
	2762.1	0.01249		2762.1	0.02562
	2761.07	0.00822		2761.07	0.02314
	2760.04	0.00466		2760.04	0.02512
	2759.01	0.00337		2759.01	0.02761
	2757.98	0.00243		2757.98	0.03111
	2756.95	0.0015		2756.95	0.03344
	2755.92	0.00229		2755.92	0.03235
	2754.89	0.00421		2754.89	0.02925
	2753.86	0.00517		2753.86	0.02667
	2752.82	0.0045		2752.82	0.02573
	2751.79	0.00423		2751.79	0.0254
	2750.76	0.00422		2750.76	0.02484
	2749.73	0.00261		2749.73	0.0244
	2748.7	0.00157		2748.7	0.02461
	2747.67	0.00229		2747.67	0.02584
	2746.64	0.00208		2746.64	0.02687
	2745.61	0.00158		2745.61	0.02665
	2744.58	0.00285		2744.58	0.02637
	2743.55	0.00325		2743.55	0.02678
	2742.52	0.00202		2742.52	0.02763
	2741.49	0.00142		2741.49	0.02839
	2740.46	0.0016		2740.46	0.02859
	2739.43	0.00213		2739.43	0.02838
	2738.4	0.0025		2738.4	0.0288
	2737.37	0.00197		2737.37	0.03041
	2736.33	0.00062		2736.33	0.03185
	2735.3	-0.00106		2735.3	0.03219
	2734.27	-0.00207		2734.27	0.03234
	2733.24	-0.00173		2733.24	0.03327
	2732.21	-0.00072		2732.21	0.0345
	2731.18	-5e-05		2731.18	0.03524
	2730.15	-0.00081		2730.15	0.03612
	2729.12	-0.00272		2729.12	0.03784
	2728.09	-0.00379		2728.09	0.04001
	2727.06	-0.00374		2727.06	0.04222
	2726.03	-0.00352		2726.03	0.04398
	2725	-0.00359		2725	0.04565
	2723.97	-0.00395		2723.97	0.04816
	2722.94	-0.00456		2722.94	0.0512
	2721.91	-0.00603		2721.91	0.05376
	2720.88	-0.00735		2720.88	0.05665
	2719.84	-0.0073		2719.84	0.06176
	2718.81	-0.00749		2718.81	0.06766
	2717.78	-0.0071		2717.78	0.0707
	2716.75	-0.0047		2716.75	0.06928
	2715.72	-0.00364		2715.72	0.06641
	2714.69	-0.00459		2714.69	0.06372
	2713.66	-0.00477		2713.66	0.0601
	2712.63	-0.00365		2712.63	0.05674
	2711.6	-0.00263		2711.6	0.0551
	2710.57	-0.00254		2710.57	0.05461
	2709.54	-0.00309		2709.54	0.05249
	2708.51	-0.00402		2708.51	0.0486
	2707.48	-0.00537		2707.48	0.04463
	2706.45	-0.00728		2706.45	0.03929
	2705.42	-0.00878		2705.42	0.03331
	2704.38	-0.00882		2704.38	0.02945
	2703.35	-0.00801		2703.35	0.02584
	2702.32	-0.00782		2702.32	0.02187
	2701.29	-0.00916		2701.29	0.02031
	2700.26	-0.01077		2700.26	0.02041
	2699.23	-0.00967		2699.23	0.02029
	2698.2	-0.00655		2698.2	0.0183
	2697.17	-0.0061		2697.17	0.01443
	2696.14	-0.00783		2696.14	0.01288
	2695.11	-0.00823		2695.11	0.01498
	2694.08	-0.00972		2694.08	0.01718
	2693.05	-0.01192		2693.05	0.01657
	2692.02	-0.00718		2692.02	0.01078
	2690.99	0.00222		2690.99	0.00304
	2689.96	0.00103		2689.96	0.00249
	2688.93	-0.00868		2688.93	0.00991
	2687.89	-0.00746		2687.89	0.01775
	2686.86	0.00762		2686.86	0.02836
	2685.83	0.04647		2685.83	0.05105
	2684.8	0.08654		2684.8	0.05695
	2683.77	0.04612		2683.77	0.07211
	2682.74	-0.03442		2682.74	0.11936
	2681.71	-0.05715		2681.71	0.09391
	2680.68	-0.026		2680.68	0.01504
	2679.65	0.03849		2679.65	0.02068
	2678.62	0.02699		2678.62	0.06074
	2677.59	-0.01499		2677.59	0.07119
	2676.56	-0.01913		2676.56	0.04861
	2675.53	-0.00755		2675.53	0.02651
	2674.5	0.00015		2674.5	0.01631
	2673.47	-0.00194		2673.47	0.01344
	2672.44	-0.00581		2672.44	0.01624
	2671.4	-0.00562		2671.4	0.01804
	2670.37	-0.00621		2670.37	0.01615
	2669.34	-0.00676		2669.34	0.01655
	2668.31	-0.00632		2668.31	0.02026
	2667.28	-0.00564		2667.28	0.02338
	2666.25	-0.0051		2666.25	0.02291
	2665.22	-0.00598		2665.22	0.02081
	2664.19	-0.00749		2664.19	0.02148
	2663.16	-0.00818		2663.16	0.02143
	2662.13	-0.00739		2662.13	0.01743
	2661.1	-0.0064		2661.1	0.01408
	2660.07	-0.0078		2660.07	0.01369
	2659.04	-0.01078		2659.04	0.01572
	2658.01	-0.01204		2658.01	0.01824
	2656.98	-0.00991		2656.98	0.01689
	2655.95	-0.00506		2655.95	0.01287
	2654.91	-0.00216		2654.91	0.01102
	2653.88	-0.00512		2653.88	0.0112
	2652.85	-0.00798		2652.85	0.01195
	2651.82	-0.00821		2651.82	0.01206
	2650.79	-0.01107		2650.79	0.0105
	2649.76	-0.0127		2649.76	0.00868
	2648.73	-0.00986		2648.73	0.00737
	2647.7	-0.00757		2647.7	0.00646
	2646.67	-0.00787		2646.67	0.00629
	2645.64	-0.00855		2645.64	0.00673
	2644.61	-0.00815		2644.61	0.00709
	2643.58	-0.00692		2643.58	0.00712
	2642.55	-0.00555		2642.55	0.00737
	2641.52	-0.00461		2641.52	0.008
	2640.49	-0.00417		2640.49	0.0086
	2639.45	-0.00399		2639.45	0.00903
	2638.42	-0.00392		2638.42	0.0094
	2637.39	-0.00376		2637.39	0.00963
	2636.36	-0.00335		2636.36	0.00964
	2635.33	-0.00303		2635.33	0.00954
	2634.3	-0.00321		2634.3	0.0095
	2633.27	-0.00343		2633.27	0.00945
	2632.24	-0.00325		2632.24	0.00944
	2631.21	-0.00302		2631.21	0.00947
	2630.18	-0.00297		2630.18	0.00921
	2629.15	-0.00289		2629.15	0.0088
	2628.12	-0.00276		2628.12	0.00856
	2627.09	-0.00267		2627.09	0.00847
	2626.06	-0.00266		2626.06	0.00863
	2625.03	-0.00263		2625.03	0.00906
	2624	-0.00246		2624	0.00935
	2622.96	-0.0024		2622.96	0.00939
	2621.93	-0.00261		2621.93	0.00939
	2620.9	-0.00275		2620.9	0.00934
	2619.87	-0.00255		2619.87	0.00938
	2618.84	-0.00243		2618.84	0.00948
	2617.81	-0.0025		2617.81	0.00932
	2616.78	-0.00238		2616.78	0.00913
	2615.75	-0.00214		2615.75	0.0092
	2614.72	-0.00194		2614.72	0.00934
	2613.69	-0.00187		2613.69	0.0094
	2612.66	-0.00194		2612.66	0.00946
	2611.63	-0.00194		2611.63	0.0096
	2610.6	-0.00196		2610.6	0.00975
	2609.57	-0.00213		2609.57	0.00978
	2608.54	-0.0022		2608.54	0.00976
	2607.51	-0.00216		2607.51	0.00991
	2606.47	-0.00224		2606.47	0.01024
	2605.44	-0.00239		2605.44	0.01043
	2604.41	-0.00233		2604.41	0.01045
	2603.38	-0.00205		2603.38	0.01043
	2602.35	-0.00179		2602.35	0.01031
	2601.32	-0.00167		2601.32	0.01014
	2600.29	-0.00165		2600.29	0.01015
	2599.26	-0.00155		2599.26	0.01034
	2598.23	-0.00135		2598.23	0.01049
	2597.2	-0.00119		2597.2	0.0105
	2596.17	-0.00108		2596.17	0.01055
	2595.14	-0.00095		2595.14	0.01081
	2594.11	-0.00078		2594.11	0.01125
	2593.08	-0.00054		2593.08	0.01164
	2592.05	-0.00034		2592.05	0.01183
	2591.02	-0.00027		2591.02	0.01192
	2589.98	-0.00025		2589.98	0.01195
	2588.95	-0.00013		2588.95	0.01198
	2587.92	7e-05		2587.92	0.01209
	2586.89	0.00024		2586.89	0.01225
	2585.86	0.00044		2585.86	0.01237
	2584.83	0.00071		2584.83	0.01243
	2583.8	0.00091		2583.8	0.01242
	2582.77	0.00095		2582.77	0.01242
	2581.74	0.00091		2581.74	0.01244
	2580.71	0.00085		2580.71	0.01241
	2579.68	0.0008		2579.68	0.01235
	2578.65	0.0008		2578.65	0.01236
	2577.62	0.00079		2577.62	0.01243
	2576.59	0.00075		2576.59	0.01249
	2575.56	0.00078		2575.56	0.01258
	2574.52	0.00089		2574.52	0.0127
	2573.49	0.00095		2573.49	0.01272
	2572.46	0.00085		2572.46	0.01259
	2571.43	0.00082		2571.43	0.01245
	2570.4	0.00089		2570.4	0.01239
	2569.37	0.00088		2569.37	0.01228
	2568.34	0.00073		2568.34	0.01216
	2567.31	0.00054		2567.31	0.01218
	2566.28	0.0004		2566.28	0.0122
	2565.25	0.00035		2565.25	0.01213
	2564.22	0.00032		2564.22	0.01208
	2563.19	0.00029		2563.19	0.0121
	2562.16	0.0003		2562.16	0.01217
	2561.13	0.00031		2561.13	0.01224
	2560.1	0.00019		2560.1	0.01233
	2559.07	-7e-05		2559.07	0.0125
	2558.03	-0.00026		2558.03	0.01264
	2557	-0.00027		2557	0.01274
	2555.97	-0.00024		2555.97	0.01289
	2554.94	-0.00025		2554.94	0.01307
	2553.91	-0.00032		2553.91	0.0131
	2552.88	-0.00036		2552.88	0.01301
	2551.85	-0.00032		2551.85	0.01301
	2550.82	-0.00032		2550.82	0.01305
	2549.79	-0.00042		2549.79	0.01297
	2548.76	-0.00053		2548.76	0.01286
	2547.73	-0.00056		2547.73	0.01279
	2546.7	-0.00049		2546.7	0.0127
	2545.67	-0.00039		2545.67	0.01268
	2544.64	-0.00032		2544.64	0.01276
	2543.61	-0.00028		2543.61	0.01283
	2542.58	-0.00028		2542.58	0.0129
	2541.54	-0.00024		2541.54	0.013
	2540.51	-0.00012		2540.51	0.01316
	2539.48	-1e-05		2539.48	0.01337
	2538.45	4e-05		2538.45	0.01353
	2537.42	6e-05		2537.42	0.01365
	2536.39	0.00014		2536.39	0.01378
	2535.36	0.00027		2535.36	0.01389
	2534.33	0.00043		2534.33	0.01398
	2533.3	0.00057		2533.3	0.01409
	2532.27	0.00067		2532.27	0.0142
	2531.24	0.00074		2531.24	0.01426
	2530.21	0.00082		2530.21	0.01425
	2529.18	0.00093		2529.18	0.01427
	2528.15	0.00098		2528.15	0.01435
	2527.12	0.00097		2527.12	0.01446
	2526.09	0.00101		2526.09	0.01447
	2525.05	0.00108		2525.05	0.0144
	2524.02	0.00113		2524.02	0.01439
	2522.99	0.00117		2522.99	0.01443
	2521.96	0.00123		2521.96	0.01445
	2520.93	0.0013		2520.93	0.01449
	2519.9	0.00137		2519.9	0.01456
	2518.87	0.00147		2518.87	0.0146
	2517.84	0.00158		2517.84	0.01462
	2516.81	0.00167		2516.81	0.01465
	2515.78	0.00173		2515.78	0.0147
	2514.75	0.00174		2514.75	0.01473
	2513.72	0.00172		2513.72	0.01479
	2512.69	0.00171		2512.69	0.01491
	2511.66	0.00168		2511.66	0.01498
	2510.63	0.0017		2510.63	0.01498
	2509.59	0.00172		2509.59	0.01497
	2508.56	0.0017		2508.56	0.01497
	2507.53	0.00167		2507.53	0.01498
	2506.5	0.00167		2506.5	0.01494
	2505.47	0.00166		2505.47	0.01487
	2504.44	0.00164		2504.44	0.01481
	2503.41	0.00164		2503.41	0.01476
	2502.38	0.00162		2502.38	0.01471
	2501.35	0.00162		2501.35	0.01468
	2500.32	0.00162		2500.32	0.01463
	2499.29	0.00165		2499.29	0.01455
	2498.26	0.0017		2498.26	0.01453
	2497.23	0.00174		2497.23	0.01456
	2496.2	0.00178		2496.2	0.01456
	2495.17	0.00178		2495.17	0.01454
	2494.14	0.00179		2494.14	0.01452
	2493.1	0.00186		2493.1	0.01452
	2492.07	0.00195		2492.07	0.01454
	2491.04	0.00202		2491.04	0.01455
	2490.01	0.0021		2490.01	0.0145
	2488.98	0.00216		2488.98	0.01445
	2487.95	0.00217		2487.95	0.01438
	2486.92	0.00217		2486.92	0.01432
	2485.89	0.00217		2485.89	0.01427
	2484.86	0.00219		2484.86	0.01421
	2483.83	0.0022		2483.83	0.01414
	2482.8	0.00219		2482.8	0.01411
	2481.77	0.0022		2481.77	0.01417
	2480.74	0.00223		2480.74	0.01426
	2479.71	0.00223		2479.71	0.01431
	2478.68	0.00223		2478.68	0.01438
	2477.65	0.00226		2477.65	0.01447
	2476.61	0.00231		2476.61	0.01455
	2475.58	0.00236		2475.58	0.01461
	2474.55	0.00241		2474.55	0.01462
	2473.52	0.00247		2473.52	0.01462
	2472.49	0.00253		2472.49	0.01466
	2471.46	0.00258		2471.46	0.01473
	2470.43	0.00258		2470.43	0.01477
	2469.4	0.00256		2469.4	0.0148
	2468.37	0.00257		2468.37	0.01481
	2467.34	0.0026		2467.34	0.01481
	2466.31	0.00261		2466.31	0.01484
	2465.28	0.00261		2465.28	0.0149
	2464.25	0.00261		2464.25	0.01493
	2463.22	0.0026		2463.22	0.01497
	2462.19	0.00255		2462.19	0.01499
	2461.16	0.0025		2461.16	0.01496
	2460.12	0.00247		2460.12	0.01494
	2459.09	0.00243		2459.09	0.01495
	2458.06	0.00236		2458.06	0.01494
	2457.03	0.00234		2457.03	0.01489
	2456	0.00237		2456	0.0148
	2454.97	0.00234		2454.97	0.01473
	2453.94	0.00227		2453.94	0.01472
	2452.91	0.00226		2452.91	0.01472
	2451.88	0.00228		2451.88	0.01471
	2450.85	0.00229		2450.85	0.01469
	2449.82	0.00229		2449.82	0.01465
	2448.79	0.00229		2448.79	0.0146
	2447.76	0.0023		2447.76	0.01456
	2446.73	0.00232		2446.73	0.01452
	2445.7	0.00234		2445.7	0.01449
	2444.67	0.00238		2444.67	0.01449
	2443.63	0.00241		2443.63	0.01449
	2442.6	0.00242		2442.6	0.01448
	2441.57	0.00242		2441.57	0.01445
	2440.54	0.00244		2440.54	0.01441
	2439.51	0.00247		2439.51	0.01441
	2438.48	0.00252		2438.48	0.01444
	2437.45	0.00257		2437.45	0.0145
	2436.42	0.00262		2436.42	0.01454
	2435.39	0.00268		2435.39	0.01451
	2434.36	0.00272		2434.36	0.01448
	2433.33	0.00274		2433.33	0.0145
	2432.3	0.00278		2432.3	0.01448
	2431.27	0.00282		2431.27	0.0144
	2430.24	0.00284		2430.24	0.01427
	2429.21	0.00287		2429.21	0.01413
	2428.17	0.00293		2428.17	0.01401
	2427.14	0.00298		2427.14	0.01394
	2426.11	0.003		2426.11	0.01393
	2425.08	0.00301		2425.08	0.01397
	2424.05	0.00304		2424.05	0.01398
	2423.02	0.00308		2423.02	0.01399
	2421.99	0.00314		2421.99	0.01402
	2420.96	0.00321		2420.96	0.01403
	2419.93	0.0033		2419.93	0.01399
	2418.9	0.00339		2418.9	0.01394
	2417.87	0.00346		2417.87	0.01393
	2416.84	0.00348		2416.84	0.01394
	2415.81	0.00349		2415.81	0.01392
	2414.78	0.00352		2414.78	0.0139
	2413.75	0.00357		2413.75	0.01387
	2412.72	0.00358		2412.72	0.01382
	2411.68	0.00354		2411.68	0.01376
	2410.65	0.00343		2410.65	0.01371
	2409.62	0.00337		2409.62	0.01366
	2408.59	0.00338		2408.59	0.01361
	2407.56	0.00341		2407.56	0.01358
	2406.53	0.00336		2406.53	0.01354
	2405.5	0.0033		2405.5	0.01341
	2404.47	0.00329		2404.47	0.01325
	2403.44	0.00326		2403.44	0.01316
	2402.41	0.0032		2402.41	0.01311
	2401.38	0.00316		2401.38	0.01306
	2400.35	0.00311		2400.35	0.01302
	2399.32	0.00297		2399.32	0.01296
	2398.29	0.00282		2398.29	0.01285
	2397.26	0.00275		2397.26	0.01273
	2396.23	0.00273		2396.23	0.0127
	2395.19	0.00266		2395.19	0.01274
	2394.16	0.00255		2394.16	0.01275
	2393.13	0.00245		2393.13	0.01272
	2392.1	0.00234		2392.1	0.0127
	2391.07	0.00228		2391.07	0.0127
	2390.04	0.00229		2390.04	0.01271
	2389.01	0.00229		2389.01	0.01271
	2387.98	0.00229		2387.98	0.01274
	2386.95	0.00231		2386.95	0.01281
	2385.92	0.00239		2385.92	0.01295
	2384.89	0.00259		2384.89	0.0131
	2383.86	0.00288		2383.86	0.01326
	2382.83	0.00317		2382.83	0.0135
	2381.8	0.00351		2381.8	0.0138
	2380.77	0.00396		2380.77	0.01418
	2379.74	0.00442		2379.74	0.01466
	2378.7	0.00488		2378.7	0.01527
	2377.67	0.0054		2377.67	0.01593
	2376.64	0.00596		2376.64	0.01652
	2375.61	0.00649		2375.61	0.01708
	2374.58	0.00694		2374.58	0.01768
	2373.55	0.0074		2373.55	0.01828
	2372.52	0.008		2372.52	0.01892
	2371.49	0.00859		2371.49	0.01952
	2370.46	0.00913		2370.46	0.01998
	2369.43	0.0098		2369.43	0.02041
	2368.4	0.01054		2368.4	0.02098
	2367.37	0.01112		2367.37	0.02151
	2366.34	0.01159		2366.34	0.02183
	2365.31	0.01205		2365.31	0.02202
	2364.28	0.01226		2364.28	0.02226
	2363.24	0.01232		2363.24	0.02249
	2362.21	0.01248		2362.21	0.02259
	2361.18	0.01251		2361.18	0.02246
	2360.15	0.01249		2360.15	0.0222
	2359.12	0.01259		2359.12	0.02207
	2358.09	0.01255		2358.09	0.02182
	2357.06	0.01232		2357.06	0.02122
	2356.03	0.01204		2356.03	0.02068
	2355	0.01155		2355	0.02024
	2353.97	0.01084		2353.97	0.01959
	2352.94	0.01014		2352.94	0.01881
	2351.91	0.00941		2351.91	0.01798
	2350.88	0.00848		2350.88	0.01698
	2349.85	0.0075		2349.85	0.01586
	2348.82	0.0071		2348.82	0.01528
	2347.79	0.00763		2347.79	0.01569
	2346.75	0.00861		2346.75	0.01669
	2345.72	0.0095		2345.72	0.01757
	2344.69	0.01025		2344.69	0.01803
	2343.66	0.01075		2343.66	0.01817
	2342.63	0.01104		2342.63	0.0182
	2341.6	0.01147		2341.6	0.01817
	2340.57	0.01201		2340.57	0.01803
	2339.54	0.01258		2339.54	0.01779
	2338.51	0.0133		2338.51	0.01752
	2337.48	0.01391		2337.48	0.01729
	2336.45	0.01376		2336.45	0.01704
	2335.42	0.01274		2335.42	0.0168
	2334.39	0.01162		2334.39	0.01676
	2333.36	0.0109		2333.36	0.01686
	2332.33	0.01046		2332.33	0.01693
	2331.3	0.00999		2331.3	0.0169
	2330.26	0.00946		2330.26	0.01681
	2329.23	0.00899		2329.23	0.01661
	2328.2	0.0086		2328.2	0.01634
	2327.17	0.00825		2327.17	0.01605
	2326.14	0.00794		2326.14	0.01578
	2325.11	0.00774		2325.11	0.01576
	2324.08	0.00765		2324.08	0.01589
	2323.05	0.00754		2323.05	0.01583
	2322.02	0.00723		2322.02	0.01563
	2320.99	0.0067		2320.99	0.01536
	2319.96	0.00614		2319.96	0.01499
	2318.93	0.00567		2318.93	0.01459
	2317.9	0.00518		2317.9	0.01415
	2316.87	0.00475		2316.87	0.01371
	2315.84	0.00448		2315.84	0.01336
	2314.81	0.00432		2314.81	0.01311
	2313.77	0.00415		2313.77	0.01293
	2312.74	0.00392		2312.74	0.01273
	2311.71	0.00362		2311.71	0.01245
	2310.68	0.00331		2310.68	0.01207
	2309.65	0.00311		2309.65	0.01168
	2308.62	0.00294		2308.62	0.01133
	2307.59	0.0027		2307.59	0.01103
	2306.56	0.0024		2306.56	0.01079
	2305.53	0.00209		2305.53	0.01055
	2304.5	0.00182		2304.5	0.01026
	2303.47	0.00166		2303.47	0.00995
	2302.44	0.00154		2302.44	0.00972
	2301.41	0.00139		2301.41	0.00954
	2300.38	0.00125		2300.38	0.00937
	2299.35	0.0011		2299.35	0.00915
	2298.31	0.00095		2298.31	0.00896
	2297.28	0.00084		2297.28	0.00883
	2296.25	0.00073		2296.25	0.00873
	2295.22	0.0006		2295.22	0.00865
	2294.19	0.00049		2294.19	0.00855
	2293.16	0.0004		2293.16	0.00839
	2292.13	0.00037		2292.13	0.00821
	2291.1	0.00039		2291.1	0.00804
	2290.07	0.00035		2290.07	0.00792
	2289.04	0.00019		2289.04	0.00785
	2288.01	3e-05		2288.01	0.00773
	2286.98	-7e-05		2286.98	0.00753
	2285.95	-0.00015		2285.95	0.00732
	2284.92	-0.00021		2284.92	0.00723
	2283.89	-0.00024		2283.89	0.00725
	2282.86	-0.00023		2282.86	0.00724
	2281.82	-0.00022		2281.82	0.00716
	2280.79	-0.00028		2280.79	0.00712
	2279.76	-0.00042		2279.76	0.00708
	2278.73	-0.00054		2278.73	0.00705
	2277.7	-0.00059		2277.7	0.00708
	2276.67	-0.00058		2276.67	0.00708
	2275.64	-0.0005		2275.64	0.00704
	2274.61	-0.00042		2274.61	0.00701
	2273.58	-0.00036		2273.58	0.00703
	2272.55	-0.00029		2272.55	0.00708
	2271.52	-0.00027		2271.52	0.00716
	2270.49	-0.00029		2270.49	0.00726
	2269.46	-0.00025		2269.46	0.00736
	2268.43	-0.00024		2268.43	0.00743
	2267.4	-0.00029		2267.4	0.00745
	2266.37	-0.00026		2266.37	0.00747
	2265.33	-0.00012		2265.33	0.00753
	2264.3	1e-05		2264.3	0.00759
	2263.27	4e-05		2263.27	0.00759
	2262.24	1e-05		2262.24	0.0076
	2261.21	-1e-05		2261.21	0.00766
	2260.18	2e-05		2260.18	0.0077
	2259.15	5e-05		2259.15	0.00773
	2258.12	5e-05		2258.12	0.00776
	2257.09	3e-05		2257.09	0.00779
	2256.06	3e-05		2256.06	0.00778
	2255.03	1e-05		2255.03	0.00774
	2254	-5e-05		2254	0.00776
	2252.97	-0.00011		2252.97	0.0078
	2251.94	-0.00014		2251.94	0.00773
	2250.91	-0.00021		2250.91	0.00762
	2249.88	-0.00028		2249.88	0.00757
	2248.84	-0.00025		2248.84	0.00752
	2247.81	-0.00018		2247.81	0.00742
	2246.78	-0.00019		2246.78	0.00731
	2245.75	-0.00023		2245.75	0.00723
	2244.72	-0.00025		2244.72	0.0072
	2243.69	-0.00029		2243.69	0.00717
	2242.66	-0.00036		2242.66	0.00714
	2241.63	-0.00041		2241.63	0.0071
	2240.6	-0.00041		2240.6	0.007
	2239.57	-0.00037		2239.57	0.00694
	2238.54	-0.00033		2238.54	0.00698
	2237.51	-0.00028		2237.51	0.00702
	2236.48	-0.00021		2236.48	0.00702
	2235.45	-0.00016		2235.45	0.00709
	2234.42	-0.00015		2234.42	0.00722
	2233.38	-0.00015		2233.38	0.00731
	2232.35	-0.00011		2232.35	0.00737
	2231.32	-4e-05		2231.32	0.00743
	2230.29	2e-05		2230.29	0.00747
	2229.26	5e-05		2229.26	0.00749
	2228.23	0.00011		2228.23	0.00755
	2227.2	0.00016		2227.2	0.00765
	2226.17	0.00021		2226.17	0.00772
	2225.14	0.00024		2225.14	0.00777
	2224.11	0.00023		2224.11	0.00785
	2223.08	0.00027		2223.08	0.00791
	2222.05	0.0003		2222.05	0.0079
	2221.02	0.00026		2221.02	0.00779
	2219.99	0.0002		2219.99	0.00762
	2218.96	0.00018		2218.96	0.00749
	2217.93	0.00018		2217.93	0.00735
	2216.89	0.00015		2216.89	0.0072
	2215.86	0.0001		2215.86	0.00708
	2214.83	0.0001		2214.83	0.00697
	2213.8	4e-05		2213.8	0.00684
	2212.77	-0.00012		2212.77	0.00672
	2211.74	-0.00021		2211.74	0.00667
	2210.71	-0.00029		2210.71	0.00667
	2209.68	-0.00045		2209.68	0.00657
	2208.65	-0.00059		2208.65	0.00641
	2207.62	-0.00065		2207.62	0.00634
	2206.59	-0.00079		2206.59	0.0063
	2205.56	-0.00094		2205.56	0.0062
	2204.53	-0.00098		2204.53	0.00604
	2203.5	-0.001		2203.5	0.00591
	2202.47	-0.0011		2202.47	0.00591
	2201.44	-0.00119		2201.44	0.00598
	2200.4	-0.00122		2200.4	0.00605
	2199.37	-0.00114		2199.37	0.00609
	2198.34	-0.001		2198.34	0.00618
	2197.31	-0.00091		2197.31	0.00625
	2196.28	-0.00087		2196.28	0.00632
	2195.25	-0.00081		2195.25	0.00649
	2194.22	-0.00068		2194.22	0.00667
	2193.19	-0.00049		2193.19	0.00678
	2192.16	-0.00028		2192.16	0.0069
	2191.13	-5e-05		2191.13	0.00708
	2190.1	0.00016		2190.1	0.0072
	2189.07	0.00028		2189.07	0.00718
	2188.04	0.00036		2188.04	0.00709
	2187.01	0.00045		2187.01	0.00707
	2185.98	0.00055		2185.98	0.00715
	2184.95	0.00065		2184.95	0.00722
	2183.91	0.00075		2183.91	0.00723
	2182.88	0.00079		2182.88	0.00726
	2181.85	0.00076		2181.85	0.00734
	2180.82	0.0007		2180.82	0.00743
	2179.79	0.00066		2179.79	0.00754
	2178.76	0.00063		2178.76	0.00767
	2177.73	0.00058		2177.73	0.00778
	2176.7	0.00054		2176.7	0.00792
	2175.67	0.00045		2175.67	0.00815
	2174.64	0.00033		2174.64	0.00839
	2173.61	0.00026		2173.61	0.00857
	2172.58	0.00027		2172.58	0.0087
	2171.55	0.00027		2171.55	0.00881
	2170.52	0.00022		2170.52	0.00888
	2169.49	0.00012		2169.49	0.00884
	2168.45	6e-05		2168.45	0.00873
	2167.42	2e-05		2167.42	0.00865
	2166.39	-3e-05		2166.39	0.00856
	2165.36	-6e-05		2165.36	0.00841
	2164.33	-5e-05		2164.33	0.00827
	2163.3	-8e-05		2163.3	0.00816
	2162.27	-0.00016		2162.27	0.00803
	2161.24	-0.00024		2161.24	0.00788
	2160.21	-0.00028		2160.21	0.00775
	2159.18	-0.00029		2159.18	0.00766
	2158.15	-0.0003		2158.15	0.0075
	2157.12	-0.0003		2157.12	0.00729
	2156.09	-0.00028		2156.09	0.00718
	2155.06	-0.00031		2155.06	0.00716
	2154.03	-0.00035		2154.03	0.00711
	2153	-0.00036		2153	0.00702
	2151.96	-0.00038		2151.96	0.00691
	2150.93	-0.00042		2150.93	0.00683
	2149.9	-0.0005		2149.9	0.00675
	2148.87	-0.00053		2148.87	0.00668
	2147.84	-0.00054		2147.84	0.00665
	2146.81	-0.00056		2146.81	0.00664
	2145.78	-0.00055		2145.78	0.0066
	2144.75	-0.00057		2144.75	0.0065
	2143.72	-0.00062		2143.72	0.00641
	2142.69	-0.00064		2142.69	0.00633
	2141.66	-0.00069		2141.66	0.00622
	2140.63	-0.00076		2140.63	0.00608
	2139.6	-0.0008		2139.6	0.00599
	2138.57	-0.00086		2138.57	0.00593
	2137.54	-0.00097		2137.54	0.00583
	2136.51	-0.00107		2136.51	0.00571
	2135.47	-0.00109		2135.47	0.00566
	2134.44	-0.00108		2134.44	0.00566
	2133.41	-0.00106		2133.41	0.00564
	2132.38	-0.00104		2132.38	0.0056
	2131.35	-0.00097		2131.35	0.00559
	2130.32	-0.00091		2130.32	0.00569
	2129.29	-0.0009		2129.29	0.00585
	2128.26	-0.00083		2128.26	0.00601
	2127.23	-0.00066		2127.23	0.00613
	2126.2	-0.00049		2126.2	0.00629
	2125.17	-0.00035		2125.17	0.00643
	2124.14	-0.00023		2124.14	0.00645
	2123.11	-0.00016		2123.11	0.00646
	2122.08	-9e-05		2122.08	0.00653
	2121.05	8e-05		2121.05	0.00664
	2120.02	0.00025		2120.02	0.00674
	2118.98	0.00033		2118.98	0.00683
	2117.95	0.00035		2117.95	0.00691
	2116.92	0.00035		2116.92	0.00701
	2115.89	0.0003		2115.89	0.00712
	2114.86	0.00021		2114.86	0.00726
	2113.83	0.00014		2113.83	0.00737
	2112.8	0.00013		2112.8	0.00744
	2111.77	0.00017		2111.77	0.00747
	2110.74	0.00017		2110.74	0.0075
	2109.71	8e-05		2109.71	0.00752
	2108.68	-1e-05		2108.68	0.0075
	2107.65	-6e-05		2107.65	0.00748
	2106.62	-5e-05		2106.62	0.00748
	2105.59	-2e-05		2105.59	0.00751
	2104.56	0		2104.56	0.00755
	2103.52	1e-05		2103.52	0.00756
	2102.49	1e-05		2102.49	0.00748
	2101.46	-0.0001		2101.46	0.00735
	2100.43	-0.00025		2100.43	0.00723
	2099.4	-0.00028		2099.4	0.00716
	2098.37	-0.00019		2098.37	0.00716
	2097.34	-7e-05		2097.34	0.00716
	2096.31	0		2096.31	0.00715
	2095.28	6e-05		2095.28	0.00716
	2094.25	0.00018		2094.25	0.00716
	2093.22	0.00034		2093.22	0.00715
	2092.19	0.00047		2092.19	0.00712
	2091.16	0.0006		2091.16	0.00712
	2090.13	0.00077		2090.13	0.00718
	2089.1	0.00093		2089.1	0.00727
	2088.07	0.00108		2088.07	0.00731
	2087.03	0.00126		2087.03	0.00728
	2086	0.00144		2086	0.00722
	2084.97	0.00158		2084.97	0.00723
	2083.94	0.00171		2083.94	0.00727
	2082.91	0.00189		2082.91	0.00729
	2081.88	0.00211		2081.88	0.0073
	2080.85	0.00229		2080.85	0.00734
	2079.82	0.00246		2079.82	0.00741
	2078.79	0.00266		2078.79	0.00746
	2077.76	0.00284		2077.76	0.00746
	2076.73	0.00296		2076.73	0.00746
	2075.7	0.00314		2075.7	0.00752
	2074.67	0.00339		2074.67	0.00762
	2073.64	0.00358		2073.64	0.00769
	2072.61	0.0037		2072.61	0.00768
	2071.58	0.00382		2071.58	0.00766
	2070.54	0.00402		2070.54	0.0077
	2069.51	0.00423		2069.51	0.00775
	2068.48	0.00441		2068.48	0.00777
	2067.45	0.00462		2067.45	0.00783
	2066.42	0.00483		2066.42	0.00794
	2065.39	0.00504		2065.39	0.00804
	2064.36	0.00522		2064.36	0.00805
	2063.33	0.00536		2063.33	0.00803
	2062.3	0.00554		2062.3	0.00803
	2061.27	0.00578		2061.27	0.00809
	2060.24	0.00606		2060.24	0.0082
	2059.21	0.00636		2059.21	0.00829
	2058.18	0.00668		2058.18	0.00835
	2057.15	0.00702		2057.15	0.0084
	2056.12	0.00737		2056.12	0.00845
	2055.09	0.0078		2055.09	0.00853
	2054.05	0.0083		2054.05	0.00864
	2053.02	0.00887		2053.02	0.00875
	2051.99	0.0095		2051.99	0.00885
	2050.96	0.01023		2050.96	0.00901
	2049.93	0.01107		2049.93	0.00923
	2048.9	0.012		2048.9	0.00945
	2047.87	0.01302		2047.87	0.00963
	2046.84	0.01416		2046.84	0.00978
	2045.81	0.01549		2045.81	0.00998
	2044.78	0.01711		2044.78	0.01024
	2043.75	0.01909		2043.75	0.01053
	2042.72	0.02149		2042.72	0.01082
	2041.69	0.02442		2041.69	0.01108
	2040.66	0.02808		2040.66	0.0113
	2039.63	0.03269		2039.63	0.01152
	2038.6	0.03861		2038.6	0.01173
	2037.56	0.04637		2037.56	0.01191
	2036.53	0.05674		2036.53	0.01206
	2035.5	0.07068		2035.5	0.01222
	2034.47	0.08939		2034.47	0.01232
	2033.44	0.11434		2033.44	0.01237
	2032.41	0.14708		2032.41	0.01245
	2031.38	0.1894		2031.38	0.01254
	2030.35	0.24323		2030.35	0.01262
	2029.32	0.31019		2029.32	0.01273
	2028.29	0.39127		2028.29	0.01285
	2027.26	0.4875		2027.26	0.01297
	2026.23	0.60137		2026.23	0.01312
	2025.2	0.73677		2025.2	0.01332
	2024.17	0.89545		2024.17	0.01355
	2023.14	1.069		2023.14	0.01378
	2022.1	1.22367		2022.1	0.01404
	2021.07	1.2871		2021.07	0.01433
	2020.04	1.1938		2020.04	0.01468
	2019.01	0.98349		2019.01	0.01516
	2017.98	0.75086		2017.98	0.01579
	2016.95	0.55029		2016.95	0.01647
	2015.92	0.39968		2015.92	0.0171
	2014.89	0.2964		2014.89	0.01776
	2013.86	0.22821		2013.86	0.0186
	2012.83	0.18379		2012.83	0.01968
	2011.8	0.15456		2011.8	0.02095
	2010.77	0.13419		2010.77	0.02241
	2009.74	0.11841		2009.74	0.02416
	2008.71	0.10458		2008.71	0.02631
	2007.68	0.09139		2007.68	0.02891
	2006.65	0.07847		2006.65	0.03202
	2005.61	0.06616		2005.61	0.03576
	2004.58	0.05528		2004.58	0.04038
	2003.55	0.0464		2003.55	0.04635
	2002.52	0.03957		2002.52	0.05421
	2001.49	0.03447		2001.49	0.06458
	2000.46	0.03063		2000.46	0.07845
	1999.43	0.02771		1999.43	0.09751
	1998.4	0.02546		1998.4	0.12444
	1997.37	0.02367		1997.37	0.1636
	1996.34	0.02226		1996.34	0.22219
	1995.31	0.02116		1995.31	0.31109
	1994.28	0.02023		1994.28	0.44482
	1993.25	0.01935		1993.25	0.64118
	1992.22	0.01852		1992.22	0.92526
	1991.19	0.01774		1991.19	1.31592
	1990.16	0.01708		1990.16	1.7668
	1989.12	0.01648		1989.12	1.97635
	1988.09	0.01588		1988.09	1.62648
	1987.06	0.01532		1987.06	1.17994
	1986.03	0.01481		1986.03	0.83165
	1985	0.01446		1985	0.58377
	1983.97	0.01414		1983.97	0.41643
	1982.94	0.01384		1982.94	0.30875
	1981.91	0.01384		1981.91	0.24275
	1980.88	0.01419		1980.88	0.20461
	1979.85	0.01454		1979.85	0.18348
	1978.82	0.0148		1978.82	0.17016
	1977.79	0.01523		1977.79	0.15706
	1976.76	0.01586		1976.76	0.13972
	1975.73	0.01666		1975.73	0.11796
	1974.7	0.01774		1974.7	0.09509
	1973.67	0.01915		1973.67	0.07535
	1972.63	0.02044		1972.63	0.06097
	1971.6	0.02196		1971.6	0.051
	1970.57	0.02455		1970.57	0.04385
	1969.54	0.02818		1969.54	0.03839
	1968.51	0.03276		1968.51	0.03439
	1967.48	0.03886		1967.48	0.03238
	1966.45	0.04586		1966.45	0.03131
	1965.42	0.05329		1965.42	0.0299
	1964.39	0.06233		1964.39	0.02828
	1963.36	0.07393		1963.36	0.02734
	1962.33	0.08861		1962.33	0.02714
	1961.3	0.10526		1961.3	0.02708
	1960.27	0.12258		1960.27	0.02674
	1959.24	0.14067		1959.24	0.02603
	1958.21	0.1606		1958.21	0.02537
	1957.17	0.18177		1957.17	0.02502
	1956.14	0.20346		1956.14	0.02491
	1955.11	0.22596		1955.11	0.025
	1954.08	0.24956		1954.08	0.0252
	1953.05	0.27444		1953.05	0.02562
	1952.02	0.30111		1952.02	0.02607
	1950.99	0.33042		1950.99	0.02619
	1949.96	0.36279		1949.96	0.02614
	1948.93	0.39891		1948.93	0.02625
	1947.9	0.43949		1947.9	0.02661
	1946.87	0.48503		1946.87	0.02701
	1945.84	0.5352		1945.84	0.02729
	1944.81	0.58729		1944.81	0.02758
	1943.78	0.63846		1943.78	0.02807
	1942.75	0.68906		1942.75	0.02848
	1941.72	0.73413		1941.72	0.02839
	1940.68	0.76533		1940.68	0.02826
	1939.65	0.78116		1939.65	0.02847
[truncated: 1,543 more rows]

## Sheet: Supplementary-Figure 21
	Wavenumber	Absorption
	3998.86	-0.00176
	3997.83	-0.00154
	3996.8	-0.0016
	3995.77	-0.00173
	3994.74	-0.0017
	3993.71	-0.00163
	3992.68	-0.00164
	3991.65	-0.0015
	3990.62	-0.00112
	3989.59	-0.00092
	3988.56	-0.00106
	3987.52	-0.00101
	3986.49	-0.00067
	3985.46	-0.0004
	3984.43	-0.00031
	3983.4	-0.00012
	3982.37	0.00025
	3981.34	0.00048
	3980.31	0.00052
	3979.28	0.00072
	3978.25	0.00119
	3977.22	0.00167
	3976.19	0.00206
	3975.16	0.00245
	3974.13	0.00296
	3973.1	0.00349
	3972.07	0.0037
	3971.03	0.0036
	3970	0.00332
	3968.97	0.00288
	3967.94	0.00253
	3966.91	0.00229
	3965.88	0.00198
	3964.85	0.00171
	3963.82	0.0015
	3962.79	0.00121
	3961.76	0.00088
	3960.73	0.00066
	3959.7	0.00052
	3958.67	0.00037
	3957.64	0.00021
	3956.61	3e-05
	3955.58	-2e-05
	3954.54	5e-05
	3953.51	-6e-05
	3952.48	-0.00028
	3951.45	-0.00036
	3950.42	-0.00039
	3949.39	-0.00055
	3948.36	-0.00076
	3947.33	-0.00093
	3946.3	-0.00107
	3945.27	-0.00129
	3944.24	-0.00145
	3943.21	-0.00153
	3942.18	-0.00173
	3941.15	-0.00198
	3940.12	-0.00219
	3939.09	-0.00246
	3938.05	-0.00265
	3937.02	-0.0027
	3935.99	-0.00278
	3934.96	-0.00286
	3933.93	-0.00288
	3932.9	-0.00287
	3931.87	-0.00289
	3930.84	-0.00297
	3929.81	-0.00308
	3928.78	-0.00314
	3927.75	-0.00307
	3926.72	-0.00295
	3925.69	-0.00287
	3924.66	-0.00285
	3923.63	-0.00288
	3922.59	-0.00294
	3921.56	-0.003
	3920.53	-0.00303
	3919.5	-0.00303
	3918.47	-0.00308
	3917.44	-0.00309
	3916.41	-0.00302
	3915.38	-0.00293
	3914.35	-0.00281
	3913.32	-0.00275
	3912.29	-0.00262
	3911.26	-0.00237
	3910.23	-0.00216
	3909.2	-0.00193
	3908.17	-0.00171
	3907.14	-0.00161
	3906.1	-0.0015
	3905.07	-0.00141
	3904.04	-0.00149
	3903.01	-0.00158
	3901.98	-0.00163
	3900.95	-0.00163
	3899.92	-0.00144
	3898.89	-0.00126
	3897.86	-0.00114
	3896.83	-0.00095
	3895.8	-0.00089
	3894.77	-0.0008
	3893.74	-0.00035
	3892.71	0.00013
	3891.68	0.00017
	3890.65	0.00013
	3889.61	0.00058
	3888.58	0.00109
	3887.55	0.0013
	3886.52	0.0014
	3885.49	0.00166
	3884.46	0.00218
	3883.43	0.00266
	3882.4	0.00291
	3881.37	0.00324
	3880.34	0.00378
	3879.31	0.00427
	3878.28	0.00468
	3877.25	0.00504
	3876.22	0.00525
	3875.19	0.0053
	3874.16	0.00528
	3873.12	0.00526
	3872.09	0.00527
	3871.06	0.00528
	3870.03	0.0049
	3869	0.00432
	3867.97	0.00415
	3866.94	0.00403
	3865.91	0.00376
	3864.88	0.00361
	3863.85	0.00363
	3862.82	0.00367
	3861.79	0.00371
	3860.76	0.00373
	3859.73	0.00355
	3858.7	0.00309
	3857.66	0.00255
	3856.63	0.00197
	3855.6	0.0012
	3854.57	0.00037
	3853.54	-8e-05
	3852.51	-0.00022
	3851.48	-0.00038
	3850.45	-0.00047
	3849.42	-0.00049
	3848.39	-0.00056
	3847.36	-0.00066
	3846.33	-0.00078
	3845.3	-0.00095
	3844.27	-0.00099
	3843.24	-0.00095
	3842.21	-0.00113
	3841.17	-0.00153
	3840.14	-0.00189
	3839.11	-0.00205
	3838.08	-0.00184
	3837.05	-0.00146
	3836.02	-0.00127
	3834.99	-0.00132
	3833.96	-0.00155
	3832.93	-0.00178
	3831.9	-0.00184
	3830.87	-0.00171
	3829.84	-0.00164
	3828.81	-0.00179
	3827.78	-0.00201
	3826.75	-0.00208
	3825.72	-0.00202
	3824.68	-0.00195
	3823.65	-0.00197
	3822.62	-0.0021
	3821.59	-0.00229
	3820.56	-0.00249
	3819.53	-0.00261
	3818.5	-0.00257
	3817.47	-0.00234
	3816.44	-0.00205
	3815.41	-0.00205
	3814.38	-0.00222
	3813.35	-0.00236
	3812.32	-0.00251
	3811.29	-0.00255
	3810.26	-0.00244
	3809.23	-0.00233
	3808.19	-0.0022
	3807.16	-0.00193
	3806.13	-0.00175
	3805.1	-0.00184
	3804.07	-0.00192
	3803.04	-0.00197
	3802.01	-0.00207
	3800.98	-0.00207
	3799.95	-0.00203
	3798.92	-0.0019
	3797.89	-0.00171
	3796.86	-0.00161
	3795.83	-0.00147
	3794.8	-0.0013
	3793.77	-0.00128
	3792.73	-0.00126
	3791.7	-0.00113
	3790.67	-0.00088
	3789.64	-0.00064
	3788.61	-0.00066
	3787.58	-0.00084
	3786.55	-0.00084
	3785.52	-0.00072
	3784.49	-0.00067
	3783.46	-0.00055
	3782.43	-0.00044
	3781.4	-0.00052
	3780.37	-0.00048
	3779.34	-0.00021
	3778.31	-0.00012
	3777.28	-0.00012
	3776.24	1e-05
	3775.21	0.00016
	3774.18	0.00026
	3773.15	0.00024
	3772.12	0.00018
	3771.09	0.00028
	3770.06	0.00035
	3769.03	0.00037
	3768	0.00052
	3766.97	0.00063
	3765.94	0.00056
	3764.91	0.00046
	3763.88	0.00051
	3762.85	0.00068
	3761.82	0.00085
	3760.79	0.00084
	3759.75	0.0008
	3758.72	0.00099
	3757.69	0.00127
	3756.66	0.00148
	3755.63	0.00158
	3754.6	0.00162
	3753.57	0.0017
	3752.54	0.00175
	3751.51	0.00172
	3750.48	0.00167
	3749.45	0.00145
	3748.42	0.00119
	3747.39	0.00113
	3746.36	0.00113
	3745.33	0.00099
	3744.3	0.0007
	3743.26	0.00051
	3742.23	0.00044
	3741.2	0.00029
	3740.17	0
	3739.14	-0.00024
	3738.11	-0.00037
	3737.08	-0.00042
	3736.05	-0.00044
	3735.02	-0.00049
	3733.99	-0.00063
	3732.96	-0.00085
	3731.93	-0.00108
	3730.9	-0.00121
	3729.87	-0.00126
	3728.84	-0.0013
	3727.8	-0.00127
	3726.77	-0.00123
	3725.74	-0.00126
	3724.71	-0.00139
	3723.68	-0.00154
	3722.65	-0.00164
	3721.62	-0.00174
	3720.59	-0.00189
	3719.56	-0.00206
	3718.53	-0.00214
	3717.5	-0.00214
	3716.47	-0.00222
	3715.44	-0.00232
	3714.41	-0.00238
	3713.38	-0.00243
	3712.35	-0.00247
	3711.31	-0.00262
	3710.28	-0.0029
	3709.25	-0.0032
	3708.22	-0.00343
	3707.19	-0.00361
	3706.16	-0.00383
	3705.13	-0.00412
	3704.1	-0.00445
	3703.07	-0.00487
	3702.04	-0.00543
	3701.01	-0.00603
	3699.98	-0.0066
	3698.95	-0.00724
	3697.92	-0.00799
	3696.89	-0.00879
	3695.86	-0.00965
	3694.82	-0.01057
	3693.79	-0.01143
	3692.76	-0.01215
	3691.73	-0.01286
	3690.7	-0.01356
	3689.67	-0.01412
	3688.64	-0.01461
	3687.61	-0.015
	3686.58	-0.0153
	3685.55	-0.01548
	3684.52	-0.01549
	3683.49	-0.01546
	3682.46	-0.01548
	3681.43	-0.01547
	3680.4	-0.01549
	3679.37	-0.01565
	3678.33	-0.01587
	3677.3	-0.01606
	3676.27	-0.01636
	3675.24	-0.01692
	3674.21	-0.01742
	3673.18	-0.01778
	3672.15	-0.01808
	3671.12	-0.01848
	3670.09	-0.01914
	3669.06	-0.01997
	3668.03	-0.02068
	3667	-0.02116
	3665.97	-0.02159
	3664.94	-0.02213
	3663.91	-0.02281
	3662.87	-0.02353
	3661.84	-0.02413
	3660.81	-0.02464
	3659.78	-0.02518
	3658.75	-0.02567
	3657.72	-0.02604
	3656.69	-0.02641
	3655.66	-0.02695
	3654.63	-0.02767
	3653.6	-0.0283
	3652.57	-0.02867
	3651.54	-0.02899
	3650.51	-0.0296
	3649.48	-0.03033
	3648.45	-0.0309
	3647.42	-0.03145
	3646.38	-0.03219
	3645.35	-0.03288
	3644.32	-0.03341
	3643.29	-0.03386
	3642.26	-0.0344
	3641.23	-0.03512
	3640.2	-0.03589
	3639.17	-0.03664
	3638.14	-0.03734
	3637.11	-0.03799
	3636.08	-0.0386
	3635.05	-0.03922
	3634.02	-0.04002
	3632.99	-0.04101
	3631.96	-0.04191
	3630.93	-0.04252
	3629.89	-0.04301
	3628.86	-0.04403
	3627.83	-0.04536
	3626.8	-0.04636
	3625.77	-0.04709
	3624.74	-0.04787
	3623.71	-0.04876
	3622.68	-0.04964
	3621.65	-0.05042
	3620.62	-0.05119
	3619.59	-0.05212
	3618.56	-0.0532
	3617.53	-0.05439
	3616.5	-0.05555
	3615.47	-0.05661
	3614.44	-0.05774
	3613.4	-0.05899
	3612.37	-0.06018
	3611.34	-0.06124
	3610.31	-0.06233
	3609.28	-0.06355
	3608.25	-0.06475
	3607.22	-0.06599
	3606.19	-0.06735
	3605.16	-0.06869
	3604.13	-0.06995
	3603.1	-0.07117
	3602.07	-0.07237
	3601.04	-0.07353
	3600.01	-0.0747
	3598.98	-0.07589
	3597.95	-0.07706
	3596.91	-0.07827
	3595.88	-0.07954
	3594.85	-0.08072
	3593.82	-0.08175
	3592.79	-0.08292
	3591.76	-0.08411
	3590.73	-0.08506
	3589.7	-0.08584
	3588.67	-0.08665
	3587.64	-0.08756
	3586.61	-0.08863
	3585.58	-0.08963
	3584.55	-0.09036
	3583.52	-0.09103
	3582.49	-0.09173
	3581.45	-0.09233
	3580.42	-0.09278
	3579.39	-0.09316
	3578.36	-0.09347
	3577.33	-0.09366
	3576.3	-0.09376
	3575.27	-0.09376
	3574.24	-0.09367
	3573.21	-0.09357
	3572.18	-0.0934
	3571.15	-0.09307
	3570.12	-0.0926
	3569.09	-0.0921
	3568.06	-0.09155
	3567.03	-0.09078
	3566	-0.08992
	3564.96	-0.08922
	3563.93	-0.08854
	3562.9	-0.08771
	3561.87	-0.08666
	3560.84	-0.08545
	3559.81	-0.08438
	3558.78	-0.08349
	3557.75	-0.08257
	3556.72	-0.08149
	3555.69	-0.08037
	3554.66	-0.07929
	3553.63	-0.07821
	3552.6	-0.07713
	3551.57	-0.0761
	3550.54	-0.07516
	3549.51	-0.07428
	3548.47	-0.0734
	3547.44	-0.07241
	3546.41	-0.07136
	3545.38	-0.07045
	3544.35	-0.06971
	3543.32	-0.06911
	3542.29	-0.06859
	3541.26	-0.06812
	3540.23	-0.06774
	3539.2	-0.0674
	3538.17	-0.067
	3537.14	-0.06658
	3536.11	-0.0663
	3535.08	-0.0662
	3534.05	-0.06621
	3533.02	-0.06626
	3531.98	-0.06627
	3530.95	-0.06625
	3529.92	-0.06639
	3528.89	-0.06666
	3527.86	-0.06688
	3526.83	-0.06717
	3525.8	-0.06757
	3524.77	-0.06795
	3523.74	-0.06835
	3522.71	-0.06889
	3521.68	-0.06951
	3520.65	-0.07012
	3519.62	-0.07071
	3518.59	-0.07128
	3517.56	-0.07185
	3516.52	-0.07236
	3515.49	-0.07283
	3514.46	-0.07339
	3513.43	-0.07394
	3512.4	-0.0743
	3511.37	-0.07453
	3510.34	-0.07477
	3509.31	-0.07502
	3508.28	-0.0752
	3507.25	-0.07531
	3506.22	-0.0754
	3505.19	-0.07548
	3504.16	-0.07545
	3503.13	-0.07523
	3502.1	-0.07482
	3501.07	-0.07439
	3500.03	-0.07403
	3499	-0.07361
	3497.97	-0.0729
	3496.94	-0.07206
	3495.91	-0.07127
	3494.88	-0.07045
	3493.85	-0.06951
	3492.82	-0.06848
	3491.79	-0.06736
	3490.76	-0.06617
	3489.73	-0.06495
	3488.7	-0.06371
	3487.67	-0.06247
	3486.64	-0.06117
	3485.61	-0.05983
	3484.58	-0.05852
	3483.54	-0.05725
	3482.51	-0.05592
	3481.48	-0.05458
	3480.45	-0.0533
	3479.42	-0.05206
	3478.39	-0.05086
	3477.36	-0.04967
	3476.33	-0.04843
	3475.3	-0.04721
	3474.27	-0.04613
	3473.24	-0.04515
	3472.21	-0.04412
	3471.18	-0.04302
	3470.15	-0.04194
	3469.12	-0.04094
	3468.09	-0.04004
	3467.05	-0.03924
	3466.02	-0.03845
	3464.99	-0.0376
	3463.96	-0.03678
	3462.93	-0.03601
	3461.9	-0.03523
	3460.87	-0.03445
	3459.84	-0.03371
	3458.81	-0.03302
	3457.78	-0.03239
	3456.75	-0.03177
	3455.72	-0.0311
	3454.69	-0.03045
	3453.66	-0.02983
	3452.63	-0.02923
	3451.59	-0.0286
	3450.56	-0.02799
	3449.53	-0.02745
	3448.5	-0.02699
	3447.47	-0.0265
	3446.44	-0.02592
	3445.41	-0.02531
	3444.38	-0.02477
	3443.35	-0.02432
	3442.32	-0.02385
	3441.29	-0.02331
	3440.26	-0.02277
	3439.23	-0.02223
	3438.2	-0.02168
	3437.17	-0.0211
	3436.14	-0.02053
	3435.1	-0.02001
	3434.07	-0.01949
	3433.04	-0.01899
	3432.01	-0.01848
	3430.98	-0.01792
	3429.95	-0.01737
	3428.92	-0.01686
	3427.89	-0.01634
	3426.86	-0.01584
	3425.83	-0.01538
	3424.8	-0.01483
	3423.77	-0.01422
	3422.74	-0.01373
	3421.71	-0.0133
	3420.68	-0.01283
	3419.65	-0.01237
	3418.61	-0.01194
	3417.58	-0.01153
	3416.55	-0.01109
	3415.52	-0.01063
	3414.49	-0.01017
	3413.46	-0.00973
	3412.43	-0.00928
	3411.4	-0.00883
	3410.37	-0.00844
	3409.34	-0.00806
	3408.31	-0.00764
	3407.28	-0.00727
	3406.25	-0.00697
	3405.22	-0.00665
	3404.19	-0.00627
	3403.16	-0.00592
	3402.12	-0.00561
	3401.09	-0.00531
	3400.06	-0.00503
	3399.03	-0.00477
	3398	-0.00448
	3396.97	-0.00424
	3395.94	-0.00403
	3394.91	-0.00373
	3393.88	-0.00339
	3392.85	-0.00312
	3391.82	-0.00295
	3390.79	-0.00287
	3389.76	-0.00278
	3388.73	-0.00259
	3387.7	-0.00237
	3386.66	-0.0022
	3385.63	-0.00204
	3384.6	-0.00191
	3383.57	-0.00181
	3382.54	-0.00167
	3381.51	-0.00148
	3380.48	-0.00136
	3379.45	-0.00134
	3378.42	-0.00131
	3377.39	-0.00123
	3376.36	-0.00119
	3375.33	-0.00117
	3374.3	-0.00113
	3373.27	-0.00107
	3372.24	-0.00105
	3371.21	-0.00105
	3370.17	-0.00107
	3369.14	-0.00108
	3368.11	-0.00107
	3367.08	-0.00108
	3366.05	-0.00113
	3365.02	-0.00114
	3363.99	-0.00117
	3362.96	-0.00126
	3361.93	-0.00134
	3360.9	-0.00133
	3359.87	-0.00132
	3358.84	-0.00134
	3357.81	-0.00138
	3356.78	-0.00151
	3355.75	-0.00167
	3354.72	-0.00178
	3353.68	-0.00188
	3352.65	-0.00197
	3351.62	-0.00203
	3350.59	-0.00208
	3349.56	-0.00216
	3348.53	-0.00221
	3347.5	-0.00223
	3346.47	-0.00228
	3345.44	-0.00233
	3344.41	-0.00235
	3343.38	-0.00227
	3342.35	-0.00215
	3341.32	-0.00208
	3340.29	-0.00204
	3339.26	-0.00192
	3338.23	-0.00171
	3337.19	-0.00148
	3336.16	-0.00129
	3335.13	-0.00116
	3334.1	-0.00101
	3333.07	-0.0008
	3332.04	-0.0005
	3331.01	-0.00016
	3329.98	0.00015
	3328.95	0.00042
	3327.92	0.00069
	3326.89	0.00102
	3325.86	0.00136
	3324.83	0.00166
	3323.8	0.00192
	3322.77	0.0022
	3321.73	0.00251
	3320.7	0.00282
	3319.67	0.00316
	3318.64	0.00355
	3317.61	0.00393
	3316.58	0.00423
	3315.55	0.00449
	3314.52	0.00478
	3313.49	0.0051
	3312.46	0.00541
	3311.43	0.00573
	3310.4	0.00606
	3309.37	0.00631
	3308.34	0.00644
	3307.31	0.00665
	3306.28	0.00693
	3305.24	0.00715
	3304.21	0.00735
	3303.18	0.00755
	3302.15	0.00776
	3301.12	0.00803
	3300.09	0.0083
	3299.06	0.00852
	3298.03	0.00876
	3297	0.00902
	3295.97	0.0093
	3294.94	0.0096
	3293.91	0.0099
	3292.88	0.01021
	3291.85	0.01056
	3290.82	0.0109
	3289.79	0.01111
	3288.75	0.01126
	3287.72	0.01148
	3286.69	0.01171
	3285.66	0.01189
	3284.63	0.01212
	3283.6	0.01241
	3282.57	0.01261
	3281.54	0.01275
	3280.51	0.01288
	3279.48	0.01294
	3278.45	0.01296
	3277.42	0.01298
	3276.39	0.01298
	3275.36	0.01304
	3274.33	0.01309
	3273.3	0.01305
	3272.26	0.01299
	3271.23	0.01295
	3270.2	0.01287
	3269.17	0.01278
	3268.14	0.01275
	3267.11	0.01277
	3266.08	0.01287
	3265.05	0.01297
	3264.02	0.01297
	3262.99	0.01297
	3261.96	0.01302
	3260.93	0.01302
	3259.9	0.01296
	3258.87	0.01291
	3257.84	0.01286
	3256.8	0.01283
	3255.77	0.01286
	3254.74	0.0129
	3253.71	0.01291
	3252.68	0.01284
	3251.65	0.01276
	3250.62	0.01276
	3249.59	0.01274
	3248.56	0.01274
	3247.53	0.01281
	3246.5	0.01284
	3245.47	0.01276
	3244.44	0.01261
	3243.41	0.01251
	3242.38	0.01251
	3241.35	0.01245
	3240.31	0.01232
	3239.28	0.01226
	3238.25	0.01219
	3237.22	0.01206
	3236.19	0.0119
	3235.16	0.01171
	3234.13	0.01153
	3233.1	0.01135
	3232.07	0.01107
	3231.04	0.01076
	3230.01	0.01052
	3228.98	0.01035
	3227.95	0.01014
	3226.92	0.00986
	3225.89	0.00956
	3224.86	0.00928
	3223.82	0.00909
	3222.79	0.00895
	3221.76	0.00875
	3220.73	0.00855
	3219.7	0.0084
	3218.67	0.00825
	3217.64	0.00808
	3216.61	0.0079
	3215.58	0.00778
	3214.55	0.00771
	3213.52	0.00768
	3212.49	0.00769
	3211.46	0.00781
	3210.43	0.00798
	3209.4	0.00809
	3208.37	0.0081
	3207.33	0.00813
	3206.3	0.0083
	3205.27	0.00854
	3204.24	0.00875
	3203.21	0.00896
	3202.18	0.00915
	3201.15	0.00936
	3200.12	0.00963
	3199.09	0.00996
	3198.06	0.01029
	3197.03	0.0106
	3196	0.01088
	3194.97	0.01108
	3193.94	0.01121
	3192.91	0.01142
	3191.88	0.01169
	3190.84	0.01199
	3189.81	0.01233
	3188.78	0.01268
	3187.75	0.01297
	3186.72	0.01326
	3185.69	0.01359
	3184.66	0.01392
	3183.63	0.01423
	3182.6	0.01458
	3181.57	0.01505
	3180.54	0.01562
	3179.51	0.01623
	3178.48	0.0169
	3177.45	0.0177
	3176.42	0.01862
	3175.38	0.0196
	3174.35	0.02062
	3173.32	0.02174
	3172.29	0.02286
	3171.26	0.02378
	3170.23	0.02447
	3169.2	0.02502
	3168.17	0.02551
	3167.14	0.0258
	3166.11	0.0257
	3165.08	0.0253
	3164.05	0.02492
	3163.02	0.02453
	3161.99	0.02389
	3160.96	0.0231
	3159.93	0.02242
	3158.89	0.02178
	3157.86	0.02117
	3156.83	0.02071
	3155.8	0.02031
	3154.77	0.01986
	3153.74	0.01939
	3152.71	0.01905
	3151.68	0.01884
	3150.65	0.01867
	3149.62	0.01865
	3148.59	0.01891
	3147.56	0.0194
	3146.53	0.0201
	3145.5	0.02104
	3144.47	0.02204
	3143.44	0.023
	3142.4	0.02395
	3141.37	0.02477
	3140.34	0.02551
	3139.31	0.0263
	3138.28	0.02708
	3137.25	0.02801
	3136.22	0.02913
	3135.19	0.03033
	3134.16	0.03173
	3133.13	0.03327
	3132.1	0.03457
	3131.07	0.03554
	3130.04	0.03636
	3129.01	0.03704
	3127.98	0.03755
	3126.95	0.03797
	3125.91	0.03827
	3124.88	0.03835
	3123.85	0.03824
	3122.82	0.03807
	3121.79	0.03802
	3120.76	0.03815
	3119.73	0.03832
	3118.7	0.03829
	3117.67	0.03823
	3116.64	0.03845
	3115.61	0.0389
	3114.58	0.03948
	3113.55	0.04016
	3112.52	0.04103
	3111.49	0.04196
	3110.45	0.04281
	3109.42	0.04351
	3108.39	0.04398
	3107.36	0.04421
	3106.33	0.04419
	3105.3	0.04406
	3104.27	0.04369
	3103.24	0.0428
	3102.21	0.04163
	3101.18	0.04035
	3100.15	0.03907
	3099.12	0.03791
	3098.09	0.03681
	3097.06	0.03589
	3096.03	0.03525
	3095	0.03465
	3093.96	0.03413
	3092.93	0.03372
	3091.9	0.03363
	3090.87	0.03395
	3089.84	0.03429
	3088.81	0.03486
	3087.78	0.03577
	3086.75	0.03664
	3085.72	0.03759
	3084.69	0.03875
	3083.66	0.03985
	3082.63	0.04103
	3081.6	0.04269
	3080.57	0.04488
	3079.54	0.0472
	3078.51	0.04931
	3077.47	0.05125
	3076.44	0.05303
	3075.41	0.05427
	3074.38	0.05473
	3073.35	0.05519
	3072.32	0.05611
	3071.29	0.05663
	3070.26	0.05653
	3069.23	0.05666
	3068.2	0.05757
	3067.17	0.05917
	3066.14	0.06136
	3065.11	0.0642
	3064.08	0.06775
	3063.05	0.07218
	3062.02	0.07779
	3060.98	0.08383
	3059.95	0.08818
	3058.92	0.09079
	3057.89	0.09308
	3056.86	0.09502
	3055.83	0.09545
	3054.8	0.09314
	3053.77	0.08887
	3052.74	0.08428
	3051.71	0.08018
	3050.68	0.07935
	3049.65	0.08259
	3048.62	0.07981
	3047.59	0.06576
	3046.56	0.05252
	3045.52	0.0468
	3044.49	0.045
	3043.46	0.04549
	3042.43	0.05048
	3041.4	0.05379
	3040.37	0.0501
	3039.34	0.04583
	3038.31	0.03523
	3037.28	0.03582
	3036.25	0.0632
	3035.22	0.08455
	3034.19	0.03216
	3033.16	-0.05891
	3032.13	-0.09985
	3031.1	-0.09021
	3030.07	-0.13057
	3029.03	-0.05768
	3028	0.1421
	3026.97	0.07393
	3025.94	-0.20967
	3024.91	-0.16052
	3023.88	-0.16257
	3022.85	0.58175
	3021.82	0.29062
	3020.79	0.02727
	3019.76	-0.06627
	3018.73	-0.05542
	3017.7	-0.05361
	3016.67	-0.00198
	3015.64	-0.00306
	3014.61	-0.0138
	3013.58	-0.07674
	3012.54	-0.19703
	3011.51	-0.35175
	3010.48	-0.21209
	3009.45	-0.16841
	3008.42	-0.17773
	3007.39	-0.1675
	3006.36	0.01753
	3005.33	0.472
	3004.3	0.71076
	3003.27	0.43809
	3002.24	0.12245
	3001.21	0.108
	3000.18	0.19286
	2999.15	0.27258
	2998.12	0.08165
	2997.09	-0.30096
	2996.05	-0.41109
	2995.02	-0.14137
	2993.99	-0.04471
	2992.96	-0.09114
	2991.93	-0.13581
	2990.9	0.05075
	2989.87	0.2661
	2988.84	0.24447
	2987.81	0.03779
	2986.78	-0.08365
	2985.75	-0.10417
	2984.72	-0.11074
	2983.69	-0.00979
	2982.66	0.2695
	2981.63	0.23617
	2980.59	0.06327
	2979.56	0.1074
	2978.53	-0.03473
	2977.5	-0.04348
	2976.47	0.05119
	2975.44	-0.15267
	2974.41	-0.2169
	2973.38	-0.07586
	2972.35	-0.10105
	2971.32	-0.17088
	2970.29	-0.00914
	2969.26	0.4654
	2968.23	0.31395
	2967.2	0.40364
	2966.17	0.56412
	2965.14	0.40835
	2964.1	-0.0583
	2963.07	-0.13292
	2962.04	0.30433
	2961.01	0.08688
	2959.98	0.12823
	2958.95	0.1179
	2957.92	0.00521
	2956.89	-0.29751
	2955.86	-0.27601
	2954.83	-0.11314
	2953.8	-0.06696
	2952.77	-0.20249
	2951.74	-0.22159
	2950.71	-0.30821
	2949.68	-0.18507
	2948.65	0.16334
	2947.61	0.11031
	2946.58	0.09058
	2945.55	0.22693
	2944.52	0.17954
	2943.49	0.18029
	2942.46	0.25
	2941.43	0.06628
	2940.4	-0.04817
	2939.37	-0.06584
	2938.34	0.05575
	2937.31	0.18688
	2936.28	-0.11377
	2935.25	-0.06591
	2934.22	0.00103
	2933.19	0.03806
	2932.16	0.31484
	2931.12	-0.00435
	2930.09	0.0522
	2929.06	0.18887
	2928.03	0.29694
	2927	0.71592
	2925.97	0.6878
	2924.94	0.72046
	2923.91	0.76344
	2922.88	0.45789
	2921.85	0.46546
	2920.82	0.37004
	2919.79	0.39564
	2918.76	0.25921
	2917.73	0.20211
	2916.7	0.28081
	2915.66	0.25414
	2914.63	-0.11989
	2913.6	-0.13497
	2912.57	0.07263
	2911.54	0.2891
	2910.51	0.32015
	2909.48	0.20641
	2908.45	0.12564
	2907.42	-0.07085
	2906.39	0.12143
	2905.36	0.31393
	2904.33	0.39427
	2903.3	0.32545
	2902.27	0.35771
	2901.24	0.45412
	2900.21	0.41306
	2899.17	0.20262
	2898.14	-0.09171
	2897.11	-0.24299
	2896.08	0.01371
	2895.05	0.25429
	2894.02	0.23224
	2892.99	0.19778
	2891.96	0.10731
	2890.93	-0.11736
	2889.9	-0.27452
	2888.87	-0.1216
	2887.84	-0.01189
	2886.81	0.09667
	2885.78	0.42609
	2884.75	0.01913
	2883.72	-0.05602
	2882.68	-0.09241
	2881.65	0.00356
	2880.62	-0.01936
	2879.59	-0.07055
	2878.56	-0.15579
	2877.53	-0.02347
	2876.5	0.37926
	2875.47	0.70261
	2874.44	0.68263
	2873.41	0.41663
	2872.38	0.07231
	2871.35	-0.11822
	2870.32	0.07898
	2869.29	0.50759
	2868.26	-0.00149
	2867.23	-0.27664
	2866.19	0.01647
	2865.16	0.4686
	2864.13	0.19673
	2863.1	0.14327
	2862.07	0.28631
	2861.04	0.18467
	2860.01	-0.0349
	2858.98	-0.19917
	2857.95	-0.33868
	2856.92	-0.32094
	2855.89	-0.20424
	2854.86	-0.03733
	2853.83	0.34989
	2852.8	0.31244
	2851.77	0.05442
	2850.74	0.0002
	2849.7	0.05186
	2848.67	0.13261
	2847.64	0.24049
	2846.61	0.02852
	2845.58	0.0072
	2844.55	0.01511
	2843.52	0.0289
	2842.49	0.0791
	2841.46	0.22929
	2840.43	0.33222
	2839.4	-0.08457
	2838.37	-0.32816
	2837.34	-0.0108
	2836.31	0.26878
	2835.28	0.17138
	2834.24	-0.0249
	2833.21	-0.07638
	2832.18	-0.0186
	2831.15	0.07785
	2830.12	0.17675
	2829.09	0.25707
	2828.06	0.12818
	2827.03	0.02111
	2826	-0.57592
	2824.97	0.06139
	2823.94	0.04904
	2822.91	0.10864
	2821.88	0.12525
	2820.85	0.25328
	2819.82	0.68506
	2818.79	0.3402
	2817.75	0.14212
	2816.72	0.29055
	2815.69	0.39945
	2814.66	0.5131
	2813.63	0.51379
	2812.6	0.45086
	2811.57	0.44253
	2810.54	0.23464
	2809.51	0.22362
	2808.48	0.2572
	2807.45	0.00814
	2806.42	0.17395
	2805.39	0.53823
	2804.36	0.56355
	2803.33	0.34595
	2802.3	-0.019
	2801.26	0.01593
	2800.23	0.26936
	2799.2	0.23479
	2798.17	0.09252
	2797.14	-0.00391
	2796.11	-0.09398
	2795.08	-0.12031
	2794.05	-0.21274
	2793.02	0.03357
	2791.99	0.26419
	2790.96	0.16605
	2789.93	-0.03367
	2788.9	0.0199
	2787.87	0.36358
	2786.84	0.31404
	2785.81	0.44409
	2784.77	0.47206
	2783.74	0.25334
	2782.71	0.22694
	2781.68	0.14053
	2780.65	-0.29008
	2779.62	-0.14409
	2778.59	0.04844
	2777.56	0.0888
	2776.53	0.06896
	2775.5	0.0477
	2774.47	0.02483
	2773.44	0.00328
	2772.41	0.02163
	2771.38	0.04606
	2770.35	0.06164
	2769.31	0.06421
	2768.28	0.05769
	2767.25	0.04695
	2766.22	0.03943
	2765.19	0.03937
	2764.16	0.04334
	2763.13	0.04311
	2762.1	0.03784
	2761.07	0.03517
	2760.04	0.03763
	2759.01	0.04277
	2757.98	0.04718
	2756.95	0.04638
	2755.92	0.04167
	2754.89	0.03782
	2753.86	0.03502
	2752.82	0.0317
	2751.79	0.03006
	2750.76	0.0318
	2749.73	0.03359
	2748.7	0.03279
	2747.67	0.03232
	2746.64	0.03441
	2745.61	0.0362
	2744.58	0.03653
	2743.55	0.03671
	2742.52	0.03681
	2741.49	0.03558
	2740.46	0.03436
	2739.43	0.03634
	2738.4	0.03931
	2737.37	0.03957
	2736.33	0.03791
	2735.3	0.03653
	2734.27	0.03533
	2733.24	0.0344
	2732.21	0.03562
	2731.18	0.03749
	2730.15	0.03695
	2729.12	0.03516
	2728.09	0.03507
	2727.06	0.03684
	2726.03	0.03824
	2725	0.03902
	2723.97	0.04041
	2722.94	0.04103
	2721.91	0.04205
	2720.88	0.04651
	2719.84	0.05022
	2718.81	0.0504
	2717.78	0.0507
	2716.75	0.05045
	2715.72	0.04742
	2714.69	0.04443
	2713.66	0.04456
	2712.63	0.04498
	2711.6	0.04275
	2710.57	0.03899
	2709.54	0.03474
	2708.51	0.03108
	2707.48	0.02804
	2706.45	0.02524
	2705.42	0.02219
	2704.38	0.01975
	2703.35	0.01949
	2702.32	0.01782
	2701.29	0.01208
	2700.26	0.00683
	2699.23	0.00665
	2698.2	0.00909
	2697.17	0.00825
	2696.14	0.0021
	2695.11	-0.00458
	2694.08	-0.00625
	2693.05	-0.00476
	2692.02	-0.00662
	2690.99	-0.01217
	2689.96	-0.01772
	2688.93	-0.03417
	2687.89	-0.04847
	2686.86	-0.01973
	2685.83	0.02334
	2684.8	0.04295
	2683.77	0.12376
	2682.74	0.16347
	2681.71	0.00926
	2680.68	-0.12708
	2679.65	-0.10573
	2678.62	-0.06558
	2677.59	-0.03274
	2676.56	-0.03984
	2675.53	-0.03982
	2674.5	-0.0202
	2673.47	-0.00426
	2672.44	4e-05
	2671.4	0.00228
	2670.37	0.00919
	2669.34	0.01534
	2668.31	0.0167
	2667.28	0.01673
	2666.25	0.01546
	2665.22	0.01313
	2664.19	0.01209
	2663.16	0.01197
	2662.13	0.01231
	2661.1	0.01189
	2660.07	0.0091
	2659.04	0.00624
	2658.01	0.00477
	2656.98	0.00188
	2655.95	-0.00218
	2654.91	-0.00545
	2653.88	-0.01031
	2652.85	-0.01613
	2651.82	-0.01583
	2650.79	-0.01048
	2649.76	-0.00668
	2648.73	-0.00295
	2647.7	0.0003
	2646.67	0.0002
	2645.64	-0.00081
	2644.61	-0.00039
	2643.58	0.0005
	2642.55	0.00098
	2641.52	0.00173
	2640.49	0.00288
	2639.45	0.00356
	2638.42	0.00401
	2637.39	0.00435
	2636.36	0.00379
	2635.33	0.00292
	2634.3	0.00259
	2633.27	0.00264
	2632.24	0.00278
	2631.21	0.00283
	2630.18	0.00289
	2629.15	0.00295
	2628.12	0.0027
	2627.09	0.00217
	2626.06	0.00162
	2625.03	0.00125
	2624	0.00128
	2622.96	0.00158
	2621.93	0.00153
	2620.9	0.00126
	2619.87	0.00134
	2618.84	0.00138
	2617.81	0.00111
	2616.78	0.00092
	2615.75	0.00093
	2614.72	0.00107
	2613.69	0.00113
	2612.66	0.00113
	2611.63	0.00122
	2610.6	0.00126
	2609.57	0.00122
	2608.54	0.00124
	2607.51	0.0014
	2606.47	0.00152
	2605.44	0.00152
	2604.41	0.00155
	2603.38	0.00146
	2602.35	0.00108
	2601.32	0.00069
	2600.29	0.00058
	2599.26	0.00072
	2598.23	0.0009
	2597.2	0.0011
	2596.17	0.00152
	2595.14	0.0021
	2594.11	0.00251
	2593.08	0.00279
	2592.05	0.00302
	2591.02	0.00316
	2589.98	0.00333
	2588.95	0.00356
	2587.92	0.00365
	2586.89	0.0036
	2585.86	0.00355
	2584.83	0.00352
	2583.8	0.00352
	2582.77	0.00361
	2581.74	0.00368
	2580.71	0.00363
	2579.68	0.00352
	2578.65	0.0035
	2577.62	0.00359
	2576.59	0.00362
	2575.56	0.00353
	2574.52	0.00347
	2573.49	0.0035
	2572.46	0.00352
	2571.43	0.00344
	2570.4	0.00329
	2569.37	0.00318
	2568.34	0.00313
	2567.31	0.00305
	2566.28	0.00298
	2565.25	0.00284
	2564.22	0.00257
	2563.19	0.00235
	2562.16	0.00224
	2561.13	0.00222
	2560.1	0.00224
	2559.07	0.00222
	2558.03	0.00221
	2557	0.00223
	2555.97	0.00221
	2554.94	0.00216
	2553.91	0.00214
	2552.88	0.00216
	2551.85	0.00216
	2550.82	0.0021
	2549.79	0.00201
	2548.76	0.00188
	2547.73	0.00181
	2546.7	0.00185
	2545.67	0.00195
	2544.64	0.00208
	2543.61	0.00219
	2542.58	0.00234
	2541.54	0.00256
	2540.51	0.00277
	2539.48	0.00292
	2538.45	0.00306
	2537.42	0.00326
	2536.39	0.00347
	2535.36	0.00363
	2534.33	0.00377
	2533.3	0.00388
	2532.27	0.004
	2531.24	0.00414
	2530.21	0.00426
	2529.18	0.00436
	2528.15	0.00442
	2527.12	0.00446
	2526.09	0.00452
	2525.05	0.00451
	2524.02	0.00445
	2522.99	0.00444
	2521.96	0.00446
	2520.93	0.00446
	2519.9	0.00447
	2518.87	0.0045
	2517.84	0.00452
	2516.81	0.00451
	2515.78	0.00457
	2514.75	0.00478
	2513.72	0.00496
	2512.69	0.00497
	2511.66	0.00496
	2510.63	0.005
	2509.59	0.00501
	2508.56	0.005
	2507.53	0.00501
	2506.5	0.00504
	2505.47	0.00512
	2504.44	0.0052
	2503.41	0.00522
	2502.38	0.00521
	2501.35	0.00518
	2500.32	0.00511
	2499.29	0.00506
	2498.26	0.00509
	2497.23	0.0052
	2496.2	0.0053
	2495.17	0.0053
	2494.14	0.00524
	2493.1	0.00522
	2492.07	0.00522
	2491.04	0.00516
	2490.01	0.00506
	2488.98	0.00498
	2487.95	0.00496
	2486.92	0.00492
	2485.89	0.00479
	2484.86	0.00467
	2483.83	0.00461
	2482.8	0.00456
	2481.77	0.00455
	2480.74	0.00469
	2479.71	0.00484
	2478.68	0.00491
	2477.65	0.00496
	2476.61	0.00507
	2475.58	0.00515
	2474.55	0.00522
	2473.52	0.00534
	2472.49	0.00541
	2471.46	0.00546
	2470.43	0.0056
	2469.4	0.0058
	2468.37	0.00595
	2467.34	0.006
	2466.31	0.00604
	2465.28	0.00611
	2464.25	0.00615
	2463.22	0.00617
	2462.19	0.00621
	2461.16	0.00628
	2460.12	0.00629
	2459.09	0.00624
	2458.06	0.00626
	2457.03	0.0063
	2456	0.00627
	2454.97	0.00621
	2453.94	0.00618
	2452.91	0.00621
	2451.88	0.00623
	2450.85	0.0062
	2449.82	0.00619
	2448.79	0.0062
	2447.76	0.00616
	2446.73	0.00607
	2445.7	0.00601
	2444.67	0.00598
	2443.63	0.00594
	2442.6	0.00593
	2441.57	0.00597
	2440.54	0.00604
	2439.51	0.00613
	2438.48	0.00624
	2437.45	0.00634
	2436.42	0.00641
	2435.39	0.00642
	2434.36	0.00635
	2433.33	0.00628
	2432.3	0.00624
	2431.27	0.00621
	2430.24	0.00619
	2429.21	0.00617
	2428.17	0.00614
	2427.14	0.00611
	2426.11	0.0061
	2425.08	0.00613
	2424.05	0.00614
	2423.02	0.00612
	2421.99	0.00612
	2420.96	0.00619
	2419.93	0.00627
	2418.9	0.00628
	2417.87	0.00625
	2416.84	0.00623
	2415.81	0.00623
	2414.78	0.00623
	2413.75	0.00617
	2412.72	0.00609
	2411.68	0.00605
	2410.65	0.00602
	2409.62	0.00597
	2408.59	0.00592
	2407.56	0.00582
	2406.53	0.00565
	2405.5	0.00547
	2404.47	0.00538
	2403.44	0.00533
	2402.41	0.00523
	2401.38	0.00508
	2400.35	0.00489
	2399.32	0.00468
	2398.29	0.00454
	2397.26	0.00446
	2396.23	0.00435
	2395.19	0.00428
	2394.16	0.00432
	2393.13	0.00442
	2392.1	0.00452
	2391.07	0.00459
	2390.04	0.00463
	2389.01	0.00467
	2387.98	0.00472
	2386.95	0.00478
	2385.92	0.00479
	2384.89	0.00473
	2383.86	0.00462
	2382.83	0.00447
	2381.8	0.00429
	2380.77	0.00414
	2379.74	0.00397
	2378.7	0.00372
	2377.67	0.00346
	2376.64	0.00319
	2375.61	0.00285
	2374.58	0.00244
	2373.55	0.00201
	2372.52	0.0015
	2371.49	0.00104
	2370.46	0.00065
	2369.43	0.00029
	2368.4	-0.0001
	2367.37	-0.00056
	2366.34	-0.00103
	2365.31	-0.00141
	2364.28	-0.0017
	2363.24	-0.00189
	2362.21	-0.00203
	2361.18	-0.00208
	2360.15	-0.00217
	2359.12	-0.00238
	2358.09	-0.00245
	2357.06	-0.00231
	2356.03	-0.00194
	2355	-0.00149
	2353.97	-0.00105
	2352.94	-0.00051
	2351.91	2e-05
	2350.88	0.00045
	2349.85	0.00087
	2348.82	0.00109
	2347.79	0.0009
	2346.75	0.00039
	2345.72	-0.00015
	2344.69	-0.00067
	2343.66	-0.00116
	2342.63	-0.00159
	2341.6	-0.00215
	2340.57	-0.00295
	2339.54	-0.00374
	2338.51	-0.00443
	2337.48	-0.00499
	2336.45	-0.00506
	2335.42	-0.00448
	2334.39	-0.00365
	2333.36	-0.00296
	2332.33	-0.00258
	2331.3	-0.00241
	2330.26	-0.00217
	2329.23	-0.00185
	2328.2	-0.00156
	2327.17	-0.00128
	2326.14	-0.00109
	2325.11	-0.00107
	2324.08	-0.00105
	2323.05	-0.00092
	2322.02	-0.00082
	2320.99	-0.00071
	2319.96	-0.00044
	2318.93	-3e-05
	2317.9	0.00038
	2316.87	0.00063
	2315.84	0.00067
	2314.81	0.00059
	2313.77	0.00065
	2312.74	0.00085
	2311.71	0.00099
	2310.68	0.00103
	2309.65	0.00109
	2308.62	0.00131
	2307.59	0.00156
	2306.56	0.00162
	2305.53	0.00152
	2304.5	0.00147
	2303.47	0.00157
	2302.44	0.0017
	2301.41	0.00171
	2300.38	0.00159
	2299.35	0.00149
	2298.31	0.00151
	2297.28	0.00159
	2296.25	0.0016
	2295.22	0.00156
	2294.19	0.00157
	2293.16	0.00152
	2292.13	0.00137
	2291.1	0.00127
	2290.07	0.00125
	2289.04	0.00128
	2288.01	0.00123
	2286.98	0.00115
	2285.95	0.00112
	2284.92	0.00108
	2283.89	0.00099
	2282.86	0.00086
	2281.82	0.00068
	2280.79	0.00052
	2279.76	0.00047
	2278.73	0.00055
	2277.7	0.00064
	2276.67	0.00058
	2275.64	0.00051
	2274.61	0.00057
	2273.58	0.00064
	2272.55	0.00072
	2271.52	0.00082
	2270.49	0.00086
	2269.46	0.00085
	2268.43	0.00097
	2267.4	0.00115
	2266.37	0.00122
	2265.33	0.00128
	2264.3	0.00141
	2263.27	0.00152
	2262.24	0.00162
	2261.21	0.0017
	2260.18	0.00167
	2259.15	0.0016
	2258.12	0.00162
	2257.09	0.00168
	2256.06	0.0017
	2255.03	0.00174
	2254	0.00178
	2252.97	0.00176
	2251.94	0.00167
	2250.91	0.00156
	2249.88	0.00145
	2248.84	0.00133
	2247.81	0.00124
	2246.78	0.00115
	2245.75	0.0011
	2244.72	0.0011
	2243.69	0.00113
	2242.66	0.00116
	2241.63	0.00117
	2240.6	0.00119
	2239.57	0.00126
	2238.54	0.00132
	2237.51	0.00139
	2236.48	0.00154
	2235.45	0.00174
	2234.42	0.0019
	2233.38	0.00196
	2232.35	0.002
	2231.32	0.00211
	2230.29	0.00226
	2229.26	0.00245
	2228.23	0.00268
	2227.2	0.00281
	2226.17	0.00291
	2225.14	0.00311
	2224.11	0.00335
	2223.08	0.00351
	2222.05	0.00362
	2221.02	0.00369
	2219.99	0.00366
	2218.96	0.00353
	2217.93	0.00343
	2216.89	0.00336
	2215.86	0.00324
	2214.83	0.003
	2213.8	0.00265
	2212.77	0.00227
	2211.74	0.00203
	2210.71	0.00194
	2209.68	0.00186
	2208.65	0.00164
	2207.62	0.00129
	2206.59	0.0009
	2205.56	0.00058
	2204.53	0.00042
	2203.5	0.00038
	2202.47	0.00036
	2201.44	0.00035
	2200.4	0.00035
	2199.37	0.00043
	2198.34	0.00068
	2197.31	0.00099
	2196.28	0.00127
	2195.25	0.00157
	2194.22	0.0018
	2193.19	0.00194
	2192.16	0.00206
	2191.13	0.00219
	2190.1	0.00223
	2189.07	0.00228
	2188.04	0.00237
	2187.01	0.00243
	2185.98	0.00247
	2184.95	0.00253
	2183.91	0.00259
	2182.88	0.00262
	2181.85	0.00261
	2180.82	0.00259
	2179.79	0.0026
	2178.76	0.00264
	2177.73	0.00267
	2176.7	0.00269
	2175.67	0.00273
	2174.64	0.00278
	2173.61	0.00281
	2172.58	0.00276
	2171.55	0.00263
	2170.52	0.00247
	2169.49	0.00231
	2168.45	0.00221
	2167.42	0.00216
	2166.39	0.00211
	2165.36	0.00206
	2164.33	0.00201
	2163.3	0.00193
	2162.27	0.00182
	2161.24	0.00169
	2160.21	0.0016
	2159.18	0.00155
	2158.15	0.00147
	2157.12	0.00137
	2156.09	0.00131
	2155.06	0.00125
	2154.03	0.00116
	2153	0.0011
	2151.96	0.00107
	2150.93	0.00102
	2149.9	0.001
	2148.87	0.00095
	2147.84	0.00081
	2146.81	0.00064
	2145.78	0.00057
	2144.75	0.00057
	2143.72	0.00052
	2142.69	0.00041
	2141.66	0.00025
	2140.63	3e-05
	2139.6	-0.00027
	2138.57	-0.00051
	2137.54	-0.00063
	2136.51	-0.00073
	2135.47	-0.0009
	2134.44	-0.00111
	2133.41	-0.00127
	2132.38	-0.00132
	2131.35	-0.00134
	2130.32	-0.00143
	2129.29	-0.00147
	2128.26	-0.0013
	2127.23	-0.00106
	2126.2	-0.00086
	2125.17	-0.00064
	2124.14	-0.00038
	2123.11	-0.00019
	2122.08	1e-05
	2121.05	0.00027
	2120.02	0.00052
	2118.98	0.00074
	2117.95	0.00089
	2116.92	0.00097
	2115.89	0.00102
	2114.86	0.00104
	2113.83	0.0011
	2112.8	0.00119
	2111.77	0.00119
	2110.74	0.00105
	2109.71	0.00085
	2108.68	0.00073
	2107.65	0.00069
	2106.62	0.00065
	2105.59	0.00053
	2104.56	0.0003
	2103.52	6e-05
	2102.49	-0.00011
	2101.46	-0.00019
	2100.43	-0.00024
	2099.4	-0.00036
	2098.37	-0.00058
	2097.34	-0.00079
	2096.31	-0.00088
	2095.28	-0.00094
	2094.25	-0.00099
	2093.22	-0.00097
	2092.19	-0.00088
	2091.16	-0.00073
	2090.13	-0.00059
	2089.1	-0.00047
	2088.07	-0.00033
	2087.03	-0.00026
	2086	-0.00027
	2084.97	-0.00027
	2083.94	-0.00025
	2082.91	-0.00019
	2081.88	-0.00011
	2080.85	-6e-05
	2079.82	1e-05
	2078.79	0.00014
	2077.76	0.0002
	2076.73	0.00018
	2075.7	0.00018
	2074.67	0.00022
	2073.64	0.00025
	2072.61	0.0003
	2071.58	0.00037
	2070.54	0.00044
	2069.51	0.00051
	2068.48	0.00055
	2067.45	0.00062
	2066.42	0.0007
	2065.39	0.00074
	2064.36	0.00077
	2063.33	0.0009
	2062.3	0.00106
	2061.27	0.00114
	2060.24	0.00117
	2059.21	0.00121
	2058.18	0.00134
	2057.15	0.00154
	2056.12	0.00186
	2055.09	0.00229
	2054.05	0.00279
	2053.02	0.00349
	2051.99	0.00451
	2050.96	0.00579
	2049.93	0.00699
	2048.9	0.00759
	2047.87	0.00741
	2046.84	0.00679
	2045.81	0.00627
	2044.78	0.00613
	2043.75	0.00636
	2042.72	0.00688
	2041.69	0.00762
	2040.66	0.00838
	2039.63	0.00897
	2038.6	0.00931
	2037.56	0.00931
	2036.53	0.009
	2035.5	0.00863
	2034.47	0.00836
	2033.44	0.00827
	2032.41	0.00844
	2031.38	0.00886
	2030.35	0.00952
	2029.32	0.01043
	2028.29	0.01162
	2027.26	0.01309
	2026.23	0.01496
	2025.2	0.0174
	2024.17	0.0204
	2023.14	0.02354
	2022.1	0.02617
	2021.07	0.02772
	2020.04	0.02786
	2019.01	0.02685
	2017.98	0.02545
	2016.95	0.02429
	2015.92	0.02364
	2014.89	0.02357
	2013.86	0.02407
	2012.83	0.02517
	2011.8	0.02691
	2010.77	0.02938
	2009.74	0.03261
	2008.71	0.03656
	2007.68	0.04128
	2006.65	0.04702
	2005.61	0.05436
	2004.58	0.06404
	2003.55	0.07671
	2002.52	0.09278
	2001.49	0.11228
	2000.46	0.13488
	1999.43	0.15999
	1998.4	0.18757
	1997.37	0.21996
	1996.34	0.26462
	1995.31	0.33465
	1994.28	0.44637
	1993.25	0.61816
	1992.22	0.87616
	1991.19	1.23975
	1990.16	1.65611
	1989.12	1.83335
	1988.09	1.51303
	1987.06	1.10039
	1986.03	0.77574
	1985	0.54519
	1983.97	0.39144
	1982.94	0.29469
	1981.91	0.2366
	1980.88	0.20277
	1979.85	0.18305
	1978.82	0.16978
	1977.79	0.15618
	1976.76	0.13782
	1975.73	0.11534
	1974.7	0.09326
	1973.67	0.07525
	1972.63	0.0625
	1971.6	0.05381
	1970.57	0.04718
	1969.54	0.04202
	1968.51	0.03807
	1967.48	0.03508
	1966.45	0.03376
	1965.42	0.03432
	1964.39	0.03563
	1963.36	0.03672
	1962.33	0.03761
	1961.3	0.03875
	1960.27	0.04022
	1959.24	0.04214
	1958.21	0.04509
	1957.17	0.0491
	1956.14	0.05368
	1955.11	0.05903
	1954.08	0.06588
	1953.05	0.07461
	1952.02	0.08498
	1950.99	0.09672
	1949.96	0.10908
	1948.93	0.12043
	1947.9	0.12908
	1946.87	0.13296
	1945.84	0.13077
	1944.81	0.12344
	1943.78	0.11309
	1942.75	0.10124
	1941.72	0.08993
	1940.68	0.08105
	1939.65	0.07465
[truncated: 1,543 more rows]

## Sheet: Supplementary-Figure 24
	Wavenumber	Absorption
	3998.86	-0.00094
	3997.83	-0.00112
	3996.8	-0.00126
	3995.77	-0.00125
	3994.74	-0.00118
	3993.71	-0.00113
	3992.68	-0.00107
	3991.65	-0.00102
	3990.62	-0.00108
	3989.59	-0.00117
	3988.56	-0.00123
	3987.52	-0.00129
	3986.49	-0.0013
	3985.46	-0.0013
	3984.43	-0.00139
	3983.4	-0.00141
	3982.37	-0.00135
	3981.34	-0.00129
	3980.31	-0.00122
	3979.28	-0.00109
	3978.25	-0.0008
	3977.22	-0.0004
	3976.19	-0.0001
	3975.16	3e-05
	3974.13	0.00017
	3973.1	0.00043
	3972.07	0.00068
	3971.03	0.00077
	3970	0.00064
	3968.97	0.00046
	3967.94	0.00029
	3966.91	0
	3965.88	-0.00038
	3964.85	-0.00072
	3963.82	-0.00093
	3962.79	-0.00099
	3961.76	-0.00101
	3960.73	-0.00107
	3959.7	-0.00119
	3958.67	-0.00131
	3957.64	-0.00141
	3956.61	-0.00146
	3955.58	-0.00139
	3954.54	-0.00133
	3953.51	-0.00139
	3952.48	-0.0015
	3951.45	-0.00149
	3950.42	-0.00141
	3949.39	-0.0014
	3948.36	-0.00145
	3947.33	-0.00151
	3946.3	-0.00155
	3945.27	-0.00162
	3944.24	-0.0017
	3943.21	-0.00173
	3942.18	-0.00172
	3941.15	-0.00185
	3940.12	-0.00219
	3939.09	-0.00246
	3938.05	-0.00253
	3937.02	-0.00243
	3935.99	-0.00234
	3934.96	-0.0024
	3933.93	-0.0025
	3932.9	-0.00257
	3931.87	-0.00265
	3930.84	-0.00263
	3929.81	-0.00254
	3928.78	-0.00262
	3927.75	-0.00296
	3926.72	-0.00316
	3925.69	-0.00293
	3924.66	-0.00259
	3923.63	-0.00246
	3922.59	-0.00263
	3921.56	-0.00292
	3920.53	-0.00302
	3919.5	-0.00282
	3918.47	-0.00263
	3917.44	-0.00249
	3916.41	-0.0022
	3915.38	-0.00194
	3914.35	-0.00188
	3913.32	-0.0018
	3912.29	-0.00163
	3911.26	-0.00151
	3910.23	-0.00147
	3909.2	-0.00153
	3908.17	-0.0017
	3907.14	-0.00187
	3906.1	-0.00192
	3905.07	-0.00187
	3904.04	-0.00185
	3903.01	-0.00187
	3901.98	-0.00181
	3900.95	-0.0017
	3899.92	-0.00157
	3898.89	-0.00131
	3897.86	-0.00103
	3896.83	-0.00088
	3895.8	-0.00077
	3894.77	-0.00075
	3893.74	-0.00087
	3892.71	-0.00097
	3891.68	-0.00092
	3890.65	-0.00071
	3889.61	-0.00048
	3888.58	-0.00028
	3887.55	-0.00029
	3886.52	-0.00041
	3885.49	-0.00026
	3884.46	8e-05
	3883.43	0.00041
	3882.4	0.00078
	3881.37	0.00124
	3880.34	0.00169
	3879.31	0.00187
	3878.28	0.00195
	3877.25	0.00218
	3876.22	0.00245
	3875.19	0.00264
	3874.16	0.00286
	3873.12	0.00313
	3872.09	0.00313
	3871.06	0.00289
	3870.03	0.00276
	3869	0.00285
	3867.97	0.00288
	3866.94	0.00267
	3865.91	0.00229
	3864.88	0.00213
	3863.85	0.00226
	3862.82	0.00235
	3861.79	0.00235
	3860.76	0.00244
	3859.73	0.00249
	3858.7	0.00234
	3857.66	0.00205
	3856.63	0.00167
	3855.6	0.00119
	3854.57	0.00059
	3853.54	0.0002
	3852.51	0.00021
	3851.48	0.00026
	3850.45	0.00026
	3849.42	0.00035
	3848.39	0.00054
	3847.36	0.0007
	3846.33	0.00073
	3845.3	0.00066
	3844.27	0.00067
	3843.24	0.00075
	3842.21	0.00073
	3841.17	0.0006
	3840.14	0.00045
	3839.11	0.0002
	3838.08	0.00019
	3837.05	0.00067
	3836.02	0.00094
	3834.99	0.00077
	3833.96	0.00056
	3832.93	0.00043
	3831.9	0.00031
	3830.87	0.00024
	3829.84	0.00018
	3828.81	0
	3827.78	-0.00025
	3826.75	-0.0005
	3825.72	-0.00063
	3824.68	-0.00072
	3823.65	-0.00105
	3822.62	-0.00158
	3821.59	-0.00194
	3820.56	-0.00181
	3819.53	-0.00158
	3818.5	-0.00182
	3817.47	-0.00241
	3816.44	-0.0028
	3815.41	-0.00264
	3814.38	-0.00235
	3813.35	-0.00221
	3812.32	-0.00221
	3811.29	-0.00231
	3810.26	-0.00255
	3809.23	-0.00289
	3808.19	-0.00323
	3807.16	-0.00337
	3806.13	-0.00318
	3805.1	-0.00293
	3804.07	-0.00298
	3803.04	-0.00338
	3802.01	-0.00373
	3800.98	-0.00369
	3799.95	-0.00335
	3798.92	-0.00299
	3797.89	-0.00285
	3796.86	-0.0029
	3795.83	-0.00288
	3794.8	-0.00274
	3793.77	-0.00261
	3792.73	-0.00256
	3791.7	-0.00255
	3790.67	-0.00251
	3789.64	-0.00254
	3788.61	-0.00256
	3787.58	-0.00252
	3786.55	-0.00252
	3785.52	-0.00265
	3784.49	-0.00282
	3783.46	-0.0028
	3782.43	-0.00257
	3781.4	-0.00245
	3780.37	-0.00251
	3779.34	-0.00245
	3778.31	-0.0023
	3777.28	-0.00229
	3776.24	-0.00237
	3775.21	-0.00239
	3774.18	-0.00235
	3773.15	-0.00233
	3772.12	-0.00238
	3771.09	-0.00262
	3770.06	-0.00282
	3769.03	-0.0026
	3768	-0.00239
	3766.97	-0.00241
	3765.94	-0.00229
	3764.91	-0.00197
	3763.88	-0.00173
	3762.85	-0.00156
	3761.82	-0.00145
	3760.79	-0.00149
	3759.75	-0.00142
	3758.72	-0.00112
	3757.69	-0.00083
	3756.66	-0.00058
	3755.63	-0.00033
	3754.6	-0.00039
	3753.57	-0.0008
	3752.54	-0.00106
	3751.51	-0.00092
	3750.48	-0.00091
	3749.45	-0.0008
	3748.42	-0.00031
	3747.39	2e-05
	3746.36	-0.0001
	3745.33	-0.0006
	3744.3	-0.00068
	3743.26	-0.00017
	3742.23	0.00018
	3741.2	0.00037
	3740.17	0.00047
	3739.14	0.00041
	3738.11	0.00022
	3737.08	-1e-05
	3736.05	-0.00023
	3735.02	-0.00039
	3733.99	-0.00045
	3732.96	-0.00056
	3731.93	-0.00054
	3730.9	-0.0003
	3729.87	-0.00014
	3728.84	-0.0002
	3727.8	-0.00035
	3726.77	-0.00045
	3725.74	-0.00042
	3724.71	-0.00028
	3723.68	-0.00018
	3722.65	-0.00018
	3721.62	-0.00018
	3720.59	-0.00013
	3719.56	-6e-05
	3718.53	4e-05
	3717.5	0.0001
	3716.47	0.00011
	3715.44	0.00013
	3714.41	7e-05
	3713.38	-0.00021
	3712.35	-0.00046
	3711.31	-0.00043
	3710.28	-0.00034
	3709.25	-0.00024
	3708.22	-5e-05
	3707.19	0.0001
	3706.16	0.00017
	3705.13	0.00019
	3704.1	0.00013
	3703.07	-1e-05
	3702.04	-7e-05
	3701.01	2e-05
	3699.98	0.0001
	3698.95	0.00013
	3697.92	0.0002
	3696.89	0.00026
	3695.86	0.00023
	3694.82	0.00016
	3693.79	9e-05
	3692.76	0
	3691.73	-9e-05
	3690.7	-0.0001
	3689.67	-0.00012
	3688.64	-0.00012
	3687.61	5e-05
	3686.58	0.00029
	3685.55	0.00048
	3684.52	0.00065
	3683.49	0.00075
	3682.46	0.00076
	3681.43	0.00073
	3680.4	0.00066
	3679.37	0.00062
	3678.33	0.00061
	3677.3	0.00048
	3676.27	0.00023
	3675.24	0.0002
	3674.21	0.00048
	3673.18	0.00071
	3672.15	0.00073
	3671.12	0.0006
	3670.09	0.00057
	3669.06	0.00074
	3668.03	0.00095
	3667	0.00109
	3665.97	0.00117
	3664.94	0.00126
	3663.91	0.00133
	3662.87	0.0014
	3661.84	0.00154
	3660.81	0.00174
	3659.78	0.00194
	3658.75	0.00211
	3657.72	0.00225
	3656.69	0.00252
	3655.66	0.00308
	3654.63	0.00367
	3653.6	0.00404
	3652.57	0.00417
	3651.54	0.00411
	3650.51	0.00389
	3649.48	0.00358
	3648.45	0.00323
	3647.42	0.00292
	3646.38	0.00268
	3645.35	0.0024
	3644.32	0.00202
	3643.29	0.00169
	3642.26	0.0014
	3641.23	0.00115
	3640.2	0.00093
	3639.17	0.00073
	3638.14	0.00061
	3637.11	0.00053
	3636.08	0.00043
	3635.05	0.00026
	3634.02	0.0001
	3632.99	0
	3631.96	-0.00014
	3630.93	-0.00036
	3629.89	-0.00064
	3628.86	-0.00077
	3627.83	-0.00066
	3626.8	-0.00052
	3625.77	-0.00039
	3624.74	-0.0003
	3623.71	-0.00029
	3622.68	-0.00031
	3621.65	-0.00039
	3620.62	-0.00052
	3619.59	-0.00064
	3618.56	-0.00072
	3617.53	-0.00068
	3616.5	-0.00062
	3615.47	-0.00063
	3614.44	-0.00067
	3613.4	-0.0007
	3612.37	-0.00072
	3611.34	-0.00074
	3610.31	-0.00082
	3609.28	-0.00095
	3608.25	-0.00107
	3607.22	-0.00114
	3606.19	-0.00116
	3605.16	-0.00118
	3604.13	-0.00122
	3603.1	-0.00129
	3602.07	-0.00142
	3601.04	-0.00156
	3600.01	-0.00164
	3598.98	-0.0017
	3597.95	-0.00178
	3596.91	-0.00187
	3595.88	-0.00196
	3594.85	-0.00201
	3593.82	-0.00206
	3592.79	-0.00212
	3591.76	-0.00219
	3590.73	-0.00227
	3589.7	-0.00235
	3588.67	-0.00236
	3587.64	-0.00234
	3586.61	-0.00235
	3585.58	-0.00238
	3584.55	-0.00242
	3583.52	-0.00243
	3582.49	-0.00245
	3581.45	-0.0025
	3580.42	-0.00256
	3579.39	-0.00264
	3578.36	-0.00275
	3577.33	-0.00285
	3576.3	-0.00293
	3575.27	-0.00295
	3574.24	-0.00292
	3573.21	-0.00293
	3572.18	-0.00299
	3571.15	-0.003
	3570.12	-0.00301
	3569.09	-0.00311
	3568.06	-0.00326
	3567.03	-0.00332
	3566	-0.00323
	3564.96	-0.00311
	3563.93	-0.00307
	3562.9	-0.00309
	3561.87	-0.00315
	3560.84	-0.0032
	3559.81	-0.00319
	3558.78	-0.00317
	3557.75	-0.00316
	3556.72	-0.00313
	3555.69	-0.00313
	3554.66	-0.00318
	3553.63	-0.00322
	3552.6	-0.00322
	3551.57	-0.00316
	3550.54	-0.00306
	3549.51	-0.00304
	3548.47	-0.00313
	3547.44	-0.00322
	3546.41	-0.00321
	3545.38	-0.00312
	3544.35	-0.00298
	3543.32	-0.00286
	3542.29	-0.0028
	3541.26	-0.00274
	3540.23	-0.00268
	3539.2	-0.00267
	3538.17	-0.00264
	3537.14	-0.00256
	3536.11	-0.0025
	3535.08	-0.0025
	3534.05	-0.0025
	3533.02	-0.00249
	3531.98	-0.00244
	3530.95	-0.00233
	3529.92	-0.00226
	3528.89	-0.00231
	3527.86	-0.00234
	3526.83	-0.00231
	3525.8	-0.00228
	3524.77	-0.00225
	3523.74	-0.00222
	3522.71	-0.0022
	3521.68	-0.00221
	3520.65	-0.00219
	3519.62	-0.00214
	3518.59	-0.00207
	3517.56	-0.002
	3516.52	-0.00198
	3515.49	-0.00197
	3514.46	-0.00196
	3513.43	-0.00201
	3512.4	-0.00205
	3511.37	-0.002
	3510.34	-0.00193
	3509.31	-0.00191
	3508.28	-0.00193
	3507.25	-0.00193
	3506.22	-0.00189
	3505.19	-0.00185
	3504.16	-0.00184
	3503.13	-0.00186
	3502.1	-0.00191
	3501.07	-0.00192
	3500.03	-0.00187
	3499	-0.0018
	3497.97	-0.00177
	3496.94	-0.00179
	3495.91	-0.00184
	3494.88	-0.00188
	3493.85	-0.00187
	3492.82	-0.00182
	3491.79	-0.0018
	3490.76	-0.00178
	3489.73	-0.00172
	3488.7	-0.00169
	3487.67	-0.00169
	3486.64	-0.00167
	3485.61	-0.00163
	3484.58	-0.0016
	3483.54	-0.0016
	3482.51	-0.00156
	3481.48	-0.00152
	3480.45	-0.0015
	3479.42	-0.00146
	3478.39	-0.00141
	3477.36	-0.00139
	3476.33	-0.0014
	3475.3	-0.00141
	3474.27	-0.00139
	3473.24	-0.00135
	3472.21	-0.00129
	3471.18	-0.00123
	3470.15	-0.00119
	3469.12	-0.00118
	3468.09	-0.00121
	3467.05	-0.00124
	3466.02	-0.00124
	3464.99	-0.00122
	3463.96	-0.00123
	3462.93	-0.00128
	3461.9	-0.00135
	3460.87	-0.00138
	3459.84	-0.00136
	3458.81	-0.00132
	3457.78	-0.0013
	3456.75	-0.00134
	3455.72	-0.0014
	3454.69	-0.0014
	3453.66	-0.00135
	3452.63	-0.00131
	3451.59	-0.00129
	3450.56	-0.00126
	3449.53	-0.00125
	3448.5	-0.00128
	3447.47	-0.00133
	3446.44	-0.00134
	3445.41	-0.00132
	3444.38	-0.00134
	3443.35	-0.00132
	3442.32	-0.00127
	3441.29	-0.00122
	3440.26	-0.00116
	3439.23	-0.00113
	3438.2	-0.00115
	3437.17	-0.00116
	3436.14	-0.00115
	3435.1	-0.00117
	3434.07	-0.00117
	3433.04	-0.00111
	3432.01	-0.00106
	3430.98	-0.00102
	3429.95	-0.00101
	3428.92	-0.00099
	3427.89	-0.00099
	3426.86	-0.00099
	3425.83	-0.00098
	3424.8	-0.00094
	3423.77	-0.00089
	3422.74	-0.00089
	3421.71	-0.00091
	3420.68	-0.00089
	3419.65	-0.00084
	3418.61	-0.00081
	3417.58	-0.00076
	3416.55	-0.00067
	3415.52	-0.00064
	3414.49	-0.00068
	3413.46	-0.00068
	3412.43	-0.0006
	3411.4	-0.00053
	3410.37	-0.00053
	3409.34	-0.00056
	3408.31	-0.00051
	3407.28	-0.00042
	3406.25	-0.00035
	3405.22	-0.00033
	3404.19	-0.00034
	3403.16	-0.00033
	3402.12	-0.00027
	3401.09	-0.00018
	3400.06	-0.00012
	3399.03	-0.00014
	3398	-0.00021
	3396.97	-0.00023
	3395.94	-0.0002
	3394.91	-0.00019
	3393.88	-0.00019
	3392.85	-0.00017
	3391.82	-0.00011
	3390.79	-7e-05
	3389.76	-6e-05
	3388.73	-6e-05
	3387.7	-4e-05
	3386.66	-1e-05
	3385.63	3e-05
	3384.6	3e-05
	3383.57	2e-05
	3382.54	4e-05
	3381.51	9e-05
	3380.48	0.00016
	3379.45	0.00025
	3378.42	0.0003
	3377.39	0.00028
	3376.36	0.00033
	3375.33	0.00042
	3374.3	0.00045
	3373.27	0.00045
	3372.24	0.00049
	3371.21	0.00053
	3370.17	0.00057
	3369.14	0.00061
	3368.11	0.0006
	3367.08	0.00057
	3366.05	0.00055
	3365.02	0.00054
	3363.99	0.00056
	3362.96	0.00058
	3361.93	0.00057
	3360.9	0.00057
	3359.87	0.00059
	3358.84	0.00058
	3357.81	0.00058
	3356.78	0.00059
	3355.75	0.00059
	3354.72	0.00058
	3353.68	0.00057
	3352.65	0.00061
	3351.62	0.00067
	3350.59	0.00067
	3349.56	0.00063
	3348.53	0.00062
	3347.5	0.00065
	3346.47	0.00065
	3345.44	0.00059
	3344.41	0.00056
	3343.38	0.00059
	3342.35	0.0006
	3341.32	0.00062
	3340.29	0.00069
	3339.26	0.00074
	3338.23	0.00072
	3337.19	0.00071
	3336.16	0.00072
	3335.13	0.00072
	3334.1	0.00075
	3333.07	0.00078
	3332.04	0.00085
	3331.01	0.00094
	3329.98	0.00101
	3328.95	0.00103
	3327.92	0.00106
	3326.89	0.0011
	3325.86	0.00115
	3324.83	0.00121
	3323.8	0.00128
	3322.77	0.00133
	3321.73	0.00132
	3320.7	0.00131
	3319.67	0.00135
	3318.64	0.00142
	3317.61	0.00149
	3316.58	0.00156
	3315.55	0.00164
	3314.52	0.00172
	3313.49	0.00179
	3312.46	0.00185
	3311.43	0.00191
	3310.4	0.00192
	3309.37	0.00193
	3308.34	0.00201
	3307.31	0.00212
	3306.28	0.0022
	3305.24	0.00223
	3304.21	0.00225
	3303.18	0.00228
	3302.15	0.00233
	3301.12	0.0024
	3300.09	0.00246
	3299.06	0.00252
	3298.03	0.00259
	3297	0.00267
	3295.97	0.00272
	3294.94	0.00275
	3293.91	0.00282
	3292.88	0.00291
	3291.85	0.00297
	3290.82	0.00304
	3289.79	0.00315
	3288.75	0.00331
	3287.72	0.00351
	3286.69	0.00375
	3285.66	0.004
	3284.63	0.0043
	3283.6	0.00464
	3282.57	0.00496
	3281.54	0.00532
	3280.51	0.00567
	3279.48	0.00594
	3278.45	0.00612
	3277.42	0.00626
	3276.39	0.00637
	3275.36	0.00642
	3274.33	0.00637
	3273.3	0.00624
	3272.26	0.0061
	3271.23	0.00598
	3270.2	0.00581
	3269.17	0.0056
	3268.14	0.00545
	3267.11	0.00535
	3266.08	0.00528
	3265.05	0.00525
	3264.02	0.00523
	3262.99	0.00521
	3261.96	0.00523
	3260.93	0.00526
	3259.9	0.0053
	3258.87	0.00534
	3257.84	0.00541
	3256.8	0.00548
	3255.77	0.0055
	3254.74	0.00545
	3253.71	0.00546
	3252.68	0.00555
	3251.65	0.00561
	3250.62	0.0056
	3249.59	0.00562
	3248.56	0.0057
	3247.53	0.00577
	3246.5	0.00573
	3245.47	0.00564
	3244.44	0.00557
	3243.41	0.00554
	3242.38	0.00556
	3241.35	0.00558
	3240.31	0.00552
	3239.28	0.0054
	3238.25	0.00534
	3237.22	0.00538
	3236.19	0.00541
	3235.16	0.0054
	3234.13	0.00535
	3233.1	0.00527
	3232.07	0.00515
	3231.04	0.00507
	3230.01	0.00507
	3228.98	0.00507
	3227.95	0.00501
	3226.92	0.00495
	3225.89	0.00494
	3224.86	0.00495
	3223.82	0.0049
	3222.79	0.0048
	3221.76	0.00473
	3220.73	0.0047
	3219.7	0.00467
	3218.67	0.00465
	3217.64	0.00468
	3216.61	0.00475
	3215.58	0.00477
	3214.55	0.00475
	3213.52	0.00474
	3212.49	0.00474
	3211.46	0.00476
	3210.43	0.00479
	3209.4	0.00485
	3208.37	0.00491
	3207.33	0.00492
	3206.3	0.00492
	3205.27	0.00496
	3204.24	0.00503
	3203.21	0.00509
	3202.18	0.00515
	3201.15	0.00525
	3200.12	0.00537
	3199.09	0.00544
	3198.06	0.00543
	3197.03	0.00542
	3196	0.00547
	3194.97	0.00554
	3193.94	0.00568
	3192.91	0.00587
	3191.88	0.00597
	3190.84	0.006
	3189.81	0.00607
	3188.78	0.0062
	3187.75	0.00629
	3186.72	0.00642
	3185.69	0.00663
	3184.66	0.00687
	3183.63	0.00707
	3182.6	0.00725
	3181.57	0.00748
	3180.54	0.00774
	3179.51	0.008
	3178.48	0.0083
	3177.45	0.0087
	3176.42	0.00916
	3175.38	0.00965
	3174.35	0.01026
	3173.32	0.01091
	3172.29	0.0115
	3171.26	0.01204
	3170.23	0.01254
	3169.2	0.01302
	3168.17	0.01342
	3167.14	0.0136
	3166.11	0.0135
	3165.08	0.01328
	3164.05	0.01306
	3163.02	0.0128
	3161.99	0.01248
	3160.96	0.01207
	3159.93	0.01159
	3158.89	0.01115
	3157.86	0.01081
	3156.83	0.01053
	3155.8	0.01025
	3154.77	0.01001
	3153.74	0.00989
	3152.71	0.00986
	3151.68	0.00983
	3150.65	0.00974
	3149.62	0.00963
	3148.59	0.00968
	3147.56	0.00991
	3146.53	0.01014
	3145.5	0.0104
	3144.47	0.01087
	3143.44	0.01146
	3142.4	0.01196
	3141.37	0.01239
	3140.34	0.01281
	3139.31	0.01323
	3138.28	0.01366
	3137.25	0.01418
	3136.22	0.01493
	3135.19	0.01586
	3134.16	0.01672
	3133.13	0.01742
	3132.1	0.018
	3131.07	0.01852
	3130.04	0.01897
	3129.01	0.01931
	3127.98	0.01949
	3126.95	0.01956
	3125.91	0.01969
	3124.88	0.01988
	3123.85	0.02
	3122.82	0.01994
	3121.79	0.01979
	3120.76	0.01987
	3119.73	0.02009
	3118.7	0.02028
	3117.67	0.02056
	3116.64	0.02099
	3115.61	0.02142
	3114.58	0.02177
	3113.55	0.02207
	3112.52	0.02242
	3111.49	0.02283
	3110.45	0.02336
	3109.42	0.02398
	3108.39	0.02441
	3107.36	0.02455
	3106.33	0.02455
	3105.3	0.02445
	3104.27	0.02421
	3103.24	0.02388
	3102.21	0.02347
	3101.18	0.02295
	3100.15	0.02236
	3099.12	0.02175
	3098.09	0.02107
	3097.06	0.0204
	3096.03	0.01986
	3095	0.01933
	3093.96	0.01872
	3092.93	0.0182
	3091.9	0.01804
	3090.87	0.01812
	3089.84	0.01821
	3088.81	0.01842
	3087.78	0.01868
	3086.75	0.01883
	3085.72	0.01909
	3084.69	0.01952
	3083.66	0.01995
	3082.63	0.0204
	3081.6	0.02109
	3080.57	0.02206
	3079.54	0.02309
	3078.51	0.02412
	3077.47	0.02514
	3076.44	0.02586
	3075.41	0.02587
	3074.38	0.02574
	3073.35	0.02595
	3072.32	0.02582
	3071.29	0.02521
	3070.26	0.02483
	3069.23	0.02516
	3068.2	0.02592
	3067.17	0.02651
	3066.14	0.02706
	3065.11	0.02804
	3064.08	0.02929
	3063.05	0.03107
	3062.02	0.03394
	3060.98	0.03725
	3059.95	0.0401
	3058.92	0.04149
	3057.89	0.04108
	3056.86	0.03997
	3055.83	0.03871
	3054.8	0.038
	3053.77	0.03725
	3052.74	0.03409
	3051.71	0.02887
	3050.68	0.0245
	3049.65	0.02197
	3048.62	0.01885
	3047.59	0.01532
	3046.56	0.01365
	3045.52	0.01352
	3044.49	0.0145
	3043.46	0.0136
	3042.43	0.01027
	3041.4	0.00401
	3040.37	-0.00918
	3039.34	-0.01556
	3038.31	-0.00374
	3037.28	0.00395
	3036.25	-0.0034
	3035.22	-0.03941
	3034.19	-0.1066
	3033.16	-0.10838
	3032.13	-0.04063
	3031.1	-0.07504
	3030.07	-0.21213
	3029.03	-0.18055
	3028	0.07671
	3026.97	0.15197
	3025.94	-0.05969
	3024.91	-0.29315
	3023.88	-0.18606
	3022.85	0.0416
	3021.82	-0.02433
	3020.79	-0.20211
	3019.76	-0.21416
	3018.73	-0.0738
	3017.7	-0.0356
	3016.67	-0.13056
	3015.64	-0.25456
	3014.61	-0.31034
	3013.58	-0.29037
	3012.54	-0.29762
	3011.51	-0.27771
	3010.48	-0.13479
	3009.45	-0.02184
	3008.42	-0.07846
	3007.39	-0.19686
	3006.36	-0.28899
	3005.33	-0.42302
	3004.3	-0.26589
	3003.27	-0.25362
	3002.24	-0.22264
	3001.21	-0.07156
	3000.18	-0.11773
	2999.15	-0.14857
	2998.12	-0.01708
	2997.09	-0.02874
	2996.05	-0.1434
	2995.02	-0.24052
	2993.99	-0.31815
	2992.96	-0.28809
	2991.93	-0.14756
	2990.9	-0.19882
	2989.87	-0.17955
	2988.84	-0.13581
	2987.81	-0.19408
	2986.78	-0.17626
	2985.75	0.02489
	2984.72	0.09755
	2983.69	0.00894
	2982.66	-0.24748
	2981.63	-0.27113
	2980.59	-0.21487
	2979.56	-0.34084
	2978.53	-0.30012
	2977.5	-0.11733
	2976.47	-0.07331
	2975.44	-0.02023
	2974.41	-0.12854
	2973.38	-0.10922
	2972.35	0.07884
	2971.32	0.15623
	2970.29	-0.02943
	2969.26	-0.08636
	2968.23	-0.05257
	2967.2	-0.08449
	2966.17	0.00133
	2965.14	0.11536
	2964.1	0.06323
	2963.07	-0.01014
	2962.04	-0.08321
	2961.01	-0.08828
	2959.98	-0.07856
	2958.95	-0.0008
	2957.92	-0.09404
	2956.89	-0.0761
	2955.86	-0.12341
	2954.83	-0.26075
	2953.8	-0.3385
	2952.77	-0.33039
	2951.74	-0.30942
	2950.71	-0.11394
	2949.68	0.0705
	2948.65	0.01254
	2947.61	-0.09191
	2946.58	-0.06476
	2945.55	-0.07139
	2944.52	-0.3275
	2943.49	-0.36023
	2942.46	-0.21264
	2941.43	-0.26626
	2940.4	-0.20641
	2939.37	-0.21033
	2938.34	-0.09634
	2937.31	-0.09437
	2936.28	-0.08792
	2935.25	-0.0154
	2934.22	-0.0055
	2933.19	-0.12658
	2932.16	-0.31398
	2931.12	-0.27642
	2930.09	-0.22482
	2929.06	-0.14348
	2928.03	-0.01955
	2927	0.02238
	2925.97	-0.09235
	2924.94	-0.09964
	2923.91	-0.04058
	2922.88	-0.05499
	2921.85	-0.07633
	2920.82	-0.1151
	2919.79	-0.18669
	2918.76	-0.18436
	2917.73	-0.14159
	2916.7	-0.15335
	2915.66	-0.31646
	2914.63	-0.38073
	2913.6	-0.24234
	2912.57	-0.12181
	2911.54	-0.2763
	2910.51	-0.26917
	2909.48	-0.15231
	2908.45	-0.03361
	2907.42	-0.02924
	2906.39	-0.09198
	2905.36	-0.1184
	2904.33	-0.05314
	2903.3	0.10925
	2902.27	0.09398
	2901.24	-0.01379
	2900.21	-0.1458
	2899.17	-0.08751
	2898.14	-0.17237
	2897.11	-0.39237
	2896.08	-0.41872
	2895.05	-0.20952
	2894.02	-0.09681
	2892.99	-0.04946
	2891.96	-0.024
	2890.93	0.03316
	2889.9	0.02327
	2888.87	-0.14655
	2887.84	-0.22853
	2886.81	-0.30373
	2885.78	-0.26742
	2884.75	-0.13227
	2883.72	-0.12245
	2882.68	-0.06968
	2881.65	-0.02542
	2880.62	-0.02564
	2879.59	-0.12833
	2878.56	-0.11437
	2877.53	-0.02475
	2876.5	0.06008
	2875.47	0.07068
	2874.44	-0.03209
	2873.41	-0.12159
	2872.38	-0.10226
	2871.35	-0.07891
	2870.32	-0.04533
	2869.29	-0.0667
	2868.26	-0.08969
	2867.23	0.02556
	2866.19	0.26396
	2865.16	0.36431
	2864.13	0.27259
	2863.1	0.09637
	2862.07	-0.00166
	2861.04	0.00856
	2860.01	0.13289
	2858.98	0.12889
	2857.95	-0.04407
	2856.92	-0.247
	2855.89	-0.32574
	2854.86	-0.16172
	2853.83	-0.09316
	2852.8	-0.22238
	2851.77	-0.15437
	2850.74	-0.09879
	2849.7	-0.16432
	2848.67	-0.11305
	2847.64	0.03643
	2846.61	0.09828
	2845.58	-0.01141
	2844.55	-0.16868
	2843.52	-0.17021
	2842.49	-0.12395
	2841.46	-0.14928
	2840.43	-0.22357
	2839.4	-0.2438
	2838.37	-0.19627
	2837.34	-0.17763
	2836.31	-0.14559
	2835.28	-0.05693
	2834.24	-0.06936
	2833.21	-0.16272
	2832.18	-0.26057
	2831.15	-0.20571
	2830.12	-0.04725
	2829.09	-0.00921
	2828.06	-0.08497
	2827.03	-0.16481
	2826	-0.13236
	2824.97	-0.11884
	2823.94	-0.13349
	2822.91	0.01086
	2821.88	0.07178
	2820.85	-0.07157
	2819.82	-0.31587
	2818.79	-0.48446
	2817.75	-0.31724
	2816.72	-0.17355
	2815.69	-0.25104
	2814.66	-0.3739
	2813.63	-0.30399
	2812.6	-0.10416
	2811.57	-0.02622
	2810.54	-0.02948
	2809.51	-0.03502
	2808.48	-0.017
	2807.45	-0.11226
	2806.42	-0.1697
	2805.39	-0.08302
	2804.36	0.03643
	2803.33	0.0584
	2802.3	-0.03666
	2801.26	0.0254
	2800.23	0.1081
	2799.2	0.09013
	2798.17	0.03815
	2797.14	-0.1483
	2796.11	-0.30907
	2795.08	-0.34026
	2794.05	-0.22826
	2793.02	-0.10046
	2791.99	-0.08971
	2790.96	-0.15332
	2789.93	-0.1273
	2788.9	-0.09288
	2787.87	-0.08869
	2786.84	-0.0965
	2785.81	-0.08249
	2784.77	-0.01904
	2783.74	0.03383
	2782.71	0.03296
	2781.68	0.01184
	2780.65	0.05767
	2779.62	0.04584
	2778.59	0.02489
	2777.56	0.03806
	2776.53	0.04123
	2775.5	0.02499
	2774.47	0.0188
	2773.44	0.05945
	2772.41	0.10414
	2771.38	0.1141
	2770.35	0.11556
	2769.31	0.12973
	2768.28	0.14088
	2767.25	0.12584
	2766.22	0.09775
	2765.19	0.07759
	2764.16	0.07025
	2763.13	0.06793
	2762.1	0.06709
	2761.07	0.06652
	2760.04	0.06272
	2759.01	0.05808
	2757.98	0.05513
	2756.95	0.05265
	2755.92	0.05045
	2754.89	0.04982
	2753.86	0.04968
	2752.82	0.04663
	2751.79	0.04191
	2750.76	0.03853
	2749.73	0.03633
	2748.7	0.03518
	2747.67	0.03456
	2746.64	0.03229
	2745.61	0.0295
	2744.58	0.02917
	2743.55	0.02946
	2742.52	0.02829
	2741.49	0.02677
	2740.46	0.02598
	2739.43	0.02672
	2738.4	0.02789
	2737.37	0.02704
	2736.33	0.02498
	2735.3	0.02407
	2734.27	0.02417
	2733.24	0.02475
	2732.21	0.02577
	2731.18	0.02638
	2730.15	0.0261
	2729.12	0.02535
	2728.09	0.0248
	2727.06	0.02533
	2726.03	0.02718
	2725	0.02839
	2723.97	0.02853
	2722.94	0.02965
	2721.91	0.03074
	2720.88	0.0311
	2719.84	0.03182
	2718.81	0.03156
	2717.78	0.03095
	2716.75	0.03165
	2715.72	0.03191
	2714.69	0.03163
	2713.66	0.03165
	2712.63	0.03105
	2711.6	0.0299
	2710.57	0.02867
	2709.54	0.02787
	2708.51	0.02668
	2707.48	0.02362
	2706.45	0.02034
	2705.42	0.01832
	2704.38	0.01661
	2703.35	0.01492
	2702.32	0.01359
	2701.29	0.01254
	2700.26	0.01241
	2699.23	0.01347
	2698.2	0.01471
	2697.17	0.01429
	2696.14	0.01218
	2695.11	0.01202
	2694.08	0.01329
	2693.05	0.01415
	2692.02	0.0186
	2690.99	0.02295
	2689.96	0.01156
	2688.93	-0.01738
	2687.89	-0.03915
	2686.86	-0.04208
	2685.83	-0.04765
	2684.8	-0.08811
	2683.77	-0.16671
	2682.74	-0.26498
	2681.71	-0.3006
	2680.68	-0.25667
	2679.65	-0.17708
	2678.62	-0.11735
	2677.59	-0.0716
	2676.56	-0.04539
	2675.53	-0.02816
	2674.5	-0.01581
	2673.47	-0.01372
	2672.44	-0.01199
	2671.4	-0.00496
	2670.37	-0.00029
	2669.34	0.00013
	2668.31	0.0004
	2667.28	0.00141
	2666.25	0.00129
	2665.22	0.0006
	2664.19	0.00119
	2663.16	0.00274
	2662.13	0.00375
	2661.1	0.00434
	2660.07	0.00432
	2659.04	0.00146
	2658.01	-0.0038
	2656.98	-0.00804
	2655.95	-0.00915
	2654.91	-0.01046
	2653.88	-0.01611
	2652.85	-0.01924
	2651.82	-0.01631
	2650.79	-0.01418
	2649.76	-0.01269
	2648.73	-0.00904
	2647.7	-0.00633
	2646.67	-0.00619
	2645.64	-0.00663
	2644.61	-0.0064
	2643.58	-0.00536
	2642.55	-0.00398
	2641.52	-0.00294
	2640.49	-0.00262
	2639.45	-0.00283
	2638.42	-0.00306
	2637.39	-0.00297
	2636.36	-0.00268
	2635.33	-0.00259
	2634.3	-0.00267
	2633.27	-0.0026
	2632.24	-0.00244
	2631.21	-0.00237
	2630.18	-0.00247
	2629.15	-0.00256
	2628.12	-0.00255
	2627.09	-0.00233
	2626.06	-0.00204
	2625.03	-0.00185
	2624	-0.00162
	2622.96	-0.00154
	2621.93	-0.00183
	2620.9	-0.00219
	2619.87	-0.00231
	2618.84	-0.00233
	2617.81	-0.00235
	2616.78	-0.00235
	2615.75	-0.00238
	2614.72	-0.00244
	2613.69	-0.00248
	2612.66	-0.00241
	2611.63	-0.00223
	2610.6	-0.00222
	2609.57	-0.00243
	2608.54	-0.00247
	2607.51	-0.00224
	2606.47	-0.00212
	2605.44	-0.00219
	2604.41	-0.00226
	2603.38	-0.00222
	2602.35	-0.00193
	2601.32	-0.00157
	2600.29	-0.00144
	2599.26	-0.00137
	2598.23	-0.00103
	2597.2	-0.00047
	2596.17	-2e-05
	2595.14	0.00027
	2594.11	0.00056
	2593.08	0.00091
	2592.05	0.00134
	2591.02	0.00163
	2589.98	0.00174
	2588.95	0.00191
	2587.92	0.00214
	2586.89	0.00235
	2585.86	0.00254
	2584.83	0.00266
	2583.8	0.00276
	2582.77	0.00284
	2581.74	0.00277
	2580.71	0.00255
	2579.68	0.00232
	2578.65	0.00223
	2577.62	0.0022
	2576.59	0.00207
	2575.56	0.00189
	2574.52	0.00181
	2573.49	0.00173
	2572.46	0.00154
	2571.43	0.00141
	2570.4	0.00129
	2569.37	0.00112
	2568.34	0.00093
	2567.31	0.00072
	2566.28	0.00049
	2565.25	0.00034
	2564.22	0.00027
	2563.19	0.00019
	2562.16	0.00011
	2561.13	7e-05
	2560.1	-2e-05
	2559.07	-0.00018
	2558.03	-0.00023
	2557	-0.00011
	2555.97	-1e-05
	2554.94	-4e-05
	2553.91	-0.00017
	2552.88	-0.00028
	2551.85	-0.00027
	2550.82	-0.00027
	2549.79	-0.00036
	2548.76	-0.00044
	2547.73	-0.00053
	2546.7	-0.00056
	2545.67	-0.00045
	2544.64	-0.00027
	2543.61	-6e-05
	2542.58	0.00017
	2541.54	0.00039
	2540.51	0.00063
	2539.48	0.00091
	2538.45	0.00113
	2537.42	0.00137
	2536.39	0.00162
	2535.36	0.00183
	2534.33	0.00204
	2533.3	0.00229
	2532.27	0.00248
	2531.24	0.00262
	2530.21	0.00278
	2529.18	0.003
	2528.15	0.00316
	2527.12	0.00328
	2526.09	0.00343
	2525.05	0.00357
	2524.02	0.00371
	2522.99	0.00387
	2521.96	0.00398
	2520.93	0.00402
	2519.9	0.00408
	2518.87	0.00421
	2517.84	0.00439
	2516.81	0.00455
	2515.78	0.00467
	2514.75	0.00476
	2513.72	0.00487
	2512.69	0.00499
	2511.66	0.00509
	2510.63	0.00518
	2509.59	0.00529
	2508.56	0.00541
	2507.53	0.00558
	2506.5	0.00574
	2505.47	0.00584
	2504.44	0.00588
	2503.41	0.00589
	2502.38	0.0059
	2501.35	0.00595
	2500.32	0.00604
	2499.29	0.00616
	2498.26	0.00629
	2497.23	0.00639
	2496.2	0.00648
	2495.17	0.00655
	2494.14	0.00661
	2493.1	0.00667
	2492.07	0.00671
	2491.04	0.00673
	2490.01	0.00679
	2488.98	0.00684
	2487.95	0.00685
	2486.92	0.00683
	2485.89	0.00684
	2484.86	0.00688
	2483.83	0.00694
	2482.8	0.00703
	2481.77	0.00713
	2480.74	0.00718
	2479.71	0.00721
	2478.68	0.00725
	2477.65	0.00735
	2476.61	0.00743
	2475.58	0.00747
	2474.55	0.00752
	2473.52	0.0076
	2472.49	0.00771
	2471.46	0.00782
	2470.43	0.00789
	2469.4	0.00793
	2468.37	0.00801
	2467.34	0.00813
	2466.31	0.00823
	2465.28	0.00825
	2464.25	0.00825
	2463.22	0.00829
	2462.19	0.00837
	2461.16	0.00842
	2460.12	0.00843
	2459.09	0.00841
	2458.06	0.00835
	2457.03	0.00836
	2456	0.00841
	2454.97	0.00841
	2453.94	0.00837
	2452.91	0.00835
	2451.88	0.00831
	2450.85	0.00822
	2449.82	0.00814
	2448.79	0.00809
	2447.76	0.00802
	2446.73	0.00792
	2445.7	0.0078
	2444.67	0.00768
	2443.63	0.00757
	2442.6	0.00745
	2441.57	0.00732
	2440.54	0.00719
	2439.51	0.00707
	2438.48	0.00699
	2437.45	0.00697
	2436.42	0.00697
	2435.39	0.00696
	2434.36	0.00691
	2433.33	0.00682
	2432.3	0.00675
	2431.27	0.00669
	2430.24	0.00661
	2429.21	0.00656
	2428.17	0.00655
	2427.14	0.00655
	2426.11	0.00654
	2425.08	0.00653
	2424.05	0.00655
	2423.02	0.00658
	2421.99	0.00661
	2420.96	0.00661
	2419.93	0.00664
	2418.9	0.00668
	2417.87	0.00671
	2416.84	0.00669
	2415.81	0.00668
	2414.78	0.00671
	2413.75	0.0067
	2412.72	0.00669
	2411.68	0.00668
	2410.65	0.00666
	2409.62	0.00662
	2408.59	0.00661
	2407.56	0.00661
	2406.53	0.00656
	2405.5	0.00653
	2404.47	0.00653
	2403.44	0.00648
	2402.41	0.00642
	2401.38	0.0064
	2400.35	0.00642
	2399.32	0.00637
	2398.29	0.00623
	2397.26	0.00617
	2396.23	0.00617
	2395.19	0.00612
	2394.16	0.00608
	2393.13	0.00608
	2392.1	0.00609
	2391.07	0.0061
	2390.04	0.00615
	2389.01	0.0062
	2387.98	0.0062
	2386.95	0.00613
	2385.92	0.00604
	2384.89	0.00595
	2383.86	0.00583
	2382.83	0.0056
	2381.8	0.00529
	2380.77	0.00497
	2379.74	0.00455
	2378.7	0.00398
	2377.67	0.00341
	2376.64	0.00286
	2375.61	0.00233
	2374.58	0.0018
	2373.55	0.00125
	2372.52	0.00068
	2371.49	6e-05
	2370.46	-0.00057
	2369.43	-0.00121
	2368.4	-0.00195
	2367.37	-0.00263
	2366.34	-0.00326
	2365.31	-0.0039
	2364.28	-0.00448
	2363.24	-0.00488
	2362.21	-0.00508
	2361.18	-0.00528
	2360.15	-0.00553
	2359.12	-0.0055
	2358.09	-0.00517
	2357.06	-0.00467
	2356.03	-0.00409
	2355	-0.00351
	2353.97	-0.00281
	2352.94	-0.00194
	2351.91	-0.00104
	2350.88	-5e-05
	2349.85	0.00099
	2348.82	0.00158
	2347.79	0.00134
	2346.75	0.00049
	2345.72	-0.0004
	2344.69	-0.00086
	2343.66	-0.001
	2342.63	-0.00098
	2341.6	-0.00086
	2340.57	-0.00082
	2339.54	-0.00079
	2338.51	-0.00073
	2337.48	-0.0008
	2336.45	-0.0008
	2335.42	-0.00048
	2334.39	-8e-05
	2333.36	0.00015
	2332.33	0.00029
	2331.3	0.00038
	2330.26	0.00056
	2329.23	0.00092
	2328.2	0.00134
	2327.17	0.00167
	2326.14	0.00197
	2325.11	0.00231
	2324.08	0.00255
	2323.05	0.00276
	2322.02	0.00303
	2320.99	0.00332
	2319.96	0.00374
	2318.93	0.00428
	2317.9	0.00479
	2316.87	0.00523
	2315.84	0.00562
	2314.81	0.00591
	2313.77	0.00613
	2312.74	0.00639
	2311.71	0.00671
	2310.68	0.00707
	2309.65	0.00743
	2308.62	0.0078
	2307.59	0.00814
	2306.56	0.00844
	2305.53	0.00871
	2304.5	0.00895
	2303.47	0.00919
	2302.44	0.00941
	2301.41	0.00966
	2300.38	0.00993
	2299.35	0.01017
	2298.31	0.0104
	2297.28	0.01061
	2296.25	0.01084
	2295.22	0.01104
	2294.19	0.01119
	2293.16	0.01135
	2292.13	0.01162
	2291.1	0.01194
	2290.07	0.0122
	2289.04	0.01235
	2288.01	0.01238
	2286.98	0.01243
	2285.95	0.01255
	2284.92	0.01266
	2283.89	0.01275
	2282.86	0.01279
	2281.82	0.0128
	2280.79	0.01276
	2279.76	0.01266
	2278.73	0.01254
	2277.7	0.01239
	2276.67	0.0123
	2275.64	0.01239
	2274.61	0.01252
	2273.58	0.01259
	2272.55	0.01265
	2271.52	0.01271
	2270.49	0.01275
	2269.46	0.01284
	2268.43	0.01295
	2267.4	0.01301
	2266.37	0.01311
	2265.33	0.01332
	2264.3	0.01352
	2263.27	0.01361
	2262.24	0.01356
	2261.21	0.01354
	2260.18	0.01365
	2259.15	0.01379
	2258.12	0.01388
	2257.09	0.01394
	2256.06	0.01399
	2255.03	0.01399
	2254	0.01391
	2252.97	0.01383
	2251.94	0.01382
	2250.91	0.0138
	2249.88	0.01372
	2248.84	0.01369
	2247.81	0.01372
	2246.78	0.01371
	2245.75	0.01369
	2244.72	0.0137
	2243.69	0.0137
	2242.66	0.01374
	2241.63	0.01384
	2240.6	0.01393
	2239.57	0.01396
	2238.54	0.01403
	2237.51	0.0142
	2236.48	0.01443
	2235.45	0.01464
	2234.42	0.0148
	2233.38	0.01498
	2232.35	0.01521
	2231.32	0.01543
	2230.29	0.01559
	2229.26	0.01578
	2228.23	0.01604
	2227.2	0.01632
	2226.17	0.01657
	2225.14	0.01678
	2224.11	0.01696
	2223.08	0.01715
	2222.05	0.01735
	2221.02	0.0175
	2219.99	0.0176
	2218.96	0.01771
	2217.93	0.01783
	2216.89	0.01795
	2215.86	0.01814
	2214.83	0.01838
	2213.8	0.01852
	2212.77	0.01858
	2211.74	0.01871
	2210.71	0.01887
	2209.68	0.01901
	2208.65	0.01914
	2207.62	0.01929
	2206.59	0.01936
	2205.56	0.0194
	2204.53	0.01961
	2203.5	0.01988
	2202.47	0.02008
	2201.44	0.02029
	2200.4	0.02061
	2199.37	0.02109
	2198.34	0.02163
	2197.31	0.02214
	2196.28	0.02266
	2195.25	0.02315
	2194.22	0.02362
	2193.19	0.02416
	2192.16	0.0247
	2191.13	0.02513
	2190.1	0.02543
	2189.07	0.02567
	2188.04	0.02591
	2187.01	0.02616
	2185.98	0.02638
	2184.95	0.02653
	2183.91	0.02666
	2182.88	0.02679
	2181.85	0.02689
	2180.82	0.02697
	2179.79	0.02705
	2178.76	0.02717
	2177.73	0.02731
	2176.7	0.02743
	2175.67	0.02748
	2174.64	0.02751
	2173.61	0.02751
	2172.58	0.02749
	2171.55	0.02748
	2170.52	0.0274
	2169.49	0.02721
	2168.45	0.02702
	2167.42	0.02688
	2166.39	0.02674
	2165.36	0.02661
	2164.33	0.02649
	2163.3	0.02631
	2162.27	0.02612
	2161.24	0.02597
	2160.21	0.02587
	2159.18	0.0258
	2158.15	0.02578
	2157.12	0.02581
	2156.09	0.02588
	2155.06	0.02594
	2154.03	0.02601
	2153	0.02611
	2151.96	0.02626
	2150.93	0.02639
	2149.9	0.02649
	2148.87	0.02661
	2147.84	0.02679
	2146.81	0.02699
	2145.78	0.0272
	2144.75	0.02742
	2143.72	0.02768
	2142.69	0.02797
	2141.66	0.02827
	2140.63	0.02855
	2139.6	0.02886
	2138.57	0.02922
	2137.54	0.0296
	2136.51	0.02995
	2135.47	0.03035
	2134.44	0.03087
	2133.41	0.03147
	2132.38	0.03216
	2131.35	0.03295
	2130.32	0.03384
	2129.29	0.03475
	2128.26	0.03567
	2127.23	0.03666
	2126.2	0.03775
	2125.17	0.03891
	2124.14	0.0401
	2123.11	0.04125
	2122.08	0.04243
	2121.05	0.04374
	2120.02	0.04505
	2118.98	0.04627
	2117.95	0.04745
	2116.92	0.04868
	2115.89	0.04991
	2114.86	0.05113
	2113.83	0.05234
	2112.8	0.05355
	2111.77	0.05479
	2110.74	0.05601
	2109.71	0.05721
	2108.68	0.05844
	2107.65	0.05972
	2106.62	0.06096
	2105.59	0.06211
	2104.56	0.06329
	2103.52	0.06458
	2102.49	0.06588
	2101.46	0.06705
	2100.43	0.06817
	2099.4	0.06935
	2098.37	0.07058
	2097.34	0.07176
	2096.31	0.07288
	2095.28	0.07396
	2094.25	0.07503
	2093.22	0.07602
	2092.19	0.07697
	2091.16	0.07798
	2090.13	0.07896
	2089.1	0.07983
	2088.07	0.08065
	2087.03	0.08149
	2086	0.08232
	2084.97	0.08309
	2083.94	0.08379
	2082.91	0.08445
	2081.88	0.08509
	2080.85	0.08565
	2079.82	0.08612
	2078.79	0.08654
	2077.76	0.0869
	2076.73	0.0872
	2075.7	0.08749
	2074.67	0.08777
	2073.64	0.08802
	2072.61	0.08817
	2071.58	0.08824
	2070.54	0.08835
	2069.51	0.08841
	2068.48	0.08834
	2067.45	0.08825
	2066.42	0.08815
	2065.39	0.08805
	2064.36	0.08797
	2063.33	0.08788
	2062.3	0.08774
	2061.27	0.08765
	2060.24	0.08763
	2059.21	0.08763
	2058.18	0.08765
	2057.15	0.08777
	2056.12	0.08794
	2055.09	0.08814
	2054.05	0.08846
	2053.02	0.0889
	2051.99	0.08947
	2050.96	0.09012
	2049.93	0.09079
	2048.9	0.09144
	2047.87	0.09211
	2046.84	0.09281
	2045.81	0.09348
	2044.78	0.09421
	2043.75	0.09507
	2042.72	0.09597
	2041.69	0.09687
	2040.66	0.0978
	2039.63	0.09873
	2038.6	0.09967
	2037.56	0.10063
	2036.53	0.10164
	2035.5	0.1027
	2034.47	0.10376
	2033.44	0.10481
	2032.41	0.10583
	2031.38	0.10677
	2030.35	0.10772
	2029.32	0.10869
	2028.29	0.10961
	2027.26	0.11047
	2026.23	0.11133
	2025.2	0.1122
	2024.17	0.11304
	2023.14	0.11375
	2022.1	0.11423
	2021.07	0.11442
	2020.04	0.1144
	2019.01	0.11426
	2017.98	0.11419
	2016.95	0.11436
	2015.92	0.1148
	2014.89	0.11537
	2013.86	0.11599
	2012.83	0.11669
	2011.8	0.11747
	2010.77	0.11828
	2009.74	0.1192
	2008.71	0.12029
	2007.68	0.12142
	2006.65	0.12246
	2005.61	0.12359
	2004.58	0.12517
	2003.55	0.12762
	2002.52	0.13131
	2001.49	0.13665
	2000.46	0.14424
	1999.43	0.15492
	1998.4	0.17026
	1997.37	0.19286
	1996.34	0.22701
	1995.31	0.27957
	1994.28	0.36035
	1993.25	0.48281
	1992.22	0.66684
	1991.19	0.92257
	1990.16	1.20154
	1989.12	1.33596
	1988.09	1.19176
	1987.06	0.94781
	1986.03	0.74588
	1985	0.60814
	1983.97	0.52536
	1982.94	0.48779
	1981.91	0.49023
	1980.88	0.52474
	1979.85	0.5711
	1978.82	0.59706
	1977.79	0.57665
	1976.76	0.51336
	1975.73	0.43195
	1974.7	0.3545
	1973.67	0.29165
	1972.63	0.24555
	1971.6	0.21416
	1970.57	0.19394
	1969.54	0.18098
	1968.51	0.17212
	1967.48	0.1655
	1966.45	0.15977
	1965.42	0.15428
	1964.39	0.1488
	1963.36	0.14373
	1962.33	0.13959
	1961.3	0.13605
	1960.27	0.13239
	1959.24	0.12899
	1958.21	0.12646
	1957.17	0.12447
	1956.14	0.12279
	1955.11	0.12126
	1954.08	0.11975
	1953.05	0.11845
	1952.02	0.11776
	1950.99	0.11734
	1949.96	0.11664
	1948.93	0.11583
	1947.9	0.11522
	1946.87	0.11475
	1945.84	0.11434
	1944.81	0.11385
	1943.78	0.11311
	1942.75	0.1122
	1941.72	0.11131
	1940.68	0.11078
	1939.65	0.11086
[truncated: 1,543 more rows]

## Sheet: Supplementary-Figure 28
10 min	Wavenumber	Absorption	15 min	Wavenumber	Absorption	20 min	Wavenumber	Absorption	25min	Wavenumber	Absorption	30 min	Wavenumber	Absorption	12 h	Wavenumber	Absorption
	3998.86	-0.00278		3998.86	-0.0028		3998.86	-0.00265		3998.86	-0.0031		3998.86	-0.00314		3998.86	-0.00043
	3997.83	-0.00276		3997.83	-0.00262		3997.83	-0.00273		3997.83	-0.00317		3997.83	-0.0032		3997.83	-0.00041
	3996.8	-0.00276		3996.8	-0.0026		3996.8	-0.00285		3996.8	-0.00317		3996.8	-0.00318		3996.8	-0.00024
	3995.77	-0.00281		3995.77	-0.00262		3995.77	-0.00287		3995.77	-0.00311		3995.77	-0.00306		3995.77	-0.00015
	3994.74	-0.00281		3994.74	-0.00259		3994.74	-0.00269		3994.74	-0.00307		3994.74	-0.00294		3994.74	-0.00033
	3993.71	-0.00269		3993.71	-0.00252		3993.71	-0.00253		3993.71	-0.00301		3993.71	-0.00289		3993.71	-0.00054
	3992.68	-0.00259		3992.68	-0.00242		3992.68	-0.00248		3992.68	-0.00287		3992.68	-0.00284		3992.68	-0.00052
	3991.65	-0.00254		3991.65	-0.00238		3991.65	-0.00244		3991.65	-0.00273		3991.65	-0.0028		3991.65	-0.00039
	3990.62	-0.00259		3990.62	-0.00247		3990.62	-0.00242		3990.62	-0.00265		3990.62	-0.00287		3990.62	-0.00032
	3989.59	-0.00274		3989.59	-0.00255		3989.59	-0.00245		3989.59	-0.0026		3989.59	-0.00293		3989.59	-0.00036
	3988.56	-0.00283		3988.56	-0.00255		3988.56	-0.00251		3988.56	-0.0026		3988.56	-0.00287		3988.56	-0.00051
	3987.52	-0.00287		3987.52	-0.00256		3987.52	-0.00253		3987.52	-0.00268		3987.52	-0.00277		3987.52	-0.00062
	3986.49	-0.00284		3986.49	-0.00256		3986.49	-0.00244		3986.49	-0.00275		3986.49	-0.00265		3986.49	-0.00054
	3985.46	-0.00275		3985.46	-0.00258		3985.46	-0.00239		3985.46	-0.00277		3985.46	-0.00256		3985.46	-0.00033
	3984.43	-0.00262		3984.43	-0.00254		3984.43	-0.00241		3984.43	-0.00268		3984.43	-0.00249		3984.43	-0.00014
	3983.4	-0.00243		3983.4	-0.00233		3983.4	-0.00236		3983.4	-0.00243		3983.4	-0.00234		3983.4	7e-05
	3982.37	-0.00224		3982.37	-0.00208		3982.37	-0.00217		3982.37	-0.00217		3982.37	-0.00221		3982.37	0.00025
	3981.34	-0.00205		3981.34	-0.00194		3981.34	-0.00192		3981.34	-0.00192		3981.34	-0.00211		3981.34	0.00033
	3980.31	-0.0018		3980.31	-0.00181		3980.31	-0.00171		3980.31	-0.00168		3980.31	-0.00194		3980.31	0.00038
	3979.28	-0.00155		3979.28	-0.00154		3979.28	-0.00148		3979.28	-0.00145		3979.28	-0.00171		3979.28	0.00044
	3978.25	-0.00129		3978.25	-0.0011		3978.25	-0.00113		3978.25	-0.00118		3978.25	-0.00143		3978.25	0.00063
	3977.22	-0.00103		3977.22	-0.00069		3977.22	-0.00074		3977.22	-0.00089		3977.22	-0.00108		3977.22	0.00099
	3976.19	-0.00078		3976.19	-0.00051		3976.19	-0.00038		3976.19	-0.00067		3976.19	-0.00079		3976.19	0.00134
	3975.16	-0.00055		3975.16	-0.00044		3975.16	-0.00017		3975.16	-0.00057		3975.16	-0.0006		3975.16	0.00153
	3974.13	-0.00031		3974.13	-0.00022		3974.13	-3e-05		3974.13	-0.00042		3974.13	-0.00037		3974.13	0.00164
	3973.1	-9e-05		3973.1	9e-05		3973.1	0.00017		3973.1	-8e-05		3973.1	-4e-05		3973.1	0.00179
	3972.07	-3e-05		3972.07	0.00029		3972.07	0.00029		3972.07	0.00024		3972.07	0.00017		3972.07	0.00199
	3971.03	-4e-05		3971.03	0.00035		3971.03	0.00033		3971.03	0.0004		3971.03	0.00022		3971.03	0.00205
	3970	-0.0001		3970	0.00023		3970	0.00028		3970	0.00029		3970	0.00015		3970	0.00189
	3968.97	-0.0002		3968.97	8e-05		3968.97	0.0002		3968.97	-1e-05		3968.97	7e-05		3968.97	0.00171
	3967.94	-0.00033		3967.94	-1e-05		3967.94	0.0001		3967.94	-0.00025		3967.94	-2e-05		3967.94	0.00167
	3966.91	-0.00056		3966.91	-0.00019		3966.91	-0.00017		3966.91	-0.00051		3966.91	-0.0003		3966.91	0.00154
	3965.88	-0.00087		3965.88	-0.0005		3965.88	-0.00054		3965.88	-0.0008		3965.88	-0.00066		3965.88	0.00122
	3964.85	-0.00118		3964.85	-0.00076		3964.85	-0.00084		3964.85	-0.00101		3964.85	-0.00097		3964.85	0.0009
	3963.82	-0.00145		3963.82	-0.00089		3963.82	-0.00102		3963.82	-0.00111		3963.82	-0.00121		3963.82	0.00077
	3962.79	-0.00159		3962.79	-0.00101		3962.79	-0.00109		3962.79	-0.00122		3962.79	-0.0013		3962.79	0.00071
	3961.76	-0.00167		3961.76	-0.00126		3961.76	-0.00126		3961.76	-0.00139		3961.76	-0.00135		3961.76	0.00052
	3960.73	-0.00184		3960.73	-0.00158		3960.73	-0.00157		3960.73	-0.00159		3960.73	-0.00154		3960.73	0.0003
	3959.7	-0.00202		3959.7	-0.00179		3959.7	-0.00178		3959.7	-0.00176		3959.7	-0.00184		3959.7	0.00016
	3958.67	-0.00211		3958.67	-0.00186		3958.67	-0.00173		3958.67	-0.00183		3958.67	-0.00202		3958.67	1e-05
	3957.64	-0.00214		3957.64	-0.0019		3957.64	-0.00158		3957.64	-0.00175		3957.64	-0.00202		3957.64	-0.0001
	3956.61	-0.00218		3956.61	-0.00198		3956.61	-0.00155		3956.61	-0.00166		3956.61	-0.00191		3956.61	-0.00011
	3955.58	-0.00219		3955.58	-0.00193		3955.58	-0.00154		3955.58	-0.00169		3955.58	-0.00174		3955.58	-0.00011
	3954.54	-0.00217		3954.54	-0.00182		3954.54	-0.00153		3954.54	-0.0019		3954.54	-0.00168		3954.54	-0.00017
	3953.51	-0.00215		3953.51	-0.00179		3953.51	-0.00161		3953.51	-0.00212		3953.51	-0.00178		3953.51	-0.00023
	3952.48	-0.00216		3952.48	-0.00176		3952.48	-0.00173		3952.48	-0.00223		3952.48	-0.00193		3952.48	-0.0004
	3951.45	-0.00211		3951.45	-0.00178		3951.45	-0.00177		3951.45	-0.00221		3951.45	-0.00201		3951.45	-0.00057
	3950.42	-0.00205		3950.42	-0.00191		3950.42	-0.00184		3950.42	-0.00209		3950.42	-0.00206		3950.42	-0.00052
	3949.39	-0.0022		3949.39	-0.00219		3949.39	-0.0021		3949.39	-0.00211		3949.39	-0.00225		3949.39	-0.00035
	3948.36	-0.00249		3948.36	-0.00255		3948.36	-0.00248		3948.36	-0.0024		3948.36	-0.00256		3948.36	-0.00026
	3947.33	-0.0027		3947.33	-0.00277		3947.33	-0.00279		3947.33	-0.00274		3947.33	-0.00282		3947.33	-0.00038
	3946.3	-0.00283		3946.3	-0.00278		3946.3	-0.00288		3946.3	-0.00294		3946.3	-0.00299		3946.3	-0.00061
	3945.27	-0.00302		3945.27	-0.00278		3945.27	-0.00289		3945.27	-0.00309		3945.27	-0.00311		3945.27	-0.0008
	3944.24	-0.00329		3944.24	-0.00293		3944.24	-0.00303		3944.24	-0.00326		3944.24	-0.00322		3944.24	-0.00087
	3943.21	-0.00354		3943.21	-0.00323		3943.21	-0.00323		3943.21	-0.00344		3943.21	-0.0034		3943.21	-0.00092
	3942.18	-0.00369		3942.18	-0.00365		3942.18	-0.00348		3942.18	-0.00369		3942.18	-0.00373		3942.18	-0.0011
	3941.15	-0.00385		3941.15	-0.00408		3941.15	-0.00389		3941.15	-0.00401		3941.15	-0.00414		3941.15	-0.00137
	3940.12	-0.0041		3940.12	-0.00441		3940.12	-0.0043		3940.12	-0.0044		3940.12	-0.00453		3940.12	-0.00138
	3939.09	-0.00428		3939.09	-0.00455		3939.09	-0.00455		3939.09	-0.00472		3939.09	-0.00479		3939.09	-0.00116
	3938.05	-0.00439		3938.05	-0.00445		3938.05	-0.00472		3938.05	-0.00487		3938.05	-0.00494		3938.05	-0.00116
	3937.02	-0.00447		3937.02	-0.00428		3937.02	-0.00475		3937.02	-0.00493		3937.02	-0.005		3937.02	-0.00139
	3935.99	-0.00443		3935.99	-0.00432		3935.99	-0.00467		3935.99	-0.00501		3935.99	-0.00502		3935.99	-0.00156
	3934.96	-0.00439		3934.96	-0.00457		3934.96	-0.00472		3934.96	-0.00509		3934.96	-0.00512		3934.96	-0.00158
	3933.93	-0.00452		3933.93	-0.00479		3933.93	-0.00485		3933.93	-0.00518		3933.93	-0.00529		3933.93	-0.00148
	3932.9	-0.00469		3932.9	-0.00492		3932.9	-0.00495		3932.9	-0.00538		3932.9	-0.00532		3932.9	-0.00144
	3931.87	-0.00467		3931.87	-0.00514		3931.87	-0.00514		3931.87	-0.00563		3931.87	-0.00526		3931.87	-0.00161
	3930.84	-0.00469		3930.84	-0.00543		3930.84	-0.00546		3930.84	-0.00586		3930.84	-0.00547		3930.84	-0.00171
	3929.81	-0.00497		3929.81	-0.00557		3929.81	-0.0057		3929.81	-0.00605		3929.81	-0.00584		3929.81	-0.00154
	3928.78	-0.0053		3928.78	-0.00563		3928.78	-0.00591		3928.78	-0.00617		3928.78	-0.00608		3928.78	-0.00142
	3927.75	-0.00551		3927.75	-0.00586		3927.75	-0.0061		3927.75	-0.0063		3927.75	-0.00626		3927.75	-0.00166
	3926.72	-0.00548		3926.72	-0.00605		3926.72	-0.00602		3926.72	-0.00624		3926.72	-0.00632		3926.72	-0.0019
	3925.69	-0.00515		3925.69	-0.00588		3925.69	-0.00566		3925.69	-0.00594		3925.69	-0.00606		3925.69	-0.00182
	3924.66	-0.0048		3924.66	-0.00557		3924.66	-0.00538		3924.66	-0.00573		3924.66	-0.00567		3924.66	-0.00156
	3923.63	-0.00469		3923.63	-0.00538		3923.63	-0.00544		3923.63	-0.0057		3923.63	-0.00552		3923.63	-0.00164
	3922.59	-0.0049		3922.59	-0.0054		3922.59	-0.00574		3922.59	-0.0058		3922.59	-0.00569		3922.59	-0.00187
	3921.56	-0.00525		3921.56	-0.00558		3921.56	-0.00594		3921.56	-0.00593		3921.56	-0.00591		3921.56	-0.00166
	3920.53	-0.00537		3920.53	-0.00565		3920.53	-0.00573		3920.53	-0.00587		3920.53	-0.00587		3920.53	-0.00124
	3919.5	-0.00522		3919.5	-0.00544		3919.5	-0.0053		3919.5	-0.00575		3919.5	-0.00559		3919.5	-0.0012
	3918.47	-0.00507		3918.47	-0.00519		3918.47	-0.00497		3918.47	-0.00565		3918.47	-0.00537		3918.47	-0.00138
	3917.44	-0.00492		3917.44	-0.005		3917.44	-0.00477		3917.44	-0.0054		3917.44	-0.00523		3917.44	-0.0015
	3916.41	-0.00465		3916.41	-0.00478		3916.41	-0.00456		3916.41	-0.00503		3916.41	-0.0051		3916.41	-0.00152
	3915.38	-0.00437		3915.38	-0.00458		3915.38	-0.00431		3915.38	-0.00472		3915.38	-0.00494		3915.38	-0.00147
	3914.35	-0.00413		3914.35	-0.00438		3914.35	-0.00408		3914.35	-0.00452		3914.35	-0.00476		3914.35	-0.00138
	3913.32	-0.00388		3913.32	-0.00413		3913.32	-0.00388		3913.32	-0.00439		3913.32	-0.0045		3913.32	-0.00123
	3912.29	-0.00362		3912.29	-0.00392		3912.29	-0.00372		3912.29	-0.00425		3912.29	-0.00418		3912.29	-0.00115
	3911.26	-0.0034		3911.26	-0.00384		3911.26	-0.00361		3911.26	-0.00413		3911.26	-0.00402		3911.26	-0.00118
	3910.23	-0.00335		3910.23	-0.00387		3910.23	-0.00357		3910.23	-0.00411		3910.23	-0.004		3910.23	-0.00107
	3909.2	-0.00346		3909.2	-0.00396		3909.2	-0.00367		3909.2	-0.00413		3909.2	-0.00401		3909.2	-0.00084
	3908.17	-0.00355		3908.17	-0.00394		3908.17	-0.00388		3908.17	-0.00408		3908.17	-0.00406		3908.17	-0.0007
	3907.14	-0.00354		3907.14	-0.00375		3907.14	-0.0039		3907.14	-0.00394		3907.14	-0.00407		3907.14	-0.0006
	3906.1	-0.00355		3906.1	-0.00356		3906.1	-0.00373		3906.1	-0.00388		3906.1	-0.00396		3906.1	-0.00041
	3905.07	-0.00363		3905.07	-0.00353		3905.07	-0.00354		3905.07	-0.00401		3905.07	-0.00387		3905.07	-0.00022
	3904.04	-0.00363		3904.04	-0.00366		3904.04	-0.00335		3904.04	-0.0041		3904.04	-0.00383		3904.04	-0.00019
	3903.01	-0.00356		3903.01	-0.00377		3903.01	-0.00327		3903.01	-0.004		3903.01	-0.00376		3903.01	-0.00015
	3901.98	-0.00347		3901.98	-0.00359		3901.98	-0.00337		3901.98	-0.00375		3901.98	-0.00358		3901.98	5e-05
	3900.95	-0.00329		3900.95	-0.00332		3900.95	-0.00338		3900.95	-0.00342		3900.95	-0.00339		3900.95	0.00017
	3899.92	-0.00313		3899.92	-0.00321		3899.92	-0.00319		3899.92	-0.00322		3899.92	-0.00324		3899.92	0.00019
	3898.89	-0.00297		3898.89	-0.00298		3898.89	-0.00288		3898.89	-0.00305		3898.89	-0.00305		3898.89	0.00013
	3897.86	-0.00282		3897.86	-0.0027		3897.86	-0.00265		3897.86	-0.0029		3897.86	-0.00293		3897.86	-7e-05
	3896.83	-0.00276		3896.83	-0.00263		3896.83	-0.0026		3896.83	-0.00286		3896.83	-0.00289		3896.83	-0.00017
	3895.8	-0.00262		3895.8	-0.00257		3895.8	-0.00262		3895.8	-0.00278		3895.8	-0.00274		3895.8	-9e-05
	3894.77	-0.00243		3894.77	-0.00242		3894.77	-0.00255		3894.77	-0.00262		3894.77	-0.00254		3894.77	-3e-05
	3893.74	-0.00245		3893.74	-0.00237		3893.74	-0.00245		3893.74	-0.0026		3893.74	-0.00251		3893.74	0.0001
	3892.71	-0.00264		3892.71	-0.00257		3892.71	-0.00252		3892.71	-0.00276		3892.71	-0.00263		3892.71	0.00039
	3891.68	-0.00269		3891.68	-0.00279		3891.68	-0.00262		3891.68	-0.00277		3891.68	-0.00267		3891.68	0.00059
	3890.65	-0.00241		3890.65	-0.00257		3890.65	-0.0024		3890.65	-0.00253		3890.65	-0.00253		3890.65	0.00062
	3889.61	-0.00207		3889.61	-0.00212		3889.61	-0.00199		3889.61	-0.00233		3889.61	-0.00241		3889.61	0.00069
	3888.58	-0.00183		3888.58	-0.00182		3888.58	-0.00167		3888.58	-0.00215		3888.58	-0.00227		3888.58	0.00078
	3887.55	-0.00182		3887.55	-0.00169		3887.55	-0.00156		3887.55	-0.00198		3887.55	-0.00209		3887.55	0.00091
	3886.52	-0.00191		3886.52	-0.00166		3886.52	-0.00156		3886.52	-0.00191		3886.52	-0.00195		3886.52	0.00124
	3885.49	-0.00166		3885.49	-0.00154		3885.49	-0.00145		3885.49	-0.00171		3885.49	-0.00177		3885.49	0.00166
	3884.46	-0.00113		3884.46	-0.00126		3884.46	-0.00116		3884.46	-0.00143		3884.46	-0.00153		3884.46	0.00185
	3883.43	-0.00062		3883.43	-0.00088		3883.43	-0.00077		3883.43	-0.00115		3883.43	-0.00115		3883.43	0.00192
	3882.4	-0.00026		3882.4	-0.00052		3882.4	-0.00046		3882.4	-0.00084		3882.4	-0.00068		3882.4	0.0022
	3881.37	-1e-05		3881.37	-0.00012		3881.37	-0.00025		3881.37	-0.00048		3881.37	-0.00024		3881.37	0.00279
	3880.34	0.00028		3880.34	0.00029		3880.34	8e-05		3880.34	-5e-05		3880.34	0.00014		3880.34	0.00329
	3879.31	0.00052		3879.31	0.00043		3879.31	0.00041		3879.31	0.00032		3879.31	0.00035		3879.31	0.0033
	3878.28	0.00067		3878.28	0.00043		3878.28	0.00058		3878.28	0.00048		3878.28	0.0004		3878.28	0.00315
	3877.25	0.00087		3877.25	0.00064		3877.25	0.00074		3877.25	0.00059		3877.25	0.00052		3877.25	0.00325
	3876.22	0.00118		3876.22	0.00108		3876.22	0.00097		3876.22	0.00084		3876.22	0.00081		3876.22	0.00353
	3875.19	0.00147		3875.19	0.00137		3875.19	0.00115		3875.19	0.00106		3875.19	0.00101		3875.19	0.00375
	3874.16	0.00162		3874.16	0.0014		3874.16	0.00129		3874.16	0.00117		3874.16	0.00102		3874.16	0.0039
	3873.12	0.00166		3873.12	0.00147		3873.12	0.00146		3873.12	0.00127		3873.12	0.00109		3873.12	0.00401
	3872.09	0.00154		3872.09	0.00151		3872.09	0.00151		3872.09	0.0012		3872.09	0.00115		3872.09	0.00411
	3871.06	0.00121		3871.06	0.00128		3871.06	0.00135		3871.06	0.0009		3871.06	0.00105		3871.06	0.00422
	3870.03	0.00103		3870.03	0.00103		3870.03	0.0012		3870.03	0.00071		3870.03	0.00095		3870.03	0.0042
	3869	0.00125		3869	0.00111		3869	0.00124		3869	0.00091		3869	0.00095		3869	0.00394
	3867.97	0.00137		3867.97	0.00118		3867.97	0.0012		3867.97	0.00098		3867.97	0.00086		3867.97	0.00372
	3866.94	0.00117		3866.94	0.00099		3866.94	0.00095		3866.94	0.00074		3866.94	0.00066		3866.94	0.00371
	3865.91	0.00087		3865.91	0.00073		3865.91	0.0007		3865.91	0.00048		3865.91	0.00041		3865.91	0.00387
	3864.88	0.0008		3864.88	0.00067		3864.88	0.00067		3864.88	0.00037		3864.88	0.00026		3864.88	0.00384
	3863.85	0.00097		3863.85	0.00075		3863.85	0.00076		3863.85	0.00038		3863.85	0.0003		3863.85	0.00364
	3862.82	0.00105		3862.82	0.00077		3862.82	0.0008		3862.82	0.00043		3862.82	0.00042		3862.82	0.0036
	3861.79	0.00097		3861.79	0.00073		3861.79	0.00083		3861.79	0.00046		3861.79	0.00053		3861.79	0.00364
	3860.76	0.00088		3860.76	0.00075		3860.76	0.0009		3860.76	0.00048		3860.76	0.00062		3860.76	0.00354
	3859.73	0.00076		3859.73	0.00074		3859.73	0.00089		3859.73	0.00049		3859.73	0.00059		3859.73	0.00332
	3858.7	0.00053		3858.7	0.00056		3858.7	0.00066		3858.7	0.00046		3858.7	0.00042		3858.7	0.00316
	3857.66	0.00029		3857.66	0.00023		3857.66	0.00031		3857.66	0.00025		3857.66	0.00019		3857.66	0.00306
	3856.63	4e-05		3856.63	-0.00023		3856.63	-5e-05		3856.63	-0.00016		3856.63	-0.0002		3856.63	0.00289
	3855.6	-0.00038		3855.6	-0.00074		3855.6	-0.00057		3855.6	-0.00074		3855.6	-0.00082		3855.6	0.00269
	3854.57	-0.00099		3854.57	-0.00129		3854.57	-0.00126		3854.57	-0.00164		3854.57	-0.00159		3854.57	0.00266
	3853.54	-0.00137		3853.54	-0.00174		3853.54	-0.00168		3853.54	-0.00238		3853.54	-0.00207		3853.54	0.00282
	3852.51	-0.00143		3852.51	-0.002		3852.51	-0.00175		3852.51	-0.00238		3852.51	-0.00208		3852.51	0.00268
	3851.48	-0.00136		3851.48	-0.00199		3851.48	-0.00168		3851.48	-0.00215		3851.48	-0.0019		3851.48	0.00213
	3850.45	-0.00125		3850.45	-0.0018		3850.45	-0.00147		3850.45	-0.00197		3850.45	-0.0017		3850.45	0.00166
	3849.42	-0.00117		3849.42	-0.00157		3849.42	-0.00126		3849.42	-0.00171		3849.42	-0.00153		3849.42	0.0015
	3848.39	-0.00113		3848.39	-0.00138		3848.39	-0.00117		3848.39	-0.00143		3848.39	-0.00146		3848.39	0.00144
	3847.36	-0.00103		3847.36	-0.0012		3847.36	-0.00109		3847.36	-0.00138		3847.36	-0.00147		3847.36	0.00136
	3846.33	-0.00089		3846.33	-0.00109		3846.33	-0.00103		3846.33	-0.00146		3846.33	-0.00149		3846.33	0.00136
	3845.3	-0.00082		3845.3	-0.00115		3845.3	-0.00109		3845.3	-0.00147		3845.3	-0.00149		3845.3	0.00142
	3844.27	-0.00082		3844.27	-0.00116		3844.27	-0.00112		3844.27	-0.0014		3844.27	-0.00148		3844.27	0.00146
	3843.24	-0.00094		3843.24	-0.00102		3843.24	-0.00107		3843.24	-0.00135		3843.24	-0.00141		3843.24	0.00147
	3842.21	-0.00113		3842.21	-0.00104		3842.21	-0.0011		3842.21	-0.00142		3842.21	-0.00138		3842.21	0.00153
	3841.17	-0.00126		3841.17	-0.00119		3841.17	-0.00123		3841.17	-0.00151		3841.17	-0.00145		3841.17	0.00163
	3840.14	-0.00136		3840.14	-0.00126		3840.14	-0.00139		3840.14	-0.00158		3840.14	-0.00153		3840.14	0.00169
	3839.11	-0.00155		3839.11	-0.00147		3839.11	-0.00164		3839.11	-0.00187		3839.11	-0.00176		3839.11	0.00169
	3838.08	-0.00153		3838.08	-0.00163		3838.08	-0.00166		3838.08	-0.00205		3838.08	-0.00199		3838.08	0.00167
	3837.05	-0.00112		3837.05	-0.00132		3837.05	-0.00123		3837.05	-0.00172		3837.05	-0.00176		3837.05	0.00169
	3836.02	-0.00089		3836.02	-0.00106		3836.02	-0.001		3836.02	-0.00145		3836.02	-0.0015		3836.02	0.0017
	3834.99	-0.00089		3834.99	-0.00107		3834.99	-0.00107		3834.99	-0.00142		3834.99	-0.00139		3834.99	0.00152
	3833.96	-0.00084		3833.96	-0.00112		3833.96	-0.00105		3833.96	-0.00134		3833.96	-0.00129		3833.96	0.00126
	3832.93	-0.0009		3832.93	-0.00124		3832.93	-0.00098		3832.93	-0.00126		3832.93	-0.00127		3832.93	0.00114
	3831.9	-0.00112		3831.9	-0.00142		3831.9	-0.00108		3831.9	-0.00137		3831.9	-0.00142		3831.9	0.00106
	3830.87	-0.00124		3830.87	-0.00149		3830.87	-0.00133		3830.87	-0.00166		3830.87	-0.00163		3830.87	0.00088
	3829.84	-0.00135		3829.84	-0.00156		3829.84	-0.00158		3829.84	-0.00186		3829.84	-0.0018		3829.84	0.00079
	3828.81	-0.00165		3828.81	-0.00168		3828.81	-0.00177		3828.81	-0.00201		3828.81	-0.00198		3828.81	0.00084
	3827.78	-0.00199		3827.78	-0.00185		3827.78	-0.00205		3827.78	-0.00227		3827.78	-0.00227		3827.78	0.00085
	3826.75	-0.00224		3826.75	-0.00217		3826.75	-0.0024		3826.75	-0.00262		3826.75	-0.00258		3826.75	0.00067
	3825.72	-0.00236		3825.72	-0.00247		3825.72	-0.00264		3825.72	-0.00286		3825.72	-0.00286		3825.72	0.00046
	3824.68	-0.00241		3824.68	-0.00265		3824.68	-0.0028		3824.68	-0.00306		3824.68	-0.00312		3824.68	0.00033
	3823.65	-0.00266		3823.65	-0.00293		3823.65	-0.00307		3823.65	-0.00338		3823.65	-0.0034		3823.65	0.00015
	3822.62	-0.00314		3822.62	-0.00338		3822.62	-0.00349		3822.62	-0.00378		3822.62	-0.00377		3822.62	8e-05
	3821.59	-0.00353		3821.59	-0.00377		3821.59	-0.00385		3821.59	-0.00401		3821.59	-0.00407		3821.59	8e-05
	3820.56	-0.00347		3820.56	-0.00374		3820.56	-0.00374		3820.56	-0.00384		3820.56	-0.00402		3820.56	-0.00018
	3819.53	-0.00331		3819.53	-0.00353		3819.53	-0.00346		3819.53	-0.00361		3819.53	-0.00377		3819.53	-0.00048
	3818.5	-0.00351		3818.5	-0.00359		3818.5	-0.00355		3818.5	-0.00374		3818.5	-0.00376		3818.5	-0.00053
	3817.47	-0.00389		3817.47	-0.00397		3817.47	-0.004		3817.47	-0.0042		3817.47	-0.0041		3817.47	-0.00044
	3816.44	-0.0042		3816.44	-0.00428		3816.44	-0.00439		3816.44	-0.0046		3816.44	-0.00445		3816.44	-0.00045
	3815.41	-0.00416		3815.41	-0.00418		3815.41	-0.00431		3815.41	-0.00456		3815.41	-0.00446		3815.41	-0.00069
	3814.38	-0.00388		3814.38	-0.00391		3814.38	-0.00401		3814.38	-0.0043		3814.38	-0.0043		3814.38	-0.00094
	3813.35	-0.00364		3813.35	-0.0037		3813.35	-0.00376		3813.35	-0.00404		3813.35	-0.00407		3813.35	-0.00107
	3812.32	-0.00355		3812.32	-0.00364		3812.32	-0.00364		3812.32	-0.00396		3812.32	-0.0039		3812.32	-0.00121
	3811.29	-0.00366		3811.29	-0.0038		3811.29	-0.00378		3811.29	-0.00411		3811.29	-0.00396		3811.29	-0.00141
	3810.26	-0.00398		3810.26	-0.00403		3810.26	-0.00406		3810.26	-0.00439		3810.26	-0.00418		3810.26	-0.00152
	3809.23	-0.00441		3809.23	-0.00433		3809.23	-0.0044		3809.23	-0.00465		3809.23	-0.00448		3809.23	-0.00142
	3808.19	-0.00489		3808.19	-0.00471		3808.19	-0.0049		3808.19	-0.00498		3808.19	-0.00489		3808.19	-0.00121
	3807.16	-0.00515		3807.16	-0.00493		3807.16	-0.00516		3807.16	-0.00526		3807.16	-0.00519		3807.16	-0.00102
	3806.13	-0.00487		3806.13	-0.00475		3806.13	-0.00479		3806.13	-0.00509		3806.13	-0.00501		3806.13	-0.00104
	3805.1	-0.00447		3805.1	-0.00451		3805.1	-0.00442		3805.1	-0.00478		3805.1	-0.00472		3805.1	-0.00124
	3804.07	-0.00435		3804.07	-0.00449		3804.07	-0.00434		3804.07	-0.00474		3804.07	-0.00468		3804.07	-0.00135
	3803.04	-0.00469		3803.04	-0.00471		3803.04	-0.00454		3803.04	-0.0051		3803.04	-0.00501		3803.04	-0.00131
	3802.01	-0.00533		3802.01	-0.00506		3802.01	-0.00497		3802.01	-0.00563		3802.01	-0.00556		3802.01	-0.00127
	3800.98	-0.00534		3800.98	-0.00518		3800.98	-0.00512		3800.98	-0.00558		3800.98	-0.00554		3800.98	-0.00136
	3799.95	-0.00471		3799.95	-0.00493		3799.95	-0.00483		3799.95	-0.00501		3799.95	-0.00496		3799.95	-0.00146
	3798.92	-0.00432		3798.92	-0.00471		3798.92	-0.00458		3798.92	-0.00461		3798.92	-0.00454		3798.92	-0.00146
	3797.89	-0.00431		3797.89	-0.00467		3797.89	-0.0045		3797.89	-0.00454		3797.89	-0.00444		3797.89	-0.00134
	3796.86	-0.00428		3796.86	-0.00461		3796.86	-0.00439		3796.86	-0.00459		3796.86	-0.00457		3796.86	-0.00122
	3795.83	-0.00417		3795.83	-0.0044		3795.83	-0.00425		3795.83	-0.00455		3795.83	-0.00467		3795.83	-0.00123
	3794.8	-0.0042		3794.8	-0.00422		3794.8	-0.00421		3794.8	-0.00445		3794.8	-0.00462		3794.8	-0.00129
	3793.77	-0.00426		3793.77	-0.00409		3793.77	-0.00421		3793.77	-0.00436		3793.77	-0.00447		3793.77	-0.00128
	3792.73	-0.00416		3792.73	-0.00396		3792.73	-0.00418		3792.73	-0.00427		3792.73	-0.00436		3792.73	-0.00128
	3791.7	-0.00394		3791.7	-0.0039		3791.7	-0.0041		3791.7	-0.00419		3791.7	-0.00432		3791.7	-0.00133
	3790.67	-0.00382		3790.67	-0.00397		3790.67	-0.00407		3790.67	-0.00428		3790.67	-0.00434		3790.67	-0.00142
	3789.64	-0.00398		3789.64	-0.00418		3789.64	-0.00421		3789.64	-0.00462		3789.64	-0.00448		3789.64	-0.00142
	3788.61	-0.00415		3788.61	-0.0043		3788.61	-0.00432		3788.61	-0.0048		3788.61	-0.00453		3788.61	-0.00136
	3787.58	-0.00412		3787.58	-0.00421		3787.58	-0.00425		3787.58	-0.00465		3787.58	-0.0044		3787.58	-0.00133
	3786.55	-0.00414		3786.55	-0.00418		3786.55	-0.00422		3786.55	-0.00455		3786.55	-0.00443		3786.55	-0.00135
	3785.52	-0.0043		3785.52	-0.00435		3785.52	-0.00436		3785.52	-0.00462		3785.52	-0.00464		3785.52	-0.00142
	3784.49	-0.00442		3784.49	-0.00449		3784.49	-0.00447		3784.49	-0.00465		3784.49	-0.00477		3784.49	-0.00147
	3783.46	-0.00438		3783.46	-0.00448		3783.46	-0.00442		3783.46	-0.00462		3783.46	-0.00471		3783.46	-0.00155
	3782.43	-0.00433		3782.43	-0.00447		3782.43	-0.00438		3782.43	-0.00466		3782.43	-0.00455		3782.43	-0.00163
	3781.4	-0.0044		3781.4	-0.00442		3781.4	-0.00437		3781.4	-0.00476		3781.4	-0.00451		3781.4	-0.00147
	3780.37	-0.00447		3780.37	-0.00435		3780.37	-0.00433		3780.37	-0.00485		3780.37	-0.00467		3780.37	-0.00102
	3779.34	-0.00431		3779.34	-0.00432		3779.34	-0.00424		3779.34	-0.00477		3779.34	-0.00474		3779.34	-0.00059
	3778.31	-0.00407		3778.31	-0.00425		3778.31	-0.00416		3778.31	-0.00452		3778.31	-0.00462		3778.31	-0.00049
	3777.28	-0.00403		3777.28	-0.00422		3777.28	-0.00425		3777.28	-0.00434		3777.28	-0.00459		3777.28	-0.00064
	3776.24	-0.00414		3776.24	-0.0043		3776.24	-0.00435		3776.24	-0.00438		3776.24	-0.00467		3776.24	-0.00088
	3775.21	-0.00416		3775.21	-0.00432		3775.21	-0.00421		3775.21	-0.00452		3775.21	-0.00458		3775.21	-0.00103
	3774.18	-0.00408		3774.18	-0.0042		3774.18	-0.00404		3774.18	-0.00456		3774.18	-0.00433		3774.18	-0.00105
	3773.15	-0.004		3773.15	-0.00418		3773.15	-0.00409		3773.15	-0.00452		3773.15	-0.00419		3773.15	-0.00099
	3772.12	-0.00401		3772.12	-0.00424		3772.12	-0.00431		3772.12	-0.00446		3772.12	-0.00425		3772.12	-0.00094
	3771.09	-0.00422		3771.09	-0.0043		3771.09	-0.0046		3771.09	-0.00454		3771.09	-0.00447		3771.09	-0.0009
	3770.06	-0.00441		3770.06	-0.00434		3770.06	-0.00473		3770.06	-0.00467		3770.06	-0.0047		3770.06	-0.00083
	3769.03	-0.00425		3769.03	-0.00419		3769.03	-0.00442		3769.03	-0.00448		3769.03	-0.00454		3769.03	-0.00069
	3768	-0.00397		3768	-0.00401		3768	-0.0041		3768	-0.00427		3768	-0.00422		3768	-0.00054
	3766.97	-0.00388		3766.97	-0.00399		3766.97	-0.00404		3766.97	-0.00431		3766.97	-0.00414		3766.97	-0.00048
	3765.94	-0.00381		3765.94	-0.00394		3765.94	-0.00394		3765.94	-0.00425		3765.94	-0.00412		3765.94	-0.00043
	3764.91	-0.00353		3764.91	-0.00367		3764.91	-0.00361		3764.91	-0.00393		3764.91	-0.00388		3764.91	-0.00028
	3763.88	-0.00317		3763.88	-0.00334		3763.88	-0.00327		3763.88	-0.00361		3763.88	-0.00353		3763.88	-0.00015
	3762.85	-0.00292		3762.85	-0.00311		3762.85	-0.00296		3762.85	-0.00334		3762.85	-0.00322		3762.85	-0.00013
	3761.82	-0.0028		3761.82	-0.00298		3761.82	-0.00273		3761.82	-0.00313		3761.82	-0.00308		3761.82	-7e-05
	3760.79	-0.00278		3760.79	-0.00296		3760.79	-0.00267		3760.79	-0.00312		3760.79	-0.00311		3760.79	0.00012
	3759.75	-0.0027		3759.75	-0.00285		3759.75	-0.0026		3759.75	-0.00307		3759.75	-0.00296		3759.75	0.00037
	3758.72	-0.00244		3758.72	-0.00251		3758.72	-0.00238		3758.72	-0.00271		3758.72	-0.00251		3758.72	0.00064
	3757.69	-0.00216		3757.69	-0.00217		3757.69	-0.00212		3757.69	-0.00231		3757.69	-0.00213		3757.69	0.00094
	3756.66	-0.00192		3756.66	-0.00186		3756.66	-0.00184		3756.66	-0.00196		3756.66	-0.00189		3756.66	0.00111
	3755.63	-0.00166		3755.63	-0.00155		3755.63	-0.00153		3755.63	-0.00167		3755.63	-0.00168		3755.63	0.00111
	3754.6	-0.00159		3754.6	-0.0015		3754.6	-0.00141		3754.6	-0.00161		3754.6	-0.0016		3754.6	0.00116
	3753.57	-0.00191		3753.57	-0.00186		3753.57	-0.00171		3753.57	-0.0019		3753.57	-0.00184		3753.57	0.00134
	3752.54	-0.00216		3752.54	-0.00221		3752.54	-0.00206		3752.54	-0.00227		3752.54	-0.00205		3752.54	0.00157
	3751.51	-0.002		3751.51	-0.00213		3751.51	-0.00195		3751.51	-0.00235		3751.51	-0.00197		3751.51	0.00174
	3750.48	-0.002		3750.48	-0.0021		3750.48	-0.00183		3750.48	-0.00235		3750.48	-0.00202		3750.48	0.00183
	3749.45	-0.00199		3749.45	-0.002		3749.45	-0.00169		3749.45	-0.0021		3749.45	-0.00191		3749.45	0.00183
	3748.42	-0.00151		3748.42	-0.00137		3748.42	-0.00121		3748.42	-0.00147		3748.42	-0.00133		3748.42	0.00175
	3747.39	-0.0011		3747.39	-0.00085		3747.39	-0.00088		3747.39	-0.00111		3747.39	-0.00096		3747.39	0.00179
	3746.36	-0.00123		3746.36	-0.00096		3746.36	-0.00099		3746.36	-0.00124		3746.36	-0.00115		3746.36	0.00197
	3745.33	-0.00182		3745.33	-0.00164		3745.33	-0.00141		3745.33	-0.00168		3745.33	-0.00172		3745.33	0.00222
	3744.3	-0.00182		3744.3	-0.00187		3744.3	-0.00141		3744.3	-0.00171		3744.3	-0.00174		3744.3	0.00236
	3743.26	-0.00104		3743.26	-0.00124		3743.26	-0.0008		3743.26	-0.00119		3743.26	-0.00106		3743.26	0.00229
	3742.23	-0.0006		3742.23	-0.00074		3742.23	-0.00037		3742.23	-0.00077		3742.23	-0.00059		3742.23	0.00217
	3741.2	-0.00045		3741.2	-0.00048		3741.2	-0.00019		3741.2	-0.00049		3741.2	-0.00039		3741.2	0.00207
	3740.17	-0.00032		3740.17	-0.00028		3740.17	-9e-05		3740.17	-0.00027		3740.17	-0.00027		3740.17	0.00207
	3739.14	-0.00025		3739.14	-0.00018		3739.14	-9e-05		3739.14	-0.00018		3739.14	-0.00022		3739.14	0.00219
	3738.11	-0.00041		3738.11	-0.00032		3738.11	-0.00025		3738.11	-0.00033		3738.11	-0.00037		3738.11	0.00241
	3737.08	-0.00073		3737.08	-0.00064		3737.08	-0.00049		3737.08	-0.00062		3737.08	-0.00064		3737.08	0.00275
	3736.05	-0.00102		3736.05	-0.00095		3736.05	-0.00076		3736.05	-0.00096		3736.05	-0.00091		3736.05	0.00308
	3735.02	-0.00122		3735.02	-0.00112		3735.02	-0.00101		3735.02	-0.0012		3735.02	-0.0011		3735.02	0.00303
	3733.99	-0.00133		3733.99	-0.0012		3733.99	-0.0012		3733.99	-0.00132		3733.99	-0.00126		3733.99	0.00272
	3732.96	-0.00144		3732.96	-0.00137		3732.96	-0.00137		3732.96	-0.00147		3732.96	-0.00141		3732.96	0.00251
	3731.93	-0.00141		3731.93	-0.00142		3731.93	-0.00132		3731.93	-0.00149		3731.93	-0.00141		3731.93	0.00244
	3730.9	-0.00116		3730.9	-0.00122		3730.9	-0.00105		3730.9	-0.00131		3730.9	-0.00127		3730.9	0.00244
	3729.87	-0.00095		3729.87	-0.00105		3729.87	-0.00091		3729.87	-0.00111		3729.87	-0.00114		3729.87	0.0025
	3728.84	-0.00089		3728.84	-0.00105		3728.84	-0.00094		3728.84	-0.001		3728.84	-0.00112		3728.84	0.00261
	3727.8	-0.00099		3727.8	-0.00111		3727.8	-0.00105		3727.8	-0.00101		3727.8	-0.00119		3727.8	0.00276
	3726.77	-0.00119		3726.77	-0.00111		3726.77	-0.00109		3726.77	-0.0011		3726.77	-0.0012		3726.77	0.00283
	3725.74	-0.00123		3725.74	-0.00105		3725.74	-0.00099		3725.74	-0.00112		3725.74	-0.00105		3725.74	0.00279
	3724.71	-0.00108		3724.71	-0.00098		3724.71	-0.00088		3724.71	-0.00105		3724.71	-0.0009		3724.71	0.00272
	3723.68	-0.00099		3723.68	-0.00096		3723.68	-0.0009		3723.68	-0.00101		3723.68	-0.00089		3723.68	0.00272
	3722.65	-0.00105		3722.65	-0.00095		3722.65	-0.00093		3722.65	-0.00104		3722.65	-0.00096		3722.65	0.00271
	3721.62	-0.00103		3721.62	-0.00082		3721.62	-0.0008		3721.62	-0.00095		3721.62	-0.00095		3721.62	0.00257
	3720.59	-0.00088		3720.59	-0.00066		3720.59	-0.00062		3720.59	-0.00077		3720.59	-0.00085		3720.59	0.00238
	3719.56	-0.00072		3719.56	-0.00058		3719.56	-0.00052		3719.56	-0.00063		3719.56	-0.00071		3719.56	0.00213
	3718.53	-0.00058		3718.53	-0.00047		3718.53	-0.00046		3718.53	-0.0005		3718.53	-0.00057		3718.53	0.00179
	3717.5	-0.00047		3717.5	-0.00035		3717.5	-0.00035		3717.5	-0.0004		3717.5	-0.00042		3717.5	0.00156
	3716.47	-0.00036		3716.47	-0.00025		3716.47	-0.00018		3716.47	-0.00032		3716.47	-0.00027		3716.47	0.00148
	3715.44	-0.00031		3715.44	-0.00018		3715.44	-3e-05		3715.44	-0.00021		3715.44	-0.00023		3715.44	0.00147
	3714.41	-0.00043		3714.41	-0.00021		3714.41	-7e-05		3714.41	-0.00024		3714.41	-0.00034		3714.41	0.00154
	3713.38	-0.00076		3713.38	-0.00044		3713.38	-0.00037		3713.38	-0.00056		3713.38	-0.00059		3713.38	0.00175
	3712.35	-0.00104		3712.35	-0.00075		3712.35	-0.00068		3712.35	-0.00092		3712.35	-0.00082		3712.35	0.00201
	3711.31	-0.00107		3711.31	-0.00091		3711.31	-0.00076		3711.31	-0.00102		3711.31	-0.00088		3711.31	0.00218
	3710.28	-0.00107		3710.28	-0.001		3710.28	-0.00081		3710.28	-0.001		3710.28	-0.00093		3710.28	0.00231
	3709.25	-0.00098		3709.25	-0.00095		3709.25	-0.00079		3709.25	-0.00093		3709.25	-0.00091		3709.25	0.0023
	3708.22	-0.00076		3708.22	-0.00068		3708.22	-0.00061		3708.22	-0.00072		3708.22	-0.00068		3708.22	0.00219
	3707.19	-0.00065		3707.19	-0.00047		3707.19	-0.00046		3707.19	-0.00048		3707.19	-0.00046		3707.19	0.00219
	3706.16	-0.0006		3706.16	-0.00039		3706.16	-0.00037		3706.16	-0.00035		3706.16	-0.00044		3706.16	0.00228
	3705.13	-0.00049		3705.13	-0.00034		3705.13	-0.00031		3705.13	-0.00034		3705.13	-0.00051		3705.13	0.00233
	3704.1	-0.00044		3704.1	-0.00035		3704.1	-0.00034		3704.1	-0.00044		3704.1	-0.00056		3704.1	0.00234
	3703.07	-0.00056		3703.07	-0.00042		3703.07	-0.00045		3703.07	-0.0006		3703.07	-0.00058		3703.07	0.00235
	3702.04	-0.00061		3702.04	-0.00047		3702.04	-0.00048		3702.04	-0.00063		3702.04	-0.00054		3702.04	0.00235
	3701.01	-0.00049		3701.01	-0.0004		3701.01	-0.00039		3701.01	-0.00048		3701.01	-0.00044		3701.01	0.00237
	3699.98	-0.00041		3699.98	-0.00025		3699.98	-0.00028		3699.98	-0.00034		3699.98	-0.00035		3699.98	0.00242
	3698.95	-0.00038		3698.95	-0.00011		3698.95	-0.00016		3698.95	-0.00027		3698.95	-0.00023		3698.95	0.00241
	3697.92	-0.00033		3697.92	-1e-05		3697.92	-4e-05		3697.92	-0.00018		3697.92	-0.0001		3697.92	0.00236
	3696.89	-0.00028		3696.89	0		3696.89	2e-05		3696.89	-9e-05		3696.89	-3e-05		3696.89	0.00234
	3695.86	-0.00026		3695.86	-7e-05		3695.86	-2e-05		3695.86	-8e-05		3695.86	-2e-05		3695.86	0.00231
	3694.82	-0.00028		3694.82	-0.00011		3694.82	-0.0001		3694.82	-0.00013		3694.82	-2e-05		3694.82	0.00225
	3693.79	-0.0003		3693.79	-0.00011		3693.79	-0.00014		3693.79	-0.00017		3693.79	-5e-05		3693.79	0.00224
	3692.76	-0.00039		3692.76	-0.00018		3692.76	-0.00022		3692.76	-0.00024		3692.76	-0.00019		3692.76	0.00238
	3691.73	-0.00057		3691.73	-0.00038		3691.73	-0.00032		3691.73	-0.00034		3691.73	-0.00036		3691.73	0.0026
	3690.7	-0.00069		3690.7	-0.00047		3690.7	-0.00029		3690.7	-0.00036		3690.7	-0.00037		3690.7	0.00278
	3689.67	-0.0008		3689.67	-0.00045		3689.67	-0.00027		3689.67	-0.00036		3689.67	-0.00031		3689.67	0.00296
	3688.64	-0.0008		3688.64	-0.00041		3688.64	-0.0003		3688.64	-0.00033		3688.64	-0.00022		3688.64	0.00306
	3687.61	-0.00049		3687.61	-0.00022		3687.61	-0.00012		3687.61	-0.00013		3687.61	3e-05		3687.61	0.00289
	3686.58	-0.00014		3686.58	7e-05		3686.58	0.00021		3686.58	0.00016		3686.58	0.00033		3686.58	0.00263
	3685.55	0.0001		3685.55	0.00038		3685.55	0.00052		3685.55	0.00045		3685.55	0.00059		3685.55	0.00246
	3684.52	0.0003		3684.52	0.00062		3684.52	0.00072		3684.52	0.00064		3684.52	0.00079		3684.52	0.0024
	3683.49	0.00046		3683.49	0.00075		3683.49	0.00084		3683.49	0.00076		3683.49	0.00093		3683.49	0.00242
	3682.46	0.00054		3682.46	0.00082		3682.46	0.00091		3682.46	0.00085		3682.46	0.00103		3682.46	0.00248
	3681.43	0.00049		3681.43	0.00081		3681.43	0.00089		3681.43	0.00085		3681.43	0.00104		3681.43	0.00257
	3680.4	0.00038		3680.4	0.00071		3680.4	0.00081		3680.4	0.00075		3680.4	0.00096		3680.4	0.00267
	3679.37	0.00032		3679.37	0.00066		3679.37	0.0008		3679.37	0.00072		3679.37	0.00091		3679.37	0.00271
	3678.33	0.0003		3678.33	0.00066		3678.33	0.00084		3678.33	0.00077		3678.33	0.0009		3678.33	0.00276
	3677.3	0.00013		3677.3	0.00053		3677.3	0.00073		3677.3	0.00064		3677.3	0.00078		3677.3	0.00301
	3676.27	-0.00018		3676.27	0.00025		3676.27	0.00047		3676.27	0.00029		3676.27	0.00056		3676.27	0.00341
	3675.24	-0.00019		3675.24	0.00022		3675.24	0.00042		3675.24	0.00023		3675.24	0.00059		3675.24	0.00343
	3674.21	0.00015		3674.21	0.00053		3674.21	0.00067		3674.21	0.00059		3674.21	0.00093		3674.21	0.00298
	3673.18	0.00035		3673.18	0.00074		3673.18	0.00085		3673.18	0.00086		3673.18	0.00117		3673.18	0.00264
	3672.15	0.00032		3672.15	0.00074		3672.15	0.00084		3672.15	0.0009		3672.15	0.00119		3672.15	0.00258
	3671.12	0.00018		3671.12	0.00061		3671.12	0.0007		3671.12	0.00075		3671.12	0.00106		3671.12	0.00272
	3670.09	0.00016		3670.09	0.00057		3670.09	0.00066		3670.09	0.00069		3670.09	0.00101		3670.09	0.00276
	3669.06	0.00034		3669.06	0.00072		3669.06	0.00081		3669.06	0.00084		3669.06	0.00117		3669.06	0.00256
	3668.03	0.00063		3668.03	0.00095		3668.03	0.00103		3668.03	0.00106		3668.03	0.00142		3668.03	0.00232
	3667	0.00082		3667	0.00113		3667	0.00123		3667	0.0012		3667	0.00162		3667	0.00221
	3665.97	0.00091		3665.97	0.0012		3665.97	0.0014		3665.97	0.00131		3665.97	0.00173		3665.97	0.00214
	3664.94	0.001		3664.94	0.00121		3664.94	0.0015		3664.94	0.00141		3664.94	0.00179		3664.94	0.00202
	3663.91	0.00105		3663.91	0.00123		3663.91	0.0015		3663.91	0.00147		3663.91	0.00182		3663.91	0.00194
	3662.87	0.00106		3662.87	0.0013		3662.87	0.00149		3662.87	0.00151		3662.87	0.00187		3662.87	0.00192
	3661.84	0.00114		3661.84	0.00142		3661.84	0.00156		3661.84	0.00161		3661.84	0.00199		3661.84	0.00199
	3660.81	0.00129		3660.81	0.00156		3660.81	0.00168		3660.81	0.00173		3660.81	0.00218		3660.81	0.00212
	3659.78	0.00143		3659.78	0.0017		3659.78	0.00182		3659.78	0.00183		3659.78	0.0024		3659.78	0.00229
	3658.75	0.0015		3658.75	0.00179		3658.75	0.00192		3658.75	0.00188		3658.75	0.00254		3658.75	0.00246
	3657.72	0.0015		3657.72	0.00184		3657.72	0.00199		3657.72	0.00191		3657.72	0.00265		3657.72	0.0027
	3656.69	0.00162		3656.69	0.00198		3656.69	0.00214		3656.69	0.00201		3656.69	0.0029		3656.69	0.00304
	3655.66	0.002		3655.66	0.00233		3655.66	0.0025		3655.66	0.00233		3655.66	0.00342		3655.66	0.00337
	3654.63	0.0024		3654.63	0.0027		3654.63	0.00291		3654.63	0.00271		3654.63	0.00398		3654.63	0.00366
	3653.6	0.0026		3653.6	0.00291		3653.6	0.00312		3653.6	0.00293		3653.6	0.00435		3653.6	0.00399
	3652.57	0.00257		3652.57	0.00295		3652.57	0.00309		3652.57	0.00292		3652.57	0.00447		3652.57	0.00437
	3651.54	0.00239		3651.54	0.00281		3651.54	0.0029		3651.54	0.00274		3651.54	0.00441		3651.54	0.00477
	3650.51	0.00214		3650.51	0.0025		3650.51	0.00265		3650.51	0.00248		3650.51	0.00418		3650.51	0.00497
	3649.48	0.00187		3649.48	0.00216		3649.48	0.00237		3649.48	0.0022		3649.48	0.00382		3649.48	0.00475
	3648.45	0.00157		3648.45	0.00189		3648.45	0.0021		3648.45	0.00195		3648.45	0.00343		3648.45	0.0043
	3647.42	0.00132		3647.42	0.0017		3647.42	0.0019		3647.42	0.00178		3647.42	0.0031		3647.42	0.00377
	3646.38	0.00122		3646.38	0.00154		3646.38	0.00176		3646.38	0.00164		3646.38	0.00281		3646.38	0.00311
	3645.35	0.00114		3645.35	0.00137		3645.35	0.00159		3645.35	0.00144		3645.35	0.00253		3645.35	0.00246
	3644.32	0.00096		3644.32	0.00118		3644.32	0.00134		3644.32	0.00119		3644.32	0.00223		3644.32	0.00197
	3643.29	0.0007		3643.29	0.001		3643.29	0.00109		3643.29	0.00097		3643.29	0.00194		3643.29	0.00166
	3642.26	0.00044		3642.26	0.00081		3642.26	0.00085		3642.26	0.00082		3642.26	0.00161		3642.26	0.00145
	3641.23	0.00021		3641.23	0.00062		3641.23	0.00062		3641.23	0.00064		3641.23	0.00129		3641.23	0.00123
	3640.2	3e-05		3640.2	0.00043		3640.2	0.0004		3640.2	0.00044		3640.2	0.00102		3640.2	0.00102
	3639.17	-0.00012		3639.17	0.00023		3639.17	0.00026		3639.17	0.00027		3639.17	0.00076		3639.17	0.00086
	3638.14	-0.0002		3638.14	8e-05		3638.14	0.00018		3638.14	0.00017		3638.14	0.00058		3638.14	0.00077
	3637.11	-0.00025		3637.11	0		3637.11	0.00011		3637.11	0.00014		3637.11	0.0005		3637.11	0.00071
	3636.08	-0.0003		3636.08	-5e-05		3636.08	4e-05		3636.08	6e-05		3636.08	0.00043		3636.08	0.00073
	3635.05	-0.00044		3635.05	-0.00017		3635.05	-8e-05		3635.05	-0.00012		3635.05	0.00028		3635.05	0.0008
	3634.02	-0.00063		3634.02	-0.00036		3634.02	-0.00025		3634.02	-0.00032		3634.02	0.0001		3634.02	0.0008
	3632.99	-0.00083		3632.99	-0.00054		3632.99	-0.00041		3632.99	-0.00048		3632.99	-3e-05		3632.99	0.00071
	3631.96	-0.00101		3631.96	-0.00068		3631.96	-0.00056		3631.96	-0.00062		3631.96	-0.00019		3631.96	0.00069
	3630.93	-0.0012		3630.93	-0.00084		3630.93	-0.00074		3630.93	-0.00081		3630.93	-0.00042		3630.93	0.00085
	3629.89	-0.00145		3629.89	-0.00108		3629.89	-0.00097		3629.89	-0.0011		3629.89	-0.00072		3629.89	0.00116
	3628.86	-0.00162		3628.86	-0.00132		3628.86	-0.0011		3628.86	-0.00131		3628.86	-0.00092		3628.86	0.0013
	3627.83	-0.00154		3627.83	-0.00135		3627.83	-0.00107		3627.83	-0.00127		3627.83	-0.00089		3627.83	0.00107
	3626.8	-0.00134		3626.8	-0.00119		3626.8	-0.00098		3626.8	-0.00113		3626.8	-0.00076		3626.8	0.00082
	3625.77	-0.00112		3625.77	-0.00096		3625.77	-0.00083		3625.77	-0.00095		3625.77	-0.00058		3625.77	0.00065
	3624.74	-0.00097		3624.74	-0.00081		3624.74	-0.00073		3624.74	-0.0008		3624.74	-0.00047		3624.74	0.00052
	3623.71	-0.00096		3623.71	-0.00077		3623.71	-0.00073		3623.71	-0.00073		3623.71	-0.00045		3623.71	0.00047
	3622.68	-0.00103		3622.68	-0.00077		3622.68	-0.00075		3622.68	-0.00071		3622.68	-0.00044		3622.68	0.00049
	3621.65	-0.00114		3621.65	-0.00081		3621.65	-0.0008		3621.65	-0.00074		3621.65	-0.00049		3621.65	0.00049
	3620.62	-0.00129		3620.62	-0.00093		3620.62	-0.00089		3620.62	-0.00088		3620.62	-0.00061		3620.62	0.0005
	3619.59	-0.00139		3619.59	-0.0011		3619.59	-0.00092		3619.59	-0.00107		3619.59	-0.00071		3619.59	0.0005
	3618.56	-0.00139		3618.56	-0.00118		3618.56	-0.00087		3618.56	-0.00113		3618.56	-0.00073		3618.56	0.00043
	3617.53	-0.0013		3617.53	-0.00109		3617.53	-0.00081		3617.53	-0.001		3617.53	-0.00062		3617.53	0.00025
	3616.5	-0.00122		3616.5	-0.001		3616.5	-0.0008		3616.5	-0.00086		3616.5	-0.00049		3616.5	0.0001
	3615.47	-0.00119		3615.47	-0.00094		3615.47	-0.00079		3615.47	-0.00081		3615.47	-0.00046		3615.47	1e-05
	3614.44	-0.00123		3614.44	-0.00091		3614.44	-0.00076		3614.44	-0.00085		3614.44	-0.00051		3614.44	-7e-05
	3613.4	-0.00129		3613.4	-0.00096		3613.4	-0.00077		3613.4	-0.0009		3613.4	-0.00056		3613.4	-0.00014
	3612.37	-0.00125		3612.37	-0.00098		3612.37	-0.00079		3612.37	-0.00086		3612.37	-0.00052		3612.37	-0.00031
	3611.34	-0.00123		3611.34	-0.00096		3611.34	-0.00083		3611.34	-0.00082		3611.34	-0.00052		3611.34	-0.00047
	3610.31	-0.0014		3610.31	-0.00103		3610.31	-0.00093		3610.31	-0.00091		3610.31	-0.00064		3610.31	-0.00044
	3609.28	-0.00161		3609.28	-0.00116		3609.28	-0.00103		3609.28	-0.00107		3609.28	-0.00081		3609.28	-0.00036
	3608.25	-0.0017		3608.25	-0.00127		3608.25	-0.00113		3608.25	-0.00123		3608.25	-0.00096		3608.25	-0.0004
	3607.22	-0.0017		3607.22	-0.0014		3607.22	-0.00122		3607.22	-0.00134		3607.22	-0.00107		3607.22	-0.00051
	3606.19	-0.00171		3606.19	-0.00151		3606.19	-0.00128		3606.19	-0.00138		3606.19	-0.00113		3606.19	-0.0007
	3605.16	-0.00176		3605.16	-0.00156		3605.16	-0.00136		3605.16	-0.00143		3605.16	-0.0012		3605.16	-0.00089
	3604.13	-0.00181		3604.13	-0.00161		3604.13	-0.00146		3604.13	-0.0015		3604.13	-0.00127		3604.13	-0.00101
	3603.1	-0.00186		3603.1	-0.00167		3603.1	-0.00157		3603.1	-0.00158		3603.1	-0.00135		3603.1	-0.00106
	3602.07	-0.00199		3602.07	-0.00178		3602.07	-0.00172		3602.07	-0.00171		3602.07	-0.0015		3602.07	-0.00111
	3601.04	-0.00213		3601.04	-0.00194		3601.04	-0.00186		3601.04	-0.00185		3601.04	-0.00169		3601.04	-0.00115
	3600.01	-0.0022		3600.01	-0.00202		3600.01	-0.00191		3600.01	-0.00192		3600.01	-0.00179		3600.01	-0.00123
	3598.98	-0.00226		3598.98	-0.00206		3598.98	-0.00194		3598.98	-0.00193		3598.98	-0.00182		3598.98	-0.00139
	3597.95	-0.00236		3597.95	-0.00215		3597.95	-0.00203		3597.95	-0.00197		3597.95	-0.00185		3597.95	-0.00155
	3596.91	-0.00249		3596.91	-0.00227		3596.91	-0.00211		3596.91	-0.00207		3596.91	-0.0019		3596.91	-0.00164
	3595.88	-0.00263		3595.88	-0.00236		3595.88	-0.00218		3595.88	-0.00221		3595.88	-0.00201		3595.88	-0.00167
	3594.85	-0.00269		3594.85	-0.00239		3594.85	-0.00228		3594.85	-0.00234		3594.85	-0.00215		3594.85	-0.00174
	3593.82	-0.00273		3593.82	-0.00242		3593.82	-0.00241		3593.82	-0.00245		3593.82	-0.00227		3593.82	-0.0019
	3592.79	-0.0028		3592.79	-0.0025		3592.79	-0.00252		3592.79	-0.00255		3592.79	-0.00237		3592.79	-0.00213
	3591.76	-0.00286		3591.76	-0.00261		3591.76	-0.00259		3591.76	-0.00263		3591.76	-0.00247		3591.76	-0.00232
	3590.73	-0.00293		3590.73	-0.00272		3590.73	-0.00268		3590.73	-0.00269		3590.73	-0.00257		3590.73	-0.00239
	3589.7	-0.00303		3589.7	-0.00278		3589.7	-0.00274		3589.7	-0.00272		3589.7	-0.00258		3589.7	-0.00233
	3588.67	-0.00311		3588.67	-0.00279		3588.67	-0.00274		3588.67	-0.00274		3588.67	-0.00249		3588.67	-0.00222
	3587.64	-0.00313		3587.64	-0.00277		3587.64	-0.00275		3587.64	-0.00279		3587.64	-0.00243		3587.64	-0.00222
	3586.61	-0.00314		3586.61	-0.00278		3586.61	-0.00276		3586.61	-0.00284		3586.61	-0.00244		3586.61	-0.00248
	3585.58	-0.00314		3585.58	-0.00285		3585.58	-0.00277		3585.58	-0.00289		3585.58	-0.00254		3585.58	-0.00288
	3584.55	-0.00314		3584.55	-0.00296		3584.55	-0.00282		3584.55	-0.00296		3584.55	-0.00268		3584.55	-0.00313
	3583.52	-0.00314		3583.52	-0.00302		3583.52	-0.00287		3583.52	-0.00298		3583.52	-0.00277		3583.52	-0.00322
	3582.49	-0.00316		3582.49	-0.00304		3582.49	-0.00292		3582.49	-0.00295		3582.49	-0.00278		3582.49	-0.0033
	3581.45	-0.00321		3581.45	-0.00307		3581.45	-0.00299		3581.45	-0.00295		3581.45	-0.00278		3581.45	-0.00341
	3580.42	-0.00327		3580.42	-0.0031		3580.42	-0.00303		3580.42	-0.003		3580.42	-0.00287		3580.42	-0.00352
	3579.39	-0.00336		3579.39	-0.00316		3579.39	-0.0031		3579.39	-0.0031		3579.39	-0.00301		3579.39	-0.00361
	3578.36	-0.0035		3578.36	-0.00326		3578.36	-0.00322		3578.36	-0.00319		3578.36	-0.00314		3578.36	-0.00369
	3577.33	-0.00362		3577.33	-0.00335		3577.33	-0.00335		3577.33	-0.0033		3577.33	-0.00322		3577.33	-0.00376
	3576.3	-0.00371		3576.3	-0.00341		3576.3	-0.00347		3576.3	-0.00344		3576.3	-0.00328		3576.3	-0.00381
	3575.27	-0.00376		3575.27	-0.00347		3575.27	-0.00353		3575.27	-0.00355		3575.27	-0.00334		3575.27	-0.00386
	3574.24	-0.00377		3574.24	-0.00354		3574.24	-0.00357		3574.24	-0.0036		3574.24	-0.00337		3574.24	-0.00394
	3573.21	-0.00379		3573.21	-0.00357		3573.21	-0.00361		3573.21	-0.00365		3573.21	-0.00343		3573.21	-0.00399
	3572.18	-0.00381		3572.18	-0.0036		3572.18	-0.00364		3572.18	-0.0037		3572.18	-0.00352		3572.18	-0.004
	3571.15	-0.00378		3571.15	-0.00363		3571.15	-0.00361		3571.15	-0.00372		3571.15	-0.00358		3571.15	-0.00398
	3570.12	-0.0038		3570.12	-0.0037		3570.12	-0.00358		3570.12	-0.00374		3570.12	-0.00361		3570.12	-0.00394
	3569.09	-0.004		3569.09	-0.0038		3569.09	-0.00361		3569.09	-0.00382		3569.09	-0.00361		3569.09	-0.00381
	3568.06	-0.00418		3568.06	-0.00388		3568.06	-0.0037		3568.06	-0.00392		3568.06	-0.00362		3568.06	-0.0036
	3567.03	-0.00423		3567.03	-0.00387		3567.03	-0.00376		3567.03	-0.00394		3567.03	-0.00365		3567.03	-0.00351
	3566	-0.00415		3566	-0.00384		3566	-0.00375		3566	-0.00384		3566	-0.00368		3566	-0.00362
	3564.96	-0.00405		3564.96	-0.00389		3564.96	-0.00378		3564.96	-0.00382		3564.96	-0.00376		3564.96	-0.00381
	3563.93	-0.00406		3563.93	-0.00395		3563.93	-0.00388		3563.93	-0.00393		3563.93	-0.00385		3563.93	-0.00393
	3562.9	-0.00409		3562.9	-0.00394		3562.9	-0.00394		3562.9	-0.00401		3562.9	-0.00385		3562.9	-0.00401
	3561.87	-0.00409		3561.87	-0.00395		3561.87	-0.00394		3561.87	-0.00407		3561.87	-0.00382		3561.87	-0.00409
	3560.84	-0.00409		3560.84	-0.004		3560.84	-0.00396		3560.84	-0.00412		3560.84	-0.00387		3560.84	-0.00412
	3559.81	-0.00409		3559.81	-0.004		3559.81	-0.00398		3559.81	-0.0041		3559.81	-0.00395		3559.81	-0.0041
	3558.78	-0.00412		3558.78	-0.00398		3558.78	-0.00403		3558.78	-0.00407		3558.78	-0.004		3558.78	-0.00411
	3557.75	-0.00416		3557.75	-0.00398		3557.75	-0.00407		3557.75	-0.0041		3557.75	-0.00399		3557.75	-0.0041
	3556.72	-0.00411		3556.72	-0.004		3556.72	-0.00402		3556.72	-0.0041		3556.72	-0.00393		3556.72	-0.00404
	3555.69	-0.00403		3555.69	-0.00399		3555.69	-0.00395		3555.69	-0.00404		3555.69	-0.00388		3555.69	-0.00402
	3554.66	-0.00402		3554.66	-0.00399		3554.66	-0.00398		3554.66	-0.00404		3554.66	-0.00391		3554.66	-0.00403
	3553.63	-0.0041		3553.63	-0.00403		3553.63	-0.00404		3553.63	-0.0041		3553.63	-0.00399		3553.63	-0.00395
	3552.6	-0.00417		3552.6	-0.00406		3552.6	-0.00407		3552.6	-0.00413		3552.6	-0.00405		3552.6	-0.00386
	3551.57	-0.00412		3551.57	-0.00401		3551.57	-0.00401		3551.57	-0.00409		3551.57	-0.004		3551.57	-0.00385
	3550.54	-0.00405		3550.54	-0.00393		3550.54	-0.0039		3550.54	-0.00402		3550.54	-0.00391		3550.54	-0.00383
	3549.51	-0.00407		3549.51	-0.00391		3549.51	-0.00385		3549.51	-0.00398		3549.51	-0.00388		3549.51	-0.00374
	3548.47	-0.00413		3548.47	-0.00389		3548.47	-0.00383		3548.47	-0.00395		3548.47	-0.00387		3548.47	-0.00365
	3547.44	-0.00415		3547.44	-0.00385		3547.44	-0.0038		3547.44	-0.00389		3547.44	-0.00382		3547.44	-0.0036
	3546.41	-0.00406		3546.41	-0.00378		3546.41	-0.0037		3546.41	-0.00379		3546.41	-0.00377		3546.41	-0.00348
	3545.38	-0.00395		3545.38	-0.00371		3545.38	-0.00357		3545.38	-0.00368		3545.38	-0.00365		3545.38	-0.00335
	3544.35	-0.00382		3544.35	-0.00363		3544.35	-0.00346		3544.35	-0.00356		3544.35	-0.00348		3544.35	-0.00333
	3543.32	-0.0037		3543.32	-0.00353		3543.32	-0.00343		3543.32	-0.00349		3543.32	-0.00336		3543.32	-0.00338
	3542.29	-0.00361		3542.29	-0.00345		3542.29	-0.00344		3542.29	-0.00347		3542.29	-0.00332		3542.29	-0.00342
	3541.26	-0.00351		3541.26	-0.00335		3541.26	-0.00336		3541.26	-0.0034		3541.26	-0.00326		3541.26	-0.00347
	3540.23	-0.00341		3540.23	-0.00325		3540.23	-0.00324		3540.23	-0.00332		3540.23	-0.00316		3540.23	-0.0035
	3539.2	-0.00337		3539.2	-0.00318		3539.2	-0.00316		3539.2	-0.00328		3539.2	-0.00311		3539.2	-0.00345
	3538.17	-0.00331		3538.17	-0.00314		3538.17	-0.00306		3538.17	-0.00322		3538.17	-0.00304		3538.17	-0.00338
	3537.14	-0.00322		3537.14	-0.00308		3537.14	-0.00295		3537.14	-0.00312		3537.14	-0.00292		3537.14	-0.00331
	3536.11	-0.00313		3536.11	-0.00302		3536.11	-0.00289		3536.11	-0.00307		3536.11	-0.00286		3536.11	-0.00324
	3535.08	-0.00307		3535.08	-0.00296		3535.08	-0.00288		3535.08	-0.00307		3535.08	-0.00286		3535.08	-0.0032
	3534.05	-0.00306		3534.05	-0.00293		3534.05	-0.00283		3534.05	-0.00303		3534.05	-0.00286		3534.05	-0.0032
	3533.02	-0.00305		3533.02	-0.00293		3533.02	-0.00279		3533.02	-0.00296		3533.02	-0.0028		3533.02	-0.0032
	3531.98	-0.00301		3531.98	-0.00292		3531.98	-0.00275		3531.98	-0.00289		3531.98	-0.00271		3531.98	-0.00314
	3530.95	-0.00294		3530.95	-0.00283		3530.95	-0.00269		3530.95	-0.00279		3530.95	-0.00264		3530.95	-0.00303
	3529.92	-0.00292		3529.92	-0.00275		3529.92	-0.00265		3529.92	-0.00271		3529.92	-0.00265		3529.92	-0.00297
	3528.89	-0.00297		3528.89	-0.00274		3528.89	-0.00266		3528.89	-0.00269		3528.89	-0.00271		3528.89	-0.00298
	3527.86	-0.00297		3527.86	-0.00269		3527.86	-0.00266		3527.86	-0.00265		3527.86	-0.00272		3527.86	-0.00298
	3526.83	-0.00289		3526.83	-0.00256		3526.83	-0.00257		3526.83	-0.00255		3526.83	-0.00262		3526.83	-0.00295
	3525.8	-0.0028		3525.8	-0.00249		3525.8	-0.00246		3525.8	-0.00247		3525.8	-0.00248		3525.8	-0.00295
	3524.77	-0.00272		3524.77	-0.00248		3524.77	-0.00239		3524.77	-0.00244		3524.77	-0.00239		3524.77	-0.00297
	3523.74	-0.00266		3523.74	-0.00249		3523.74	-0.00238		3523.74	-0.00243		3523.74	-0.00237		3523.74	-0.00295
	3522.71	-0.00267		3522.71	-0.00248		3522.71	-0.00239		3522.71	-0.00245		3522.71	-0.00238		3522.71	-0.00295
	3521.68	-0.00271		3521.68	-0.00249		3521.68	-0.0024		3521.68	-0.00247		3521.68	-0.00238		3521.68	-0.003
	3520.65	-0.00267		3520.65	-0.00246		3520.65	-0.00237		3520.65	-0.00247		3520.65	-0.00237		3520.65	-0.00302
	3519.62	-0.00257		3519.62	-0.0024		3519.62	-0.00237		3519.62	-0.00247		3519.62	-0.00238		3519.62	-0.00301
	3518.59	-0.0025		3518.59	-0.00234		3518.59	-0.00237		3518.59	-0.00244		3518.59	-0.00236		3518.59	-0.00299
	3517.56	-0.00249		3517.56	-0.00229		3517.56	-0.00232		3517.56	-0.00237		3517.56	-0.00233		3517.56	-0.003
	3516.52	-0.0025		3516.52	-0.00228		3516.52	-0.00227		3516.52	-0.00234		3516.52	-0.00228		3516.52	-0.003
	3515.49	-0.0025		3515.49	-0.00229		3515.49	-0.00223		3515.49	-0.0023		3515.49	-0.00223		3515.49	-0.00296
	3514.46	-0.00251		3514.46	-0.00228		3514.46	-0.00219		3514.46	-0.00228		3514.46	-0.00221		3514.46	-0.00294
	3513.43	-0.00251		3513.43	-0.00226		3513.43	-0.00219		3513.43	-0.0023		3513.43	-0.00222		3513.43	-0.00297
	3512.4	-0.00249		3512.4	-0.00224		3512.4	-0.00221		3512.4	-0.00231		3512.4	-0.00221		3512.4	-0.00301
	3511.37	-0.00244		3511.37	-0.00223		3511.37	-0.0022		3511.37	-0.00227		3511.37	-0.00218		3511.37	-0.00299
	3510.34	-0.00243		3510.34	-0.00223		3510.34	-0.00216		3510.34	-0.00221		3510.34	-0.00214		3510.34	-0.00295
	3509.31	-0.00248		3509.31	-0.00222		3509.31	-0.00215		3509.31	-0.00218		3509.31	-0.00214		3509.31	-0.00297
	3508.28	-0.00252		3508.28	-0.00219		3508.28	-0.00217		3508.28	-0.00217		3508.28	-0.00218		3508.28	-0.003
	3507.25	-0.00247		3507.25	-0.00217		3507.25	-0.00218		3507.25	-0.00215		3507.25	-0.00217		3507.25	-0.00296
	3506.22	-0.00237		3506.22	-0.00213		3506.22	-0.00215		3506.22	-0.00212		3506.22	-0.00209		3506.22	-0.00289
	3505.19	-0.00231		3505.19	-0.00208		3505.19	-0.00208		3505.19	-0.00211		3505.19	-0.002		3505.19	-0.00282
	3504.16	-0.00231		3504.16	-0.00203		3504.16	-0.00198		3504.16	-0.00208		3504.16	-0.00194		3504.16	-0.00277
	3503.13	-0.00232		3503.13	-0.00204		3503.13	-0.00193		3503.13	-0.00204		3503.13	-0.00194		3503.13	-0.0027
	3502.1	-0.00232		3502.1	-0.00212		3502.1	-0.00195		3502.1	-0.00203		3502.1	-0.002		3502.1	-0.0027
	3501.07	-0.00231		3501.07	-0.00216		3501.07	-0.00196		3501.07	-0.00206		3501.07	-0.00204		3501.07	-0.0028
	3500.03	-0.00228		3500.03	-0.00212		3500.03	-0.00193		3500.03	-0.00208		3500.03	-0.00201		3500.03	-0.00288
	3499	-0.00221		3499	-0.00207		3499	-0.00191		3499	-0.00206		3499	-0.00197		3499	-0.00286
	3497.97	-0.00218		3497.97	-0.00207		3497.97	-0.00191		3497.97	-0.00203		3497.97	-0.00197		3497.97	-0.0028
	3496.94	-0.00223		3496.94	-0.00208		3496.94	-0.00194		3496.94	-0.00201		3496.94	-0.00201		3496.94	-0.00277
	3495.91	-0.0023		3495.91	-0.00208		3495.91	-0.00199		3495.91	-0.002		3495.91	-0.00207		3495.91	-0.00277
	3494.88	-0.00233		3494.88	-0.00209		3494.88	-0.002		3494.88	-0.00201		3494.88	-0.00212		3494.88	-0.00278
	3493.85	-0.0023		3493.85	-0.00206		3493.85	-0.00199		3493.85	-0.00201		3493.85	-0.00211		3493.85	-0.00274
	3492.82	-0.00225		3492.82	-0.002		3492.82	-0.00195		3492.82	-0.00197		3492.82	-0.00204		3492.82	-0.00267
	3491.79	-0.00222		3491.79	-0.002		3491.79	-0.00193		3491.79	-0.00193		3491.79	-0.002		3491.79	-0.00265
	3490.76	-0.00222		3490.76	-0.00199		3490.76	-0.00191		3490.76	-0.00191		3490.76	-0.00195		3490.76	-0.00265
	3489.73	-0.00218		3489.73	-0.00188		3489.73	-0.00184		3489.73	-0.00187		3489.73	-0.00185		3489.73	-0.00265
	3488.7	-0.00213		3488.7	-0.00181		3488.7	-0.00178		3488.7	-0.00184		3488.7	-0.00179		3488.7	-0.00261
	3487.67	-0.00212		3487.67	-0.00186		3487.67	-0.00179		3487.67	-0.00183		3487.67	-0.00181		3487.67	-0.00257
	3486.64	-0.00211		3486.64	-0.00185		3486.64	-0.00179		3486.64	-0.00178		3486.64	-0.00182		3486.64	-0.00249
	3485.61	-0.00202		3485.61	-0.00174		3485.61	-0.0017		3485.61	-0.00167		3485.61	-0.00176		3485.61	-0.00237
	3484.58	-0.00193		3484.58	-0.00166		3484.58	-0.00157		3484.58	-0.00161		3484.58	-0.00168		3484.58	-0.00228
	3483.54	-0.00191		3483.54	-0.00169		3483.54	-0.00154		3483.54	-0.00164		3483.54	-0.00165		3483.54	-0.00222
	3482.51	-0.00193		3482.51	-0.0017		3482.51	-0.00157		3482.51	-0.00168		3482.51	-0.00164		3482.51	-0.00216
	3481.48	-0.00194		3481.48	-0.00168		3481.48	-0.00158		3481.48	-0.00167		3481.48	-0.00162		3481.48	-0.00207
	3480.45	-0.0019		3480.45	-0.00166		3480.45	-0.00157		3480.45	-0.00165		3480.45	-0.0016		3480.45	-0.00202
	3479.42	-0.00183		3479.42	-0.00163		3479.42	-0.00152		3479.42	-0.0016		3479.42	-0.00159		3479.42	-0.00203
	3478.39	-0.00176		3478.39	-0.00157		3478.39	-0.00147		3478.39	-0.00154		3478.39	-0.00156		3478.39	-0.00204
	3477.36	-0.00173		3477.36	-0.00151		3477.36	-0.00144		3477.36	-0.00148		3477.36	-0.00151		3477.36	-0.00202
	3476.33	-0.00172		3476.33	-0.0015		3476.33	-0.00141		3476.33	-0.00144		3476.33	-0.00144		3476.33	-0.00198
	3475.3	-0.00172		3475.3	-0.00154		3475.3	-0.00137		3475.3	-0.00142		3475.3	-0.00141		3475.3	-0.00192
	3474.27	-0.00173		3474.27	-0.00156		3474.27	-0.00132		3474.27	-0.0014		3474.27	-0.00141		3474.27	-0.00185
	3473.24	-0.0017		3473.24	-0.00153		3473.24	-0.00132		3473.24	-0.00139		3473.24	-0.0014		3473.24	-0.0018
	3472.21	-0.00166		3472.21	-0.00147		3472.21	-0.00135		3472.21	-0.00137		3472.21	-0.00139		3472.21	-0.00176
	3471.18	-0.00162		3471.18	-0.0014		3471.18	-0.00136		3471.18	-0.00135		3471.18	-0.00136		3471.18	-0.0017
	3470.15	-0.0016		3470.15	-0.00136		3470.15	-0.00132		3470.15	-0.00134		3470.15	-0.00134		3470.15	-0.00162
	3469.12	-0.00159		3469.12	-0.00133		3469.12	-0.00129		3469.12	-0.00133		3469.12	-0.00134		3469.12	-0.00157
	3468.09	-0.00156		3468.09	-0.0013		3468.09	-0.00127		3468.09	-0.00127		3468.09	-0.00133		3468.09	-0.00155
	3467.05	-0.00155		3467.05	-0.0013		3467.05	-0.00128		3467.05	-0.00124		3467.05	-0.00131		3467.05	-0.00149
	3466.02	-0.00159		3466.02	-0.00132		3466.02	-0.00129		3466.02	-0.00124		3466.02	-0.00129		3466.02	-0.00145
	3464.99	-0.0016		3464.99	-0.00131		3464.99	-0.00128		3464.99	-0.00129		3464.99	-0.00127		3464.99	-0.00149
	3463.96	-0.00158		3463.96	-0.00131		3463.96	-0.00125		3463.96	-0.00134		3463.96	-0.00127		3463.96	-0.00154
	3462.93	-0.00158		3462.93	-0.00133		3462.93	-0.00125		3462.93	-0.00133		3462.93	-0.00131		3462.93	-0.00157
	3461.9	-0.00162		3461.9	-0.0014		3461.9	-0.00129		3461.9	-0.00131		3461.9	-0.00135		3461.9	-0.00158
	3460.87	-0.00165		3460.87	-0.00146		3460.87	-0.00134		3460.87	-0.00129		3460.87	-0.00137		3460.87	-0.00155
	3459.84	-0.00162		3459.84	-0.00145		3459.84	-0.00135		3459.84	-0.00126		3459.84	-0.00134		3459.84	-0.00151
	3458.81	-0.00161		3458.81	-0.0014		3458.81	-0.00133		3458.81	-0.00126		3458.81	-0.00131		3458.81	-0.00148
	3457.78	-0.00166		3457.78	-0.00137		3457.78	-0.00132		3457.78	-0.00133		3457.78	-0.00133		3457.78	-0.00148
	3456.75	-0.00173		3456.75	-0.00141		3456.75	-0.00139		3456.75	-0.00143		3456.75	-0.00143		3456.75	-0.00149
	3455.72	-0.00175		3455.72	-0.00146		3455.72	-0.00144		3455.72	-0.00147		3455.72	-0.00148		3455.72	-0.00149
	3454.69	-0.00171		3454.69	-0.00147		3454.69	-0.00141		3454.69	-0.00147		3454.69	-0.00143		3454.69	-0.00153
	3453.66	-0.00166		3453.66	-0.00145		3453.66	-0.00137		3453.66	-0.00145		3453.66	-0.00137		3453.66	-0.00162
	3452.63	-0.00163		3452.63	-0.00144		3452.63	-0.00137		3452.63	-0.00138		3452.63	-0.00135		3452.63	-0.00164
	3451.59	-0.00162		3451.59	-0.00144		3451.59	-0.00137		3451.59	-0.00132		3451.59	-0.00136		3451.59	-0.00158
	3450.56	-0.00163		3450.56	-0.00142		3450.56	-0.00135		3450.56	-0.00133		3450.56	-0.00136		3450.56	-0.00158
	3449.53	-0.00166		3449.53	-0.00141		3449.53	-0.00135		3449.53	-0.00137		3449.53	-0.00137		3449.53	-0.00161
	3448.5	-0.00168		3448.5	-0.00144		3448.5	-0.00137		3448.5	-0.00139		3448.5	-0.0014		3448.5	-0.00156
	3447.47	-0.00169		3447.47	-0.00148		3447.47	-0.00139		3447.47	-0.00139		3447.47	-0.00141		3447.47	-0.00146
	3446.44	-0.00166		3446.44	-0.0015		3446.44	-0.00137		3446.44	-0.00137		3446.44	-0.00139		3446.44	-0.0014
	3445.41	-0.00163		3445.41	-0.00148		3445.41	-0.00134		3445.41	-0.00136		3445.41	-0.00137		3445.41	-0.0014
	3444.38	-0.00163		3444.38	-0.00144		3444.38	-0.00135		3444.38	-0.00139		3444.38	-0.00136		3444.38	-0.00139
	3443.35	-0.00164		3443.35	-0.00142		3443.35	-0.00137		3443.35	-0.00142		3443.35	-0.00136		3443.35	-0.00138
	3442.32	-0.0016		3442.32	-0.00144		3442.32	-0.00136		3442.32	-0.00138		3442.32	-0.00136		3442.32	-0.00138
	3441.29	-0.00154		3441.29	-0.00141		3441.29	-0.00133		3441.29	-0.00132		3441.29	-0.00133		3441.29	-0.00138
	3440.26	-0.00149		3440.26	-0.00134		3440.26	-0.0013		3440.26	-0.00127		3440.26	-0.00129		3440.26	-0.00138
	3439.23	-0.00148		3439.23	-0.00128		3439.23	-0.00127		3439.23	-0.00126		3439.23	-0.00126		3439.23	-0.00136
	3438.2	-0.00149		3438.2	-0.00126		3438.2	-0.00123		3438.2	-0.00126		3438.2	-0.00124		3438.2	-0.00131
	3437.17	-0.00149		3437.17	-0.00126		3437.17	-0.00119		3437.17	-0.00124		3437.17	-0.0012		3437.17	-0.00127
	3436.14	-0.00146		3436.14	-0.00125		3436.14	-0.00115		3436.14	-0.00118		3436.14	-0.00116		3436.14	-0.0013
	3435.1	-0.00143		3435.1	-0.00125		3435.1	-0.00115		3435.1	-0.00115		3435.1	-0.00115		3435.1	-0.00133
	3434.07	-0.00142		3434.07	-0.0012		3434.07	-0.00115		3434.07	-0.00116		3434.07	-0.00115		3434.07	-0.00131
	3433.04	-0.0014		3433.04	-0.00112		3433.04	-0.0011		3433.04	-0.00113		3433.04	-0.00112		3433.04	-0.00129
	3432.01	-0.00139		3432.01	-0.00109		3432.01	-0.00105		3432.01	-0.00109		3432.01	-0.00109		3432.01	-0.00124
	3430.98	-0.00139		3430.98	-0.00109		3430.98	-0.00102		3430.98	-0.00106		3430.98	-0.00105		3430.98	-0.0012
	3429.95	-0.00136		3429.95	-0.0011		3429.95	-0.00102		3429.95	-0.00105		3429.95	-0.00102		3429.95	-0.0012
	3428.92	-0.00132		3428.92	-0.0011		3428.92	-0.00104		3428.92	-0.00105		3428.92	-0.00104		3428.92	-0.00118
	3427.89	-0.00128		3427.89	-0.00109		3427.89	-0.00103		3427.89	-0.00107		3427.89	-0.00105		3427.89	-0.00112
	3426.86	-0.00124		3426.86	-0.00108		3426.86	-0.00099		3426.86	-0.00108		3426.86	-0.001		3426.86	-0.00106
	3425.83	-0.00121		3425.83	-0.00106		3425.83	-0.00094		3425.83	-0.00104		3425.83	-0.00094		3425.83	-0.00105
	3424.8	-0.00118		3424.8	-0.001		3424.8	-0.00089		3424.8	-0.00097		3424.8	-0.00089		3424.8	-0.00105
	3423.77	-0.00114		3423.77	-0.00091		3423.77	-0.00084		3423.77	-0.00089		3423.77	-0.00086		3423.77	-0.00101
	3422.74	-0.00113		3422.74	-0.00089		3422.74	-0.00083		3422.74	-0.00085		3422.74	-0.00087		3422.74	-0.00094
	3421.71	-0.00114		3421.71	-0.00095		3421.71	-0.00085		3421.71	-0.00084		3421.71	-0.0009		3421.71	-0.00089
	3420.68	-0.00115		3420.68	-0.00098		3420.68	-0.00086		3420.68	-0.00086		3420.68	-0.0009		3420.68	-0.00085
	3419.65	-0.00113		3419.65	-0.00095		3419.65	-0.00083		3419.65	-0.00086		3419.65	-0.00085		3419.65	-0.00082
	3418.61	-0.00106		3418.61	-0.0009		3418.61	-0.00079		3418.61	-0.00078		3418.61	-0.00079		3418.61	-0.00078
	3417.58	-0.00098		3417.58	-0.00083		3417.58	-0.0007		3417.58	-0.00068		3417.58	-0.00074		3417.58	-0.00075
	3416.55	-0.00092		3416.55	-0.00076		3416.55	-0.00063		3416.55	-0.00062		3416.55	-0.0007		3416.55	-0.00077
	3415.52	-0.00091		3415.52	-0.00074		3415.52	-0.00064		3415.52	-0.00063		3415.52	-0.00071		3415.52	-0.00077
	3414.49	-0.00095		3414.49	-0.00078		3414.49	-0.00067		3414.49	-0.00064		3414.49	-0.00074		3414.49	-0.00069
	3413.46	-0.00093		3413.46	-0.00077		3413.46	-0.00064		3413.46	-0.0006		3413.46	-0.0007		3413.46	-0.00062
	3412.43	-0.00084		3412.43	-0.0007		3412.43	-0.00057		3412.43	-0.0005		3412.43	-0.0006		3412.43	-0.0006
	3411.4	-0.0008		3411.4	-0.00063		3411.4	-0.00051		3411.4	-0.00044		3411.4	-0.00051		3411.4	-0.00058
	3410.37	-0.00083		3410.37	-0.0006		3410.37	-0.00052		3410.37	-0.00047		3410.37	-0.00048		3410.37	-0.00057
	3409.34	-0.00083		3409.34	-0.00058		3409.34	-0.00053		3409.34	-0.00051		3409.34	-0.00049		3409.34	-0.00054
	3408.31	-0.00075		3408.31	-0.00055		3408.31	-0.00046		3408.31	-0.00048		3408.31	-0.00046		3408.31	-0.00049
	3407.28	-0.00068		3407.28	-0.00054		3407.28	-0.00038		3407.28	-0.00042		3407.28	-0.0004		3407.28	-0.00049
	3406.25	-0.00068		3406.25	-0.00051		3406.25	-0.00033		3406.25	-0.00037		3406.25	-0.00037		3406.25	-0.00048
	3405.22	-0.00066		3405.22	-0.00044		3405.22	-0.00029		3405.22	-0.00035		3405.22	-0.00035		3405.22	-0.00041
	3404.19	-0.00061		3404.19	-0.00038		3404.19	-0.00028		3404.19	-0.00032		3404.19	-0.00031		3404.19	-0.00034
	3403.16	-0.00057		3403.16	-0.00035		3403.16	-0.00028		3403.16	-0.00031		3403.16	-0.00026		3403.16	-0.00026
	3402.12	-0.00054		3402.12	-0.00032		3402.12	-0.00024		3402.12	-0.00028		3402.12	-0.00022		3402.12	-0.00021
	3401.09	-0.0005		3401.09	-0.00027		3401.09	-0.00021		3401.09	-0.00022		3401.09	-0.0002		3401.09	-0.00019
	3400.06	-0.00047		3400.06	-0.00025		3400.06	-0.00018		3400.06	-0.00017		3400.06	-0.00019		3400.06	-0.00016
	3399.03	-0.00049		3399.03	-0.00028		3399.03	-0.00019		3399.03	-0.00018		3399.03	-0.00018		3399.03	-0.00013
	3398	-0.00053		3398	-0.0003		3398	-0.00024		3398	-0.00022		3398	-0.00019		3398	-0.0001
	3396.97	-0.00049		3396.97	-0.00026		3396.97	-0.00025		3396.97	-0.00021		3396.97	-0.00019		3396.97	-0.0001
	3395.94	-0.00043		3395.94	-0.00023		3395.94	-0.0002		3395.94	-0.00017		3395.94	-0.00016		3395.94	-0.00012
	3394.91	-0.00044		3394.91	-0.00024		3394.91	-0.00018		3394.91	-0.00014		3394.91	-0.00018		3394.91	-0.00013
	3393.88	-0.00047		3393.88	-0.00025		3393.88	-0.00017		3393.88	-0.00013		3393.88	-0.00021		3393.88	-0.0001
	3392.85	-0.00044		3392.85	-0.00021		3392.85	-0.00013		3392.85	-0.00011		3392.85	-0.00017		3392.85	-5e-05
	3391.82	-0.00038		3391.82	-0.00016		3391.82	-0.0001		3391.82	-9e-05		3391.82	-0.0001		3391.82	0
	3390.79	-0.00036		3390.79	-0.00014		3390.79	-0.0001		3390.79	-8e-05		3390.79	-0.00012		3390.79	3e-05
	3389.76	-0.00038		3389.76	-0.00014		3389.76	-9e-05		3389.76	-8e-05		3389.76	-0.00014		3389.76	6e-05
	3388.73	-0.00038		3388.73	-0.00012		3388.73	-0.0001		3388.73	-6e-05		3388.73	-0.00011		3388.73	7e-05
	3387.7	-0.00036		3387.7	-0.00012		3387.7	-0.00013		3387.7	-6e-05		3387.7	-7e-05		3387.7	7e-05
	3386.66	-0.00031		3386.66	-0.00013		3386.66	-0.00011		3386.66	-6e-05		3386.66	-7e-05		3386.66	0.0001
	3385.63	-0.00027		3385.63	-0.00013		3385.63	-5e-05		3385.63	-3e-05		3385.63	-6e-05		3385.63	0.00012
	3384.6	-0.00027		3384.6	-0.0001		3384.6	-1e-05		3384.6	0		3384.6	-4e-05		3384.6	8e-05
	3383.57	-0.00027		3383.57	-9e-05		3383.57	1e-05		3383.57	-1e-05		3383.57	-3e-05		3383.57	3e-05
	3382.54	-0.00025		3382.54	-8e-05		3382.54	3e-05		3382.54	-4e-05		3382.54	-1e-05		3382.54	5e-05
	3381.51	-0.00021		3381.51	-6e-05		3381.51	6e-05		3381.51	-2e-05		3381.51	3e-05		3381.51	0.00015
	3380.48	-0.00019		3380.48	-1e-05		3380.48	9e-05		3380.48	5e-05		3380.48	0.00011		3380.48	0.00023
	3379.45	-0.00014		3379.45	8e-05		3379.45	0.00015		3379.45	0.00015		3379.45	0.00019		3379.45	0.00026
	3378.42	-7e-05		3378.42	0.00012		3378.42	0.00021		3378.42	0.00021		3378.42	0.00021		3378.42	0.00028
	3377.39	-7e-05		3377.39	0.0001		3377.39	0.00022		3377.39	0.00022		3377.39	0.00018		3377.39	0.00035
	3376.36	-6e-05		3376.36	0.00012		3376.36	0.00023		3376.36	0.00022		3376.36	0.00017		3376.36	0.00044
	3375.33	1e-05		3375.33	0.00018		3375.33	0.00028		3375.33	0.00025		3375.33	0.00021		3375.33	0.00049
	3374.3	9e-05		3374.3	0.00025		3374.3	0.00031		3374.3	0.00031		3374.3	0.00028		3374.3	0.00051
	3373.27	0.00011		3373.27	0.00028		3373.27	0.00033		3373.27	0.00038		3373.27	0.00032		3373.27	0.00053
	3372.24	8e-05		3372.24	0.00028		3372.24	0.00036		3372.24	0.00041		3372.24	0.00034		3372.24	0.00059
	3371.21	9e-05		3371.21	0.00028		3371.21	0.00039		3371.21	0.0004		3371.21	0.00035		3371.21	0.00064
	3370.17	0.00014		3370.17	0.00032		3370.17	0.00042		3370.17	0.00039		3370.17	0.00039		3370.17	0.00065
	3369.14	0.0002		3369.14	0.00033		3369.14	0.00043		3369.14	0.00039		3369.14	0.00042		3369.14	0.00064
	3368.11	0.00021		3368.11	0.00031		3368.11	0.00042		3368.11	0.00038		3368.11	0.00043		3368.11	0.00061
	3367.08	0.00016		3367.08	0.00028		3367.08	0.00042		3367.08	0.00036		3367.08	0.0004		3367.08	0.00056
	3366.05	9e-05		3366.05	0.00025		3366.05	0.00042		3366.05	0.00033		3366.05	0.00033		3366.05	0.00053
	3365.02	3e-05		3365.02	0.00024		3365.02	0.00036		3365.02	0.00031		3365.02	0.00026		3365.02	0.00051
	3363.99	3e-05		3363.99	0.00023		3363.99	0.00029		3363.99	0.00027		3363.99	0.00021		3363.99	0.00047
	3362.96	4e-05		3362.96	0.00019		3362.96	0.00025		3362.96	0.00023		3362.96	0.00017		3362.96	0.00043
	3361.93	5e-05		3361.93	0.00014		3361.93	0.00022		3361.93	0.0002		3361.93	0.00015		3361.93	0.00044
	3360.9	9e-05		3360.9	0.00014		3360.9	0.0002		3360.9	0.00018		3360.9	0.00017		3360.9	0.00045
	3359.87	0.0001		3359.87	0.00014		3359.87	0.00016		3359.87	0.00014		3359.87	0.00018		3359.87	0.00045
	3358.84	5e-05		3358.84	0.00011		3358.84	0.00013		3358.84	9e-05		3358.84	0.00015		3358.84	0.00047
	3357.81	-1e-05		3357.81	8e-05		3357.81	0.0001		3357.81	8e-05		3357.81	0.00014		3357.81	0.00047
	3356.78	-4e-05		3356.78	7e-05		3356.78	0.0001		3356.78	8e-05		3356.78	0.00015		3356.78	0.00044
	3355.75	-5e-05		3355.75	8e-05		3355.75	0.0001		3355.75	9e-05		3355.75	0.00014		3355.75	0.00041
	3354.72	-4e-05		3354.72	8e-05		3354.72	9e-05		3354.72	0.00011		3354.72	0.00013		3354.72	0.00037
	3353.68	-2e-05		3353.68	7e-05		3353.68	0.00012		3353.68	0.00013		3353.68	0.00014		3353.68	0.00033
	3352.65	2e-05		3352.65	9e-05		3352.65	0.00019		3352.65	0.00017		3352.65	0.00018		3352.65	0.00033
	3351.62	6e-05		3351.62	0.00015		3351.62	0.00023		3351.62	0.00022		3351.62	0.00021		3351.62	0.00034
	3350.59	7e-05		3350.59	0.00015		3350.59	0.00021		3350.59	0.00023		3350.59	0.00018		3350.59	0.00035
	3349.56	6e-05		3349.56	0.00011		3349.56	0.00015		3349.56	0.00018		3349.56	0.00013		3349.56	0.00037
	3348.53	5e-05		3348.53	0.0001		3348.53	9e-05		3348.53	0.00013		3348.53	0.0001		3348.53	0.0004
	3347.5	1e-05		3347.5	0.00012		3347.5	9e-05		3347.5	0.00012		3347.5	0.0001		3347.5	0.00039
	3346.47	-4e-05		3346.47	0.00012		3346.47	0.00012		3346.47	0.00013		3346.47	0.00012		3346.47	0.00037
	3345.44	-9e-05		3345.44	8e-05		3345.44	0.00014		3345.44	0.00012		3345.44	0.0001		3345.44	0.00038
	3344.41	-6e-05		3344.41	8e-05		3344.41	0.00016		3344.41	0.00014		3344.41	7e-05		3344.41	0.00037
	3343.38	0		3343.38	0.00013		3343.38	0.00019		3343.38	0.00016		3343.38	0.0001		3343.38	0.00036
	3342.35	4e-05		3342.35	0.00019		3342.35	0.00021		3342.35	0.00015		3342.35	0.00015		3342.35	0.00039
	3341.32	7e-05		3341.32	0.00022		3341.32	0.00024		3341.32	0.00018		3341.32	0.00019		3341.32	0.00045
	3340.29	0.0001		3340.29	0.00025		3340.29	0.00029		3340.29	0.00026		3340.29	0.00027		3340.29	0.00046
	3339.26	0.00014		3339.26	0.00028		3339.26	0.00034		3339.26	0.00031		3339.26	0.00036		3339.26	0.00045
	3338.23	0.00019		3338.23	0.00032		3338.23	0.00035		3338.23	0.00033		3338.23	0.0004		3338.23	0.00049
	3337.19	0.00025		3337.19	0.00037		3337.19	0.00038		3337.19	0.00035		3337.19	0.00043		3337.19	0.00054
	3336.16	0.00028		3336.16	0.00039		3336.16	0.00044		3336.16	0.00041		3336.16	0.00046		3336.16	0.00059
	3335.13	0.00026		3335.13	0.00039		3335.13	0.00048		3335.13	0.00044		3335.13	0.00045		3335.13	0.00066
	3334.1	0.00027		3334.1	0.00039		3334.1	0.00048		3334.1	0.00042		3334.1	0.0004		3334.1	0.00073
	3333.07	0.0003		3333.07	0.00041		3333.07	0.00047		3333.07	0.00041		3333.07	0.00038		3333.07	0.00079
	3332.04	0.00035		3332.04	0.00049		3332.04	0.00054		3332.04	0.00047		3332.04	0.00045		3332.04	0.00086
	3331.01	0.00041		3331.01	0.00059		3331.01	0.00064		3331.01	0.00056		3331.01	0.00055		3331.01	0.00087
	3329.98	0.00046		3329.98	0.00065		3329.98	0.00071		3329.98	0.00065		3329.98	0.0006		3329.98	0.00087
	3328.95	0.00052		3328.95	0.0007		3328.95	0.00073		3328.95	0.00072		3328.95	0.00066		3328.95	0.00091
	3327.92	0.00058		3327.92	0.00075		3327.92	0.00075		3327.92	0.00075		3327.92	0.00075		3327.92	0.00098
	3326.89	0.00061		3326.89	0.00081		3326.89	0.00082		3326.89	0.0008		3326.89	0.00085		3326.89	0.00104
	3325.86	0.00064		3325.86	0.00085		3325.86	0.00093		3325.86	0.00088		3325.86	0.00091		3325.86	0.00111
	3324.83	0.0007		3324.83	0.00088		3324.83	0.00101		3324.83	0.00094		3324.83	0.00093		3324.83	0.00115
	3323.8	0.00078		3323.8	0.00092		3323.8	0.00106		3323.8	0.00099		3323.8	0.00096		3323.8	0.0012
	3322.77	0.00083		3322.77	0.00096		3322.77	0.00107		3322.77	0.00103		3322.77	0.00099		3322.77	0.00129
	3321.73	0.00086		3321.73	0.00099		3321.73	0.00104		3321.73	0.00104		3321.73	0.00101		3321.73	0.0014
	3320.7	0.00089		3320.7	0.00102		3320.7	0.00106		3320.7	0.00108		3320.7	0.00108		3320.7	0.00146
	3319.67	0.00096		3319.67	0.00108		3319.67	0.00115		3319.67	0.00116		3319.67	0.0012		3319.67	0.00151
	3318.64	0.0011		3318.64	0.00118		3318.64	0.00124		3318.64	0.00127		3318.64	0.00132		3318.64	0.00161
	3317.61	0.00123		3317.61	0.00128		3317.61	0.0013		3317.61	0.00138		3317.61	0.00139		3317.61	0.00173
	3316.58	0.00129		3316.58	0.00134		3316.58	0.00138		3316.58	0.00146		3316.58	0.00142		3316.58	0.0018
	3315.55	0.00132		3315.55	0.00139		3315.55	0.00145		3315.55	0.0015		3315.55	0.00147		3315.55	0.00186
	3314.52	0.00138		3314.52	0.00142		3314.52	0.00148		3314.52	0.00154		3314.52	0.00153		3314.52	0.00197
	3313.49	0.00146		3313.49	0.00149		3313.49	0.00154		3313.49	0.00161		3313.49	0.00158		3313.49	0.00209
	3312.46	0.00157		3312.46	0.00164		3312.46	0.00167		3312.46	0.0017		3312.46	0.00169		3312.46	0.00217
	3311.43	0.00168		3311.43	0.00178		3311.43	0.00179		3311.43	0.00179		3311.43	0.00183		3311.43	0.00225
	3310.4	0.00173		3310.4	0.00181		3310.4	0.00185		3310.4	0.00183		3310.4	0.00191		3310.4	0.00239
	3309.37	0.00174		3309.37	0.00179		3309.37	0.00189		3309.37	0.0019		3309.37	0.00197		3309.37	0.00254
	3308.34	0.00179		3308.34	0.00187		3308.34	0.00197		3308.34	0.00204		3308.34	0.00205		3308.34	0.00268
	3307.31	0.00188		3307.31	0.00202		3307.31	0.00208		3307.31	0.00218		3307.31	0.00214		3307.31	0.00282
	3306.28	0.00199		3306.28	0.00217		3306.28	0.00217		3306.28	0.00229		3306.28	0.00223		3306.28	0.00293
	3305.24	0.00207		3305.24	0.00225		3305.24	0.00223		3305.24	0.00235		3305.24	0.0023		3305.24	0.00298
	3304.21	0.00211		3304.21	0.00228		3304.21	0.00228		3304.21	0.00236		3304.21	0.00239		3304.21	0.00302
	3303.18	0.00215		3303.18	0.0023		3303.18	0.00235		3303.18	0.00238		3303.18	0.00248		3303.18	0.00309
	3302.15	0.00219		3302.15	0.00238		3302.15	0.00245		3302.15	0.00245		3302.15	0.00257		3302.15	0.00317
	3301.12	0.00227		3301.12	0.00247		3301.12	0.00255		3301.12	0.00255		3301.12	0.00262		3301.12	0.00323
	3300.09	0.00234		3300.09	0.00252		3300.09	0.00259		3300.09	0.00261		3300.09	0.00263		3300.09	0.00329
	3299.06	0.00241		3299.06	0.00254		3299.06	0.00258		3299.06	0.00264		3299.06	0.00266		3299.06	0.00338
	3298.03	0.0025		3298.03	0.00258		3298.03	0.00263		3298.03	0.00269		3298.03	0.00277		3298.03	0.0035
	3297	0.0026		3297	0.00267		3297	0.00276		3297	0.00278		3297	0.0029		3297	0.00364
	3295.97	0.00264		3295.97	0.00276		3295.97	0.00286		3295.97	0.00285		3295.97	0.00294		3295.97	0.00379
	3294.94	0.00269		3294.94	0.00285		3294.94	0.00291		3294.94	0.00291		3294.94	0.00295		3294.94	0.00392
	3293.91	0.00279		3293.91	0.00297		3293.91	0.00301		3293.91	0.00302		3293.91	0.00304		3293.91	0.00402
	3292.88	0.00289		3292.88	0.0031		3292.88	0.00315		3292.88	0.00316		3292.88	0.0032		3292.88	0.00414
	3291.85	0.00297		3291.85	0.00319		3291.85	0.00326		3291.85	0.00327		3291.85	0.00332		3291.85	0.00428
	3290.82	0.00304		3290.82	0.00327		3290.82	0.00333		3290.82	0.00335		3290.82	0.0034		3290.82	0.00443
	3289.79	0.00317		3289.79	0.00338		3289.79	0.00349		3289.79	0.00349		3289.79	0.00354		3289.79	0.00459
	3288.75	0.00335		3288.75	0.00355		3288.75	0.00373		3288.75	0.00371		3288.75	0.00379		3288.75	0.00474
	3287.72	0.00357		3287.72	0.0038		3287.72	0.00398		3287.72	0.00397		3287.72	0.00405		3287.72	0.0049
	3286.69	0.00381		3286.69	0.00409		3286.69	0.00422		3286.69	0.00423		3286.69	0.00431		3286.69	0.00512
	3285.66	0.0041		3285.66	0.00442		3285.66	0.00452		3285.66	0.0045		3285.66	0.00462		3285.66	0.00537
	3284.63	0.00444		3284.63	0.00479		3284.63	0.00487		3284.63	0.00483		3284.63	0.00506		3284.63	0.00562
	3283.6	0.00483		3283.6	0.00519		3283.6	0.00525		3283.6	0.00523		3283.6	0.00553		3283.6	0.00586
	3282.57	0.00524		3282.57	0.00556		3282.57	0.00565		3282.57	0.00565		3282.57	0.00594		3282.57	0.00605
	3281.54	0.00567		3281.54	0.00598		3281.54	0.00607		3281.54	0.00607		3281.54	0.00635		3281.54	0.00619
	3280.51	0.00603		3280.51	0.00642		3280.51	0.0065		3280.51	0.00644		3280.51	0.00677		3280.51	0.00637
	3279.48	0.00631		3279.48	0.00675		3279.48	0.00685		3279.48	0.00674		3279.48	0.0071		3279.48	0.00655
	3278.45	0.00656		3278.45	0.00693		3278.45	0.0071		3278.45	0.00701		3278.45	0.00727		3278.45	0.00668
	3277.42	0.00673		3277.42	0.00704		3277.42	0.00724		3277.42	0.00719		3277.42	0.00737		3277.42	0.00676
	3276.39	0.00679		3276.39	0.00715		3276.39	0.00731		3276.39	0.00728		3276.39	0.00746		3276.39	0.00676
	3275.36	0.0068		3275.36	0.00718		3275.36	0.00732		3275.36	0.00729		3275.36	0.00748		3275.36	0.0067
	3274.33	0.00672		3274.33	0.0071		3274.33	0.00724		3274.33	0.00718		3274.33	0.00735		3274.33	0.00664
	3273.3	0.00658		3273.3	0.00694		3273.3	0.00705		3273.3	0.00699		3273.3	0.00714		3273.3	0.0066
	3272.26	0.00642		3272.26	0.00675		3272.26	0.00685		3272.26	0.0068		3272.26	0.00696		3272.26	0.00655
	3271.23	0.00626		3271.23	0.00656		3271.23	0.0067		3271.23	0.00665		3271.23	0.00684		3271.23	0.0065
	3270.2	0.00605		3270.2	0.00636		3270.2	0.00654		3270.2	0.00644		3270.2	0.00664		3270.2	0.00647
	3269.17	0.00585		3269.17	0.0062		3269.17	0.00635		3269.17	0.00623		3269.17	0.00642		3269.17	0.00644
	3268.14	0.00573		3268.14	0.00609		3268.14	0.00618		3268.14	0.0061		3268.14	0.00626		3268.14	0.00637
	3267.11	0.00565		3267.11	0.00598		3267.11	0.00604		3267.11	0.00601		3267.11	0.00615		3267.11	0.0063
	3266.08	0.00556		3266.08	0.0059		3266.08	0.00596		3266.08	0.00594		3266.08	0.0061		3266.08	0.00631
	3265.05	0.00551		3265.05	0.00588		3265.05	0.00594		3265.05	0.00588		3265.05	0.00609		3265.05	0.00637
	3264.02	0.00546		3264.02	0.0058		3264.02	0.00591		3264.02	0.00581		3264.02	0.00603		3264.02	0.0064
	3262.99	0.00542		3262.99	0.00572		3262.99	0.00587		3262.99	0.00576		3262.99	0.00597		3262.99	0.00636
	3261.96	0.00544		3261.96	0.00576		3261.96	0.00588		3261.96	0.00582		3261.96	0.006		3261.96	0.00631
	3260.93	0.00547		3260.93	0.00586		3260.93	0.00594		3260.93	0.00593		3260.93	0.00606		3260.93	0.0063
	3259.9	0.00551		3259.9	0.00593		3259.9	0.00597		3259.9	0.00598		3259.9	0.0061		3259.9	0.00635
	3258.87	0.00561		3258.87	0.00597		3258.87	0.006		3258.87	0.00599		3258.87	0.00615		3258.87	0.00639
	3257.84	0.00569		3257.84	0.00599		3257.84	0.00606		3257.84	0.00603		3257.84	0.00619		3257.84	0.0064
	3256.8	0.00571		3256.8	0.006		3256.8	0.0061		3256.8	0.00608		3256.8	0.00622		3256.8	0.00644
	3255.77	0.00573		3255.77	0.00603		3255.77	0.00612		3255.77	0.00611		3255.77	0.00627		3255.77	0.00651
	3254.74	0.00577		3254.74	0.00605		3254.74	0.00615		3254.74	0.00615		3254.74	0.00628		3254.74	0.00659
	3253.71	0.00584		3253.71	0.00612		3253.71	0.0062		3253.71	0.00621		3253.71	0.0063		3253.71	0.00663
	3252.68	0.00591		3252.68	0.00625		3252.68	0.00624		3252.68	0.00623		3252.68	0.00635		3252.68	0.00663
	3251.65	0.0059		3251.65	0.00629		3251.65	0.00628		3251.65	0.00622		3251.65	0.00638		3251.65	0.00665
	3250.62	0.00584		3250.62	0.0062		3250.62	0.00632		3250.62	0.0062		3250.62	0.0064		3250.62	0.00671
	3249.59	0.00588		3249.59	0.00615		3249.59	0.00636		3249.59	0.00626		3249.59	0.00647		3249.59	0.00676
	3248.56	0.00599		3248.56	0.00625		3248.56	0.00641		3248.56	0.00637		3248.56	0.00657		3248.56	0.00682
	3247.53	0.00605		3247.53	0.00634		3247.53	0.00642		3247.53	0.00643		3247.53	0.00662		3247.53	0.00689
	3246.5	0.00601		3246.5	0.00628		3246.5	0.00636		3246.5	0.00639		3246.5	0.00659		3246.5	0.00693
	3245.47	0.00595		3245.47	0.00619		3245.47	0.00631		3245.47	0.00636		3245.47	0.00652		3245.47	0.00699
	3244.44	0.00595		3244.44	0.00619		3244.44	0.00632		3244.44	0.00638		3244.44	0.00651		3244.44	0.00702
	3243.41	0.00594		3243.41	0.00622		3243.41	0.00636		3243.41	0.0064		3243.41	0.00652		3243.41	0.00701
	3242.38	0.00595		3242.38	0.00627		3242.38	0.0064		3242.38	0.00641		3242.38	0.00654		3242.38	0.00701
	3241.35	0.00599		3241.35	0.00631		3241.35	0.00641		3241.35	0.00644		3241.35	0.00657		3241.35	0.00708
	3240.31	0.00601		3240.31	0.00632		3240.31	0.00637		3240.31	0.00643		3240.31	0.00657		3240.31	0.0072
	3239.28	0.00596		3239.28	0.00629		3239.28	0.00632		3239.28	0.0064		3239.28	0.00655		3239.28	0.00724
	3238.25	0.00589		3238.25	0.00624		3238.25	0.00628		3238.25	0.00636		3238.25	0.00647		3238.25	0.00721
	3237.22	0.00581		3237.22	0.00616		3237.22	0.00624		3237.22	0.00628		3237.22	0.00639		3237.22	0.00727
	3236.19	0.00575		3236.19	0.00609		3236.19	0.00621		3236.19	0.00622		3236.19	0.00636		3236.19	0.00733
	3235.16	0.00572		3235.16	0.00602		3235.16	0.00623		3235.16	0.00618		3235.16	0.00634		3235.16	0.00725
	3234.13	0.00565		3234.13	0.00595		3234.13	0.0062		3234.13	0.0061		3234.13	0.00627		3234.13	0.00713
	3233.1	0.00554		3233.1	0.00583		3233.1	0.00604		3233.1	0.00598		3233.1	0.00614		3233.1	0.0071
	3232.07	0.00543		3232.07	0.00572		3232.07	0.00586		3232.07	0.00586		3232.07	0.006		3232.07	0.00706
	3231.04	0.00537		3231.04	0.0057		3231.04	0.00578		3231.04	0.00578		3231.04	0.00589		3231.04	0.00691
	3230.01	0.00534		3230.01	0.00571		3230.01	0.00576		3230.01	0.00572		3230.01	0.00582		3230.01	0.00673
	3228.98	0.00529		3228.98	0.00563		3228.98	0.0057		3228.98	0.00564		3228.98	0.00575		3228.98	0.00666
	3227.95	0.00519		3227.95	0.00548		3227.95	0.00559		3227.95	0.00553		3227.95	0.00567		3227.95	0.00662
	3226.92	0.00512		3226.92	0.00538		3226.92	0.00552		3226.92	0.00546		3226.92	0.0056		3226.92	0.00652
	3225.89	0.00508		3225.89	0.00533		3225.89	0.00554		3225.89	0.00544		3225.89	0.00556		3225.89	0.00642
	3224.86	0.00504		3224.86	0.00526		3224.86	0.00553		3224.86	0.00537		3224.86	0.00552		3224.86	0.00633
	3223.82	0.00493		3223.82	0.00514		3223.82	0.00543		3223.82	0.00524		3223.82	0.00545		3223.82	0.00625
	3222.79	0.00478		3222.79	0.00504		3222.79	0.00529		3222.79	0.00515		3222.79	0.00534		3222.79	0.00617
	3221.76	0.00469		3221.76	0.005		3221.76	0.0052		3221.76	0.00516		3221.76	0.00525		3221.76	0.00613
	3220.73	0.00472		3220.73	0.00503		3220.73	0.00517		3220.73	0.00515		3220.73	0.00521		3220.73	0.00615
	3219.7	0.00476		3219.7	0.00502		3219.7	0.00514		3219.7	0.00506		3219.7	0.00514		3219.7	0.00612
	3218.67	0.00471		3218.67	0.00495		3218.67	0.00509		3218.67	0.00497		3218.67	0.00505		3218.67	0.006
	3217.64	0.00465		3217.64	0.00494		3217.64	0.00505		3217.64	0.00494		3217.64	0.00503		3217.64	0.00591
	3216.61	0.00465		3216.61	0.005		3216.61	0.00503		3216.61	0.00497		3216.61	0.00507		3216.61	0.00588
	3215.58	0.00466		3215.58	0.005		3215.58	0.00504		3215.58	0.00499		3215.58	0.00507		3215.58	0.00585
	3214.55	0.00462		3214.55	0.00493		3214.55	0.00503		3214.55	0.00496		3214.55	0.00504		3214.55	0.00584
	3213.52	0.00459		3213.52	0.00486		3213.52	0.005		3213.52	0.0049		3213.52	0.005		3213.52	0.00583
	3212.49	0.00461		3212.49	0.00481		3212.49	0.00498		3212.49	0.00484		3212.49	0.00497		3212.49	0.00576
	3211.46	0.00464		3211.46	0.00477		3211.46	0.00493		3211.46	0.0048		3211.46	0.00493		3211.46	0.00563
	3210.43	0.00464		3210.43	0.00478		3210.43	0.00491		3210.43	0.00482		3210.43	0.00494		3210.43	0.00552
	3209.4	0.00465		3209.4	0.00483		3209.4	0.00494		3209.4	0.00491		3209.4	0.00497		3209.4	0.00548
	3208.37	0.00469		3208.37	0.00485		3208.37	0.00495		3208.37	0.00495		3208.37	0.00497		3208.37	0.00557
	3207.33	0.00473		3207.33	0.00481		3207.33	0.00494		3207.33	0.00488		3207.33	0.00495		3207.33	0.00566
	3206.3	0.00471		3206.3	0.00483		3206.3	0.00494		3206.3	0.00483		3206.3	0.00497		3206.3	0.00566
	3205.27	0.00465		3205.27	0.0049		3205.27	0.00495		3205.27	0.00487		3205.27	0.005		3205.27	0.00564
	3204.24	0.00461		3204.24	0.00489		3204.24	0.00496		3204.24	0.0049		3204.24	0.00503		3204.24	0.00565
	3203.21	0.00464		3203.21	0.00486		3203.21	0.00497		3203.21	0.00493		3203.21	0.00504		3203.21	0.00568
	3202.18	0.00469		3202.18	0.00489		3202.18	0.00499		3202.18	0.00499		3202.18	0.00507		3202.18	0.00573
	3201.15	0.00474		3201.15	0.00496		3201.15	0.00509		3201.15	0.00509		3201.15	0.00513		3201.15	0.00574
	3200.12	0.00484		3200.12	0.00504		3200.12	0.00521		3200.12	0.00517		3200.12	0.00523		3200.12	0.00568
	3199.09	0.00495		3199.09	0.00512		3199.09	0.00527		3199.09	0.00522		3199.09	0.00529		3199.09	0.00563
	3198.06	0.00501		3198.06	0.00516		3198.06	0.00526		3198.06	0.00521		3198.06	0.00523		3198.06	0.00566
	3197.03	0.00504		3197.03	0.00518		3197.03	0.00523		3197.03	0.00521		3197.03	0.00519		3197.03	0.00578
	3196	0.00512		3196	0.00525		3196	0.00532		3196	0.00531		3196	0.0053		3196	0.00591
	3194.97	0.00521		3194.97	0.00532		3194.97	0.00546		3194.97	0.00543		3194.97	0.00546		3194.97	0.00599
	3193.94	0.00533		3193.94	0.00543		3193.94	0.00556		3193.94	0.00552		3193.94	0.0056		3193.94	0.00605
	3192.91	0.00548		3192.91	0.00559		3192.91	0.00568		3192.91	0.00562		3192.91	0.00575		3192.91	0.00613
	3191.88	0.0056		3191.88	0.00572		3191.88	0.0058		3191.88	0.00572		3191.88	0.00585		3191.88	0.00621
	3190.84	0.00566		3190.84	0.00577		3190.84	0.0059		3190.84	0.00578		3190.84	0.00588		3190.84	0.00629
	3189.81	0.0057		3189.81	0.0058		3189.81	0.006		3189.81	0.00586		3189.81	0.00599		3189.81	0.00641
	3188.78	0.00578		3188.78	0.00588		3188.78	0.00613		3188.78	0.006		3188.78	0.00617		3188.78	0.0066
	3187.75	0.00591		3187.75	0.006		3187.75	0.00623		3187.75	0.00614		3187.75	0.00631		3187.75	0.0067
	3186.72	0.00605		3186.72	0.00615		3186.72	0.00632		3186.72	0.00625		3186.72	0.00636		3186.72	0.00672
	3185.69	0.00622		3185.69	0.00635		3185.69	0.00647		3185.69	0.00645		3185.69	0.00645		3185.69	0.00679
	3184.66	0.00644		3184.66	0.00659		3184.66	0.00671		3184.66	0.00673		3184.66	0.00664		3184.66	0.00698
	3183.63	0.00672		3183.63	0.00685		3183.63	0.00697		3183.63	0.00696		3183.63	0.00689		3183.63	0.00723
	3182.6	0.007		3182.6	0.00709		3182.6	0.00722		3182.6	0.00716		3182.6	0.00715		3182.6	0.00744
	3181.57	0.00725		3181.57	0.00731		3181.57	0.00746		3181.57	0.00736		3181.57	0.00738		3181.57	0.00767
	3180.54	0.00747		3180.54	0.00753		3180.54	0.0077		3180.54	0.00757		3180.54	0.00754		3180.54	0.008
	3179.51	0.0077		3179.51	0.00777		3179.51	0.00795		3179.51	0.00783		3179.51	0.00773		3179.51	0.00836
	3178.48	0.00799		3178.48	0.00807		3178.48	0.00824		3178.48	0.0082		3178.48	0.00809		3178.48	0.00872
	3177.45	0.00838		3177.45	0.00844		3177.45	0.0086		3177.45	0.00865		3177.45	0.00856		3177.45	0.00907
	3176.42	0.00883		3176.42	0.00887		3176.42	0.00898		3176.42	0.00908		3176.42	0.00902		3176.42	0.00949
	3175.38	0.00936		3175.38	0.00935		3175.38	0.00945		3175.38	0.00953		3175.38	0.00949		3175.38	0.01004
	3174.35	0.00996		3174.35	0.0099		3174.35	0.01003		3174.35	0.01009		3174.35	0.01		3174.35	0.01063
	3173.32	0.01058		3173.32	0.01049		3173.32	0.01063		3173.32	0.01068		3173.32	0.0105		3173.32	0.01119
	3172.29	0.0112		3172.29	0.01109		3172.29	0.01121		3172.29	0.01126		3172.29	0.01106		3172.29	0.01172
	3171.26	0.0118		3171.26	0.01171		3171.26	0.01178		3171.26	0.01183		3171.26	0.01165		3171.26	0.01223
	3170.23	0.01231		3170.23	0.01228		3170.23	0.0123		3170.23	0.01233		3170.23	0.01216		3170.23	0.01266
	3169.2	0.0127		3169.2	0.01274		3169.2	0.0128		3169.2	0.0127		3169.2	0.01259		3169.2	0.01297
	3168.17	0.01298		3168.17	0.01308		3168.17	0.01322		3168.17	0.01304		3168.17	0.01296		3168.17	0.01323
	3167.14	0.01313		3167.14	0.01327		3167.14	0.01337		3167.14	0.01325		3167.14	0.01318		3167.14	0.01342
	3166.11	0.01308		3166.11	0.01324		3166.11	0.01327		3166.11	0.01321		3166.11	0.01312		3166.11	0.01344
	3165.08	0.01289		3165.08	0.01309		3165.08	0.01308		3165.08	0.013		3165.08	0.01297		3165.08	0.01334
	3164.05	0.01269		3164.05	0.01292		3164.05	0.01286		3164.05	0.01278		3164.05	0.01285		3164.05	0.01315
	3163.02	0.01249		3163.02	0.0127		3163.02	0.01265		3163.02	0.01261		3163.02	0.01267		3163.02	0.01285
	3161.99	0.01222		3161.99	0.01241		3161.99	0.01242		3161.99	0.01243		3161.99	0.01238		3161.99	0.0125
	3160.96	0.01186		3160.96	0.01207		3160.96	0.01211		3160.96	0.01212		3160.96	0.01204		3160.96	0.01218
	3159.93	0.01144		3159.93	0.0117		3159.93	0.0117		3159.93	0.01171		3159.93	0.01165		3159.93	0.01188
	3158.89	0.01106		3158.89	0.01135		3158.89	0.01131		3158.89	0.0113		3158.89	0.01127		3158.89	0.01161
	3157.86	0.01073		3157.86	0.01099		3157.86	0.011		3157.86	0.01096		3157.86	0.01099		3157.86	0.0113
	3156.83	0.01044		3156.83	0.01063		3156.83	0.01073		3156.83	0.01067		3156.83	0.01074		3156.83	0.01102
	3155.8	0.01015		3155.8	0.01035		3155.8	0.01049		3155.8	0.01039		3155.8	0.01048		3155.8	0.01084
	3154.77	0.00994		3154.77	0.01011		3154.77	0.01029		3154.77	0.01015		3154.77	0.01024		3154.77	0.01068
	3153.74	0.00981		3153.74	0.00993		3153.74	0.01013		3153.74	0.01001		3153.74	0.01011		3153.74	0.01051
	3152.71	0.00968		3152.71	0.00983		3152.71	0.00999		3152.71	0.00992		3152.71	0.01004		3152.71	0.01043
	3151.68	0.00955		3151.68	0.00976		3151.68	0.00988		3151.68	0.0098		3151.68	0.00992		3151.68	0.01039
	3150.65	0.00942		3150.65	0.00966		3150.65	0.00978		3150.65	0.00969		3150.65	0.00973		3150.65	0.01031
	3149.62	0.00933		3149.62	0.00957		3149.62	0.00974		3149.62	0.00961		3149.62	0.0096		3149.62	0.01029
	3148.59	0.00943		3148.59	0.00962		3148.59	0.00984		3148.59	0.00968		3148.59	0.00966		3148.59	0.0104
	3147.56	0.00975		3147.56	0.00984		3147.56	0.01001		3147.56	0.00995		3147.56	0.00986		3147.56	0.01058
	3146.53	0.01003		3146.53	0.01009		3146.53	0.01019		3146.53	0.0102		3146.53	0.0101		3146.53	0.01087
	3145.5	0.0103		3145.5	0.01042		3145.5	0.01048		3145.5	0.01039		3145.5	0.01041		3145.5	0.01135
	3144.47	0.01077		3144.47	0.01089		3144.47	0.01095		3144.47	0.01075		3144.47	0.01087		3144.47	0.01194
	3143.44	0.01133		3143.44	0.01144		3143.44	0.01145		3143.44	0.01133		3143.44	0.0114		3143.44	0.01253
	3142.4	0.01181		3142.4	0.01195		3142.4	0.01192		3142.4	0.01192		3142.4	0.01193		3142.4	0.01306
	3141.37	0.01225		3141.37	0.0124		3141.37	0.01241		3141.37	0.01241		3141.37	0.0124		3141.37	0.01354
	3140.34	0.01272		3140.34	0.01288		3140.34	0.01287		3140.34	0.01292		3140.34	0.01286		3140.34	0.01396
	3139.31	0.01325		3139.31	0.01343		3139.31	0.01332		3139.31	0.01348		3139.31	0.01337		3139.31	0.01434
	3138.28	0.01375		3138.28	0.01397		3138.28	0.01386		3138.28	0.014		3138.28	0.01386		3138.28	0.01485
	3137.25	0.01421		3137.25	0.01447		3137.25	0.01451		3137.25	0.0145		3137.25	0.01443		3137.25	0.01549
	3136.22	0.01489		3136.22	0.01512		3136.22	0.01526		3136.22	0.01519		3136.22	0.01521		3136.22	0.01615
	3135.19	0.01581		3135.19	0.01599		3135.19	0.01606		3135.19	0.01606		3135.19	0.01605		3135.19	0.01678
	3134.16	0.01674		3134.16	0.01684		3134.16	0.01687		3134.16	0.01689		3134.16	0.01679		3134.16	0.01749
	3133.13	0.01752		3133.13	0.01754		3133.13	0.01767		3133.13	0.01762		3133.13	0.01748		3133.13	0.01829
	3132.1	0.01816		3132.1	0.01818		3132.1	0.0184		3132.1	0.01829		3132.1	0.01822		3132.1	0.019
	3131.07	0.01873		3131.07	0.01875		3131.07	0.01901		3131.07	0.01892		3131.07	0.01895		3131.07	0.0196
	3130.04	0.01922		3130.04	0.01922		3130.04	0.0194		3130.04	0.0194		3130.04	0.01948		3130.04	0.02011
	3129.01	0.01956		3129.01	0.0196		3129.01	0.01965		3129.01	0.01968		3129.01	0.01972		3129.01	0.02041
	3127.98	0.01972		3127.98	0.0198		3127.98	0.01987		3127.98	0.01981		3127.98	0.01978		3127.98	0.02057
	3126.95	0.01978		3126.95	0.01985		3126.95	0.02004		3126.95	0.01991		3126.95	0.01989		3126.95	0.02077
	3125.91	0.01984		3125.91	0.01993		3125.91	0.02014		3125.91	0.02003		3125.91	0.02009		3125.91	0.02104
	3124.88	0.0199		3124.88	0.02009		3124.88	0.02026		3124.88	0.0201		3124.88	0.02024		3124.88	0.02126
	3123.85	0.02001		3123.85	0.02025		3123.85	0.0204		3123.85	0.02012		3123.85	0.02032		3123.85	0.02131
	3122.82	0.02009		3122.82	0.02031		3122.82	0.02041		3122.82	0.02013		3122.82	0.02027		3122.82	0.02128
	3121.79	0.01998		3121.79	0.02025		3121.79	0.02027		3121.79	0.02011		3121.79	0.02006		3121.79	0.02133
	3120.76	0.01993		3120.76	0.02024		3120.76	0.02022		3120.76	0.02013		3120.76	0.01994		3120.76	0.0214
	3119.73	0.02007		3119.73	0.02033		3119.73	0.0203		3119.73	0.02024		3119.73	0.02007		3119.73	0.02139
	3118.7	0.02029		3118.7	0.02041		3118.7	0.02047		3118.7	0.02041		3118.7	0.02034		3118.7	0.02134
	3117.67	0.02059		3117.67	0.02055		3117.67	0.02075		3117.67	0.02064		3117.67	0.02063		3117.67	0.02135
	3116.64	0.02091		3116.64	0.02088		3116.64	0.02105		3116.64	0.02091		3116.64	0.02089		3116.64	0.02158
	3115.61	0.02112		3115.61	0.0213		3115.61	0.02128		3115.61	0.02117		3115.61	0.02111		3115.61	0.02208
	3114.58	0.02133		3114.58	0.02168		3114.58	0.02149		3114.58	0.02149		3114.58	0.0213		3114.58	0.02271
	3113.55	0.0217		3113.55	0.02204		3113.55	0.02173		3113.55	0.02191		3113.55	0.02158		3113.55	0.02321
	3112.52	0.02211		3112.52	0.02236		3112.52	0.02204		3112.52	0.02227		3112.52	0.02196		3112.52	0.02348
	3111.49	0.02245		3111.49	0.02262		3111.49	0.02244		3111.49	0.02255		3111.49	0.02235		3111.49	0.0238
	3110.45	0.02288		3110.45	0.02306		3110.45	0.02297		3110.45	0.02299		3110.45	0.02282		3110.45	0.02428
	3109.42	0.02346		3109.42	0.02358		3109.42	0.02351		3109.42	0.02357		3109.42	0.02335		3109.42	0.02465
	3108.39	0.02386		3108.39	0.0238		3108.39	0.02389		3108.39	0.02392		3108.39	0.02365		3108.39	0.02487
	3107.36	0.02395		3107.36	0.02373		3107.36	0.02409		3107.36	0.02395		3107.36	0.02368		3107.36	0.02504
	3106.33	0.02394		3106.33	0.0237		3106.33	0.02414		3106.33	0.02391		3106.33	0.02365		3106.33	0.02506
	3105.3	0.02389		3105.3	0.02374		3105.3	0.02402		3105.3	0.02381		3105.3	0.02353		3105.3	0.0249
	3104.27	0.02363		3104.27	0.02361		3104.27	0.02371		3104.27	0.02355		3104.27	0.02333		3104.27	0.02453
	3103.24	0.02325		3103.24	0.02327		3103.24	0.02333		3103.24	0.0233		3103.24	0.02308		3103.24	0.02409
	3102.21	0.02283		3102.21	0.02284		3102.21	0.02299		3102.21	0.02299		3102.21	0.02273		3102.21	0.02375
	3101.18	0.02237		3101.18	0.02243		3101.18	0.02264		3101.18	0.02252		3101.18	0.02235		3101.18	0.02329
	3100.15	0.02192		3100.15	0.02207		3100.15	0.02217		3100.15	0.02198		3100.15	0.02193		3100.15	0.02259
	3099.12	0.02142		3099.12	0.02166		3099.12	0.02164		3099.12	0.02147		3099.12	0.02145		3099.12	0.02187
	3098.09	0.02077		3098.09	0.02108		3098.09	0.02115		3098.09	0.02091		3098.09	0.0209		3098.09	0.02124
	3097.06	0.02002		3097.06	0.02034		3097.06	0.02068		3097.06	0.02027		3097.06	0.02022		3097.06	0.02067
	3096.03	0.01932		3096.03	0.0196		3096.03	0.02012		3096.03	0.01969		3096.03	0.01958		3096.03	0.02027
	3095	0.01884		3095	0.01907		3095	0.01951		3095	0.01927		3095	0.01918		3095	0.02001
	3093.96	0.01854		3093.96	0.01865		3093.96	0.01896		3093.96	0.01888		3093.96	0.01892		3093.96	0.01977
	3092.93	0.01829		3092.93	0.01824		3092.93	0.01852		3092.93	0.01847		3092.93	0.01861		3092.93	0.01962
	3091.9	0.01814		3091.9	0.01813		3091.9	0.01835		3091.9	0.01827		3091.9	0.01841		3091.9	0.0196
	3090.87	0.01822		3090.87	0.01834		3090.87	0.01857		3090.87	0.01831		3090.87	0.0184		3090.87	0.01954
	3089.84	0.01837		3089.84	0.01857		3089.84	0.01887		3089.84	0.01841		3089.84	0.01844		3089.84	0.01949
	3088.81	0.01849		3088.81	0.01882		3088.81	0.01904		3088.81	0.01862		3088.81	0.01862		3088.81	0.01964
	3087.78	0.01866		3087.78	0.01902		3087.78	0.01922		3087.78	0.01895		3087.78	0.01895		3087.78	0.02003
	3086.75	0.01896		3086.75	0.01915		3086.75	0.0195		3086.75	0.0193		3086.75	0.01937		3086.75	0.02057
	3085.72	0.01941		3085.72	0.01951		3085.72	0.01994		3085.72	0.0197		3085.72	0.01994		3085.72	0.02102
	3084.69	0.01996		3084.69	0.02024		3084.69	0.02061		3084.69	0.0201		3084.69	0.02047		3084.69	0.02142
	3083.66	0.02052		3083.66	0.02106		3083.66	0.0214		3083.66	0.0206		3083.66	0.02087		3083.66	0.02206
	3082.63	0.02114		3082.63	0.02178		3082.63	0.02206		3082.63	0.02129		3082.63	0.02141		3082.63	0.02294
	3081.6	0.02194		3081.6	0.02234		3081.6	0.02248		3081.6	0.02215		3081.6	0.0221		3081.6	0.02385
	3080.57	0.02284		3080.57	0.02293		3080.57	0.02306		3080.57	0.02331		3080.57	0.0229		3080.57	0.02474
	3079.54	0.02375		3079.54	0.02388		3079.54	0.02416		3079.54	0.02438		3079.54	0.02386		3079.54	0.0258
	3078.51	0.02461		3078.51	0.02494		3078.51	0.02537		3078.51	0.02493		3078.51	0.02483		3078.51	0.02722
	3077.47	0.02538		3077.47	0.02588		3077.47	0.02629		3077.47	0.02565		3077.47	0.02587		3077.47	0.02863
	3076.44	0.02613		3076.44	0.02679		3076.44	0.02707		3076.44	0.02685		3076.44	0.02685		3076.44	0.02936
	3075.41	0.02664		3075.41	0.02731		3075.41	0.02755		3075.41	0.02766		3075.41	0.02709		3075.41	0.02943
	3074.38	0.02691		3074.38	0.02746		3074.38	0.02772		3074.38	0.02788		3074.38	0.02711		3074.38	0.02933
	3073.35	0.02699		3073.35	0.02775		3073.35	0.02793		3073.35	0.02808		3073.35	0.02759		3073.35	0.0293
	3072.32	0.02663		3072.32	0.02768		3072.32	0.02793		3072.32	0.02787		3072.32	0.02775		3072.32	0.02916
	3071.29	0.02625		3071.29	0.02716		3071.29	0.02772		3071.29	0.0274		3071.29	0.0275		3071.29	0.02887
	3070.26	0.02651		3070.26	0.02711		3070.26	0.02795		3070.26	0.02776		3070.26	0.02778		3070.26	0.02855
	3069.23	0.02711		3069.23	0.02755		3069.23	0.02842		3069.23	0.02858		3069.23	0.02846		3069.23	0.02864
	3068.2	0.02752		3068.2	0.02791		3068.2	0.02866		3068.2	0.02896		3068.2	0.02873		3068.2	0.02948
	3067.17	0.02781		3067.17	0.0279		3067.17	0.02877		3067.17	0.02898		3067.17	0.02853		3067.17	0.03048
	3066.14	0.02825		3066.14	0.02796		3066.14	0.02899		3066.14	0.02915		3066.14	0.02862		3066.14	0.03143
	3065.11	0.02904		3065.11	0.02925		3065.11	0.02987		3065.11	0.03002		3065.11	0.0301		3065.11	0.03297
	3064.08	0.03036		3064.08	0.03171		3064.08	0.03187		3064.08	0.03172		3064.08	0.03262		3064.08	0.03513
	3063.05	0.03253		3063.05	0.03427		3063.05	0.03451		3063.05	0.03399		3063.05	0.03506		3063.05	0.03751
	3062.02	0.03534		3062.02	0.0367		3062.02	0.03728		3062.02	0.0368		3062.02	0.03784		3062.02	0.03978
	3060.98	0.03788		3060.98	0.03875		3060.98	0.03976		3060.98	0.03963		3060.98	0.04087		3060.98	0.0419
	3059.95	0.03991		3059.95	0.04029		3059.95	0.04185		3059.95	0.04194		3059.95	0.0431		3059.95	0.04451
	3058.92	0.04114		3058.92	0.04186		3058.92	0.04396		3058.92	0.04338		3058.92	0.04438		3058.92	0.04674
	3057.89	0.04127		3057.89	0.04325		3057.89	0.04554		3057.89	0.04349		3057.89	0.04532		3057.89	0.04741
	3056.86	0.04079		3056.86	0.04357		3056.86	0.04574		3056.86	0.04312		3056.86	0.0461		3056.86	0.04768
	3055.83	0.04076		3055.83	0.04285		3055.83	0.04494		3055.83	0.04355		3055.83	0.04608		3055.83	0.04812
	3054.8	0.04192		3054.8	0.04204		3054.8	0.0443		3054.8	0.04419		3054.8	0.04466		3054.8	0.04728
	3053.77	0.0425		3053.77	0.04089		3053.77	0.04369		3053.77	0.04369		3053.77	0.04225		3053.77	0.04511
	3052.74	0.04053		3052.74	0.03917		3052.74	0.04176		3052.74	0.04061		3052.74	0.03975		3052.74	0.04276
	3051.71	0.03606		3051.71	0.03689		3051.71	0.03754		3051.71	0.03452		3051.71	0.03709		3051.71	0.04027
	3050.68	0.03113		3050.68	0.03418		3050.68	0.0333		3050.68	0.0302		3050.68	0.03332		3050.68	0.03747
	3049.65	0.0282		3049.65	0.03205		3049.65	0.03258		3049.65	0.02996		3049.65	0.02846		3049.65	0.03308
	3048.62	0.02637		3048.62	0.02874		3048.62	0.03187		3048.62	0.02828		3048.62	0.0246		3048.62	0.02687
	3047.59	0.02391		3047.59	0.02273		3047.59	0.02865		3047.59	0.0235		3047.59	0.02361		3047.59	0.02269
	3046.56	0.02147		3046.56	0.01686		3046.56	0.02723		3046.56	0.01965		3046.56	0.02412		3046.56	0.02242
	3045.52	0.02149		3045.52	0.01402		3045.52	0.02779		3045.52	0.01842		3045.52	0.02369		3045.52	0.02307
	3044.49	0.02243		3044.49	0.01305		3044.49	0.02831		3044.49	0.01778		3044.49	0.02296		3044.49	0.01997
	3043.46	0.01815		3043.46	0.00982		3043.46	0.02605		3043.46	0.01631		3043.46	0.02376		3043.46	0.01014
	3042.43	0.01179		3042.43	0.00607		3042.43	0.01941		3042.43	0.01515		3042.43	0.02568		3042.43	0.00118
	3041.4	0.0087		3041.4	0.0058		3041.4	0.01325		3041.4	0.01242		3041.4	0.02575		3041.4	0.00412
	3040.37	0.00217		3040.37	0.00612		3040.37	0.0071		3040.37	0.00711		3040.37	0.01962		3040.37	0.01226
	3039.34	-0.0103		3039.34	0.00691		3039.34	0.00833		3039.34	0.00089		3039.34	0.01368		3039.34	0.019
	3038.31	-0.02043		3038.31	0.0026		3038.31	0.02369		3038.31	-0.00822		3038.31	0.01543		3038.31	0.02555
	3037.28	-0.02227		3037.28	-0.02178		3037.28	0.02483		3037.28	-0.01584		3037.28	0.02162		3037.28	0.01647
	3036.25	-0.03218		3036.25	-0.05472		3036.25	0.00042		3036.25	-0.01961		3036.25	0.0344		3036.25	-0.0076
	3035.22	-0.08551		3035.22	-0.08941		3035.22	-0.03469		3035.22	-0.03791		3035.22	0.02886		3035.22	-0.03302
	3034.19	-0.14896		3034.19	-0.12554		3034.19	-0.06916		3034.19	-0.07002		3034.19	-0.01197		3034.19	-0.05174
	3033.16	-0.13169		3033.16	-0.09867		3033.16	-0.05099		3033.16	-0.07287		3033.16	-0.02022		3033.16	-0.07183
	3032.13	-0.04774		3032.13	0.01744		3032.13	0.01136		3032.13	-0.05111		3032.13	-0.00493		3032.13	-0.099
	3031.1	0.02102		3031.1	0.09006		3031.1	0.05918		3031.1	-0.07527		3031.1	-0.02666		3031.1	-0.07995
	3030.07	0.08695		3030.07	-0.02789		3030.07	0.09902		3030.07	-0.16752		3030.07	-0.04757		3030.07	-0.00997
	3029.03	0.2544		3029.03	-0.05573		3029.03	0.22747		3029.03	-0.14287		3029.03	0.07549		3029.03	-0.01614
	3028	0.32661		3028	0.11323		3028	0.15415		3028	0.02007		3028	0.2429		3028	-0.0921
	3026.97	0.12922		3026.97	0.25471		3026.97	-0.03679		3026.97	0.06208		3026.97	0.19639		3026.97	-0.17418
	3025.94	-0.17178		3025.94	0.13397		3025.94	-0.13324		3025.94	0.02826		3025.94	-0.08638		3025.94	-0.22127
	3024.91	-0.36055		3024.91	-0.08268		3024.91	-0.20086		3024.91	-0.13407		3024.91	-0.36791		3024.91	-0.07263
	3023.88	-0.22267		3023.88	0.03094		3023.88	-0.00625		3023.88	-0.07702		3023.88	-0.2627		3023.88	0.08132
	3022.85	0.05033		3022.85	0.40445		3022.85	0.21097		3022.85	0.09202		3022.85	-0.00388		3022.85	0.1025
	3021.82	0.18547		3021.82	0.42609		3021.82	0.05798		3021.82	-0.03845		3021.82	0.00772		3021.82	0.13925
	3020.79	0.05472		3020.79	0.22129		3020.79	-0.10325		3020.79	-0.07717		3020.79	-0.07774		3020.79	0.22675
	3019.76	0.01344		3019.76	0.18034		3019.76	-0.0715		3019.76	-0.03965		3019.76	-0.01759		3019.76	0.24713
	3018.73	0.12318		3018.73	0.29978		3018.73	-0.04184		3018.73	0.04441		3018.73	0.14469		3018.73	0.14498
	3017.7	0.19603		3017.7	0.30618		3017.7	-0.12689		3017.7	0.10411		3017.7	0.21022		3017.7	0.10187
	3016.67	0.15659		3016.67	0.17013		3016.67	-0.24563		3016.67	0.05748		3016.67	0.1197		3016.67	0.16078
	3015.64	0.02015		3015.64	0.06487		3015.64	-0.23176		3015.64	-0.07466		3015.64	-0.02249		3015.64	0.10875
	3014.61	-0.01517		3014.61	0.08705		3014.61	-0.13355		3014.61	-0.12775		3014.61	-0.05911		3014.61	-0.02018
	3013.58	-0.00446		3013.58	0.18766		3013.58	0.00292		3013.58	-0.08208		3013.58	-0.09962		3013.58	-0.21949
	3012.54	-0.05298		3012.54	0.12758		3012.54	-0.00392		3012.54	-0.05921		3012.54	-0.13098		3012.54	-0.18461
	3011.51	0.09794		3011.51	0.07557		3011.51	-0.0147		3011.51	-0.11403		3011.51	-0.16716		3011.51	0.11517
	3010.48	0.25457		3010.48	0.05404		3010.48	0.01049		3010.48	-0.05075		3010.48	-0.15781		3010.48	0.13762
	3009.45	0.18988		3009.45	0.08297		3009.45	0.06146		3009.45	0.02461		3009.45	-0.06848		3009.45	0.41926
	3008.42	-0.00884		3008.42	-0.00027		3008.42	0.07568		3008.42	-0.01802		3008.42	-0.03067		3008.42	0.83998
	3007.39	-0.18319		3007.39	-0.01303		3007.39	0.06485		3007.39	-0.08112		3007.39	-0.07407		3007.39	0.51967
	3006.36	-0.23871		3006.36	-0.13651		3006.36	0.00886		3006.36	-0.18015		3006.36	-0.21404		3006.36	0.3128
	3005.33	-0.24821		3005.33	-0.40469		3005.33	-0.29495		3005.33	-0.3358		3005.33	-0.4458		3005.33	0.14344
	3004.3	-0.06744		3004.3	-0.27087		3004.3	-0.09148		3004.3	-0.07557		3004.3	-0.24604		3004.3	0.05768
	3003.27	-0.13921		3003.27	-0.25277		3003.27	0.05963		3003.27	0.11973		3003.27	-0.23416		3003.27	0.17811
	3002.24	-0.162		3002.24	-0.16508		3002.24	0.08778		3002.24	0.17868		3002.24	-0.23942		3002.24	0.07891
	3001.21	0.06776		3001.21	0.09808		3001.21	0.21466		3001.21	0.2029		3001.21	-0.10994		3001.21	-0.248
	3000.18	0.25431		3000.18	0.09663		3000.18	0.14073		3000.18	0.01779		3000.18	-0.09819		3000.18	-0.23493
	2999.15	0.2359		2999.15	0.07998		2999.15	-0.04063		2999.15	-0.0698		2999.15	-0.10687		2999.15	0.42438
	2998.12	0.38242		2998.12	0.22601		2998.12	0.04069		2998.12	0.03257		2998.12	-0.00812		2998.12	0.2211
	2997.09	0.4321		2997.09	0.3264		2997.09	0.24093		2997.09	0.01768		2997.09	0.02373		2997.09	0.14391
	2996.05	0.24327		2996.05	0.16601		2996.05	0.48272		2996.05	-0.02984		2996.05	-0.14633		2996.05	0.22417
	2995.02	0.1034		2995.02	-0.07012		2995.02	0.17956		2995.02	-0.07517		2995.02	-0.23875		2995.02	0.38916
	2993.99	0.07678		2993.99	-0.24693		2993.99	-0.18642		2993.99	-0.14636		2993.99	-0.25989		2993.99	0.18202
	2992.96	-0.02407		2992.96	-0.136		2992.96	-0.3513		2992.96	-0.17146		2992.96	-0.25314		2992.96	-0.14264
	2991.93	0.02017		2991.93	0.18415		2991.93	-0.23254		2991.93	-0.12319		2991.93	-0.0689		2991.93	-0.01643
	2990.9	-0.13538		2990.9	0.06608		2990.9	-0.09286		2990.9	-0.02989		2990.9	0.06121		2990.9	0.46217
	2989.87	-0.206		2989.87	0.10868		2989.87	0.0264		2989.87	0.09317		2989.87	0.24084		2989.87	0.27373
	2988.84	-0.13271		2988.84	0.25176		2988.84	-0.0301		2988.84	0.18625		2988.84	0.20156		2988.84	0.13885
	2987.81	-0.01938		2987.81	0.02727		2987.81	-0.12879		2987.81	0.19414		2987.81	0.26201		2987.81	0.384
	2986.78	0.0564		2986.78	-0.04942		2986.78	-0.08061		2986.78	0.23453		2986.78	0.22995		2986.78	0.40645
	2985.75	0.14974		2985.75	0.17122		2985.75	0.18489		2985.75	0.19517		2985.75	0.24147		2985.75	0.143
	2984.72	0.23749		2984.72	0.20796		2984.72	0.26666		2984.72	0.01632		2984.72	0.46923		2984.72	0.30677
	2983.69	0.23976		2983.69	0.04925		2983.69	0.12999		2983.69	-0.00762		2983.69	0.22958		2983.69	0.34795
	2982.66	0.0373		2982.66	-0.13592		2982.66	-0.11975		2982.66	-0.05502		2982.66	0.0028		2982.66	0.30746
	2981.63	0.03829		2981.63	-0.20067		2981.63	-0.20613		2981.63	-0.09949		2981.63	0.06028		2981.63	0.26265
	2980.59	0.01083		2980.59	-0.22968		2980.59	-0.17073		2980.59	-0.18542		2980.59	-0.07021		2980.59	0.2491
	2979.56	-0.07886		2979.56	-0.30592		2979.56	-0.20752		2979.56	-0.24472		2979.56	-0.33506		2979.56	0.19945
	2978.53	0.04139		2978.53	-0.27315		2978.53	-0.11009		2978.53	-0.14781		2978.53	-0.35134		2978.53	0.11152
	2977.5	0.21597		2977.5	-0.17374		2977.5	-0.00891		2977.5	0.02157		2977.5	-0.11888		2977.5	0.01923
	2976.47	0.23429		2976.47	-0.14679		2976.47	-0.08228		2976.47	0.06211		2976.47	0.05027		2976.47	0.19011
	2975.44	0.16453		2975.44	0.05856		2975.44	-0.08931		2975.44	0.00304		2975.44	0.13335		2975.44	0.30187
	2974.41	0.04977		2974.41	0.20513		2974.41	-0.09355		2974.41	-0.20563		2974.41	0.00332		2974.41	0.02598
	2973.38	0.12299		2973.38	0.01091		2973.38	0.01163		2973.38	-0.23513		2973.38	-0.06391		2973.38	0.07368
	2972.35	0.29507		2972.35	0.09091		2972.35	0.20605		2972.35	0.0194		2972.35	0.00893		2972.35	0.30928
	2971.32	0.37131		2971.32	0.20458		2971.32	0.25401		2971.32	0.32051		2971.32	0.04289		2971.32	0.27278
	2970.29	0.06959		2970.29	0.09439		2970.29	0.10599		2970.29	0.26723		2970.29	-0.02009		2970.29	0.29312
	2969.26	-0.08404		2969.26	0.01479		2969.26	0.06541		2969.26	0.07129		2969.26	-0.08562		2969.26	0.28737
	2968.23	-0.02146		2968.23	0.05742		2968.23	0.12231		2968.23	-0.0255		2968.23	-0.06702		2968.23	0.23008
	2967.2	0.09491		2967.2	-0.00658		2967.2	0.06527		2967.2	-0.12223		2967.2	-0.03738		2967.2	0.23505
	2966.17	0.46603		2966.17	0.16332		2966.17	0.16808		2966.17	-0.02014		2966.17	0.14772		2966.17	0.13415
	2965.14	0.54285		2965.14	0.45225		2965.14	0.23229		2965.14	0.11738		2965.14	0.33959		2965.14	0.19793
	2964.1	0.33191		2964.1	0.3603		2964.1	0.02804		2964.1	0.11231		2964.1	0.38742		2964.1	0.39322
	2963.07	0.28824		2963.07	0.15225		2963.07	-0.1211		2963.07	0.26465		2963.07	0.20386		2963.07	0.41201
	2962.04	0.46664		2962.04	0.06204		2962.04	-0.10512		2962.04	0.0852		2962.04	-0.00646		2962.04	0.22171
	2961.01	0.22506		2961.01	0.12922		2961.01	-0.07979		2961.01	-0.00792		2961.01	-0.01133		2961.01	0.28385
	2959.98	0.14202		2959.98	0.22359		2959.98	-0.15478		2959.98	-0.06866		2959.98	0.09395		2959.98	0.26819
	2958.95	0.1297		2958.95	0.30052		2958.95	-0.15613		2958.95	-0.0544		2958.95	0.33506		2958.95	0.17281
	2957.92	0.01071		2957.92	0.14095		2957.92	-0.1127		2957.92	-0.03527		2957.92	0.58903		2957.92	0.31242
	2956.89	0.03796		2956.89	-0.02263		2956.89	-0.00985		2956.89	-0.00033		2956.89	0.4362		2956.89	0.36064
	2955.86	0.06992		2955.86	-0.05988		2955.86	0.13932		2955.86	0.04036		2955.86	0.33309		2955.86	0.18757
	2954.83	0.03566		2954.83	-0.10265		2954.83	0.14419		2954.83	-0.04375		2954.83	0.3149		2954.83	-0.05485
	2953.8	0.15291		2953.8	-0.01117		2953.8	-0.0967		2953.8	-0.11033		2953.8	0.18735		2953.8	-0.0839
	2952.77	0.18653		2952.77	0.11404		2952.77	-0.14468		2952.77	-0.14768		2952.77	0.02096		2952.77	-0.03341
	2951.74	0.01498		2951.74	0.03807		2951.74	-0.18626		2951.74	-0.1982		2951.74	0.00533		2951.74	-0.07429
	2950.71	-0.05812		2950.71	0.09915		2950.71	-0.00493		2950.71	-0.15331		2950.71	0.21722		2950.71	-0.13695
	2949.68	0.04291		2949.68	0.15051		2949.68	0.11807		2949.68	-0.13209		2949.68	0.16574		2949.68	-0.02992
	2948.65	0.28394		2948.65	0.17674		2948.65	0.17054		2948.65	-0.00339		2948.65	0.18755		2948.65	0.25122
	2947.61	0.33663		2947.61	0.29756		2947.61	0.16224		2947.61	0.16958		2947.61	0.27751		2947.61	0.31555
	2946.58	0.26693		2946.58	0.23439		2946.58	0.18046		2946.58	0.19295		2946.58	0.21692		2946.58	0.26087
	2945.55	0.11543		2945.55	-0.00488		2945.55	-0.01924		2945.55	0.02455		2945.55	0.0189		2945.55	0.37057
	2944.52	-0.22881		2944.52	-0.34954		2944.52	-0.42786		2944.52	-0.2906		2944.52	-0.27815		2944.52	0.36226
	2943.49	-0.26766		2943.49	-0.31975		2943.49	-0.51847		2943.49	-0.28044		2943.49	-0.2898		2943.49	0.10893
	2942.46	-0.09736		2942.46	-0.19513		2942.46	-0.24346		2942.46	-0.08954		2942.46	-0.24609		2942.46	-0.01147
	2941.43	-0.07126		2941.43	-0.30118		2941.43	-0.08923		2941.43	-0.16021		2941.43	-0.33937		2941.43	0.23506
	2940.4	-0.01877		2940.4	-0.20338		2940.4	0.04167		2940.4	-0.08655		2940.4	-0.14859		2940.4	0.41306
	2939.37	-0.16856		2939.37	-0.17742		2939.37	-0.08258		2939.37	-0.10383		2939.37	-0.07732		2939.37	0.17046
	2938.34	-0.09524		2938.34	-0.08543		2938.34	-0.04496		2938.34	0.10815		2938.34	-0.06868		2938.34	0.11846
	2937.31	0.05543		2937.31	0.04093		2937.31	0.07574		2937.31	0.16554		2937.31	-0.16378		2937.31	0.09878
	2936.28	0.22057		2936.28	0.19247		2936.28	0.16693		2936.28	0.02992		2936.28	-0.15922		2936.28	0.07968
	2935.25	0.5098		2935.25	0.19361		2935.25	0.15199		2935.25	0.08881		2935.25	0.00087		2935.25	0.03138
	2934.22	0.19357		2934.22	0.08481		2934.22	-0.05798		2934.22	0.14896		2934.22	0.02344		2934.22	0.20985
	2933.19	-0.12034		2933.19	0.06648		2933.19	-0.31712		2933.19	-0.14676		2933.19	-0.15073		2933.19	0.32707
	2932.16	-0.17709		2932.16	0.03811		2932.16	-0.3502		2932.16	-0.36876		2932.16	-0.2657		2932.16	0.22555
	2931.12	0.01307		2931.12	0.16426		2931.12	-0.10194		2931.12	-0.18213		2931.12	-0.09768		2931.12	0.26295
	2930.09	-0.02532		2930.09	0.28416		2930.09	-0.01322		2930.09	-0.03553		2930.09	0.03166		2930.09	0.32078
	2929.06	-0.00597		2929.06	0.50231		2929.06	0.03122		2929.06	0.08326		2929.06	0.11307		2929.06	0.25926
	2928.03	0.09782		2928.03	0.26624		2928.03	0.13354		2928.03	0.26385		2928.03	0.18991		2928.03	0.29791
	2927	0.13633		2927	0.1397		2927	0.15607		2927	0.39274		2927	0.17734		2927	0.23617
	2925.97	0.053		2925.97	0.02043		2925.97	0.0248		2925.97	0.19373		2925.97	0.06597		2925.97	0.11102
	2924.94	0.04682		2924.94	0.02976		2924.94	0.01391		2924.94	0.03628		2924.94	0.08345		2924.94	0.07788
	2923.91	0.20094		2923.91	0.24209		2923.91	0.11809		2923.91	0.055		2923.91	0.15339		2923.91	0.07433
	2922.88	0.40787		2922.88	0.35832		2922.88	0.09664		2922.88	0.24745		2922.88	0.25102		2922.88	0.06466
	2921.85	0.40841		2921.85	0.23964		2921.85	-0.01539		2921.85	0.41728		2921.85	0.35109		2921.85	0.09751
	2920.82	0.61126		2920.82	0.02397		2920.82	-0.05682		2920.82	0.32713		2920.82	0.26648		2920.82	0.22528
	2919.79	0.35331		2919.79	-0.01843		2919.79	-0.00018		2919.79	0.32107		2919.79	0.16476		2919.79	0.3023
	2918.76	0.30103		2918.76	0.08565		2918.76	0.16344		2918.76	0.2464		2918.76	0.14634		2918.76	0.21883
	2917.73	0.05056		2917.73	0.15289		2917.73	0.3781		2917.73	0.1724		2917.73	0.1726		2917.73	0.13843
	2916.7	-0.15723		2916.7	0.02668		2916.7	0.16928		2916.7	0.03517		2916.7	0.12992		2916.7	0.0586
	2915.66	-0.25512		2915.66	-0.13436		2915.66	-0.18708		2915.66	-0.11164		2915.66	-0.05921		2915.66	0.17622
	2914.63	-0.16284		2914.63	-0.12956		2914.63	-0.18307		2914.63	-0.09314		2914.63	-0.11413		2914.63	0.3184
	2913.6	-0.03209		2913.6	-0.08215		2913.6	-0.14033		2913.6	-0.0096		2913.6	0.02265		2913.6	0.30599
	2912.57	-0.02157		2912.57	-0.06812		2912.57	-0.13814		2912.57	0.1196		2912.57	0.15325		2912.57	0.25122
	2911.54	-0.13543		2911.54	0.02577		2911.54	-0.10906		2911.54	0.33377		2911.54	-0.00397		2911.54	0.11445
	2910.51	-0.11739		2910.51	0.38428		2910.51	-0.0707		2910.51	0.23365		2910.51	-0.12917		2910.51	0.04626
	2909.48	-0.09		2909.48	0.06773		2909.48	-0.13284		2909.48	0.04594		2909.48	-0.23663		2909.48	0.06714
	2908.45	-0.01432		2908.45	0.13273		2908.45	-0.05425		2908.45	0.0771		2908.45	-0.06447		2908.45	0.13152
	2907.42	0.10271		2907.42	0.32039		2907.42	-0.05491		2907.42	0.00482		2907.42	0.11467		2907.42	0.06461
	2906.39	0.18523		2906.39	0.31221		2906.39	-0.05971		2906.39	-0.03351		2906.39	0.01266		2906.39	0.13206
	2905.36	0.18312		2905.36	0.0292		2905.36	-0.12465		2905.36	-0.06693		2905.36	-0.20795		2905.36	0.35344
	2904.33	0.1315		2904.33	0.02674		2904.33	-0.05791		2904.33	0.00539		2904.33	-0.25478		2904.33	0.39004
	2903.3	0.2309		2903.3	0.38458		2903.3	0.18936		2903.3	0.19795		2903.3	-0.06128		2903.3	0.38195
	2902.27	0.31601		2902.27	0.41858		2902.27	0.05402		2902.27	0.29511		2902.27	-0.01616		2902.27	0.41406
	2901.24	0.57324		2901.24	0.10448		2901.24	-0.14019		2901.24	0.23317		2901.24	-0.11606		2901.24	0.16163
	2900.21	0.35032		2900.21	-0.02056		2900.21	-0.12955		2900.21	0.19387		2900.21	-0.13227		2900.21	-0.20295
	2899.17	0.26757		2899.17	0.37437		2899.17	0.01625		2899.17	0.33735		2899.17	0.06154		2899.17	-0.49045
	2898.14	0.23712		2898.14	0.30281		2898.14	-0.10115		2898.14	0.18472		2898.14	-0.03422		2898.14	-0.22247
	2897.11	-0.02701		2897.11	-0.05949		2897.11	-0.355		2897.11	-0.22863		2897.11	-0.31884		2897.11	-0.14456
	2896.08	-0.13324		2896.08	-0.12798		2896.08	-0.39056		2896.08	-0.33871		2896.08	-0.34034		2896.08	-0.06753
	2895.05	0.17159		2895.05	0.0312		2895.05	-0.17256		2895.05	-0.12379		2895.05	-0.05663		2895.05	0.15199
	2894.02	0.39544		2894.02	0.16054		2894.02	-0.08748		2894.02	0.045		2894.02	0.0976		2894.02	0.02385
	2892.99	0.24705		2892.99	0.28712		2892.99	-0.01346		2892.99	0.07671		2892.99	0.1386		2892.99	-0.13744
	2891.96	0.18465		2891.96	0.29198		2891.96	0.04615		2891.96	-0.06111		2891.96	0.12906		2891.96	-0.16169
	2890.93	0.25778		2890.93	0.1622		2890.93	0.16865		2890.93	-0.08202		2890.93	0.02527		2890.93	-0.1698
	2889.9	0.24592		2889.9	-0.01343		2889.9	0.2672		2889.9	0.06245		2889.9	-0.0098		2889.9	0.10848
	2888.87	0.06388		2888.87	-0.18047		2888.87	0.24643		2888.87	0.12438		2888.87	0.0358		2888.87	0.55342
	2887.84	-0.00646		2887.84	-0.22183		2887.84	0.12856		2887.84	0.05577		2887.84	-0.0331		2887.84	0.49978
	2886.81	-0.08343		2886.81	-0.24688		2886.81	-0.21604		2886.81	-0.26615		2886.81	-0.12456		2886.81	0.20606
	2885.78	0.04346		2885.78	-0.10442		2885.78	-0.27781		2885.78	-0.27683		2885.78	-0.05412		2885.78	0.08496
	2884.75	0.41674		2884.75	0.34061		2884.75	0.08048		2884.75	0.08147		2884.75	0.35953		2884.75	0.08291
	2883.72	0.30726		2883.72	0.18582		2883.72	0.15625		2883.72	0.25812		2883.72	0.44676		2883.72	0.11059
	2882.68	0.11565		2882.68	0.01745		2882.68	0.091		2882.68	0.25575		2882.68	0.44209		2882.68	0.2031
	2881.65	0.09714		2881.65	-0.0879		2881.65	-0.06758		2881.65	0.2011		2881.65	0.49408		2881.65	0.33309
	2880.62	0.32391		2880.62	-0.06165		2880.62	0.00612		2880.62	0.14695		2880.62	0.26408		2880.62	0.60691
	2879.59	0.50724		2879.59	0.12614		2879.59	0.03652		2879.59	0.17348		2879.59	0.09572		2879.59	0.73123
	2878.56	0.32953		2878.56	0.3374		2878.56	0.07102		2878.56	0.24096		2878.56	0.0447		2878.56	0.33307
	2877.53	0.42183		2877.53	0.33668		2877.53	0.19399		2877.53	0.26193		2877.53	0.02474		2877.53	0.15154
	2876.5	0.41636		2876.5	0.06749		2876.5	0.19454		2876.5	0.15916		2876.5	0.05029		2876.5	0.11697
	2875.47	0.28704		2875.47	-0.1572		2875.47	0.10895		2875.47	-0.00527		2875.47	0.0527		2875.47	0.12596
	2874.44	0.14318		2874.44	-0.26504		2874.44	-0.0188		2874.44	-0.04045		2874.44	0.05432		2874.44	0.10747
	2873.41	0.09953		2873.41	-0.13112		2873.41	-0.01088		2873.41	0.15256		2873.41	0.21142		2873.41	0.18293
	2872.38	0.19443		2872.38	0.19511		2872.38	0.08002		2872.38	0.39183		2872.38	0.26603		2872.38	0.0544
	2871.35	0.20565		2871.35	0.25089		2871.35	0.12562		2871.35	0.31934		2871.35	0.20343		2871.35	0.03859
	2870.32	0.18689		2870.32	0.05867		2870.32	0.28124		2870.32	0.20419		2870.32	0.20021		2870.32	0.18301
	2869.29	0.19883		2869.29	-0.00961		2869.29	0.41738		2869.29	0.14044		2869.29	0.24803		2869.29	0.37726
	2868.26	0.24946		2868.26	0.04067		2868.26	0.1388		2868.26	0.11483		2868.26	0.14389		2868.26	0.27043
	2867.23	0.24594		2867.23	0.25167		2867.23	0.00905		2867.23	0.06083		2867.23	0.09987		2867.23	0.0903
	2866.19	0.25896		2866.19	0.35799		2866.19	-0.09862		2866.19	-0.0328		2866.19	0.10155		2866.19	0.16718
	2865.16	0.27502		2865.16	0.21618		2865.16	-0.0274		2865.16	0.07144		2865.16	0.02268		2865.16	0.42719
	2864.13	0.15993		2864.13	0.21318		2864.13	0.08742		2864.13	0.20234		2864.13	0.06243		2864.13	0.46415
	2863.1	-0.00639		2863.1	0.25724		2863.1	0.09704		2863.1	0.21442		2863.1	0.15782		2863.1	0.13152
	2862.07	-0.11368		2862.07	0.17251		2862.07	0.0915		2862.07	0.08008		2862.07	0.073		2862.07	0.0163
	2861.04	-0.14605		2861.04	-0.0401		2861.04	0.049		2861.04	-0.02313		2861.04	0.104		2861.04	0.23496
	2860.01	0.1247		2860.01	0.13353		2860.01	0.16273		2860.01	0.20841		2860.01	0.33815		2860.01	0.27833
	2858.98	0.29281		2858.98	0.39262		2858.98	0.24297		2858.98	0.28297		2858.98	0.41604		2858.98	0.41587
	2857.95	0.17054		2857.95	0.31202		2857.95	0.21172		2857.95	0.16812		2857.95	0.289		2857.95	0.40672
	2856.92	-0.02365		2856.92	-0.04026		2856.92	0.04043		2856.92	0.037		2856.92	0.12756		2856.92	0.48167
	2855.89	-0.12192		2855.89	-0.0988		2855.89	-0.09775		2855.89	-0.00639		2855.89	-0.0796		2855.89	0.29486
	2854.86	-0.14882		2854.86	0.01883		2854.86	-0.08408		2854.86	-0.0531		2854.86	-0.02137		2854.86	0.19599
	2853.83	-0.24619		2853.83	-0.04746		2853.83	-0.14609		2853.83	-0.11479		2853.83	0.00768		2853.83	0.30201
	2852.8	-0.31584		2852.8	-0.1663		2852.8	-0.22644		2852.8	-0.0971		2852.8	-0.08228		2852.8	0.25186
	2851.77	-0.13773		2851.77	-0.08406		2851.77	0.11053		2851.77	0.05296		2851.77	0.04389		2851.77	0.15378
	2850.74	0.05586		2850.74	0.01392		2850.74	0.17262		2850.74	0.06558		2850.74	0.05756		2850.74	0.10789
	2849.7	0.13542		2849.7	-0.00472		2849.7	0.01032		2849.7	-0.0396		2849.7	0.05105		2849.7	0.20061
	2848.67	0.14926		2848.67	0.09925		2848.67	-0.04275		2848.67	-0.03771		2848.67	0.10931		2848.67	0.3668
	2847.64	0.25747		2847.64	0.28048		2847.64	0.0018		2847.64	0.03521		2847.64	0.11853		2847.64	0.10351
	2846.61	0.24952		2846.61	0.09484		2846.61	0.04963		2846.61	0.01589		2846.61	0.13343		2846.61	0.10874
	2845.58	0.23037		2845.58	0.11715		2845.58	0.20409		2845.58	0.02496		2845.58	0.12476		2845.58	0.50689
	2844.55	0.31279		2844.55	0.25012		2844.55	0.19301		2844.55	0.03602		2844.55	0.02112		2844.55	0.59138
	2843.52	0.34989		2843.52	0.32163		2843.52	0.25894		2843.52	0.10851		2843.52	0.04606		2843.52	0.51715
	2842.49	0.30648		2842.49	0.31671		2842.49	0.18727		2842.49	0.19479		2842.49	0.18547		2842.49	0.67306
	2841.46	0.25492		2841.46	0.31577		2841.46	0.09982		2841.46	0.21246		2841.46	0.25877		2841.46	0.98332
	2840.43	0.0823		2840.43	0.21492		2840.43	0.19357		2840.43	0.27961		2840.43	0.21605		2840.43	0.55727
	2839.4	-0.08736		2839.4	0.12298		2839.4	0.2485		2839.4	0.3305		2839.4	0.1844		2839.4	0.14906
	2838.37	-0.15722		2838.37	0.10956		2838.37	0.01005		2838.37	0.17511		2838.37	0.265		2838.37	0.0598
	2837.34	-0.13407		2837.34	-0.02368		2837.34	-0.1268		2837.34	-0.01296		2837.34	0.26972		2837.34	0.17564
	2836.31	-0.05407		2836.31	-0.12245		2836.31	-0.08515		2836.31	-0.04023		2836.31	0.54895		2836.31	0.14618
	2835.28	0.02464		2835.28	-0.01173		2835.28	0.15293		2835.28	0.12305		2835.28	0.41426		2835.28	0.04915
	2834.24	0.20576		2834.24	0.08501		2834.24	0.33859		2834.24	0.20721		2834.24	0.21416		2834.24	-0.01643
	2833.21	0.26764		2833.21	-0.00781		2833.21	0.17116		2833.21	0.05511		2833.21	0.2117		2833.21	0.12766
	2832.18	0.18939		2832.18	-0.09111		2832.18	0.05881		2832.18	-0.11027		2832.18	0.34484		2832.18	0.43392
	2831.15	0.16611		2831.15	-0.09858		2831.15	0.0454		2831.15	-0.056		2831.15	0.22938		2831.15	0.49659
	2830.12	0.14737		2830.12	-0.02396		2830.12	0.02445		2830.12	0.13987		2830.12	0.28071		2830.12	0.22762
	2829.09	0.02661		2829.09	-0.03161		2829.09	-0.10338		2829.09	0.2064		2829.09	0.25005		2829.09	0.12784
	2828.06	-0.07755		2828.06	-0.10853		2828.06	-0.23284		2828.06	0.09086		2828.06	0.13085		2828.06	0.16482
	2827.03	0.02917		2827.03	-0.15583		2827.03	-0.25447		2827.03	0.02186		2827.03	0.06562		2827.03	0.20823
	2826	0.33762		2826	-0.08277		2826	-0.09472		2826	0.05781		2826	0.09978		2826	0.08966
	2824.97	0.28037		2824.97	0.0058		2824.97	0.00905		2824.97	0.15386		2824.97	0.18094		2824.97	-0.02039
	2823.94	0.09969		2823.94	0.13504		2823.94	0.00823		2823.94	0.31217		2823.94	0.24211		2823.94	-0.04816
	2822.91	0.03649		2822.91	0.33127		2822.91	0.09212		2822.91	0.29627		2822.91	0.33383		2822.91	-0.05714
	2821.88	0.05486		2821.88	0.37664		2821.88	0.12931		2821.88	0.21985		2821.88	0.27447		2821.88	-0.04905
	2820.85	0.04264		2820.85	0.23222		2820.85	0.05473		2820.85	0.13054		2820.85	0.11296		2820.85	0.10683
	2819.82	-0.18007		2819.82	-0.00774		2819.82	-0.23031		2819.82	-0.15108		2819.82	-0.19585		2819.82	0.13773
	2818.79	-0.47974		2818.79	-0.34804		2818.79	-0.39567		2818.79	-0.40745		2818.79	-0.47359		2818.79	0.01073
	2817.75	-0.27356		2817.75	-0.28845		2817.75	-0.06356		2817.75	-0.20001		2817.75	-0.1721		2817.75	-0.0523
	2816.72	-0.00525		2816.72	-0.13557		2816.72	0.05987		2816.72	-0.03117		2816.72	0.10854		2816.72	0.03612
	2815.69	0.06541		2815.69	-0.15556		2815.69	-0.05265		2815.69	0.02646		2815.69	-0.01095		2815.69	0.05523
	2814.66	0.01593		2814.66	-0.1219		2814.66	-0.13824		2814.66	0.01831		2814.66	-0.15254		2814.66	-0.02896
	2813.63	0.06211		2813.63	0.05833		2813.63	-0.13107		2813.63	0.00964		2813.63	-0.14527		2813.63	-0.0665
	2812.6	0.17454		2812.6	0.27019		2812.6	-0.08084		2812.6	0.01875		2812.6	0.02795		2812.6	0.00016
	2811.57	0.12773		2811.57	0.1199		2811.57	-0.04874		2811.57	-0.02643		2811.57	0.08952		2811.57	0.02024
	2810.54	0.01916		2810.54	0.1303		2810.54	-0.11058		2810.54	-0.04905		2810.54	0.03858		2810.54	0.04334
	2809.51	-0.02223		2809.51	0.13672		2809.51	-0.11678		2809.51	-0.04678		2809.51	0.12901		2809.51	0.03699
	2808.48	0.07776		2808.48	-0.04043		2808.48	-0.05424		2808.48	0.03663		2808.48	0.19393		2808.48	-0.02713
	2807.45	0.07064		2807.45	-0.16827		2807.45	-0.03986		2807.45	0.21838		2807.45	0.09497		2807.45	-0.02198
	2806.42	-0.03418		2806.42	-0.09741		2806.42	-0.074		2806.42	0.13014		2806.42	0.14544		2806.42	0.05302
	2805.39	0.06922		2805.39	0.17631		2805.39	0.07134		2805.39	0.09298		2805.39	0.53517		2805.39	-0.00754
	2804.36	0.14636		2804.36	0.27854		2804.36	0.22515		2804.36	0.14893		2804.36	0.35078		2804.36	0.06576
	2803.33	0.08915		2803.33	0.12652		2803.33	0.14021		2803.33	0.06913		2803.33	0.14755		2803.33	0.17277
	2802.3	0.02062		2802.3	0.02037		2802.3	-0.04042		2802.3	-0.04489		2802.3	0.02402		2802.3	0.1891
	2801.26	0.0685		2801.26	0.17113		2801.26	-0.05993		2801.26	0.07233		2801.26	0.04037		2801.26	0.21992
	2800.23	0.10227		2800.23	0.29365		2800.23	0.03663		2800.23	0.25996		2800.23	0.07927		2800.23	0.23271
	2799.2	0.04451		2799.2	0.18764		2799.2	0.14917		2799.2	0.16655		2799.2	0.08662		2799.2	0.23147
	2798.17	-0.00584		2798.17	0.08752		2798.17	0.19394		2798.17	0.14021		2798.17	0.00958		2798.17	0.19182
	2797.14	0.04016		2797.14	0.02714		2797.14	0.08938		2797.14	0.27261		2797.14	-0.11918		2797.14	0.27499
	2796.11	0.02904		2796.11	-0.03411		2796.11	-0.03823		2796.11	0.1269		2796.11	-0.12401		2796.11	0.28916
	2795.08	0.01603		2795.08	-0.09003		2795.08	-0.08726		2795.08	-0.08145		2795.08	0.11125		2795.08	0.33845
	2794.05	0.1074		2794.05	-0.01492		2794.05	-0.07743		2794.05	-0.10507		2794.05	0.01491		2794.05	0.38916
	2793.02	0.22114		2793.02	0.04234		2793.02	-0.02366		2793.02	-0.04261		2793.02	-0.06143		2793.02	0.38571
	2791.99	0.23848		2791.99	-0.03748		2791.99	0.08397		2791.99	-0.03104		2791.99	-0.09415		2791.99	0.29514
	2790.96	0.1029		2790.96	-0.12109		2790.96	0.16463		2790.96	-0.04724		2790.96	-0.12686		2790.96	0.3361
	2789.93	0.10613		2789.93	-0.0628		2789.93	0.04102		2789.93	-0.04398		2789.93	0.02066		2789.93	0.26869
	2788.9	0.19231		2788.9	0.00396		2788.9	0.01278		2788.9	0.08233		2788.9	0.28998		2788.9	-0.07055
	2787.87	0.1572		2787.87	-0.0138		2787.87	0.0973		2787.87	0.02817		2787.87	0.23555		2787.87	-0.35909
	2786.84	0.07467		2786.84	-0.06135		2786.84	0.06505		2786.84	-0.11039		2786.84	0.11372		2786.84	-0.17145
	2785.81	0.08421		2785.81	-0.01392		2785.81	0.0092		2785.81	-0.09314		2785.81	0.15199		2785.81	0.17588
	2784.77	0.14426		2784.77	0.15435		2784.77	0.1062		2784.77	0.08426		2784.77	0.24886		2784.77	0.24416
	2783.74	0.1376		2783.74	0.26272		2783.74	0.20803		2783.74	0.04165		2783.74	0.21787		2783.74	0.21912
	2782.71	0.12898		2782.71	0.34576		2782.71	0.14084		2782.71	0.01177		2782.71	0.18704		2782.71	0.17867
	2781.68	0.18593		2781.68	0.41211		2781.68	0.02347		2781.68	0.04231		2781.68	0.18179		2781.68	0.27362
	2780.65	0.28599		2780.65	0.12908		2780.65	0.04203		2780.65	0.06879		2780.65	0.1588		2780.65	0.41563
	2779.62	0.27568		2779.62	-0.04468		2779.62	0.02198		2779.62	0.04656		2779.62	0.0895		2779.62	0.35174
	2778.59	0.13763		2778.59	-0.02		2778.59	-0.10867		2778.59	0.05818		2778.59	-0.00883		2778.59	0.16882
	2777.56	0.13527		2777.56	0.07874		2777.56	-0.07324		2777.56	0.10465		2777.56	0.04193		2777.56	0.11243
	2776.53	0.13415		2776.53	0.1375		2776.53	0.00439		2776.53	0.06305		2776.53	0.04727		2776.53	0.13932
	2775.5	0.12482		2775.5	0.12864		2775.5	0.03489		2775.5	0.03499		2775.5	0.05636		2775.5	0.16828
	2774.47	0.1206		2774.47	0.13053		2774.47	0.0728		2774.47	0.05265		2774.47	0.09618		2774.47	0.175
	2773.44	0.11567		2773.44	0.14725		2773.44	0.13893		2773.44	0.06582		2773.44	0.1365		2773.44	0.16663
	2772.41	0.12598		2772.41	0.16713		2772.41	0.1804		2772.41	0.09168		2772.41	0.18588		2772.41	0.1564
	2771.38	0.13382		2771.38	0.16904		2771.38	0.17339		2771.38	0.10919		2771.38	0.19784		2771.38	0.12519
	2770.35	0.10751		2770.35	0.13814		2770.35	0.13153		2770.35	0.11123		2770.35	0.14393		2770.35	0.09463
	2769.31	0.08411		2769.31	0.11329		2769.31	0.10492		2769.31	0.12264		2769.31	0.10508		2769.31	0.09409
	2768.28	0.1001		2768.28	0.11613		2768.28	0.11708		2768.28	0.13343		2768.28	0.12019		2768.28	0.10022
	2767.25	0.11981		2767.25	0.11532		2767.25	0.12868		2767.25	0.12167		2767.25	0.13282		2767.25	0.0985
	2766.22	0.11701		2766.22	0.09842		2766.22	0.11225		2766.22	0.1047		2766.22	0.1152		2766.22	0.09456
	2765.19	0.10441		2765.19	0.08547		2765.19	0.09477		2765.19	0.098		2765.19	0.09676		2765.19	0.08775
	2764.16	0.09376		2764.16	0.08185		2764.16	0.09209		2764.16	0.09249		2764.16	0.09321		2764.16	0.08244
	2763.13	0.09023		2763.13	0.07703		2763.13	0.09155		2763.13	0.08425		2763.13	0.09167		2763.13	0.0803
	2762.1	0.0891		2762.1	0.07371		2762.1	0.0878		2762.1	0.07808		2762.1	0.08658		2762.1	0.07708
	2761.07	0.08129		2761.07	0.07249		2761.07	0.08265		2761.07	0.07167		2761.07	0.07988		2761.07	0.07223
	2760.04	0.07271		2760.04	0.06833		2760.04	0.07623		2760.04	0.06508		2760.04	0.07194		2760.04	0.06841
	2759.01	0.06817		2759.01	0.06367		2759.01	0.07112		2759.01	0.06229		2759.01	0.06519		2759.01	0.06221
	2757.98	0.06215		2757.98	0.06005		2757.98	0.06753		2757.98	0.05953		2757.98	0.05974		2757.98	0.05411
	2756.95	0.05477		2756.95	0.05637		2756.95	0.06335		2756.95	0.05572		2756.95	0.05639		2756.95	0.05054
	2755.92	0.05134		2755.92	0.05424		2755.92	0.06021		2755.92	0.05575		2755.92	0.05617		2755.92	0.04931
	2754.89	0.05036		2754.89	0.05372		2754.89	0.05848		2754.89	0.05766		2754.89	0.05611		2754.89	0.04697
	2753.86	0.0481		2753.86	0.05241		2753.86	0.05574		2753.86	0.05647		2753.86	0.05429		2753.86	0.04669
	2752.82	0.04546		2752.82	0.04999		2752.82	0.05214		2752.82	0.05228		2752.82	0.05124		2752.82	0.04657
	2751.79	0.04433		2751.79	0.04738		2751.79	0.04959		2751.79	0.04883		2751.79	0.04773		2751.79	0.04418
	2750.76	0.04483		2750.76	0.04496		2750.76	0.04775		2750.76	0.04737		2750.76	0.0439		2750.76	0.04221
	2749.73	0.04415		2749.73	0.0438		2749.73	0.04541		2749.73	0.04581		2749.73	0.04072		2749.73	0.0415
	2748.7	0.04104		2748.7	0.0436		2748.7	0.04345		2748.7	0.04342		2748.7	0.03944		2748.7	0.04078
	2747.67	0.03819		2747.67	0.04142		2747.67	0.04184		2747.67	0.04075		2747.67	0.03922		2747.67	0.03844
	2746.64	0.03602		2746.64	0.03677		2746.64	0.03884		2746.64	0.03816		2746.64	0.03812		2746.64	0.03496
	2745.61	0.03415		2745.61	0.03392		2745.61	0.03642		2745.61	0.03729		2745.61	0.03616		2745.61	0.03212
	2744.58	0.03365		2744.58	0.03491		2744.58	0.03665		2744.58	0.03854		2744.58	0.03596		2744.58	0.03179
	2743.55	0.03306		2743.55	0.03593		2743.55	0.0371		2743.55	0.0385		2743.55	0.03683		2743.55	0.03295
	2742.52	0.03188		2742.52	0.03469		2742.52	0.03671		2742.52	0.03594		2742.52	0.03587		2742.52	0.03234
	2741.49	0.03131		2741.49	0.0327		2741.49	0.03609		2741.49	0.03357		2741.49	0.03377		2741.49	0.03103
	2740.46	0.03123		2740.46	0.03176		2740.46	0.03507		2740.46	0.03326		2740.46	0.03284		2740.46	0.03059
	2739.43	0.03191		2739.43	0.03279		2739.43	0.03399		2739.43	0.03402		2739.43	0.03333		2739.43	0.03082
	2738.4	0.0325		2738.4	0.03339		2738.4	0.03344		2738.4	0.03398		2738.4	0.03396		2738.4	0.03237
	2737.37	0.03156		2737.37	0.03186		2737.37	0.03292		2737.37	0.03309		2737.37	0.03376		2737.37	0.03426
	2736.33	0.03003		2736.33	0.03031		2736.33	0.03142		2736.33	0.0317		2736.33	0.03263		2736.33	0.0346
	2735.3	0.02936		2735.3	0.02948		2735.3	0.03025		2735.3	0.03039		2735.3	0.03144		2735.3	0.03415
	2734.27	0.02959		2734.27	0.02863		2734.27	0.02997		2734.27	0.02987		2734.27	0.03052		2734.27	0.03391
	2733.24	0.02997		2733.24	0.02797		2733.24	0.02965		2733.24	0.0294		2733.24	0.02984		2733.24	0.03347
	2732.21	0.03008		2732.21	0.02784		2732.21	0.02945		2732.21	0.02876		2732.21	0.02942		2732.21	0.03236
	2731.18	0.03028		2731.18	0.02863		2731.18	0.02972		2731.18	0.02883		2731.18	0.02906		2731.18	0.03095
	2730.15	0.02992		2730.15	0.02939		2730.15	0.03009		2730.15	0.02887		2730.15	0.02869		2730.15	0.03117
	2729.12	0.02789		2729.12	0.02857		2729.12	0.02929		2729.12	0.02757		2729.12	0.02805		2729.12	0.03257
	2728.09	0.02583		2728.09	0.02766		2728.09	0.02738		2728.09	0.02597		2728.09	0.02686		2728.09	0.03275
	2727.06	0.026		2727.06	0.02827		2727.06	0.02654		2727.06	0.02577		2727.06	0.02599		2727.06	0.03254
	2726.03	0.0281		2726.03	0.02914		2726.03	0.02826		2726.03	0.02673		2726.03	0.02777		2726.03	0.0331
	2725	0.02934		2725	0.02863		2725	0.03089		2725	0.02664		2725	0.0306		2725	0.03371
	2723.97	0.02901		2723.97	0.02834		2723.97	0.03193		2723.97	0.02538		2723.97	0.03		2723.97	0.03432
	2722.94	0.02874		2722.94	0.02908		2722.94	0.03142		2722.94	0.02503		2722.94	0.02681		2722.94	0.03483
	2721.91	0.02845		2721.91	0.02832		2721.91	0.03062		2721.91	0.02524		2721.91	0.02448		2721.91	0.03454
	2720.88	0.02777		2720.88	0.0272		2720.88	0.0314		2720.88	0.02599		2720.88	0.02432		2720.88	0.03386
	2719.84	0.02669		2719.84	0.02694		2719.84	0.03317		2719.84	0.02741		2719.84	0.02477		2719.84	0.03392
	2718.81	0.02605		2718.81	0.02569		2718.81	0.03261		2718.81	0.02721		2718.81	0.02434		2718.81	0.03461
	2717.78	0.02775		2717.78	0.02494		2717.78	0.03061		2717.78	0.02582		2717.78	0.02447		2717.78	0.03483
	2716.75	0.0304		2716.75	0.02637		2716.75	0.02996		2716.75	0.0257		2716.75	0.0257		2716.75	0.03476
	2715.72	0.03104		2715.72	0.02825		2715.72	0.02935		2715.72	0.02696		2715.72	0.02638		2715.72	0.03511
	2714.69	0.03121		2714.69	0.02986		2714.69	0.02858		2714.69	0.02845		2714.69	0.02604		2714.69	0.03539
	2713.66	0.03162		2713.66	0.03064		2713.66	0.02888		2713.66	0.02891		2713.66	0.02574		2713.66	0.03445
	2712.63	0.03069		2712.63	0.02982		2712.63	0.02862		2712.63	0.0274		2712.63	0.02532		2712.63	0.03197
	2711.6	0.02942		2711.6	0.02847		2711.6	0.02761		2711.6	0.02453		2711.6	0.02356		2711.6	0.02993
	2710.57	0.02858		2710.57	0.02759		2710.57	0.02752		2710.57	0.02214		2710.57	0.02143		2710.57	0.02939
	2709.54	0.02694		2709.54	0.02662		2709.54	0.02743		2709.54	0.02126		2709.54	0.02129		2709.54	0.02896
	2708.51	0.02386		2708.51	0.02402		2708.51	0.02534		2708.51	0.02024		2708.51	0.02194		2708.51	0.02805
	2707.48	0.02025		2707.48	0.0205		2707.48	0.02177		2707.48	0.01777		2707.48	0.02072		2707.48	0.02594
	2706.45	0.01737		2706.45	0.0178		2706.45	0.01859		2706.45	0.01575		2706.45	0.01834		2706.45	0.02323
	2705.42	0.01602		2705.42	0.01584		2705.42	0.01587		2705.42	0.01498		2705.42	0.01623		2705.42	0.02274
	2704.38	0.01512		2704.38	0.01335		2704.38	0.01293		2704.38	0.01322		2704.38	0.01447		2704.38	0.02381
	2703.35	0.01377		2703.35	0.01078		2703.35	0.01191		2703.35	0.0108		2703.35	0.01352		2703.35	0.0241
	2702.32	0.01315		2702.32	0.01009		2702.32	0.0137		2702.32	0.01018		2702.32	0.01358		2702.32	0.02404
	2701.29	0.01262		2701.29	0.00976		2701.29	0.0148		2701.29	0.01073		2701.29	0.01302		2701.29	0.02274
	2700.26	0.01071		2700.26	0.00819		2700.26	0.01443		2700.26	0.00983		2700.26	0.01105		2700.26	0.01873
	2699.23	0.00961		2699.23	0.00758		2699.23	0.01393		2699.23	0.0077		2699.23	0.00899		2699.23	0.01463
	2698.2	0.01113		2698.2	0.00884		2698.2	0.0122		2698.2	0.00854		2698.2	0.00832		2698.2	0.01371
	2697.17	0.01156		2697.17	0.00934		2697.17	0.00966		2697.17	0.01148		2697.17	0.00883		2697.17	0.01515
	2696.14	0.00955		2696.14	0.00819		2696.14	0.00829		2696.14	0.0104		2696.14	0.00941		2696.14	0.01606
	2695.11	0.00852		2695.11	0.00738		2695.11	0.00842		2695.11	0.00626		2695.11	0.00909		2695.11	0.01472
	2694.08	0.00786		2694.08	0.00641		2694.08	0.0088		2694.08	0.00358		2694.08	0.00743		2694.08	0.01054
	2693.05	0.00864		2693.05	0.00676		2693.05	0.00734		2693.05	0.00209		2693.05	0.00699		2693.05	0.00637
	2692.02	0.01424		2692.02	0.01188		2692.02	0.00537		2692.02	0.00286		2692.02	0.00871		2692.02	0.00655
	2690.99	0.01482		2690.99	0.01044		2690.99	0.00787		2690.99	0.00439		2690.99	0.00853		2690.99	0.01359
	2689.96	-0.00183		2689.96	-0.00918		2689.96	0.00697		2689.96	-0.00661		2689.96	0.00495		2689.96	0.02303
	2688.93	-0.02302		2688.93	-0.02311		2688.93	-0.00873		2688.93	-0.024		2688.93	0.0045		2688.93	0.01437
	2687.89	-0.02208		2687.89	-0.00777		2687.89	-0.02163		2687.89	-0.0217		2687.89	0.01212		2687.89	-0.01491
	2686.86	-0.00065		2686.86	0.00243		2686.86	-0.01867		2686.86	-0.01816		2686.86	0.01966		2686.86	-0.02691
	2685.83	0.03245		2685.83	-0.00092		2685.83	0.00013		2685.83	-0.02991		2685.83	0.03174		2685.83	-0.01373
	2684.8	0.0487		2684.8	0.0179		2684.8	0.01621		2684.8	-0.04178		2684.8	0.04408		2684.8	-0.02609
	2683.77	-0.04294		2683.77	-0.00827		2683.77	0.01943		2683.77	-0.08312		2683.77	0.00315		2683.77	-0.08367
	2682.74	-0.1988		2682.74	-0.08643		2682.74	-0.01491		2682.74	-0.15702		2682.74	-0.06086		2682.74	-0.09834
	2681.71	-0.2439		2681.71	-0.09116		2681.71	-0.07628		2681.71	-0.19149		2681.71	-0.03548		2681.71	-0.06958
	2680.68	-0.19765		2680.68	-0.07411		2680.68	-0.07384		2680.68	-0.191		2680.68	-0.02707		2680.68	-0.073
	2679.65	-0.13234		2679.65	-0.08165		2679.65	-0.01546		2679.65	-0.15383		2679.65	-0.05698		2679.65	-0.074
	2678.62	-0.087		2678.62	-0.0894		2678.62	0.0009		2678.62	-0.10312		2678.62	-0.062		2678.62	-0.03316
	2677.59	-0.06423		2677.59	-0.0742		2677.59	-0.00837		2677.59	-0.07745		2677.59	-0.04659		2677.59	-0.0062
	2676.56	-0.05248		2676.56	-0.05626		2676.56	-0.01979		2676.56	-0.06446		2676.56	-0.03451		2676.56	-0.01169
	2675.53	-0.03432		2675.53	-0.04447		2675.53	-0.02081		2675.53	-0.0371		2675.53	-0.02554		2675.53	-0.02152
	2674.5	-0.01576		2674.5	-0.02963		2674.5	-0.01224		2674.5	-0.00837		2674.5	-0.01272		2674.5	-0.01321
	2673.47	-0.00871		2673.47	-0.01876		2673.47	-0.01077		2673.47	-0.00087		2673.47	-0.00561		2673.47	-0.00171
	2672.44	-0.00663		2672.44	-0.01402		2672.44	-0.00965		2672.44	-0.00411		2672.44	-0.00325		2672.44	0.00107
	2671.4	-0.00237		2671.4	-0.00798		2671.4	0.00134		2671.4	-0.00285		2671.4	0.0018		2671.4	0.00093
	2670.37	0.00039		2670.37	-0.00207		2670.37	0.00926		2670.37	-0.00073		2670.37	0.00427		2670.37	0.00474
	2669.34	-6e-05		2669.34	0.00215		2669.34	0.00758		2669.34	-0.0015		2669.34	0.00219		2669.34	0.00814
	2668.31	0.00022		2668.31	0.00521		2668.31	0.0057		2668.31	-0.00115		2668.31	0.00234		2668.31	0.00748
	2667.28	0.00254		2667.28	0.00592		2667.28	0.00672		2667.28	0.00176		2667.28	0.00527		2667.28	0.00735
	2666.25	0.00357		2666.25	0.00539		2666.25	0.00633		2666.25	0.00375		2666.25	0.00639		2666.25	0.0078
	2665.22	0.00222		2665.22	0.00458		2665.22	0.00456		2665.22	0.00236		2665.22	0.00461		2665.22	0.00639
	2664.19	0.00091		2664.19	0.00229		2664.19	0.0033		2664.19	-0.00108		2664.19	0.00216		2664.19	0.00685
	2663.16	0.00205		2663.16	1e-05		2663.16	0.00347		2663.16	-0.00225		2663.16	0.00232		2663.16	0.01066
	2662.13	0.00476		2662.13	2e-05		2662.13	0.00486		2662.13	-0.00023		2662.13	0.00421		2662.13	0.01265
	2661.1	0.00612		2661.1	0.00116		2661.1	0.00481		2661.1	0.0003		2661.1	0.00381		2661.1	0.01015
	2660.07	0.00373		2660.07	0.00025		2660.07	0.00087		2660.07	-0.00293		2660.07	-0.00074		2660.07	0.00643
	2659.04	-0.0019		2659.04	-0.00348		2659.04	-0.00578		2659.04	-0.00849		2659.04	-0.00835		2659.04	0.00461
	2658.01	-0.00645		2658.01	-0.00859		2658.01	-0.01181		2658.01	-0.01318		2658.01	-0.01429		2658.01	0.0038
	2656.98	-0.00866		2656.98	-0.01384		2656.98	-0.01467		2656.98	-0.01383		2656.98	-0.01553		2656.98	0.00067
	2655.95	-0.00922		2655.95	-0.0161		2655.95	-0.01389		2655.95	-0.01246		2655.95	-0.0145		2655.95	-0.0044
	2654.91	-0.00943		2654.91	-0.01554		2654.91	-0.01427		2654.91	-0.01293		2654.91	-0.01372		2654.91	-0.00911
	2653.88	-0.01326		2653.88	-0.01803		2653.88	-0.01859		2653.88	-0.01636		2653.88	-0.01427		2653.88	-0.0133
	2652.85	-0.01645		2652.85	-0.02203		2652.85	-0.02136		2652.85	-0.02003		2652.85	-0.01703		2652.85	-0.01484
	2651.82	-0.01651		2651.82	-0.02214		2651.82	-0.02155		2651.82	-0.02148		2651.82	-0.01977		2651.82	-0.01113
	2650.79	-0.01799		2650.79	-0.02125		2650.79	-0.02158		2650.79	-0.02165		2650.79	-0.01976		2650.79	-0.00517
	2649.76	-0.01644		2649.76	-0.01861		2649.76	-0.01895		2649.76	-0.01871		2649.76	-0.01694		2649.76	-0.0032
	2648.73	-0.01136		2648.73	-0.01334		2648.73	-0.014		2648.73	-0.01361		2648.73	-0.01351		2648.73	-0.00522
	2647.7	-0.00899		2647.7	-0.01023		2647.7	-0.01066		2647.7	-0.01087		2647.7	-0.01174		2647.7	-0.00657
	2646.67	-0.00945		2646.67	-0.00969		2646.67	-0.00955		2646.67	-0.01039		2646.67	-0.01091		2646.67	-0.00537
	2645.64	-0.00989		2645.64	-0.00891		2645.64	-0.00879		2645.64	-0.00976		2645.64	-0.00971		2645.64	-0.0031
	2644.61	-0.0094		2644.61	-0.00738		2644.61	-0.00753		2644.61	-0.00854		2644.61	-0.00816		2644.61	-0.00174
	2643.58	-0.00795		2643.58	-0.00607		2643.58	-0.00602		2643.58	-0.00713		2643.58	-0.00653		2643.58	-0.00147
	2642.55	-0.00612		2642.55	-0.0052		2642.55	-0.0045		2642.55	-0.00579		2642.55	-0.00511		2642.55	-0.00137
	2641.52	-0.0046		2641.52	-0.00427		2641.52	-0.00345		2641.52	-0.00455		2641.52	-0.00398		2641.52	-0.00107
	2640.49	-0.00353		2640.49	-0.00328		2640.49	-0.00279		2640.49	-0.00361		2640.49	-0.00302		2640.49	-0.00051
	2639.45	-0.00296		2639.45	-0.0028		2639.45	-0.00222		2639.45	-0.00328		2639.45	-0.00237		2639.45	0.00015
	2638.42	-0.00266		2638.42	-0.00273		2638.42	-0.0019		2638.42	-0.00333		2638.42	-0.0021		2638.42	0.00039
	2637.39	-0.0023		2637.39	-0.0026		2637.39	-0.0016		2637.39	-0.00322		2637.39	-0.00191		2637.39	0.00019
	2636.36	-0.0021		2636.36	-0.00243		2636.36	-0.00129		2636.36	-0.0028		2636.36	-0.00185		2636.36	9e-05
	2635.33	-0.0022		2635.33	-0.00238		2635.33	-0.00135		2635.33	-0.00247		2635.33	-0.00204		2635.33	0.00024
	2634.3	-0.00236		2634.3	-0.00236		2634.3	-0.00166		2634.3	-0.00239		2634.3	-0.0022		2634.3	0.00043
	2633.27	-0.00235		2633.27	-0.00228		2633.27	-0.00177		2633.27	-0.00231		2633.27	-0.0022		2633.27	0.00042
	2632.24	-0.00223		2632.24	-0.00215		2632.24	-0.00175		2632.24	-0.00226		2632.24	-0.00206		2632.24	0.00012
	2631.21	-0.00221		2631.21	-0.00215		2631.21	-0.00188		2631.21	-0.00237		2631.21	-0.00201		2631.21	-0.00011
	2630.18	-0.00248		2630.18	-0.0024		2630.18	-0.00214		2630.18	-0.00253		2630.18	-0.00219		2630.18	-4e-05
	2629.15	-0.00282		2629.15	-0.00266		2629.15	-0.00241		2629.15	-0.00262		2629.15	-0.00235		2629.15	4e-05
	2628.12	-0.00293		2628.12	-0.00268		2628.12	-0.00263		2628.12	-0.00267		2628.12	-0.00245		2628.12	6e-05
	2627.09	-0.0028		2627.09	-0.00248		2627.09	-0.00263		2627.09	-0.00267		2627.09	-0.0025		2627.09	5e-05
	2626.06	-0.00275		2626.06	-0.00243		2626.06	-0.00254		2626.06	-0.00267		2626.06	-0.00257		2626.06	1e-05
	2625.03	-0.00286		2625.03	-0.00261		2625.03	-0.00261		2625.03	-0.00273		2625.03	-0.00279		2625.03	-8e-05
	2624	-0.00281		2624	-0.00266		2624	-0.00263		2624	-0.00283		2624	-0.00294		2624	-0.00021
	2622.96	-0.00264		2622.96	-0.00269		2622.96	-0.0026		2622.96	-0.00297		2622.96	-0.00304		2622.96	-0.00034
	2621.93	-0.00268		2621.93	-0.00299		2621.93	-0.00281		2621.93	-0.00324		2621.93	-0.0034		2621.93	-0.00058
	2620.9	-0.00293		2620.9	-0.00334		2620.9	-0.00307		2620.9	-0.00355		2620.9	-0.00381		2620.9	-0.00074
	2619.87	-0.00303		2619.87	-0.0034		2619.87	-0.00309		2619.87	-0.0037		2619.87	-0.00384		2619.87	-0.00063
	2618.84	-0.00306		2618.84	-0.0033		2618.84	-0.00312		2618.84	-0.0038		2618.84	-0.00371		2618.84	-0.00058
	2617.81	-0.00315		2617.81	-0.00324		2617.81	-0.00323		2617.81	-0.00393		2617.81	-0.00374		2617.81	-0.00064
	2616.78	-0.00318		2616.78	-0.00335		2616.78	-0.0033		2616.78	-0.00383		2616.78	-0.00374		2616.78	-0.0005
	2615.75	-0.00317		2615.75	-0.0035		2615.75	-0.00333		2615.75	-0.0036		2615.75	-0.00356		2615.75	-0.00025
	2614.72	-0.00316		2614.72	-0.00344		2614.72	-0.00325		2614.72	-0.00354		2614.72	-0.00342		2614.72	-0.00014
	2613.69	-0.00308		2613.69	-0.00323		2613.69	-0.00305		2613.69	-0.00353		2613.69	-0.0033		2613.69	-0.00011
	2612.66	-0.00296		2612.66	-0.00309		2612.66	-0.00291		2612.66	-0.00333		2612.66	-0.00319		2612.66	-0.00011
	2611.63	-0.00284		2611.63	-0.003		2611.63	-0.00281		2611.63	-0.00305		2611.63	-0.00318		2611.63	-0.00013
	2610.6	-0.00284		2610.6	-0.00296		2610.6	-0.00273		2610.6	-0.00295		2610.6	-0.0032		2610.6	-0.00015
	2609.57	-0.00301		2609.57	-0.00298		2609.57	-0.00278		2609.57	-0.00301		2609.57	-0.00316		2609.57	-0.00023
	2608.54	-0.00312		2608.54	-0.00295		2608.54	-0.00282		2608.54	-0.00308		2608.54	-0.00311		2608.54	-0.00039
	2607.51	-0.00304		2607.51	-0.00294		2607.51	-0.00273		2607.51	-0.00308		2607.51	-0.00312		2607.51	-0.00046
	2606.47	-0.00301		2606.47	-0.0031		2606.47	-0.00276		2606.47	-0.00315		2606.47	-0.00326		2606.47	-0.00039
	2605.44	-0.00315		2605.44	-0.00317		2605.44	-0.00298		2605.44	-0.00333		2605.44	-0.00342		2605.44	-0.00039
	2604.41	-0.00319		2604.41	-0.00305		2604.41	-0.00309		2604.41	-0.00342		2604.41	-0.00343		2604.41	-0.00041
	2603.38	-0.00294		2603.38	-0.00298		2603.38	-0.0029		2603.38	-0.00331		2603.38	-0.00337		2603.38	-0.00029
	2602.35	-0.00259		2602.35	-0.0029		2602.35	-0.00258		2602.35	-0.00309		2602.35	-0.00325		2602.35	-4e-05
	2601.32	-0.00237		2601.32	-0.00265		2601.32	-0.00235		2601.32	-0.00284		2601.32	-0.00305		2601.32	0.0002
	2600.29	-0.00222		2600.29	-0.00236		2600.29	-0.00229		2600.29	-0.00259		2600.29	-0.00291		2600.29	0.00034
	2599.26	-0.00204		2599.26	-0.00216		2599.26	-0.00222		2599.26	-0.00238		2599.26	-0.00271		2599.26	0.00045
	2598.23	-0.00173		2598.23	-0.00187		2598.23	-0.00192		2598.23	-0.00207		2598.23	-0.00228		2598.23	0.00065
	2597.2	-0.0012		2597.2	-0.0014		2597.2	-0.00143		2597.2	-0.00153		2597.2	-0.00174		2597.2	0.00095
	2596.17	-0.00066		2596.17	-0.00093		2596.17	-0.00086		2596.17	-0.00101		2596.17	-0.00124		2596.17	0.00128
	2595.14	-0.00027		2595.14	-0.00049		2595.14	-0.00033		2595.14	-0.00066		2595.14	-0.00081		2595.14	0.00167
	2594.11	8e-05		2594.11	-7e-05		2594.11	0.00011		2594.11	-0.00027		2594.11	-0.00041		2594.11	0.00214
	2593.08	0.00054		2593.08	0.00033		2593.08	0.00053		2593.08	0.00023		2593.08	9e-05		2593.08	0.00251
	2592.05	0.00101		2592.05	0.00075		2592.05	0.00099		2592.05	0.00073		2592.05	0.00061		2592.05	0.00278
	2591.02	0.00131		2591.02	0.00113		2591.02	0.0013		2591.02	0.00109		2591.02	0.00092		2591.02	0.00309
	2589.98	0.00152		2589.98	0.00144		2589.98	0.00151		2589.98	0.00134		2589.98	0.00111		2589.98	0.00338
	2588.95	0.00176		2588.95	0.00168		2588.95	0.00179		2588.95	0.00157		2588.95	0.00139		2588.95	0.00358
	2587.92	0.00201		2587.92	0.00189		2587.92	0.00208		2587.92	0.00183		2587.92	0.00167		2587.92	0.00373
	2586.89	0.00222		2586.89	0.00216		2586.89	0.00227		2586.89	0.0021		2586.89	0.00188		2586.89	0.00384
	2585.86	0.00231		2585.86	0.00238		2585.86	0.00244		2585.86	0.00231		2585.86	0.00206		2585.86	0.00395
	2584.83	0.00234		2584.83	0.00253		2584.83	0.00259		2584.83	0.00243		2584.83	0.00217		2584.83	0.00401
	2583.8	0.00242		2583.8	0.00266		2583.8	0.00268		2583.8	0.0025		2583.8	0.00223		2583.8	0.00404
	2582.77	0.00251		2582.77	0.00268		2582.77	0.00267		2582.77	0.00248		2582.77	0.00227		2582.77	0.00406
	2581.74	0.00245		2581.74	0.00253		2581.74	0.00255		2581.74	0.00235		2581.74	0.00226		2581.74	0.00406
	2580.71	0.00221		2580.71	0.0023		2580.71	0.00232		2580.71	0.00218		2580.71	0.00215		2580.71	0.00404
	2579.68	0.00196		2579.68	0.00211		2579.68	0.00213		2579.68	0.00198		2579.68	0.00198		2579.68	0.00395
	2578.65	0.00187		2578.65	0.00196		2578.65	0.00205		2578.65	0.00186		2578.65	0.00182		2578.65	0.00375
	2577.62	0.00179		2577.62	0.00178		2577.62	0.00194		2577.62	0.00175		2577.62	0.00164		2577.62	0.00354
	2576.59	0.00163		2576.59	0.00157		2576.59	0.00175		2576.59	0.00154		2576.59	0.0014		2576.59	0.00343
	2575.56	0.00152		2575.56	0.00142		2575.56	0.00159		2575.56	0.00137		2575.56	0.00121		2575.56	0.00336
	2574.52	0.00151		2574.52	0.00142		2574.52	0.00152		2574.52	0.00133		2574.52	0.00114		2574.52	0.00324
	2573.49	0.00138		2573.49	0.00136		2573.49	0.00141		2573.49	0.00121		2573.49	0.001		2573.49	0.00308
	2572.46	0.00107		2572.46	0.00112		2572.46	0.0012		2572.46	0.00092		2572.46	0.00076		2572.46	0.00293
	2571.43	0.00084		2571.43	0.00089		2571.43	0.00102		2571.43	0.00071		2571.43	0.00061		2571.43	0.00274
	2570.4	0.00071		2570.4	0.00074		2570.4	0.00089		2570.4	0.00065		2570.4	0.00053		2570.4	0.00254
	2569.37	0.00053		2569.37	0.00054		2569.37	0.00068		2569.37	0.00053		2569.37	0.00035		2569.37	0.00241
	2568.34	0.00029		2568.34	0.00029		2568.34	0.0004		2568.34	0.00032		2568.34	0.00014		2568.34	0.00231
	2567.31	8e-05		2567.31	6e-05		2567.31	0.00016		2567.31	5e-05		2567.31	-7e-05		2567.31	0.00217
	2566.28	-7e-05		2566.28	-0.00015		2566.28	-4e-05		2566.28	-0.00023		2566.28	-0.00035		2566.28	0.00196
	2565.25	-0.00021		2565.25	-0.00038		2565.25	-0.00027		2565.25	-0.00047		2565.25	-0.00063		2565.25	0.00176
	2564.22	-0.00038		2564.22	-0.00065		2564.22	-0.00055		2564.22	-0.00069		2564.22	-0.00087		2564.22	0.00159
	2563.19	-0.00056		2563.19	-0.00088		2563.19	-0.00082		2563.19	-0.00089		2563.19	-0.00108		2563.19	0.00139
	2562.16	-0.00073		2562.16	-0.00105		2562.16	-0.00102		2562.16	-0.00105		2562.16	-0.00128		2562.16	0.00121
	2561.13	-0.00087		2561.13	-0.00122		2561.13	-0.00116		2561.13	-0.00125		2561.13	-0.00146		2561.13	0.00102
	2560.1	-0.00107		2560.1	-0.00147		2560.1	-0.00137		2560.1	-0.00157		2560.1	-0.00167		2560.1	0.00089
	2559.07	-0.00136		2559.07	-0.00176		2559.07	-0.00166		2559.07	-0.00195		2559.07	-0.00193		2559.07	0.00083
	2558.03	-0.00154		2558.03	-0.0019		2558.03	-0.00185		2558.03	-0.00218		2558.03	-0.00214		2558.03	0.00076
	2557	-0.00148		2557	-0.00186		2557	-0.00192		2557	-0.00221		2557	-0.00229		2557	0.00071
	2555.97	-0.00139		2555.97	-0.00187		2555.97	-0.00195		2555.97	-0.00216		2555.97	-0.00244		2555.97	0.00071
	2554.94	-0.00143		2554.94	-0.00196		2554.94	-0.00196		2554.94	-0.00219		2554.94	-0.0025		2554.94	0.00074
	2553.91	-0.00156		2553.91	-0.00213		2553.91	-0.00202		2553.91	-0.00234		2553.91	-0.00259		2553.91	0.00074
	2552.88	-0.00168		2552.88	-0.00229		2552.88	-0.00211		2552.88	-0.00247		2552.88	-0.00268		2552.88	0.0007
	2551.85	-0.00178		2551.85	-0.00234		2551.85	-0.00216		2551.85	-0.00254		2551.85	-0.00267		2551.85	0.00059
	2550.82	-0.00195		2550.82	-0.00238		2550.82	-0.00226		2550.82	-0.00263		2550.82	-0.0027		2550.82	0.00046
	2549.79	-0.00212		2549.79	-0.00246		2549.79	-0.00241		2549.79	-0.00275		2549.79	-0.00282		2549.79	0.00032
	2548.76	-0.00219		2548.76	-0.00254		2548.76	-0.00257		2548.76	-0.00283		2548.76	-0.00288		2548.76	0.00024
	2547.73	-0.00219		2547.73	-0.00258		2547.73	-0.00264		2547.73	-0.00287		2547.73	-0.00289		2547.73	0.00027
	2546.7	-0.00211		2546.7	-0.00253		2546.7	-0.00257		2546.7	-0.0028		2546.7	-0.00288		2546.7	0.00028
	2545.67	-0.00201		2545.67	-0.00239		2545.67	-0.00245		2545.67	-0.00266		2545.67	-0.00281		2545.67	0.00022
	2544.64	-0.0019		2544.64	-0.00219		2544.64	-0.00226		2544.64	-0.00251		2544.64	-0.00266		2544.64	0.00029
	2543.61	-0.00173		2543.61	-0.002		2543.61	-0.00201		2543.61	-0.00237		2543.61	-0.00246		2543.61	0.00047
	2542.58	-0.0015		2542.58	-0.0018		2542.58	-0.00177		2542.58	-0.00216		2542.58	-0.00223		2542.58	0.00067
	2541.54	-0.00117		2541.54	-0.00149		2541.54	-0.00147		2541.54	-0.0018		2541.54	-0.00189		2541.54	0.00089
	2540.51	-0.00078		2540.51	-0.00109		2540.51	-0.0011		2540.51	-0.00137		2540.51	-0.00147		2540.51	0.0011
	2539.48	-0.00044		2539.48	-0.0007		2539.48	-0.0007		2539.48	-0.00095		2539.48	-0.00108		2539.48	0.00136
	2538.45	-0.00019		2538.45	-0.00038		2538.45	-0.00037		2538.45	-0.00063		2538.45	-0.00078		2538.45	0.00169
	2537.42	6e-05		2537.42	-9e-05		2537.42	-0.0001		2537.42	-0.00034		2537.42	-0.00047		2537.42	0.00202
	2536.39	0.00042		2536.39	0.00021		2536.39	0.00019		2536.39	3e-05		2536.39	-0.00012		2536.39	0.00228
	2535.36	0.00083		2535.36	0.00053		2535.36	0.00051		2535.36	0.00045		2535.36	0.00027		2535.36	0.0025
	2534.33	0.00113		2534.33	0.00087		2534.33	0.00082		2534.33	0.0008		2534.33	0.00062		2534.33	0.00273
	2533.3	0.00137		2533.3	0.00121		2533.3	0.00115		2533.3	0.00112		2533.3	0.00096		2533.3	0.00299
	2532.27	0.00162		2532.27	0.00149		2532.27	0.0015		2532.27	0.00142		2532.27	0.0013		2532.27	0.0032
	2531.24	0.00185		2531.24	0.00168		2531.24	0.00176		2531.24	0.00164		2531.24	0.00155		2531.24	0.00333
	2530.21	0.00207		2530.21	0.00184		2530.21	0.00194		2530.21	0.00184		2530.21	0.00176		2530.21	0.00344
	2529.18	0.00231		2529.18	0.00206		2529.18	0.00219		2529.18	0.00209		2529.18	0.00201		2529.18	0.00355
	2528.15	0.00251		2528.15	0.00233		2528.15	0.00248		2528.15	0.00237		2528.15	0.00224		2528.15	0.00364
	2527.12	0.00262		2527.12	0.00255		2527.12	0.00265		2527.12	0.00261		2527.12	0.00243		2527.12	0.00377
	2526.09	0.00272		2526.09	0.00271		2526.09	0.00276		2526.09	0.00273		2526.09	0.00258		2526.09	0.00398
	2525.05	0.00287		2525.05	0.00284		2525.05	0.00289		2525.05	0.00283		2525.05	0.00271		2525.05	0.00421
	2524.02	0.00304		2524.02	0.00297		2524.02	0.00303		2524.02	0.00298		2524.02	0.00285		2524.02	0.00435
	2522.99	0.00316		2522.99	0.00309		2522.99	0.00318		2522.99	0.00312		2522.99	0.00298		2522.99	0.0044
	2521.96	0.00322		2521.96	0.0032		2521.96	0.00331		2521.96	0.0032		2521.96	0.00304		2521.96	0.00444
	2520.93	0.00328		2520.93	0.0033		2520.93	0.00341		2520.93	0.00329		2520.93	0.00309		2520.93	0.00452
	2519.9	0.00341		2519.9	0.0034		2519.9	0.0035		2519.9	0.00339		2519.9	0.0032		2519.9	0.00465
	2518.87	0.00357		2518.87	0.0035		2518.87	0.0036		2518.87	0.0035		2518.87	0.00335		2518.87	0.00477
	2517.84	0.0037		2517.84	0.00362		2517.84	0.00371		2517.84	0.00363		2517.84	0.0035		2517.84	0.00484
	2516.81	0.00382		2516.81	0.00377		2516.81	0.00382		2516.81	0.00376		2516.81	0.00364		2516.81	0.00489
	2515.78	0.00393		2515.78	0.00387		2515.78	0.00391		2515.78	0.00386		2515.78	0.00375		2515.78	0.00502
	2514.75	0.00401		2514.75	0.00394		2514.75	0.00398		2514.75	0.0039		2514.75	0.00383		2514.75	0.00523
	2513.72	0.0041		2513.72	0.00408		2513.72	0.00407		2513.72	0.00397		2513.72	0.00391		2513.72	0.00544
	2512.69	0.00421		2512.69	0.00422		2512.69	0.0042		2512.69	0.00413		2512.69	0.00398		2512.69	0.00557
	2511.66	0.00434		2511.66	0.00434		2511.66	0.00433		2511.66	0.00432		2511.66	0.00408		2511.66	0.0056
	2510.63	0.0045		2510.63	0.00448		2510.63	0.00447		2510.63	0.00449		2510.63	0.00428		2510.63	0.00563
	2509.59	0.00467		2509.59	0.00461		2509.59	0.00461		2509.59	0.00461		2509.59	0.00445		2509.59	0.00572
	2508.56	0.00476		2508.56	0.0047		2508.56	0.00473		2508.56	0.00469		2508.56	0.00454		2508.56	0.00588
	2507.53	0.00484		2507.53	0.0048		2507.53	0.00483		2507.53	0.00481		2507.53	0.00466		2507.53	0.00604
	2506.5	0.00499		2506.5	0.00494		2506.5	0.00495		2506.5	0.00493		2506.5	0.00479		2506.5	0.00613
	2505.47	0.00513		2505.47	0.00507		2505.47	0.00505		2505.47	0.005		2505.47	0.00489		2505.47	0.00616
	2504.44	0.00524		2504.44	0.00517		2504.44	0.00514		2504.44	0.00506		2504.44	0.00498		2504.44	0.00623
	2503.41	0.00534		2503.41	0.00527		2503.41	0.00521		2503.41	0.00515		2503.41	0.00503		2503.41	0.0064
	2502.38	0.00543		2502.38	0.00536		2502.38	0.0053		2502.38	0.00525		2502.38	0.00507		2502.38	0.00653
	2501.35	0.00551		2501.35	0.00545		2501.35	0.00543		2501.35	0.00534		2501.35	0.00518		2501.35	0.00659
	2500.32	0.00558		2500.32	0.00554		2500.32	0.00553		2500.32	0.00541		2500.32	0.00529		2500.32	0.00663
	2499.29	0.00568		2499.29	0.00563		2499.29	0.00561		2499.29	0.00553		2499.29	0.00539		2499.29	0.0067
	2498.26	0.00579		2498.26	0.00576		2498.26	0.00572		2498.26	0.00571		2498.26	0.00551		2498.26	0.00679
	2497.23	0.00589		2497.23	0.0059		2497.23	0.00585		2497.23	0.00586		2497.23	0.00563		2497.23	0.00693
	2496.2	0.00601		2496.2	0.00599		2496.2	0.00598		2496.2	0.00595		2496.2	0.00573		2496.2	0.00704
	2495.17	0.00609		2495.17	0.00602		2495.17	0.00607		2495.17	0.00598		2495.17	0.00583		2495.17	0.00709
	2494.14	0.00612		2494.14	0.00603		2494.14	0.0061		2494.14	0.00601		2494.14	0.00588		2494.14	0.00713
	2493.1	0.00615		2493.1	0.00611		2493.1	0.00614		2493.1	0.00606		2493.1	0.0059		2493.1	0.0072
	2492.07	0.0062		2492.07	0.00623		2492.07	0.00619		2492.07	0.00613		2492.07	0.00594		2492.07	0.00728
	2491.04	0.00626		2491.04	0.00629		2491.04	0.00625		2491.04	0.0062		2491.04	0.006		2491.04	0.00731
	2490.01	0.00629		2490.01	0.0063		2490.01	0.00631		2490.01	0.00625		2490.01	0.00605		2490.01	0.00731
	2488.98	0.00631		2488.98	0.00632		2488.98	0.00633		2488.98	0.00625		2488.98	0.00607		2488.98	0.00733
	2487.95	0.00634		2487.95	0.00634		2487.95	0.00636		2487.95	0.00624		2487.95	0.00605		2487.95	0.00737
	2486.92	0.00636		2486.92	0.00633		2486.92	0.00638		2486.92	0.00625		2486.92	0.00603		2486.92	0.00741
	2485.89	0.00637		2485.89	0.00632		2485.89	0.00638		2485.89	0.00628		2485.89	0.00605		2485.89	0.00744
	2484.86	0.00639		2484.86	0.00633		2484.86	0.0064		2484.86	0.00629		2484.86	0.00607		2484.86	0.00744
	2483.83	0.00641		2483.83	0.00634		2483.83	0.00641		2483.83	0.00629		2483.83	0.00607		2483.83	0.00746
	2482.8	0.00645		2482.8	0.00636		2482.8	0.00641		2482.8	0.00631		2482.8	0.00609		2482.8	0.00751
	2481.77	0.00653		2481.77	0.00641		2481.77	0.00643		2481.77	0.00634		2481.77	0.00613		2481.77	0.00765
	2480.74	0.00661		2480.74	0.00649		2480.74	0.00648		2480.74	0.0064		2480.74	0.00619		2480.74	0.00777
	2479.71	0.00664		2479.71	0.00653		2479.71	0.0065		2479.71	0.00644		2479.71	0.00626		2479.71	0.00782
	2478.68	0.00665		2478.68	0.00656		2478.68	0.0065		2478.68	0.00646		2478.68	0.0063		2478.68	0.00786
	2477.65	0.00671		2477.65	0.0066		2477.65	0.00653		2477.65	0.00653		2477.65	0.00633		2477.65	0.00796
	2476.61	0.00679		2476.61	0.00667		2476.61	0.0066		2476.61	0.0066		2476.61	0.00635		2476.61	0.00805
	2475.58	0.00686		2475.58	0.00671		2475.58	0.00667		2475.58	0.00661		2475.58	0.00637		2475.58	0.0081
	2474.55	0.00691		2474.55	0.00674		2474.55	0.00673		2474.55	0.00666		2474.55	0.00643		2474.55	0.00811
	2473.52	0.007		2473.52	0.00683		2473.52	0.0068		2473.52	0.00678		2473.52	0.00655		2473.52	0.00809
	2472.49	0.00715		2472.49	0.00698		2472.49	0.00695		2472.49	0.00692		2472.49	0.00668		2472.49	0.00813
	2471.46	0.00728		2471.46	0.00714		2471.46	0.00712		2471.46	0.00704		2471.46	0.00677		2471.46	0.00826
	2470.43	0.00733		2470.43	0.00725		2470.43	0.00722		2470.43	0.00711		2470.43	0.00685		2470.43	0.00837
	2469.4	0.00738		2469.4	0.00732		2469.4	0.00728		2469.4	0.00719		2469.4	0.00693		2469.4	0.00843
	2468.37	0.00748		2468.37	0.00743		2468.37	0.00741		2468.37	0.00733		2468.37	0.00705		2468.37	0.00849
	2467.34	0.00763		2467.34	0.00758		2467.34	0.00758		2467.34	0.00749		2467.34	0.00722		2467.34	0.00858
	2466.31	0.00776		2466.31	0.00768		2466.31	0.00773		2466.31	0.00763		2466.31	0.00737		2466.31	0.00871
	2465.28	0.00785		2465.28	0.00776		2465.28	0.00783		2465.28	0.00777		2465.28	0.00747		2465.28	0.00886
	2464.25	0.00792		2464.25	0.00786		2464.25	0.00791		2464.25	0.00788		2464.25	0.00757		2464.25	0.00896
	2463.22	0.00799		2463.22	0.00798		2463.22	0.00799		2463.22	0.00794		2463.22	0.00767		2463.22	0.009
	2462.19	0.00806		2462.19	0.00805		2462.19	0.00805		2462.19	0.00797		2462.19	0.00773		2462.19	0.00903
	2461.16	0.00811		2461.16	0.00809		2461.16	0.00813		2461.16	0.00801		2461.16	0.00776		2461.16	0.00906
	2460.12	0.00814		2460.12	0.00813		2460.12	0.0082		2460.12	0.00809		2460.12	0.00779		2460.12	0.00907
	2459.09	0.00815		2459.09	0.00818		2459.09	0.00824		2459.09	0.00815		2459.09	0.00782		2459.09	0.00908
	2458.06	0.00814		2458.06	0.00817		2458.06	0.00821		2458.06	0.00813		2458.06	0.00781		2458.06	0.00909
	2457.03	0.00816		2457.03	0.00815		2457.03	0.00818		2457.03	0.00812		2457.03	0.00782		2457.03	0.00909
	2456	0.00822		2456	0.00813		2456	0.00819		2456	0.00814		2456	0.00784		2456	0.00906
	2454.97	0.00821		2454.97	0.00811		2454.97	0.00818		2454.97	0.0081		2454.97	0.00781		2454.97	0.00904
	2453.94	0.00814		2453.94	0.00808		2453.94	0.00814		2453.94	0.00804		2453.94	0.00774		2453.94	0.00904
	2452.91	0.00809		2452.91	0.00806		2452.91	0.00813		2452.91	0.00801		2452.91	0.0077		2452.91	0.00903
	2451.88	0.00807		2451.88	0.00803		2451.88	0.00811		2451.88	0.00798		2451.88	0.00767		2451.88	0.00899
	2450.85	0.00806		2450.85	0.00799		2450.85	0.00803		2450.85	0.00792		2450.85	0.00762		2450.85	0.00893
	2449.82	0.00799		2449.82	0.00795		2449.82	0.00795		2449.82	0.00789		2449.82	0.00755		2449.82	0.00886
	2448.79	0.00788		2448.79	0.00788		2448.79	0.00789		2448.79	0.00785		2448.79	0.00748		2448.79	0.00875
	2447.76	0.00779		2447.76	0.00779		2447.76	0.00781		2447.76	0.00773		2447.76	0.00743		2447.76	0.00865
	2446.73	0.00768		2446.73	0.00768		2446.73	0.00769		2446.73	0.00758		2446.73	0.00736		2446.73	0.00855
	2445.7	0.00756		2445.7	0.00753		2445.7	0.00755		2445.7	0.00746		2445.7	0.00722		2445.7	0.00847
	2444.67	0.00743		2444.67	0.0074		2444.67	0.00741		2444.67	0.00736		2444.67	0.00706		2444.67	0.00835
	2443.63	0.00732		2443.63	0.00729		2443.63	0.00727		2443.63	0.00725		2443.63	0.00692		2443.63	0.0082
	2442.6	0.00719		2442.6	0.00717		2442.6	0.00714		2442.6	0.00713		2442.6	0.00679		2442.6	0.00804
	2441.57	0.00702		2441.57	0.00702		2441.57	0.007		2441.57	0.00699		2441.57	0.00665		2441.57	0.00792
	2440.54	0.00687		2440.54	0.00689		2440.54	0.00688		2440.54	0.00684		2440.54	0.00652		2440.54	0.00787
	2439.51	0.0068		2439.51	0.00677		2439.51	0.00679		2439.51	0.00672		2439.51	0.00643		2439.51	0.00784
	2438.48	0.00677		2438.48	0.00668		2438.48	0.00674		2438.48	0.00664		2438.48	0.00638		2438.48	0.00777
	2437.45	0.0067		2437.45	0.00662		2437.45	0.00669		2437.45	0.00659		2437.45	0.00634		2437.45	0.00768
	2436.42	0.0066		2436.42	0.00658		2436.42	0.00664		2436.42	0.00655		2436.42	0.00627		2436.42	0.00761
	2435.39	0.00653		2435.39	0.00654		2435.39	0.00656		2435.39	0.00651		2435.39	0.0062		2435.39	0.00757
	2434.36	0.00646		2434.36	0.00647		2434.36	0.00645		2434.36	0.00642		2434.36	0.00613		2434.36	0.00751
	2433.33	0.00636		2433.33	0.00638		2433.33	0.00635		2433.33	0.0063		2433.33	0.00605		2433.33	0.00742
	2432.3	0.00631		2432.3	0.00631		2432.3	0.00627		2432.3	0.00623		2432.3	0.00598		2432.3	0.00733
	2431.27	0.00627		2431.27	0.00622		2431.27	0.00617		2431.27	0.00615		2431.27	0.00589		2431.27	0.00726
	2430.24	0.00621		2430.24	0.00614		2430.24	0.00607		2430.24	0.00604		2430.24	0.00577		2430.24	0.0072
	2429.21	0.00613		2429.21	0.00612		2429.21	0.00602		2429.21	0.00596		2429.21	0.00567		2429.21	0.00715
	2428.17	0.00608		2428.17	0.00611		2428.17	0.00603		2428.17	0.00592		2428.17	0.00564		2428.17	0.00712
	2427.14	0.00607		2427.14	0.0061		2427.14	0.00607		2427.14	0.00592		2427.14	0.00568		2427.14	0.0071
	2426.11	0.00613		2426.11	0.0061		2426.11	0.00611		2426.11	0.00597		2426.11	0.00576		2426.11	0.0071
	2425.08	0.00619		2425.08	0.00614		2425.08	0.00615		2425.08	0.00603		2425.08	0.00582		2425.08	0.00717
	2424.05	0.00619		2424.05	0.00617		2424.05	0.0062		2424.05	0.0061		2424.05	0.00585		2424.05	0.00724
	2423.02	0.00617		2423.02	0.0062		2423.02	0.00623		2423.02	0.00615		2423.02	0.0059		2423.02	0.00727
	2421.99	0.00617		2421.99	0.00625		2421.99	0.00625		2421.99	0.00615		2421.99	0.00593		2421.99	0.0073
	2420.96	0.00619		2420.96	0.00629		2420.96	0.00625		2420.96	0.00613		2420.96	0.00596		2420.96	0.00734
	2419.93	0.00624		2419.93	0.00631		2419.93	0.00628		2419.93	0.00613		2419.93	0.00597		2419.93	0.00735
	2418.9	0.00627		2418.9	0.00627		2418.9	0.0063		2418.9	0.00615		2418.9	0.00596		2418.9	0.00734
	2417.87	0.00629		2417.87	0.00622		2417.87	0.0063		2417.87	0.00616		2417.87	0.00594		2417.87	0.00737
	2416.84	0.00631		2416.84	0.00618		2416.84	0.00627		2416.84	0.00615		2416.84	0.00591		2416.84	0.00743
	2415.81	0.00631		2415.81	0.00619		2415.81	0.00622		2415.81	0.00615		2415.81	0.00585		2415.81	0.00745
	2414.78	0.0063		2414.78	0.00624		2414.78	0.0062		2414.78	0.00619		2414.78	0.00583		2414.78	0.00744
	2413.75	0.00626		2413.75	0.00623		2413.75	0.00619		2413.75	0.0062		2413.75	0.00585		2413.75	0.00741
	2412.72	0.00625		2412.72	0.00619		2412.72	0.00619		2412.72	0.00614		2412.72	0.00586		2412.72	0.00737
	2411.68	0.00627		2411.68	0.00616		2411.68	0.00618		2411.68	0.00607		2411.68	0.00584		2411.68	0.00736
	2410.65	0.00623		2410.65	0.0061		2410.65	0.00613		2410.65	0.00601		2410.65	0.00575		2410.65	0.00734
	2409.62	0.00616		2409.62	0.00601		2409.62	0.00605		2409.62	0.00595		2409.62	0.00564		2409.62	0.00733
	2408.59	0.00612		2408.59	0.00597		2408.59	0.00598		2408.59	0.0059		2408.59	0.00555		2408.59	0.00734
	2407.56	0.00608		2407.56	0.00596		2407.56	0.00592		2407.56	0.00583		2407.56	0.00548		2407.56	0.0073
	2406.53	0.006		2406.53	0.00588		2406.53	0.00584		2406.53	0.00574		2406.53	0.0054		2406.53	0.00723
	2405.5	0.00591		2405.5	0.00576		2405.5	0.00578		2405.5	0.00567		2405.5	0.00531		2405.5	0.00717
	2404.47	0.00581		2404.47	0.00567		2404.47	0.00573		2404.47	0.00562		2404.47	0.00522		2404.47	0.00713
	2403.44	0.00572		2403.44	0.0056		2403.44	0.00564		2403.44	0.00554		2403.44	0.00512		2403.44	0.0071
	2402.41	0.00566		2402.41	0.00554		2402.41	0.00552		2402.41	0.0054		2402.41	0.00503		2402.41	0.00705
	2401.38	0.0056		2401.38	0.00542		2401.38	0.00542		2401.38	0.00523		2401.38	0.00493		2401.38	0.00699
	2400.35	0.00554		2400.35	0.00527		2400.35	0.00529		2400.35	0.00509		2400.35	0.00479		2400.35	0.00693
	2399.32	0.00543		2399.32	0.00516		2399.32	0.00513		2399.32	0.00495		2399.32	0.00461		2399.32	0.00686
	2398.29	0.0053		2398.29	0.00509		2398.29	0.00499		2398.29	0.00482		2398.29	0.00443		2398.29	0.00678
	2397.26	0.00521		2397.26	0.00504		2397.26	0.00496		2397.26	0.00472		2397.26	0.00434		2397.26	0.00674
	2396.23	0.00518		2396.23	0.00494		2396.23	0.00493		2396.23	0.00463		2396.23	0.00431		2396.23	0.00669
	2395.19	0.00512		2395.19	0.00482		2395.19	0.00479		2395.19	0.00453		2395.19	0.00423		2395.19	0.00666
	2394.16	0.00502		2394.16	0.00474		2394.16	0.00467		2394.16	0.00447		2394.16	0.00413		2394.16	0.00667
	2393.13	0.00498		2393.13	0.0047		2393.13	0.00465		2393.13	0.00444		2393.13	0.00409		2393.13	0.00665
	2392.1	0.00498		2392.1	0.00468		2392.1	0.00467		2392.1	0.0044		2392.1	0.00409		2392.1	0.00664
	2391.07	0.00502		2391.07	0.00469		2391.07	0.00471		2391.07	0.0044		2391.07	0.00412		2391.07	0.0067
	2390.04	0.00513		2390.04	0.00475		2390.04	0.00478		2390.04	0.00453		2390.04	0.00422		2390.04	0.00677
	2389.01	0.00524		2389.01	0.00485		2389.01	0.00487		2389.01	0.0047		2389.01	0.00432		2389.01	0.00691
	2387.98	0.0053		2387.98	0.00495		2387.98	0.00496		2387.98	0.00481		2387.98	0.00437		2387.98	0.00715
	2386.95	0.0053		2386.95	0.00499		2386.95	0.00502		2386.95	0.00484		2386.95	0.00437		2386.95	0.00743
	2385.92	0.00523		2385.92	0.005		2385.92	0.00499		2385.92	0.00479		2385.92	0.00431		2385.92	0.00773
	2384.89	0.00512		2384.89	0.00493		2384.89	0.00489		2384.89	0.0047		2384.89	0.00417		2384.89	0.00813
	2383.86	0.00496		2383.86	0.00476		2383.86	0.00471		2383.86	0.0045		2383.86	0.00398		2383.86	0.00868
	2382.83	0.00469		2382.83	0.00447		2382.83	0.00436		2382.83	0.00412		2382.83	0.00369		2382.83	0.00937
	2381.8	0.00428		2381.8	0.00406		2381.8	0.00384		2381.8	0.00361		2381.8	0.00319		2381.8	0.0102
	2380.77	0.00375		2380.77	0.00348		2380.77	0.00324		2380.77	0.00301		2380.77	0.00252		2380.77	0.01124
	2379.74	0.00307		2379.74	0.00274		2379.74	0.00257		2379.74	0.00227		2379.74	0.00174		2379.74	0.01246
	2378.7	0.00231		2378.7	0.00194		2378.7	0.00172		2378.7	0.00142		2378.7	0.00086		2378.7	0.01369
	2377.67	0.00161		2377.67	0.00114		2377.67	0.00076		2377.67	0.00052		2377.67	-5e-05		2377.67	0.01485
	2376.64	0.00091		2376.64	0.00032		2376.64	-0.00021		2376.64	-0.00045		2376.64	-0.00102		2376.64	0.01605
	2375.61	0.00018		2375.61	-0.00052		2375.61	-0.00113		2375.61	-0.00147		2375.61	-0.00207		2375.61	0.01732
	2374.58	-0.00062		2374.58	-0.0014		2374.58	-0.00208		2374.58	-0.00244		2374.58	-0.00317		2374.58	0.01859
	2373.55	-0.00144		2373.55	-0.00233		2373.55	-0.00312		2373.55	-0.00343		2373.55	-0.00427		2373.55	0.01979
	2372.52	-0.00228		2372.52	-0.00325		2372.52	-0.00422		2372.52	-0.00453		2372.52	-0.00535		2372.52	0.02094
	2371.49	-0.00324		2371.49	-0.00418		2371.49	-0.00531		2371.49	-0.00572		2371.49	-0.00648		2371.49	0.02208
	2370.46	-0.00424		2370.46	-0.00514		2370.46	-0.00628		2370.46	-0.00687		2370.46	-0.00761		2370.46	0.02317
	2369.43	-0.0052		2369.43	-0.00613		2369.43	-0.00718		2369.43	-0.00791		2369.43	-0.00878		2369.43	0.02411
	2368.4	-0.00615		2368.4	-0.00721		2368.4	-0.00826		2368.4	-0.00895		2368.4	-0.01001		2368.4	0.025
	2367.37	-0.00707		2367.37	-0.00836		2367.37	-0.00949		2367.37	-0.01008		2367.37	-0.01124		2367.37	0.02599
	2366.34	-0.00799		2366.34	-0.0095		2366.34	-0.01073		2366.34	-0.01127		2366.34	-0.01251		2366.34	0.02703
	2365.31	-0.00897		2365.31	-0.01058		2365.31	-0.01192		2365.31	-0.01251		2365.31	-0.01372		2365.31	0.02804
	2364.28	-0.0099		2364.28	-0.01142		2364.28	-0.01291		2364.28	-0.01367		2364.28	-0.01471		2364.28	0.02887
	2363.24	-0.01049		2363.24	-0.01195		2363.24	-0.0135		2363.24	-0.01443		2363.24	-0.01547		2363.24	0.0294
	2362.21	-0.01084		2362.21	-0.01234		2362.21	-0.01376		2362.21	-0.01487		2362.21	-0.01607		2362.21	0.02975
	2361.18	-0.01123		2361.18	-0.01269		2361.18	-0.01413		2361.18	-0.01537		2361.18	-0.01659		2361.18	0.02998
	2360.15	-0.01148		2360.15	-0.01287		2360.15	-0.01447		2360.15	-0.01568		2360.15	-0.01684		2360.15	0.03003
	2359.12	-0.01122		2359.12	-0.01277		2359.12	-0.01425		2359.12	-0.01538		2359.12	-0.01655		2359.12	0.02983
	2358.09	-0.01068		2358.09	-0.01238		2358.09	-0.01364		2358.09	-0.01469		2358.09	-0.01583		2358.09	0.02933
	2357.06	-0.01014		2357.06	-0.01169		2357.06	-0.01301		2357.06	-0.01379		2357.06	-0.01496		2357.06	0.02873
	2356.03	-0.00942		2356.03	-0.01075		2356.03	-0.01226		2356.03	-0.0127		2356.03	-0.01396		2356.03	0.0282
	2355	-0.00841		2355	-0.00965		2355	-0.01117		2355	-0.01154		2355	-0.01271		2355	0.02751
	2353.97	-0.00715		2353.97	-0.00833		2353.97	-0.00967		2353.97	-0.01018		2353.97	-0.01117		2353.97	0.02634
	2352.94	-0.00585		2352.94	-0.00696		2352.94	-0.00806		2352.94	-0.00869		2352.94	-0.0095		2352.94	0.02484
	2351.91	-0.00459		2351.91	-0.00559		2351.91	-0.00651		2351.91	-0.00716		2351.91	-0.00785		2351.91	0.0232
	2350.88	-0.00317		2350.88	-0.00404		2350.88	-0.00485		2350.88	-0.0054		2350.88	-0.0061		2350.88	0.02122
	2349.85	-0.00167		2349.85	-0.00246		2349.85	-0.00317		2349.85	-0.00359		2349.85	-0.00433		2349.85	0.01914
	2348.82	-0.00089		2348.82	-0.00162		2348.82	-0.00232		2348.82	-0.00267		2348.82	-0.00341		2348.82	0.01825
	2347.79	-0.00138		2347.79	-0.00211		2347.79	-0.00295		2347.79	-0.00327		2347.79	-0.00404		2347.79	0.01934
	2346.75	-0.00269		2346.75	-0.00355		2346.75	-0.00456		2346.75	-0.00489		2346.75	-0.00572		2346.75	0.02171
	2345.72	-0.00394		2345.72	-0.00493		2345.72	-0.00604		2345.72	-0.00639		2345.72	-0.00735		2345.72	0.02399
	2344.69	-0.00472		2344.69	-0.00568		2344.69	-0.00683		2344.69	-0.00718		2344.69	-0.00838		2344.69	0.02523
	2343.66	-0.0051		2343.66	-0.00603		2343.66	-0.00711		2343.66	-0.00753		2343.66	-0.00888		2343.66	0.02545
	2342.63	-0.00516		2342.63	-0.0062		2342.63	-0.0072		2342.63	-0.00779		2342.63	-0.00907		2342.63	0.02544
	2341.6	-0.00502		2341.6	-0.00617		2341.6	-0.00723		2341.6	-0.00786		2341.6	-0.00906		2341.6	0.02556
	2340.57	-0.00494		2340.57	-0.00614		2340.57	-0.00729		2340.57	-0.00783		2340.57	-0.00905		2340.57	0.02564
	2339.54	-0.00488		2339.54	-0.00605		2339.54	-0.00723		2339.54	-0.00776		2339.54	-0.00898		2339.54	0.02546
	2338.51	-0.00481		2338.51	-0.00587		2338.51	-0.00703		2338.51	-0.00764		2338.51	-0.00881		2338.51	0.02505
	2337.48	-0.00485		2337.48	-0.0058		2337.48	-0.00701		2337.48	-0.00772		2337.48	-0.00875		2337.48	0.02476
	2336.45	-0.00485		2336.45	-0.00578		2336.45	-0.00701		2336.45	-0.00785		2336.45	-0.00872		2336.45	0.02457
	2335.42	-0.00456		2335.42	-0.00557		2335.42	-0.00664		2335.42	-0.0076		2335.42	-0.00843		2335.42	0.02424
	2334.39	-0.00415		2334.39	-0.0053		2334.39	-0.00623		2334.39	-0.00716		2334.39	-0.0081		2334.39	0.02404
	2333.36	-0.00393		2333.36	-0.00519		2333.36	-0.0061		2333.36	-0.00693		2333.36	-0.00796		2333.36	0.02414
	2332.33	-0.0039		2332.33	-0.00517		2332.33	-0.00612		2332.33	-0.00685		2332.33	-0.00791		2332.33	0.02431
	2331.3	-0.0039		2331.3	-0.00504		2331.3	-0.00606		2331.3	-0.00672		2331.3	-0.00786		2331.3	0.02443
	2330.26	-0.00374		2330.26	-0.00473		2330.26	-0.00582		2330.26	-0.00643		2330.26	-0.00768		2330.26	0.02428
	2329.23	-0.00325		2329.23	-0.00425		2329.23	-0.00536		2329.23	-0.00591		2329.23	-0.00716		2329.23	0.02377
	2328.2	-0.00252		2328.2	-0.00368		2328.2	-0.0048		2328.2	-0.00529		2328.2	-0.00645		2328.2	0.0232
	2327.17	-0.00188		2327.17	-0.00318		2327.17	-0.00423		2327.17	-0.00475		2327.17	-0.00587		2327.17	0.02284
	2326.14	-0.00152		2326.14	-0.00279		2326.14	-0.00374		2326.14	-0.00434		2326.14	-0.00542		2326.14	0.02254
	2325.11	-0.00136		2325.11	-0.00246		2325.11	-0.00334		2325.11	-0.00406		2325.11	-0.00507		2325.11	0.02228
	2324.08	-0.00121		2324.08	-0.00216		2324.08	-0.00301		2324.08	-0.0038		2324.08	-0.00479		2324.08	0.02217
	2323.05	-0.0009		2323.05	-0.00179		2323.05	-0.00262		2323.05	-0.00338		2323.05	-0.00442		2323.05	0.02208
	2322.02	-0.00045		2322.02	-0.00137		2322.02	-0.00215		2322.02	-0.00282		2322.02	-0.00396		2322.02	0.02182
	2320.99	-1e-05		2320.99	-0.00096		2320.99	-0.00171		2320.99	-0.00229		2320.99	-0.00345		2320.99	0.02137
	2319.96	0.00053		2319.96	-0.00044		2319.96	-0.00118		2319.96	-0.00172		2319.96	-0.00277		2319.96	0.02077
	2318.93	0.00121		2318.93	0.00026		2318.93	-0.00046		2318.93	-0.001		2318.93	-0.00194		2318.93	0.02006
	2317.9	0.00193		2317.9	0.00099		2317.9	0.00036		2317.9	-0.0002		2317.9	-0.00113		2317.9	0.01929
	2316.87	0.00257		2316.87	0.00164		2316.87	0.00109		2316.87	0.00059		2316.87	-0.00039		2316.87	0.01866
	2315.84	0.00312		2315.84	0.00223		2315.84	0.00173		2315.84	0.00129		2315.84	0.00024		2315.84	0.01826
	2314.81	0.00355		2314.81	0.0027		2314.81	0.0022		2314.81	0.00179		2314.81	0.00074		2314.81	0.01804
	2313.77	0.00382		2313.77	0.0031		2313.77	0.00252		2313.77	0.00212		2313.77	0.00113		2313.77	0.01795
	2312.74	0.0041		2312.74	0.00354		2312.74	0.00289		2312.74	0.00252		2312.74	0.00159		2312.74	0.01782
	2311.71	0.0045		2311.71	0.004		2311.71	0.00339		2311.71	0.00304		2311.71	0.00214		2311.71	0.01761
	2310.68	0.00501		2310.68	0.00446		2310.68	0.00398		2310.68	0.00359		2310.68	0.00273		2310.68	0.01732
	2309.65	0.00552		2309.65	0.00499		2309.65	0.00458		2309.65	0.00413		2309.65	0.00332		2309.65	0.01699
	2308.62	0.00599		2308.62	0.00551		2308.62	0.00512		2308.62	0.00468		2308.62	0.00387		2308.62	0.01666
	2307.59	0.00643		2307.59	0.00593		2307.59	0.00565		2307.59	0.0052		2307.59	0.00436		2307.59	0.01629
	2306.56	0.00688		2306.56	0.00636		2306.56	0.00617		2306.56	0.00569		2306.56	0.0048		2306.56	0.0159
	2305.53	0.00731		2305.53	0.00682		2305.53	0.00662		2305.53	0.00616		2305.53	0.00525		2305.53	0.01559
	2304.5	0.00768		2304.5	0.00724		2304.5	0.007		2304.5	0.00661		2304.5	0.00571		2304.5	0.01534
	2303.47	0.00798		2303.47	0.00762		2303.47	0.00737		2303.47	0.00701		2303.47	0.00612		2303.47	0.01511
	2302.44	0.00823		2302.44	0.00791		2302.44	0.00772		2302.44	0.00733		2302.44	0.00639		2302.44	0.01487
	2301.41	0.0085		2301.41	0.00814		2301.41	0.008		2301.41	0.00761		2301.41	0.0066		2301.41	0.01467
	2300.38	0.00878		2300.38	0.00839		2300.38	0.00821		2300.38	0.00791		2300.38	0.00684		2300.38	0.01455
	2299.35	0.00904		2299.35	0.00869		2299.35	0.00844		2299.35	0.0082		2299.35	0.00714		2299.35	0.01451
	2298.31	0.00931		2298.31	0.00897		2298.31	0.00871		2298.31	0.00842		2298.31	0.00743		2298.31	0.01449
	2297.28	0.00959		2297.28	0.00922		2297.28	0.00902		2297.28	0.00863		2297.28	0.00769		2297.28	0.01444
	2296.25	0.00984		2296.25	0.00945		2296.25	0.0093		2296.25	0.0089		2296.25	0.00791		2296.25	0.01439
	2295.22	0.01006		2295.22	0.00965		2295.22	0.00949		2295.22	0.00916		2295.22	0.00813		2295.22	0.01435
	2294.19	0.01026		2294.19	0.00983		2294.19	0.00964		2294.19	0.00937		2294.19	0.00833		2294.19	0.01433
	2293.16	0.01047		2293.16	0.01		2293.16	0.0098		2293.16	0.00954		2293.16	0.00848		2293.16	0.0143
	2292.13	0.01071		2292.13	0.01023		2292.13	0.01002		2292.13	0.00974		2292.13	0.00868		2292.13	0.01429
	2291.1	0.01096		2291.1	0.0105		2291.1	0.01029		2291.1	0.01002		2291.1	0.00893		2291.1	0.01432
	2290.07	0.0112		2290.07	0.01069		2290.07	0.0105		2290.07	0.01031		2290.07	0.00915		2290.07	0.01431
	2289.04	0.01132		2289.04	0.01079		2289.04	0.01064		2289.04	0.01047		2289.04	0.0093		2289.04	0.01421
	2288.01	0.01135		2288.01	0.01089		2288.01	0.01074		2288.01	0.01054		2288.01	0.00937		2288.01	0.01411
	2286.98	0.01142		2286.98	0.01107		2286.98	0.01087		2286.98	0.01062		2286.98	0.00943		2286.98	0.01406
	2285.95	0.01156		2285.95	0.01122		2285.95	0.01102		2285.95	0.01073		2285.95	0.00956		2285.95	0.01403
	2284.92	0.01169		2284.92	0.01128		2284.92	0.01111		2284.92	0.01082		2284.92	0.00969		2284.92	0.01399
	2283.89	0.01178		2283.89	0.01132		2283.89	0.01115		2283.89	0.01087		2283.89	0.00975		2283.89	0.01397
	2282.86	0.01184		2282.86	0.01137		2282.86	0.01113		2282.86	0.01085		2282.86	0.00976		2282.86	0.01394
	2281.82	0.01179		2281.82	0.01136		2281.82	0.01101		2281.82	0.01078		2281.82	0.00971		2281.82	0.01384
	2280.79	0.01165		2280.79	0.01126		2280.79	0.01088		2280.79	0.01069		2280.79	0.00959		2280.79	0.01373
	2279.76	0.01152		2279.76	0.0111		2279.76	0.01079		2279.76	0.01058		2279.76	0.00943		2279.76	0.0137
	2278.73	0.0114		2278.73	0.0109		2278.73	0.0107		2278.73	0.01047		2278.73	0.00928		2278.73	0.01372
	2277.7	0.01132		2277.7	0.01072		2277.7	0.01062		2277.7	0.01039		2277.7	0.0092		2277.7	0.01379
	2276.67	0.01132		2276.67	0.01069		2276.67	0.01062		2276.67	0.01037		2276.67	0.00921		2276.67	0.01385
	2275.64	0.01141		2275.64	0.01082		2275.64	0.01068		2275.64	0.01037		2275.64	0.00929		2275.64	0.01381
	2274.61	0.01151		2274.61	0.01091		2274.61	0.01075		2274.61	0.01038		2274.61	0.00938		2274.61	0.01376
	2273.58	0.01157		2273.58	0.01095		2273.58	0.01083		2273.58	0.01047		2273.58	0.00944		2273.58	0.0138
	2272.55	0.01162		2272.55	0.01103		2272.55	0.01096		2272.55	0.01062		2272.55	0.00948		2272.55	0.0139
	2271.52	0.01163		2271.52	0.01112		2271.52	0.01106		2271.52	0.01071		2271.52	0.00951		2271.52	0.01399
	2270.49	0.01167		2270.49	0.0112		2270.49	0.0111		2270.49	0.01076		2270.49	0.00958		2270.49	0.01408
	2269.46	0.01182		2269.46	0.01133		2269.46	0.01108		2269.46	0.01085		2269.46	0.0097		2269.46	0.01419
	2268.43	0.01193		2268.43	0.01146		2268.43	0.01112		2268.43	0.01094		2268.43	0.00981		2268.43	0.01429
	2267.4	0.01198		2267.4	0.01154		2267.4	0.01129		2267.4	0.01101		2267.4	0.00988		2267.4	0.01438
	2266.37	0.01211		2266.37	0.01167		2266.37	0.01151		2266.37	0.01115		2266.37	0.01002		2266.37	0.01445
	2265.33	0.01236		2265.33	0.01188		2265.33	0.01172		2265.33	0.01138		2265.33	0.01026		2265.33	0.0145
	2264.3	0.01258		2264.3	0.01207		2264.3	0.01186		2264.3	0.0116		2264.3	0.01051		2264.3	0.01452
	2263.27	0.0127		2263.27	0.01217		2263.27	0.01193		2263.27	0.01172		2263.27	0.01065		2263.27	0.01454
	2262.24	0.0127		2262.24	0.01225		2262.24	0.012		2262.24	0.01177		2262.24	0.01068		2262.24	0.01459
	2261.21	0.01269		2261.21	0.01236		2261.21	0.0121		2261.21	0.01184		2261.21	0.01073		2261.21	0.01465
	2260.18	0.01282		2260.18	0.01248		2260.18	0.01226		2260.18	0.01198		2260.18	0.01082		2260.18	0.01467
	2259.15	0.01303		2259.15	0.01255		2259.15	0.0124		2259.15	0.01215		2259.15	0.01092		2259.15	0.01468
	2258.12	0.01317		2258.12	0.01261		2258.12	0.01249		2258.12	0.01225		2258.12	0.01102		2258.12	0.0147
	2257.09	0.01321		2257.09	0.01269		2257.09	0.01255		2257.09	0.01228		2257.09	0.01111		2257.09	0.01476
	2256.06	0.01325		2256.06	0.01275		2256.06	0.0126		2256.06	0.01232		2256.06	0.01119		2256.06	0.01479
	2255.03	0.0133		2255.03	0.01274		2255.03	0.01263		2255.03	0.01236		2255.03	0.01121		2255.03	0.01474
	2254	0.01328		2254	0.0127		2254	0.01258		2254	0.01234		2254	0.01112		2254	0.01462
	2252.97	0.01319		2252.97	0.01265		2252.97	0.01246		2252.97	0.01224		2252.97	0.01103		2252.97	0.01452
	2251.94	0.01311		2251.94	0.0126		2251.94	0.01239		2251.94	0.01218		2251.94	0.01101		2251.94	0.01441
	2250.91	0.01303		2250.91	0.01255		2250.91	0.01234		2250.91	0.01215		2250.91	0.01097		2250.91	0.0143
	2249.88	0.01293		2249.88	0.01247		2249.88	0.01225		2249.88	0.01206		2249.88	0.01086		2249.88	0.01423
	2248.84	0.01287		2248.84	0.01242		2248.84	0.01218		2248.84	0.01198		2248.84	0.01076		2248.84	0.01415
	2247.81	0.01286		2247.81	0.01239		2247.81	0.01217		2247.81	0.01191		2247.81	0.01068		2247.81	0.014
	2246.78	0.01287		2246.78	0.01236		2246.78	0.01215		2246.78	0.01184		2246.78	0.01062		2246.78	0.01391
	2245.75	0.01283		2245.75	0.01234		2245.75	0.01211		2245.75	0.01179		2245.75	0.01058		2245.75	0.01392
	2244.72	0.01277		2244.72	0.01232		2244.72	0.01206		2244.72	0.01177		2244.72	0.01055		2244.72	0.01395
	2243.69	0.01274		2243.69	0.01229		2243.69	0.01203		2243.69	0.01176		2243.69	0.01055		2243.69	0.01396
	2242.66	0.01279		2242.66	0.01226		2242.66	0.01205		2242.66	0.01179		2242.66	0.01056		2242.66	0.01398
	2241.63	0.01288		2241.63	0.01227		2241.63	0.01213		2241.63	0.01183		2241.63	0.01061		2241.63	0.01402
	2240.6	0.01298		2240.6	0.01234		2240.6	0.01225		2240.6	0.01189		2240.6	0.01073		2240.6	0.01407
	2239.57	0.01308		2239.57	0.01247		2239.57	0.01236		2239.57	0.01203		2239.57	0.01089		2239.57	0.01415
	2238.54	0.01325		2238.54	0.01266		2238.54	0.01247		2238.54	0.01227		2238.54	0.01105		2238.54	0.01432
	2237.51	0.01348		2237.51	0.01289		2237.51	0.01268		2237.51	0.01252		2237.51	0.01123		2237.51	0.01453
	2236.48	0.01373		2236.48	0.01314		2236.48	0.01299		2236.48	0.01274		2236.48	0.01147		2236.48	0.01471
	2235.45	0.01394		2235.45	0.01339		2235.45	0.01328		2235.45	0.01293		2235.45	0.01173		2235.45	0.0149
	2234.42	0.01412		2234.42	0.01363		2234.42	0.0135		2234.42	0.01311		2234.42	0.01193		2234.42	0.01516
	2233.38	0.01434		2233.38	0.01385		2233.38	0.01372		2233.38	0.01333		2233.38	0.01211		2233.38	0.01543
	2232.35	0.01463		2232.35	0.0141		2232.35	0.01398		2232.35	0.01361		2232.35	0.01236		2232.35	0.01565
	2231.32	0.01491		2231.32	0.01436		2231.32	0.01426		2231.32	0.01391		2231.32	0.01267		2231.32	0.01583
	2230.29	0.01513		2230.29	0.0146		2230.29	0.01452		2230.29	0.01418		2230.29	0.01295		2230.29	0.01597
	2229.26	0.01536		2229.26	0.01484		2229.26	0.01473		2229.26	0.01444		2229.26	0.01318		2229.26	0.01611
	2228.23	0.01565		2228.23	0.01514		2228.23	0.01496		2228.23	0.01472		2228.23	0.01341		2228.23	0.01631
	2227.2	0.01593		2227.2	0.01543		2227.2	0.01527		2227.2	0.01501		2227.2	0.01365		2227.2	0.01655
	2226.17	0.01617		2226.17	0.01568		2226.17	0.01557		2226.17	0.01529		2226.17	0.0139		2226.17	0.01683
	2225.14	0.01635		2225.14	0.01588		2225.14	0.01576		2225.14	0.01549		2225.14	0.01411		2225.14	0.01712
	2224.11	0.01652		2224.11	0.01604		2224.11	0.0159		2224.11	0.01565		2224.11	0.0143		2224.11	0.01739
	2223.08	0.01672		2223.08	0.01624		2223.08	0.0161		2223.08	0.01582		2223.08	0.01452		2223.08	0.0176
	2222.05	0.01688		2222.05	0.01644		2222.05	0.01631		2222.05	0.01599		2222.05	0.01468		2222.05	0.01772
	2221.02	0.01696		2221.02	0.01652		2221.02	0.01643		2221.02	0.01606		2221.02	0.01473		2221.02	0.01782
	2219.99	0.01705		2219.99	0.01654		2219.99	0.01645		2219.99	0.01606		2219.99	0.01478		2219.99	0.01794
	2218.96	0.01716		2218.96	0.01661		2218.96	0.01647		2218.96	0.01609		2218.96	0.01487		2218.96	0.01809
	2217.93	0.01721		2217.93	0.01672		2217.93	0.01652		2217.93	0.01617		2217.93	0.01489		2217.93	0.01823
	2216.89	0.01725		2216.89	0.01681		2216.89	0.01656		2216.89	0.01624		2216.89	0.01483		2216.89	0.01832
	2215.86	0.01737		2215.86	0.01688		2215.86	0.01665		2215.86	0.0163		2215.86	0.0148		2215.86	0.01837
	2214.83	0.01752		2214.83	0.01695		2214.83	0.01677		2214.83	0.01638		2214.83	0.01482		2214.83	0.01849
	2213.8	0.0176		2213.8	0.01692		2213.8	0.01679		2213.8	0.0164		2213.8	0.0148		2213.8	0.01863
	2212.77	0.01762		2212.77	0.01683		2212.77	0.0167		2212.77	0.01631		2212.77	0.01473		2212.77	0.01872
	2211.74	0.01768		2211.74	0.01687		2211.74	0.01661		2211.74	0.01624		2211.74	0.01466		2211.74	0.01885
	2210.71	0.01773		2210.71	0.01691		2210.71	0.01659		2210.71	0.01619		2210.71	0.01461		2210.71	0.01901
	2209.68	0.01771		2209.68	0.01681		2209.68	0.01654		2209.68	0.01613		2209.68	0.01453		2209.68	0.01908
	2208.65	0.01767		2208.65	0.01672		2208.65	0.01643		2208.65	0.01609		2208.65	0.0144		2208.65	0.01915
	2207.62	0.01763		2207.62	0.0167		2207.62	0.01633		2207.62	0.01604		2207.62	0.01426		2207.62	0.01928
	2206.59	0.01756		2206.59	0.01666		2206.59	0.01622		2206.59	0.0159		2206.59	0.01414		2206.59	0.01938
	2205.56	0.0176		2205.56	0.01666		2205.56	0.01617		2205.56	0.01578		2205.56	0.01405		2205.56	0.01938
	2204.53	0.01783		2204.53	0.01676		2204.53	0.01629		2204.53	0.01583		2204.53	0.01407		2204.53	0.01936
	2203.5	0.01811		2203.5	0.01689		2203.5	0.01651		2203.5	0.01602		2203.5	0.01419		2203.5	0.01944
	2202.47	0.01839		2202.47	0.01715		2202.47	0.01675		2202.47	0.0163		2202.47	0.01443		2202.47	0.01969
	2201.44	0.01874		2201.44	0.01759		2201.44	0.01709		2201.44	0.01672		2201.44	0.01483		2201.44	0.01999
	2200.4	0.0192		2200.4	0.01809		2200.4	0.01756		2200.4	0.01727		2200.4	0.01533		2200.4	0.02024
	2199.37	0.01976		2199.37	0.01864		2199.37	0.01819		2199.37	0.0179		2199.37	0.01592		2199.37	0.02065
	2198.34	0.02039		2198.34	0.01932		2198.34	0.01894		2198.34	0.01854		2198.34	0.01662		2198.34	0.02121
	2197.31	0.02102		2197.31	0.02005		2197.31	0.01969		2197.31	0.01918		2197.31	0.01738		2197.31	0.0218
	2196.28	0.02165		2196.28	0.02077		2196.28	0.02041		2196.28	0.0199		2196.28	0.01811		2196.28	0.02239
	2195.25	0.02222		2195.25	0.02144		2195.25	0.02109		2195.25	0.02062		2195.25	0.01872		2195.25	0.02292
	2194.22	0.02275		2194.22	0.02202		2194.22	0.0217		2194.22	0.02127		2194.22	0.01924		2194.22	0.02336
	2193.19	0.02333		2193.19	0.02254		2193.19	0.0223		2193.19	0.0219		2193.19	0.01981		2193.19	0.02384
	2192.16	0.02393		2192.16	0.02306		2192.16	0.0229		2192.16	0.02248		2192.16	0.02041		2192.16	0.0244
	2191.13	0.02451		2191.13	0.02361		2191.13	0.02344		2191.13	0.02302		2191.13	0.02096		2191.13	0.0249
	2190.1	0.02499		2190.1	0.02412		2190.1	0.02391		2190.1	0.02351		2190.1	0.02141		2190.1	0.02523
	2189.07	0.02533		2189.07	0.02454		2189.07	0.0243		2189.07	0.02389		2189.07	0.02179		2189.07	0.02545
	2188.04	0.02553		2188.04	0.02485		2188.04	0.02463		2188.04	0.0242		2188.04	0.02214		2188.04	0.02565
	2187.01	0.02573		2187.01	0.02507		2187.01	0.02492		2187.01	0.02451		2187.01	0.0224		2187.01	0.02588
	2185.98	0.02601		2185.98	0.0253		2185.98	0.02518		2185.98	0.02478		2185.98	0.0226		2185.98	0.02614
	2184.95	0.0263		2184.95	0.02556		2184.95	0.02538		2184.95	0.02499		2184.95	0.0228		2184.95	0.02635
	2183.91	0.02655		2183.91	0.02575		2183.91	0.02553		2183.91	0.02519		2183.91	0.02299		2183.91	0.02652
	2182.88	0.02672		2182.88	0.02589		2182.88	0.02573		2182.88	0.02537		2182.88	0.02313		2182.88	0.02667
	2181.85	0.02681		2181.85	0.02604		2181.85	0.02591		2181.85	0.02555		2181.85	0.02327		2181.85	0.02674
	2180.82	0.02689		2180.82	0.02623		2180.82	0.02602		2180.82	0.02571		2180.82	0.02341		2180.82	0.02681
	2179.79	0.02701		2179.79	0.02635		2179.79	0.02613		2179.79	0.0258		2179.79	0.02354		2179.79	0.02693
	2178.76	0.02712		2178.76	0.02641		2178.76	0.02625		2178.76	0.02587		2178.76	0.02364		2178.76	0.02706
	2177.73	0.02724		2177.73	0.02649		2177.73	0.02635		2177.73	0.02597		2177.73	0.02374		2177.73	0.02715
	2176.7	0.02735		2176.7	0.02664		2176.7	0.02645		2176.7	0.02606		2176.7	0.02382		2176.7	0.02728
	2175.67	0.02737		2175.67	0.02673		2175.67	0.02653		2175.67	0.0261		2175.67	0.02386		2175.67	0.02742
	2174.64	0.02734		2174.64	0.02676		2174.64	0.02652		2174.64	0.02611		2174.64	0.02386		2174.64	0.02745
	2173.61	0.02735		2173.61	0.02675		2173.61	0.02647		2173.61	0.02612		2173.61	0.02382		2173.61	0.0274
	2172.58	0.02738		2172.58	0.02672		2172.58	0.02648		2172.58	0.02613		2172.58	0.0238		2172.58	0.02733
	2171.55	0.0274		2171.55	0.02669		2171.55	0.02654		2171.55	0.02612		2171.55	0.02379		2171.55	0.02725
	2170.52	0.02734		2170.52	0.02662		2170.52	0.02649		2170.52	0.02603		2170.52	0.0237		2170.52	0.02713
	2169.49	0.02718		2169.49	0.02651		2169.49	0.02628		2169.49	0.02586		2169.49	0.02353		2169.49	0.02698
	2168.45	0.027		2168.45	0.02637		2168.45	0.02607		2168.45	0.02571		2168.45	0.02339		2168.45	0.02682
	2167.42	0.02683		2167.42	0.02619		2167.42	0.0259		2167.42	0.02555		2167.42	0.02328		2167.42	0.02669
	2166.39	0.02662		2166.39	0.02601		2166.39	0.02573		2166.39	0.02535		2166.39	0.02311		2166.39	0.02655
	2165.36	0.02643		2165.36	0.02581		2165.36	0.02555		2165.36	0.02516		2165.36	0.0229		2165.36	0.02642
	2164.33	0.02628		2164.33	0.02559		2164.33	0.02538		2164.33	0.02501		2164.33	0.02272		2164.33	0.02626
	2163.3	0.02612		2163.3	0.02539		2163.3	0.02525		2163.3	0.02488		2163.3	0.02257		2163.3	0.02608
	2162.27	0.02593		2162.27	0.02521		2162.27	0.02511		2162.27	0.02474		2162.27	0.02243		2162.27	0.02587
	2161.24	0.02577		2161.24	0.02508		2161.24	0.02497		2161.24	0.0246		2161.24	0.02229		2161.24	0.02567
	2160.21	0.02567		2160.21	0.02498		2160.21	0.02483		2160.21	0.02446		2160.21	0.02215		2160.21	0.02557
	2159.18	0.02566		2159.18	0.02492		2159.18	0.02471		2159.18	0.02435		2159.18	0.02205		2159.18	0.02555
	2158.15	0.02568		2158.15	0.0249		2158.15	0.02466		2158.15	0.02428		2158.15	0.02201		2158.15	0.02551
	2157.12	0.02565		2157.12	0.02489		2157.12	0.02464		2157.12	0.02425		2157.12	0.02199		2157.12	0.02545
	2156.09	0.02563		2156.09	0.02486		2156.09	0.02462		2156.09	0.02423		2156.09	0.02196		2156.09	0.02541
	2155.06	0.02564		2155.06	0.02485		2155.06	0.0246		2155.06	0.0242		2155.06	0.02195		2155.06	0.02542
	2154.03	0.02566		2154.03	0.02487		2154.03	0.02461		2154.03	0.02418		2154.03	0.022		2154.03	0.02547
	2153	0.02574		2153	0.02494		2153	0.02469		2153	0.02424		2153	0.02207		2153	0.02557
	2151.96	0.02588		2151.96	0.02503		2151.96	0.02481		2151.96	0.02441		2151.96	0.0221		2151.96	0.02565
	2150.93	0.026		2150.93	0.0251		2150.93	0.02486		2150.93	0.02456		2150.93	0.0221		2150.93	0.02573
	2149.9	0.02608		2149.9	0.02515		2149.9	0.02491		2149.9	0.02463		2149.9	0.02215		2149.9	0.0258
	2148.87	0.0262		2148.87	0.0253		2148.87	0.02506		2148.87	0.02473		2148.87	0.02231		2148.87	0.0259
	2147.84	0.0264		2147.84	0.02551		2147.84	0.02523		2147.84	0.02488		2147.84	0.02247		2147.84	0.02609
	2146.81	0.0266		2146.81	0.0257		2146.81	0.02536		2146.81	0.02497		2146.81	0.02254		2146.81	0.02633
	2145.78	0.02676		2145.78	0.02591		2145.78	0.0255		2145.78	0.02504		2145.78	0.02263		2145.78	0.02651
	2144.75	0.02692		2144.75	0.0261		2144.75	0.02568		2144.75	0.02518		2144.75	0.02279		2144.75	0.02664
	2143.72	0.02712		2143.72	0.02624		2143.72	0.02588		2143.72	0.02539		2143.72	0.02298		2143.72	0.02675
	2142.69	0.02737		2142.69	0.02641		2142.69	0.02609		2142.69	0.0256		2142.69	0.02316		2142.69	0.02691
	2141.66	0.02758		2141.66	0.02661		2141.66	0.02629		2141.66	0.02577		2141.66	0.02328		2141.66	0.02715
	2140.63	0.02777		2140.63	0.0268		2140.63	0.02648		2140.63	0.02593		2140.63	0.02338		2140.63	0.02739
	2139.6	0.02803		2139.6	0.02702		2139.6	0.02666		2139.6	0.02617		2139.6	0.02354		2139.6	0.02762
	2138.57	0.02835		2138.57	0.02723		2138.57	0.02684		2138.57	0.02643		2138.57	0.0237		2138.57	0.02792
	2137.54	0.02867		2137.54	0.02742		2137.54	0.027		2137.54	0.02665		2137.54	0.02382		2137.54	0.02831
	2136.51	0.02899		2136.51	0.02766		2136.51	0.0272		2136.51	0.02682		2136.51	0.02396		2136.51	0.02867
	2135.47	0.02937		2135.47	0.02798		2135.47	0.02752		2135.47	0.02705		2135.47	0.02421		2135.47	0.02902
	2134.44	0.02982		2134.44	0.02838		2134.44	0.02791		2134.44	0.0274		2134.44	0.02454		2134.44	0.02945
	2133.41	0.03031		2133.41	0.02879		2133.41	0.02833		2133.41	0.0278		2133.41	0.02491		2133.41	0.02999
	2132.38	0.03083		2132.38	0.02925		2132.38	0.02884		2132.38	0.02827		2132.38	0.02533		2132.38	0.03062
	2131.35	0.03145		2131.35	0.02989		2131.35	0.02945		2131.35	0.02886		2131.35	0.02587		2131.35	0.03131
	2130.32	0.03219		2130.32	0.0307		2130.32	0.03017		2130.32	0.02954		2130.32	0.02652		2130.32	0.03209
	2129.29	0.03306		2129.29	0.03159		2129.29	0.031		2129.29	0.03035		2129.29	0.02728		2129.29	0.03294
	2128.26	0.03404		2128.26	0.03256		2128.26	0.03197		2128.26	0.03132		2128.26	0.02816		2128.26	0.03382
	2127.23	0.03514		2127.23	0.03364		2127.23	0.03307		2127.23	0.0324		2127.23	0.02918		2127.23	0.03484
	2126.2	0.03633		2126.2	0.03474		2126.2	0.03423		2126.2	0.03355		2126.2	0.03027		2126.2	0.03596
	2125.17	0.03756		2125.17	0.03593		2125.17	0.03538		2125.17	0.03472		2125.17	0.0314		2125.17	0.03706
	2124.14	0.03884		2124.14	0.03726		2124.14	0.03661		2124.14	0.03597		2124.14	0.03257		2124.14	0.0382
	2123.11	0.04015		2123.11	0.03859		2123.11	0.03795		2123.11	0.03731		2123.11	0.0338		2123.11	0.03939
	2122.08	0.04147		2122.08	0.03985		2122.08	0.03934		2122.08	0.03865		2122.08	0.03507		2122.08	0.04063
	2121.05	0.04283		2121.05	0.04112		2121.05	0.04072		2121.05	0.04		2121.05	0.03639		2121.05	0.04189
	2120.02	0.04418		2120.02	0.04247		2120.02	0.04205		2120.02	0.04134		2120.02	0.03769		2120.02	0.04316
	2118.98	0.04547		2118.98	0.04385		2118.98	0.04334		2118.98	0.04268		2118.98	0.03889		2118.98	0.04443
	2117.95	0.04673		2117.95	0.04516		2117.95	0.04462		2117.95	0.04401		2117.95	0.04005		2117.95	0.04569
	2116.92	0.04799		2116.92	0.04639		2116.92	0.04588		2116.92	0.0453		2116.92	0.04118		2116.92	0.04691
	2115.89	0.04924		2115.89	0.04759		2115.89	0.04715		2115.89	0.04657		2115.89	0.04233		2115.89	0.0481
	2114.86	0.05051		2114.86	0.04883		2114.86	0.04845		2114.86	0.04781		2114.86	0.04347		2114.86	0.04924
	2113.83	0.05179		2113.83	0.0501		2113.83	0.04967		2113.83	0.04897		2113.83	0.04456		2113.83	0.05038
	2112.8	0.05305		2112.8	0.05135		2112.8	0.05082		2112.8	0.05013		2112.8	0.04568		2112.8	0.05152
	2111.77	0.05428		2111.77	0.05259		2111.77	0.052		2111.77	0.05134		2111.77	0.04686		2111.77	0.05264
	2110.74	0.0555		2110.74	0.05383		2110.74	0.05317		2110.74	0.05251		2110.74	0.04797		2110.74	0.05376
	2109.71	0.05666		2109.71	0.05498		2109.71	0.05428		2109.71	0.0536		2109.71	0.04899		2109.71	0.0549
	2108.68	0.05782		2108.68	0.05608		2108.68	0.05536		2108.68	0.05468		2108.68	0.04995		2108.68	0.05605
	2107.65	0.05901		2107.65	0.0572		2107.65	0.05649		2107.65	0.0558		2107.65	0.05095		2107.65	0.05717
	2106.62	0.06022		2106.62	0.05837		2106.62	0.05761		2106.62	0.05691		2106.62	0.05198		2106.62	0.05829
	2105.59	0.06138		2105.59	0.0595		2105.59	0.05864		2105.59	0.05798		2105.59	0.05294		2105.59	0.05941
	2104.56	0.06251		2104.56	0.06054		2104.56	0.05966		2104.56	0.059		2104.56	0.05385		2104.56	0.06052
	2103.52	0.06367		2103.52	0.0616		2103.52	0.06078		2103.52	0.06001		2103.52	0.05481		2103.52	0.06166
	2102.49	0.06485		2102.49	0.06268		2102.49	0.06193		2102.49	0.06101		2102.49	0.05578		2102.49	0.06288
	2101.46	0.06596		2101.46	0.06369		2101.46	0.06298		2101.46	0.06198		2101.46	0.05663		2101.46	0.06403
	2100.43	0.06699		2100.43	0.0647		2100.43	0.06395		2100.43	0.06295		2100.43	0.05743		2100.43	0.06507
	2099.4	0.06803		2099.4	0.06577		2099.4	0.06493		2099.4	0.06398		2099.4	0.0583		2099.4	0.06614
	2098.37	0.06914		2098.37	0.06687		2098.37	0.06593		2098.37	0.06503		2098.37	0.05926		2098.37	0.06724
	2097.34	0.07025		2097.34	0.06798		2097.34	0.06697		2097.34	0.06612		2097.34	0.06025		2097.34	0.06829
	2096.31	0.07141		2096.31	0.0691		2096.31	0.06807		2096.31	0.0672		2096.31	0.06123		2096.31	0.06928
	2095.28	0.0726		2095.28	0.07017		2095.28	0.06914		2095.28	0.06819		2095.28	0.0622		2095.28	0.07029
	2094.25	0.07371		2094.25	0.07121		2094.25	0.07019		2094.25	0.06917		2094.25	0.06317		2094.25	0.07133
	2093.22	0.07473		2093.22	0.07224		2093.22	0.07126		2093.22	0.07024		2093.22	0.06414		2093.22	0.07231
	2092.19	0.07574		2092.19	0.07327		2092.19	0.07229		2092.19	0.07135		2092.19	0.06513		2092.19	0.07325
	2091.16	0.07679		2091.16	0.07431		2091.16	0.07325		2091.16	0.07242		2091.16	0.06613		2091.16	0.07422
	2090.13	0.07781		2090.13	0.07531		2090.13	0.07422		2090.13	0.07343		2090.13	0.06708		2090.13	0.0752
	2089.1	0.07873		2089.1	0.07624		2089.1	0.07522		2089.1	0.07438		2089.1	0.06793		2089.1	0.07608
	2088.07	0.07963		2088.07	0.07714		2088.07	0.07618		2088.07	0.07529		2088.07	0.06877		2088.07	0.07686
	2087.03	0.08057		2087.03	0.07806		2087.03	0.0771		2087.03	0.0762		2087.03	0.06968		2087.03	0.07762
	2086	0.08148		2086	0.079		2086	0.07801		2086	0.07707		2086	0.07056		2086	0.07839
	2084.97	0.0823		2084.97	0.07982		2084.97	0.07886		2084.97	0.0779		2084.97	0.07134		2084.97	0.07913
	2083.94	0.08308		2083.94	0.08051		2083.94	0.07962		2083.94	0.07866		2083.94	0.07207		2083.94	0.0798
	2082.91	0.0838		2082.91	0.08121		2082.91	0.08028		2082.91	0.07938		2082.91	0.07277		2082.91	0.08043
	2081.88	0.08442		2081.88	0.08196		2081.88	0.08091		2081.88	0.08006		2081.88	0.07337		2081.88	0.08107
	2080.85	0.08499		2080.85	0.08261		2080.85	0.08153		2080.85	0.0807		2080.85	0.0739		2080.85	0.08162
	2079.82	0.08555		2079.82	0.08317		2079.82	0.08213		2079.82	0.08126		2079.82	0.0744		2079.82	0.08206
	2078.79	0.08606		2078.79	0.08368		2078.79	0.08265		2078.79	0.08174		2078.79	0.07486		2078.79	0.08251
	2077.76	0.0865		2077.76	0.08407		2077.76	0.08304		2077.76	0.08212		2077.76	0.07521		2077.76	0.08292
	2076.73	0.08686		2076.73	0.08432		2076.73	0.08332		2076.73	0.08241		2076.73	0.0755		2076.73	0.08321
	2075.7	0.08716		2075.7	0.08461		2075.7	0.08363		2075.7	0.08274		2075.7	0.07583		2075.7	0.08344
[truncated: 1,675 more rows]

## Sheet: Supplementary-Figure 31
6+ketone	Wavenumber	Absorption	6+ketone+KOtBu	Wavenumber	Absorption
[truncated: 3,542 more rows]
