# Supplementary material for: Robust and efficient hydrogenation of carbonyl compounds catalysed by mixed donor Mn(I) pincer complexes
Source: Nat Commun. 2021 Jan 4;12:12. doi: 10.1038/s41467-020-20168-2 (PMC7782525; doi:10.1038/s41467-020-20168-2)
Supplement: Supplementary file 3 — Source Data [file 41467_2020_20168_MOESM3_ESM.zip › CNP dataset/Kinetics traces.xlsx]

## Sheet: Figure 4b- Mn3+KOtBu
		GC areas (a.u.)				molar amount (mmol)
	time/min	Acetophenone	n-Dodecane	(R)-1-Phenylethanol	(S)-1-Phenylethanol	Acetophenone	Phenylethanol	yield/%
	0	5337353	457488	0	0	13.0462	0	0
	1.35883	3762721	326610	0	0	12.8828	0	0
	5.35883	3509560	305487	0	0	12.8469	0	0
	10.359	3422711	299711	1577	1799	12.7705	0.012109	0.0947306
	15.3588	3399329	296363	3877	4016	12.8265	0.0286303	0.222715
	20.359	3376938	295692	6433	6661	12.7709	0.0476038	0.371367
	25.3588	3280893	288340	10764	11077	12.7241	0.0814284	0.635886
	30.3588	3227926	283206	17082	16570	12.7456	0.127737	0.992261
	35.359	3313728	292994	25412	24577	12.6473	0.18341	1.42947
	40.359	3189807	284150	31280	30060	12.5532	0.232062	1.81507
	50.3588	3205841	288999	49528	48039	12.4047	0.362923	2.84254
	60.3588	3216736	295841	67837	66970	12.1589	0.489849	3.8727
	90.3588	3083099	296238	129096	130712	11.6382	0.942801	7.49385
	120.359	3339034	337083	204752	211872	11.077	1.32867	10.7101
	150.359	3549270	371914	286079	293172	10.6717	1.6743	13.5614
	180.359	3015955	326076	300134	307333	10.343	2.00268	16.2218
	240.359	2746257	317788	376586	385614	9.66368	2.57834	21.0614
	300.359	2514096	310303	442060	449578	9.06014	3.08895	25.4254
	302.235	2637527	326667	463707	473049	9.02881	3.08269	25.4526
	400.359	2579409	320218	453051	461107	9.00769	3.06891	25.412
	500.359	2440460	302379	434649	438774	9.02524	3.10514	25.598
	600.359	2136876	290782	515579	522451	8.21771	3.83752	31.8328
	700.359	2005340	298433	626580	636484	7.51415	4.54974	37.7137
	800.359	1611468	295030	788220	799835	6.10794	5.78639	48.6483
	900.359	1768317	291459	697347	707955	6.78456	5.18323	43.3099
	1000.36	1404760	288151	849183	859346	5.45156	6.37398	53.9001
	1265	1301952	298804	973337	986976	4.87245	7.05257	59.1409
		1100549	287190	1013450	1026640	4.28528	7.6364	64.0547

## Sheet: Figure 4B- Mn4+KOtBu
		GC areas (a.u.)				molar amount (mmol)
	time/min	Acetophenone	n-Dodecane	(R)-1-Phenylethanol	(S)-1-Phenylethanol	Acetophenone	Phenylethanol	yield/%
	1.192	4225496	416801	0	0	11.3367	0	0
	3.27533	3349241	330399	0	0	11.3357	0	0
	5.2755	3265862	321887	0	0	11.3458	0	0
	7.2755	3236952	319176	0	0	11.3408	0	0
	10.2755	3172056	314031	0	0	11.2955	0	0
	15.2757	3155961	313517	0	0	11.2567	0	0
	20.2757	3096440	311042	0	0	11.1322	0	0
	25.2757	2997287	300923	16857	15822	11.1381	0.116741	1.03725
	30.2755	3004094	305326	25300	24338	11.0024	0.174767	1.5636
	35.2757	2906282	294097	34519	33994	11.0506	0.250433	2.21601
	40.2753	2915136	297985	44959	44305	10.9396	0.322026	2.85948
	50.2755	3003048	315741	67612	68661	10.6358	0.463967	4.17997
	60.2755	2935328	314290	88053	89099	10.444	0.605932	5.4836
	150.275	2726977	333883	249304	253930	9.13327	1.62026	15.0672
	180.275	2819624	357604	312549	317582	8.81714	1.89425	17.6844
	240.275	2603013	352872	388158	394837	8.24894	2.38534	22.4307
	270.276	2452482	342676	412027	420041	8.00315	2.61026	24.594
	300.276	2411549	343961	450721	458728	7.84018	2.84235	26.6075
	400.276	2217114	350334	554613	563995	7.07693	3.43245	32.6608
	500.276	1944617	336906	617052	628839	6.45452	3.97539	38.1153
	700.275	1784116	334890	696634	705971	5.95744	4.50238	43.0445
	800.276	1646637	334576	771531	782841	5.50354	4.99423	47.5742
	900.275	1474512	326096	815340	826015	5.0564	5.41085	51.6931
	1000.28	1302604	312549	836746	848673	4.66051	5.79693	55.4336
	1309	1237681	322400	912979	924013	4.29292	6.12521	58.7938

## Sheet: Figure 4b- Mn4+KBHEt3
		GC areas (a.u.)				molar amount (mmol)
	time/min	Acetophenone	n-Dodecane	(R)-1-Phenylethanol	(S)-1-Phenylethanol	Acetophenone	Phenylethanol	yield/%
	71.52	4487780	399053	21893	24585	12.5759	0.125206	0.985787
	191.53	4889796	433682	30686	33943	12.6083	0.160201	1.25465
	311.53	4576406	412702	39713	39057	12.4001	0.205179	1.62772
	431.54	4442135	401953	49134	52295	12.3582	0.271266	2.14788
	551.53	4308812	389034	61448	63614	12.3854	0.345578	2.71447
	671.53	4657937	427904	80019	85957	12.1727	0.416972	3.31203
	911.54	4330190	402082	108896	113737	12.0429	0.595228	4.70978
	1151.54	4215812	397441	134521	149474	11.8617	0.768151	6.08202
	1391.53	4148951	394491	162742	170988	11.7609	0.909424	7.1776
	1631.52	3756788	358033	177682	186278	11.7336	1.0928	8.51988
	1871.62	3923018	383638	216286	235622	11.435	1.2663	9.96982
	2411.53	3426231	340899	243271	261571	11.2391	1.59198	12.4073
	3011.52	2989500	304369	259771	275575	10.9834	1.89079	14.6866
	3611.53	3932658	416648	398916	422636	10.5549	2.1197	16.7239
	5411.54	2976326	335491	430344	465955	9.92061	2.87197	22.4503
	7211.53	3060294	362568	560436	596855	9.43871	3.43132	26.6613
	9011.54	2766752	346894	609611	656966	8.91892	3.92503	30.5594
	10811.5	2959241	388750	762511	810386	8.51234	4.34949	33.817
	14411.5	2497830	358320	824674	883983	7.79526	5.12616	39.6718
	18011.5	2668563	414671	1086016	1152453	7.19636	5.80304	44.6409
	21611.5	1981898	337644	973405	1025483	6.56389	6.36411	49.2274
	26411.5	2081156	395532	1280889	1348652	5.88385	7.14672	54.8458
	37211.5	1491142	383350	1480781	1555548	4.34973	8.51455	66.1875
	48611.5	1167047	436059	1985373	2067673	2.99283	9.99182	76.951
	54011.5	838059	398014	1921277	2001348	2.35459	10.5947	81.8168
	57611.5	667880	382222	1923067	1996279	1.95399	11.0232	84.9429

## Sheet: Figure 4c-50ppm
		GC areas (a.u.)				molar amount (mmol)
	time/min	Acetophenone	n-Dodecane	(R)-1-Phenylethanol	(S)-1-Phenylethanol	Acetophenone	Phenylethanol	yield/%
	1.192	4507810	441697	236219	243959	11.4125	1.16865	9.28895
	3.19217	4326404	458747	419640	444170	10.5461	2.0242	16.103
	5.19217	3771319	432981	523986	560244	9.7401	2.69191	21.6531
	7.19233	3406270	419742	645679	685925	9.07477	3.41037	27.3154
	9.19217	2978636	398762	735858	783405	8.353	4.0957	32.9006
	13.1922	2554182	408484	1023713	1076048	6.99223	5.5259	44.1432
	17.1923	2110384	420895	1323942	1389709	5.60695	6.93088	55.2798
	21.1922	1579441	415723	1560273	1637637	4.24853	8.26934	66.0603
	25.1922	1107387	410143	1785353	1872280	3.01928	9.58679	76.049
	30.1923	578291	393585	1961371	2050499	1.64303	10.9576	86.9607
	35.1923	268568	423189	2302136	2407561	0.709674	11.9637	94.4003
	40.1922	90431	408973	2304152	2412000	0.247264	12.3966	98.0444
	45.1922	37001	446076	2554194	2669146	0.0927563	12.5877	99.2685
	50.1923	18023	430733	2483823	2586619	0.0467905	12.6545	99.6316
	55.1922	11342	406316	2345544	2443618	0.0312151	12.6708	99.7543

## Sheet: Figure 4c-25ppm
		GC areas (a.u.)				molar amount (mmol)
	time/min	Acetophenone	n-Dodecane	(R)-1-Phenylethanol	(S)-1-Phenylethanol	Acetophenone	Phenylethanol	yield/%
	1.192	4355174	407409	135160	143609	11.954	0.735567	5.79662
	3.19217	4064056	406221	237366	247511	11.1876	1.28315	10.2893
	5.19217	3638081	383369	298469	316742	10.6119	1.72511	13.9831
	7.19217	3931752	427947	413167	436251	10.2739	2.13373	17.1969
	9.19233	3123690	361140	413806	439408	9.67233	2.53975	20.797
	13.192	2333426	294471	448355	476644	8.86116	3.37681	27.5929
	17.1922	3280576	450349	862237	910992	8.14591	4.23276	34.194
	21.1923	2130766	328984	754155	797911	7.24269	5.07159	41.1846
	25.1922	2072002	362387	974128	1026473	6.39376	5.93467	48.1381
	35.1922	1588193	416855	1540599	1616740	4.26047	8.14225	65.6489
	45.1923	677840	329332	1514575	1579405	2.30161	10.0993	81.44
	55.1922	249575	303501	1664667	1732840	0.91956	12.034	92.9011
	65.1923	75443	393452	2330391	2431865	0.21442	13.0116	98.3788
	85.1922	15802	391713	2292162	2394886	0.0451111	12.8629	99.6505
	105.192	14659	379218	2210069	2309548	0.0432269	12.8121	99.6637
	125.192	19594	353785	2041733	2133779	0.0619331	12.6876	99.5142

## Sheet: Figure 4c-10ppm
		GC areas (a.u.)				molar amount (mmol)
	time/min	Acetophenone	n-Dodecane	(R)-1-Phenylethanol	(S)-1-Phenylethanol	Acetophenone	Phenylethanol	yield/%
	1.192	4838570	447115	58062	63954	12.1014	0.293363	2.36683
	3.19217	4375529	412415	81168	91640	11.8641	0.450441	3.6578
	5.19217	4196184	403979	100874	111186	11.6154	0.564298	4.6331
	7.19217	3978218	385067	118175	132756	11.5529	0.70053	5.71701
	9.19233	4150529	402446	145824	160686	11.5328	0.818739	6.62864
	13.192	3414697	338798	161052	180623	11.2707	1.08413	8.77495
	17.1922	4176550	429646	257514	279541	10.8704	1.34374	11.0015
	21.1923	4147207	439120	302146	346599	10.5612	1.58818	13.0721
	25.1922	4042547	441551	351938	405183	10.238	1.84329	15.2574
	35.1922	3746197	436553	465968	509804	9.59605	2.40281	20.0253
	45.1923	3527223	440247	591036	642917	8.95933	3.01308	25.1669
	55.1922	3228565	434422	697717	760836	8.31068	3.60927	30.2792
	65.1923	2841012	414126	768623	831536	7.67149	4.15374	35.1261
	85.1922	2249062	382398	896375	958468	6.57695	5.21435	44.222
	105.192	1913378	384410	1069156	1142279	5.56602	6.18426	52.6307
	125.192	1574368	375035	1198086	1279487	4.69433	7.10171	60.2042
	145.192	1388233	401451	1433639	1521032	3.86695	7.91198	67.1706
	175.192	1011262	402835	1651862	1745723	2.80721	9.06675	76.3582
	205.192	685971	400043	1809541	1908369	1.91751	9.99081	83.8977
	235.192	442298	402205	1941788	2047341	1.22972	10.662	89.659
	275.192	205135	382675	1992501	2057560	0.599444	11.3773	94.9949
	315.192	101462	406598	2175811	2242461	0.279047	11.6814	97.6669
	355.192	47740	412033	2232020	2300139	0.129565	11.8245	98.9161
	395.192	42510	450691	2420521	2539483	0.105475	11.8307	99.1163
	455.192	31330	539180	2928199	3059520	0.0649779	11.9381	99.4587

## Sheet: Figure 4c-5ppm
		GC areas (a.u.)				molar amount (mmol)
	time/min	Acetophenone	n-Dodecane	(R)-1-Phenylethanol	(S)-1-Phenylethanol	Acetophenone	Phenylethanol	yield/%
	1.19217	4804554	430791	38419	42638	12.4717	0.20227	1.59595
	3.19217	4426349	400695	52282	55438	12.3529	0.288995	2.286
	5.19233	4399617	401361	67661	71515	12.258	0.372767	2.95127
	7.19233	4529935	419200	83919	90458	12.084	0.447174	3.5685
	9.19217	4185414	390419	90985	98241	11.988	0.521025	4.16519
	11.1922	4125445	389972	102833	110926	11.8298	0.58925	4.74474
	15.1923	4270080	408995	135129	143419	11.675	0.732134	5.90091
	19.1923	4412169	429226	171316	183395	11.4949	0.888377	7.17401
	23.1922	4399562	435167	202328	213820	11.3056	1.02802	8.3351
	27.1923	3841852	314406	195290	204812	13.6643	1.36801	9.10042
	31.1922	3323883	281499	192986	205716	13.2041	1.52258	10.3389
	40.1922	3708253	328104	278729	293246	12.6385	1.87402	12.9131
	50.1923	3559779	329568	336973	357686	12.0786	2.26587	15.7961
	60.192	3178980	306865	371237	392552	11.5846	2.67568	18.7632
	90.1922	3097914	348810	572610	602535	9.9316	3.62169	26.7218
	120.192	2986831	380480	788615	827248	8.77845	4.56542	34.2136
	150.192	2703287	396238	972122	1024181	7.62913	5.416	41.5174
	180.192	2436907	411279	1169263	1229935	6.62585	6.27102	48.6244
	240.192	1827958	419880	1539463	1604618	4.86833	8.04965	62.3135
	300.192	1277055	445333	1920086	2007434	3.20674	9.48073	74.7252
	360.192	737639	451278	2238102	2332429	1.82784	10.8876	85.625
	440.192	180521	512984	2831968	2937962	0.393516	12.0914	96.8481
	530.192	54782	527797	2938410	3059049	0.116067	12.2154	99.0588
	620.192	44266	519786	2890534	3004603	0.0952324	12.1921	99.225
	810.192	43071	546497	2995700	3119606	0.0881325	12.0293	99.2727
	900.192	35841	542683	2963251	3085746	0.0738538	11.9824	99.3874
	960.192	16782	461805	2514372	2619486	0.0406372	11.9507	99.6611
